# Supplementary material for: miR-277 regulates the phase of circadian activity-rest rhythm in Drosophila melanogaster
Source: Front Physiol. 2023 Nov 28;14:1082866. doi: 10.3389/fphys.2023.1082866 (PMC10714010; doi:10.3389/fphys.2023.1082866)
Supplement: Supplementary file 2 [file DataSheet1.ZIP]

Archive with 5 entries (5 files):
- Raw Data/Figure 1.xlsx
- Raw Data/Figure S1.xlsx
- Raw Data/Figure 4.xlsx
- Raw Data/Figure 3.xlsx
- Raw Data/Figure 2.xlsx
