# Supplementary material for: miR-277 regulates the phase of circadian activity-rest rhythm in Drosophila melanogaster
Source: Front Physiol. 2023 Nov 28;14:1082866. doi: 10.3389/fphys.2023.1082866 (PMC10714010; doi:10.3389/fphys.2023.1082866)
Supplement: Supplementary file 2 [file DataSheet1.ZIP › Raw Data/Figure 1.xlsx]

## Sheet: Figure 1A Raw Data
		tim G4 x Scrambled SP																																			tim G4 x Scrambled SP
ZT		Fly 1	Fly 2	Fly 3	Fly 4	Fly 5	Fly 6	Fly 7	Fly 8	Fly 9	Fly 10	Fly 11	Fly 12	Fly 13	Fly 14	Fly 15	Fly 16	Fly 17	Fly 18	Fly 19	Fly 20	Fly 21	Fly 22	Fly 23	Fly 24	Fly 25	Fly 26	Fly 27	Fly 28	Fly 29	Fly 30	Fly 31	Fly 32		ZT		MEAN	SEM	N
ZT18.25	1	0.503476	0.135563	1.36386	0.913015	1.02361	0.160179	0	0.255288	2.11168	0.566893	0.820035	0.073033	1.20093	0.085568	0.658404	0.105448	0.499109	1.42563	0.179605	0.632911	0.658165	1.76252	0.036887	1.71849	0.12613	0	0.203062	0.295983	1.03838	1.02209	0	0.909494		ZT18.25	1	0.64017	0.103595	32
ZT18.50	2	0.119875	0.316313	1.02289	0.431607	0.584917	0.144161	0	0.619985	1.57313	0.037793	0.975177	0.438196	0.69905	0.057045	0.658404	0	0.623886	1.76367	0.179605	0.725533	0.473056	1.28015	0.774622	1.64835	0.63065	0	0.187441	0.570825	0.964213	1.00561	0.118221	1.02041		ZT18.50	2	0.613899	0.0873668	32
ZT18.75	3	0.071925	0.451875	0.499269	0.514608	0.981826	0.240269	0	0.729395	1.37472	0.377929	0.70922	0.255614	0.788672	0.656018	0.56158	1.23023	1.63993	1.26396	0.498902	0.586601	0.473056	1.20594	0.05533	1.33271	0.756779	0.091827	0.265542	0.401691	1.42778	1.31883	0.502438	1.10914		ZT18.75	3	0.699175	0.0811153	32
ZT19	4	0.695277	1.28784	0.596688	0.763612	1.10716	0.496556	0.964519	0.437637	0.765306	0	0.687057	0.492971	0.842445	0.741586	0.464756	0.105448	2.49554	1.5873	0.199561	0.49398	0.781571	0.853432	0.571745	0.958616	0.50452	0.137741	0.01562	0.021142	1.50195	0.824266	1.32998	1.30878		ZT19	4	0.751082	0.0937473	32
ZT19.25	5	0.767202	1.24266	0.754993	0.083001	1.21162	1.20135	0	0.03647	0.708617	0	0.687057	1.33285	0.806596	0.484883	0.309837	0.316344	2.70945	1.49912	0.039912	0.49398	0.370218	0.686456	0.018443	0.666355	0.651671	0.091827	0.234302	0.634249	1.81717	1.00561	1.13787	1.30878		ZT19.25	5	0.728402	0.108018	32
ZT19.50	6	0.503476	0.745594	0.791525	0.0166	0.940046	0.608682	0	0.255288	0.935374	0.075586	1.28546	0.639036	1.23678	0.171135	0.096824	0.246046	2.13904	1.02881	0.079824	0.185242	0.370218	0.204082	0.442641	0.619593	1.30334	0	0.749766	0.613108	1.33506	0.956149	1.21176	1.10914		ZT19.50	6	0.652976	0.0906227	32
ZT19.75	7	0.551427	0.497063	0.791525	0	1.08628	0.688771	0.620048	0	0.070862	0.755858	1.13032	1.31459	0.663201	0.142613	0.251743	0	1.96078	0.338036	0	0.509416	0.863842	0.760668	0.350424	1.00538	1.8499	0	1.17151	0.105708	1.39069	0.593472	1.4482	0.643301		ZT19.75	7	0.673614	0.095683	32
ZT20	8	0.695277	0.293719	0.791525	0.863214	0.981826	0.144161	0.103341	0	0.396825	0	0.664894	1.55194	1.66697	0.370793	0.813323	0	2.15686	0.367431	0.079824	0.262427	0.843274	1.42857	0	0.572831	0.945974	0.780533	0.968447	0.105708	0.407936	0.560501	0.886656	0.332742		ZT20	8	0.626173	0.0939106	32
ZT20.25	9	0.647327	1.22006	1.32733	0.415007	0.835596	1.2494	0.068894	0.364697	0.708617	0	0.066489	1.4424	1.21886	0.085568	0.60031	0	1.92513	0.235156	0.079824	0.030874	0.761004	1.28015	0.036887	0.01169	1.7448	0	0.905967	0.2537	0.426479	0.263765	0.916211	0		ZT20.25	9	0.597568	0.101703	32
ZT20.50	10	0	0.090375	0.876766	0.365206	0.564028	0.720807	0	0.03647	0.453515	0.188964	0	1.80756	0.770747	0.171135	0.697134	0	2.21034	0.440917	0.279385	0.355048	0.740436	0.575139	0.036887	0	1.47152	0	0.905967	0.761099	0.500649	0.445104	0.916211	0.110914		ZT20.50	10	0.515385	0.0947078	32
ZT20.75	11	0	0.203344	0.328787	0.514608	0.459578	0.368413	0	0.911743	0.623583	0.907029	0.288121	2.26401	0.949991	0.598973	0.929512	0	1.51515	0.220459	0.35921	0.524853	0.555327	0	0.036887	0.432546	1.28232	0	0.156201	0.422833	0.519192	0.74184	0.975321	0.088731		ZT20.75	11	0.53683	0.0886063	32
ZT21	12	0.023975	0.022594	0.401851	0.381806	0.334239	0.6247	0	0.984683	0.921202	1.96523	0.487589	0.89465	0.69905	0.941244	0.832688	0.070299	1.65775	0.029394	0	0.216116	1.80995	0	0.424198	0.853402	1.51356	0.780533	0.546704	2.21987	0.537734	0.708869	0.650214	0.199645		ZT21	12	0.67918	0.106264	32
ZT21.25	13	0.023975	1.60416	0.90112	0.332005	0.438688	0.800897	0.792284	0.948213	1.1763	1.85185	0.443262	0.967683	1.16508	1.42613	0.968242	0	0.677362	0.367431	0	0	0.226244	0	1.60457	0.911854	1.30334	0	0.671665	1.41649	0.537734	0.49456	1.13787	0.39929		ZT21.25	13	0.737135	0.0949274	32
ZT21.50	14	0	1.15228	1.03507	1.57702	0.376018	2.11437	0.551154	0.401167	0.864512	2.30537	0.687057	0.40168	1.21886	2.16771	1.54919	0.035149	0.392157	0.26455	0.139693	0.200679	0.555327	0.222635	1.62302	1.41454	1.17721	1.19376	0.484224	1.58562	0.445021	0.923178	1.49254	0.465839		ZT21.50	14	0.906769	0.115632	32
ZT21.75	15	0.359626	1.71713	1.30297	1.41102	0.313349	1.28144	0.034447	0.619985	1.53061	3.02343	0.465426	0.273873	1.23678	1.7684	1.91712	0.140598	0.481283	0.808348	0.139693	0.756406	0.575895	0.705009	3.04316	1.44961	1.03006	0	0.421743	1.28964	0.370851	0.626442	2.48264	0.687666		ZT21.75	15	1.00827	0.142785	32
ZT22	16	0.599377	1.0845	1.43692	0.962815	0.438688	0.913023	0.895625	2.07877	1.44558	3.25019	0.022163	0.748585	1.89998	1.91101	1.08443	0.808436	0.320856	1.21987	0.09978	1.92961	1.31633	1.24304	3.31981	1.85878	1.61867	0	0.765386	1.28964	0.964213	1.25289	1.83242	2.12955		ZT22	16	1.27315	0.140034	32
ZT22.25	17	1.84608	1.19747	1.79006	1.22842	0.877376	0.54461	1.61902	1.67761	1.36054	3.7415	0.775709	1.2233	1.81036	2.31033	0.716499	1.19508	0.231729	1.55791	0.658551	2.13029	1.3369	1.2987	2.69273	1.62497	1.17721	0.550964	1.87441	1.18393	0.667532	1.73096	2.20186	2.26264		ZT22.25	17	1.47173	0.127327	32
ZT22.50	18	1.89403	1.0845	1.49781	0.448207	0.731147	0.897005	2.44575	1.16703	0.935374	2.56992	1.4406	0.931167	2.11507	3.166	0.929512	2.24956	0.623886	1.26396	1.35702	1.40475	1.09009	1.6141	1.27259	1.62497	1.21926	0.275482	2.3274	1.2685	1.31652	1.84636	2.32008	1.53061		ZT22.50	18	1.46432	0.116354	32
ZT22.75	19	3.28458	1.22006	1.65611	0.464807	1.35784	2.3226	2.03238	0.838804	1.1763	2.45654	1.10816	1.18678	1.97168	1.88249	1.00697	2.5659	1.12299	1.33745	1.27719	1.4665	1.58371	1.79963	1.18038	2.05752	1.17721	0.137741	1.90565	1.69133	1.52049	1.28586	2.51219	1.77462		ZT22.75	19	1.57383	0.112961	32
ZT23	20	2.27763	2.01085	1.68047	0.448207	1.58763	2.09835	0.585601	2.7717	1.24717	1.54951	1.35195	0.821618	2.02545	1.79692	0.910147	2.53076	1.31907	1.45503	1.07763	1.83699	2.05677	1.74397	0.719292	2.30302	1.63969	0.780533	1.73383	1.69133	1.78008	1.15397	2.71908	1.24224		ZT23	20	1.59208	0.10628	32
ZT23.25	21	2.10981	2.12381	1.83877	0.464807	2.15166	2.11437	0.654495	3.71991	1.41723	4.2706	1.72872	1.60672	2.22262	2.42442	0.852053	2.88225	1.3369	1.20517	1.55658	1.37388	1.91279	1.70687	3.59646	2.05752	1.63969	4.22406	1.56201	1.39535	1.57612	1.41774	2.4383	1.61934		ZT23.25	21	1.97503	0.162016	32
ZT23.50	22	2.61328	2.50791	2.08232	1.51062	1.92187	2.48278	2.85911	3.46462	1.61565	1.36054	2.14982	2.11795	2.11507	1.7684	1.89775	5.20211	1.88948	1.602	1.61644	1.91417	2.01563	1.35436	1.49391	2.09259	1.82888	2.57117	1.96813	1.79704	1.743	1.46719	2.40875	1.88554		ZT23.50	22	2.10369	0.129037	32
ZT23.75	23	4.17166	3.2761	2.56941	2.85525	2.79925	3.20359	3.61695	4.48578	2.72109	4.15722	3.70124	2.51963	2.77828	2.96634	2.36251	3.55009	2.51337	2.26337	2.71403	2.19204	2.7355	2.35622	3.09849	2.30302	3.04814	8.17263	2.5617	2.21987	2.35491	2.37389	2.88163	2.92813		ZT23.75	23	3.0766	0.195506	32
ZT00	24	3.64421	2.21419	1.57087	2.57304	2.9037	2.88323	3.85808	4.95988	2.69274	3.7415	3.08067	2.04492	2.24055	2.59555	2.18823	3.93673	2.19251	1.92534	2.73399	2.28466	2.44755	1.55844	2.3792	1.90554	2.35442	4.86685	2.15558	2.24101	2.22511	2.25849	2.76341	2.39574		ZT00	24	2.68175	0.147474	32
ZT00.25	25	2.87701	2.37235	2.03361	2.68924	2.42323	2.80314	3.16913	3.28228	2.18254	4.7997	3.03635	2.06317	2.7245	3.30861	2.18823	2.7065	1.88948	1.89594	2.83377	2.43902	2.52982	2.07792	2.58207	2.38485	2.3334	7.52984	2.76476	2.45243	2.16948	2.40686	2.7043	1.9299		ZT00.25	25	2.73698	0.183547	32
ZT00.50	26	3.47639	3.07275	3.53142	3.46946	2.94548	3.36377	3.44471	4.59519	2.69274	3.06122	3.36879	2.5744	3.49525	3.13748	2.71108	2.14411	2.54902	2.70429	3.51227	2.68601	2.85891	2.07792	2.65585	2.49006	3.61572	4.72911	3.57701	3.25581	2.50325	3.34652	2.98508	2.75067		ZT00.50	26	3.10568	0.104572	32
ZT00.75	27	2.30161	2.98238	2.33804	2.92165	2.52768	2.93128	0.310024	3.46462	2.43764	2.00302	2.63741	1.97188	2.16885	2.42442	2.55616	1.82777	2.22816	2.23398	3.49232	2.1766	2.59153	2.43043	2.04722	2.1978	2.69077	1.97429	2.5617	2.91755	1.90988	2.62117	2.30531	2.39574		ZT00.75	27	2.39309	0.0983164	32
ZT01	28	1.96595	2.62088	2.3624	2.82205	2.67391	3.04341	0.068894	2.11524	2.53685	1.39834	2.30497	2.37356	2.04338	2.22476	2.05267	0.492091	1.74688	2.32216	2.43464	1.94504	2.36528	1.6141	1.27259	1.96399	2.62771	2.11203	1.90565	2.26216	1.6132	2.01121	2.14275	1.77462		ZT01	28	2.03792	0.107774	32
ZT01.25	29	1.96595	1.42341	3.12957	2.50664	2.29789	2.45074	0.275577	1.67761	1.70068	2.38095	1.04167	2.20924	1.77451	1.51169	2.88536	1.08963	1.97861	1.80776	2.33486	1.66718	2.38585	1.41002	0.903726	1.74188	2.43851	0.413223	2.0931	1.69133	0.964213	2.20903	0.620659	1.86335		ZT01.25	29	1.77639	0.121367	32
ZT01.50	30	1.98993	1.28784	1.65611	2.15803	3.3215	1.90613	0.137788	0.838804	1.37472	0.604686	1.06383	1.29633	1.82828	3.96463	1.62665	0.351494	1.1943	2.1458	2.01557	1.49738	1.95393	1.2987	1.30948	1.53145	2.20727	1.42332	1.67135	1.50106	1.24235	1.41774	0.531993	1.48625		ZT01.50	30	1.55733	0.133143	32
ZT01.75	31	1.31863	0.835969	1.74135	1.89243	2.15166	1.76197	0.275577	1.31291	1.54479	0.302343	0.99734	0.949425	1.55942	1.34056	1.45236	0.281195	1.01604	1.89594	2.79385	1.40475	1.93336	0.853432	0.829952	1.02876	2.10216	0.413223	1.68697	1.33192	0.815872	1.33531	0.339885	0.931677		ZT01.75	31	1.26347	0.107923	32
ZT02	32	1.07888	1.35563	1.15684	1.37782	1.6503	1.0732	0.034447	0.729395	0.992063	1.32275	0.64273	0.858134	0.878294	1.42613	1.60728	0.386643	1.17647	1.69018	1.83596	1.54369	1.37803	1.16883	1.34637	0.654664	1.8499	0	0.984067	2.70613	1.4834	0.52753	1.24132	1.24224		ZT02	32	1.16873	0.0959673	32
ZT02.25	33	0.791177	0.610032	0.76717	1.07902	0.960936	1.15329	0.034447	0.401167	0.949546	0	0.221631	0.620778	0.358487	0.713063	0.60031	0.456942	0.374332	1.55791	1.51666	1.14233	1.43974	2.41187	0.331981	0.374094	1.49254	0.275482	0.781006	0.866808	0.574819	0.626442	0.413773	1.44188		ZT02.25	33	0.791864	0.0930752	32
ZT02.50	34	0.815152	0.903751	0.94983	0.879814	0.438688	0.480538	0.654495	0.984683	0.524376	0.302343	0	0.639036	0.394336	1.42613	0.697134	0.105448	0.962567	1.19048	0.738376	0.632911	1.43974	0.927644	0.258207	0.865092	1.40845	0	0.827866	0.5074	0.445021	0.478075	0.192109	0.998225		ZT02.50	34	0.689622	0.0684357	32
ZT02.75	35	0.815152	0.225938	0.280078	0.813413	0.564028	0.336377	0	1.2035	0.368481	0.151172	0.531915	1.11375	0.017924	0.142613	0.735864	0.913884	0.516934	0.999412	1.11754	0.401358	1.17236	0.612245	0.590188	0.350713	1.42947	0.275482	0.484224	0.211416	0.537734	0.428619	0.295552	0.687666		ZT02.75	35	0.572656	0.0654458	32
ZT03	36	0.695277	0.677813	0.353142	0.697211	0.271569	0.128144	0.172236	0.583516	0.212585	0	0.132979	0.60252	1.77451	0.427838	0.968242	0.175747	0.374332	1.10229	0.838156	1.71349	1.3369	0.723562	0.184434	1.08721	1.0721	0	0.952827	0.761099	0.72316	0.412133	0.177331	0.55457		ZT03	36	0.621467	0.0813825	32
ZT03.25	37	0.599377	0.158156	0.060887	0.232404	0.04178	0.528592	0.24113	0.255288	0.170068	0	0.221631	1.95362	0.394336	0.456361	0.716499	0.386643	0.071301	0.220459	0.079824	0.416795	0.761004	0.296846	0.608632	0.385784	0.462476	0	0.531084	0.676533	0.14834	0.461589	0.118221	0.177462		ZT03.25	37	0.369785	0.0638682	32
ZT03.50	38	0.359626	0.045188	0.121773	0.415007	0.501358	0.304341	0.172236	0.109409	0.297619	0	0.243794	0.273873	0.304714	0.399315	0.445391	0.281195	0.053476	0.308642	0.199561	0.2933	0.61703	0.816327	0.092217	0.374094	0.462476	0.183655	0.171821	0.211416	0	0.609957	0.147776	0.576752		ZT03.50	38	0.293542	0.0343044	32
ZT03.75	39	0.551427	0.18075	0.219191	0.132802	0.02089	0.288323	0.034447	0	0.6661	0	0.199468	0.511229	0.304714	0.085568	0.329202	0.667838	0.160428	0.16167	0.239473	0.370485	0.102838	0.371058	0.11066	0.058452	0.441455	0.091827	0.218682	0.5074	0.092713	0.445104	0.42855	0.377107		ZT03.75	39	0.261558	0.0340323	32
ZT04	40	0.119875	0.135563	0.304433	0.680611	0.08356	0.064072	0	0.072939	0.368481	0	0.797872	0.492971	0.322638	0.085568	0	0.913884	0.071301	0.396825	0.159649	0.849027	0.185109	0.315399	0.129104	0.093523	0.756779	0.137741	0.687285	0.570825	0.07417	0.131883	0.044333	0.776398		ZT04	40	0.306932	0.0515684	32
ZT04.25	41	0.191801	0.54225	0	0.730412	1.27428	0.128144	0	0	0.127551	0.075586	0.066489	0.109549	0.501882	0.11409	0.290473	0.210896	0.035651	0.235156	0.059868	0.571164	0.061703	0.593692	0	0.362404	0.12613	0.229568	0.218682	0	0.203968	0.329707	0.044333	0.199645		ZT04.25	41	0.238596	0.0481258	32
ZT04.50	42	0.191801	2.46272	0	0.149402	0.250679	0.128144	0.034447	0	0.056689	0	0.044326	0.529487	0.268865	0	0.271108	0.492091	0.713012	0.029394	0.319298	0.231553	0.061703	0.96475	0	0.081833	0.231238	0	0.218682	0.465116	0	0.329707	0.014778	0.066548		ZT04.50	42	0.26898	0.0815664	32
ZT04.75	43	0.431551	0.768188	0.036532	0.199203	0.188009	0	0	0	0.127551	0	0.022163	0.292131	0.161319	0	0.309837	0.456942	0.089127	0.16167	0.119737	0.602038	0.123406	0.500928	0.036887	0.222118	0.315325	0	0.078101	0.042283	0.259596	0.659413	0.443328	0.044366		ZT04.75	43	0.209117	0.0378617	32
ZT05	44	0.911053	0.203344	0.036532	0.132802	0.167119	0.08009	0	0.072939	0.42517	0	0.066489	0.091291	0.107546	0	0	0.070299	0.089127	0.014697	0	0.231553	0.143974	0.408163	0.147547	0.210428	0.12613	0	0.249922	0.2537	0.07417	0.379163	0.044333	0.133097		ZT05	44	0.152209	0.0321524	32
ZT05.25	45	0.503476	0	0.13395	0.398406	0.02089	0.112126	0.103341	0	0.127551	0	0.177305	0.109549	0.179244	0.142613	0	0.949033	0	0.058789	0	0.416795	0.164541	0.946197	0.663962	0.140285	0.063065	0	0.03124	0.063425	0.352309	0.659413	0.088666	1.22005		ZT05.25	45	0.244569	0.0565917	32
ZT05.50	46	0.287701	0.203344	0.31661	0.083001	0.08356	0.032036	0	0.03647	0.255102	0	0.022163	0.146065	0.250941	0.057045	0.135554	0.175747	0.106952	0.102881	0.039912	0.416795	0.143974	1.02041	0.645518	0.163666	0.063065	0.413223	0.281162	0.38055	0.500649	0.49456	0.206886	0.15528		ZT05.50	46	0.225651	0.0385881	32
ZT05.75	47	0.407576	0.067781	0.048709	0.132802	0	0	0	0	0.722789	0	0.288121	0.036516	0.179244	0.22818	0	0	0.017825	0.058789	0	0.24699	0.123406	0.797774	0.350424	0.163666	0	0.275482	0.078101	0.084567	0.370851	0.544016	0.265997	0.110914		ZT05.75	47	0.175016	0.0372061	32
ZT06	48	0.551427	0.067781	0.012177	0.680611	0.313349	0	0	0	0.340136	0	0.199468	0.164324	0.161319	0	0.309837	0	0	0.014697	0	0.077184	0.287947	0.333952	0	0.081833	0.042043	0	0.03124	0.021142	0.222511	0.626442	0.531993	0.15528		ZT06	48	0.163334	0.0359296	32
ZT06.25	49	0	0	0.024355	0.265604	0.292459	0.384431	0	0	0.255102	0	0.265957	0	0.752823	0	0.058095	0.246046	0.035651	0.058789	0	0.077184	0	0.408163	0	0.736498	0.021022	0	0.203062	0.465116	0.834415	0.263765	0.236442	0.088731		ZT06.25	49	0.186678	0.042158	32
ZT06.50	50	0.071925	0	0	0.149402	0	0.08009	0	0	0.141723	0.075586	0.332447	0	0.035849	0	0.058095	0.070299	0	0.014697	0.09978	0.123495	0	0.018553	0	0.058452	0.021022	0	0.406123	0.147992	0.852958	0.230795	0.103443	0.510204		ZT06.50	50	0.112592	0.0324169	32
ZT06.75	51	0	0.045188	0.085241	0.0166	0.08356	0.160179	0	0	0.042517	0	0.376773	0.748585	0.107546	0	0	0	0	0	0	0	0	0.055659	0	0.035071	0	0	0.562324	0.042283	0.982755	0.032971	0.088666	0.066548		ZT06.75	51	0.11039	0.0410239	32
ZT07	52	0.023975	0.135563	0.036532	0.846614	0.396908	0.048054	0.551154	0.03647	0	0	0.044326	1.27807	0.035849	0	0.135554	0	0.035651	0.102881	0	0	0.082271	0.482375	0.073774	0.070143	0.147152	0	0.203062	0.169133	1.01984	0.329707	0.118221	0.776398		ZT07	52	0.224365	0.0582415	32
ZT07.25	53	0.119875	0.090375	0	0.514608	0.02089	0.048054	0.206683	0.03647	0.028345	0	0	0.785101	0.089622	0	0.03873	0.105448	0.017825	0	0	0.077184	0.102838	0.834879	0	0.432546	0.021022	0	0.03124	0	1.46486	0.675898	0.014778	0.510204		ZT07.25	53	0.195859	0.0594839	32
ZT07.50	54	0	0.384094	0	0.166003	0.167119	0.032036	0	0	0.807823	0	0.398936	0.456454	0.143395	0.085568	0.213013	0	0.231729	0	0.039912	0.416795	0.123406	0.779221	0	0.374094	0.042043	0	0.109341	0	0.407936	0.758325	0.280774	0.110914		ZT07.50	54	0.204029	0.0426324	32
ZT07.75	55	0.0959	0.135563	0	0.199203	0	0.032036	0.034447	0	0.141723	0	0	0.018258	0.035849	0.142613	0.077459	0.070299	0.160428	0	0	0.324174	0.370218	0.834879	0	0.046762	0	0	0.140581	0.021142	0.018543	0.642928	0.236442	0.177462		ZT07.75	55	0.123653	0.0336247	32
ZT08	56	0	0.338906	0	0.215803	0.04178	0.032036	0	0	0.099206	0	0.598404	0	0.161319	0	0.406662	0	0.035651	0	0	0.602038	0	0.612245	0	0.116904	0.042043	0	0.01562	0	0	0.74184	0.280774	0.39929		ZT08	56	0.148141	0.0397078	32
ZT08.25	57	0	0.045188	0	0.0166	0.10445	0.096108	0.24113	0	0.170068	0	0	0	0.878294	0	0.135554	0	0.26738	0	0	0.2933	0.102838	0.222635	0	0.175357	0	0	0.359263	0.12685	0	0.131883	0.546771	0.066548		ZT08.25	57	0.124382	0.0335799	32
ZT08.50	58	0	0.338906	0.036532	0.066401	1.10716	0	0.034447	0	0.255102	0	0	0	0.053773	0	1.72347	0	0.124777	0.073486	0.937937	0.416795	0.329083	0.12987	0	0.561141	0.063065	0	0.905967	0	0.852958	0.164853	0.517216	0.244011		ZT08.50	58	0.27928	0.0731698	32
ZT08.75	59	0.551427	0.406688	0	0.498008	0.898266	0.032036	0	0	0.481859	0	0.487589	0.328647	0.250941	0.028523	0.852053	0	0.231729	0.132275	0.678507	0.663785	0	0.371058	0.368868	0	0.021022	0	1.31209	0	0.611904	1.6815	0.546771	0.643301		ZT08.75	59	0.377464	0.0725153	32
ZT09	60	0.599377	0.655219	0.024355	0.199203	1.06539	0.352395	0	0	1.60147	0	0.066489	0.730327	0.860369	0.34227	0.677769	0.316344	0.606061	0.073486	0.598683	1.68262	0.246812	1.15028	0.627075	0.198737	0	0	0.968447	0	0.389394	0.560501	0.620659	0.643301		ZT09	60	0.495532	0.0798915	32
ZT09.25	61	0.215776	0.338906	0.024355	1.69323	0.376018	0.6247	0.172236	0.437637	0.6661	0	0.265957	1.13201	0.591504	0.684541	1.08443	0.913884	0.30303	0.176367	1.1375	1.65174	0.678733	1.66976	1.91811	0.140285	0.12613	0	2.37426	0.042283	0.333766	0.791296	0.768435	0.044366		ZT09.25	61	0.668042	0.110916	32
ZT09.50	62	0.407576	1.33303	0.024355	0.199203	0.334239	0.608682	0.72339	0.291758	1.24717	0.075586	0.99734	0.639036	2.61696	0	1.3749	3.19859	0.392157	0.279248	0.45899	1.79068	0.637598	1.07607	0.497971	0.292261	0.651671	0	1.71821	0.147992	0.593362	1.53314	0.561549	0.354925		ZT09.50	62	0.783051	0.132729	32
ZT09.75	63	0.455526	2.5305	0.146128	0.664011	0.856486	0.304341	0.654495	0.547046	1.06292	0.340136	0.886525	1.16852	1.45187	0	1.33617	0.56239	0.766488	0.029394	0.91798	2.16116	2.22131	1.39147	1.64146	0.467617	0.672693	0.045914	1.87441	0.761099	1.03838	1.15397	0.975321	1.30878		ZT09.75	63	0.949829	0.113904	32
ZT10	64	0.743227	2.25938	0.438383	2.35724	0.584917	0.128144	0.48226	0.547046	0.311791	0.226757	1.21897	0.89465	1.55942	0.11409	1.95585	1.75747	0.855615	0.587889	1.07763	2.60883	1.54258	0.946197	1.06972	0.070143	0.714736	0.091827	1.79631	1.75476	0.72316	0.824266	1.03443	1.53061		ZT10	64	1.02526	0.124444	32
ZT10.25	65	0.815152	1.55897	0.146128	1.52722	0.814706	0.144161	1.13675	0.03647	0.864512	0	1.37411	0.785101	1.18301	0.427838	2.03331	1.37083	0.534759	1.0876	1.23728	1.43563	1.60428	1.07607	1.91811	0.678045	0.609628	0	1.65573	0.5074	1.29798	1.02209	1.43343	2.97249		ZT10.25	65	1.04027	0.116946	32
ZT10.50	66	1.87006	1.64935	0.560156	1.21182	1.10716	0.112126	0	0.510576	1.26134	0	1.0195	1.46065	0.967915	1.25499	1.95585	2.67135	1.97861	0.705467	2.29495	2.84038	1.58371	1.50278	1.93656	0.479308	0.903931	0	1.39019	1.41649	1.31652	0.758325	1.83242	1.95209		ZT10.50	66	1.26577	0.13165	32
ZT10.75	67	2.73316	1.10709	0.328787	1.77623	1.73386	0.416466	0.103341	2.26112	1.70068	0.491308	2.06117	1.62498	1.3981	1.62578	2.51743	2.49561	1.74688	1.44033	2.21513	2.13029	1.85109	1.41002	1.89967	0.666355	0.798823	0.137741	1.62449	1.20507	1.07547	1.41774	1.52209	1.79681		ZT10.75	67	1.47853	0.122937	32
ZT11	68	2.01391	2.39494	0.523624	1.75963	1.29517	0.720807	0.654495	1.78702	2.57937	0.188964	2.34929	1.4424	1.64904	1.93953	2.53679	2.67135	2.7451	1.79306	2.7739	1.86786	1.83052	1.57699	2.02877	0.841711	0.756779	0.045914	2.28054	2.41015	1.8728	1.63205	1.96542	1.97427		ZT11	68	1.71569	0.131825	32
ZT11.25	69	1.67826	1.62675	1.05943	2.10823	1.75475	1.48967	6.47606	2.62582	1.92744	1.02041	2.26064	2.20924	1.89998	3.13748	2.65298	2.88225	2.19251	1.83716	3.33267	1.72893	2.28301	2.11503	2.0841	1.06383	1.15619	0.459137	2.0931	2.24101	2.35491	2.242	2.51219	1.86335		ZT11.25	69	2.13652	0.177868	32
ZT11.50	70	1.70223	2.46272	3.23916	2.45684	1.94276	2.27455	1.8257	3.79285	2.28175	2.00302	2.43794	2.11795	1.95375	3.19452	2.76917	3.02285	2.45989	2.01352	3.13311	2.16116	2.11847	1.89239	2.76651	1.28595	1.2613	0.229568	2.31178	2.66385	2.98535	2.52225	2.64519	1.95209		ZT11.50	70	2.30875	0.119629	32
ZT11.75	71	2.63726	2.32716	2.54506	2.80545	2.86192	2.3226	3.06579	4.7046	2.12585	3.13681	2.83688	3.15866	2.02545	3.30861	2.88536	2.7065	2.92335	2.07231	3.45241	2.26922	2.18017	1.68831	2.84028	2.0809	1.8499	1.60698	2.42112	2.95983	3.05952	2.3574	2.80774	1.81899		ZT11.75	71	2.62007	0.109495	32
ZT12	72	2.87701	2.39494	2.26498	2.90505	3.61395	3.18757	2.89356	4.44931	2.49433	4.19501	3.125	2.2275	2.09715	3.02339	3.29202	3.30404	2.76292	1.79306	3.03333	2.53165	2.71493	2.22634	2.47141	2.18611	2.35442	4.26997	2.85848	2.66385	3.05952	2.3574	2.91119	2.50665		ZT12	72	2.84519	0.110727	32
ZT12.25	73	3.62024	2.93719	2.95908	3.45286	3.27972	3.55598	6.23493	5.06929	2.96202	6.08466	3.34663	2.93956	2.49149	2.96634	3.17583	4.39367	3.04813	2.42504	3.55219	2.84038	2.85891	2.67161	2.78495	2.24456	2.54362	7.16253	3.04592	3.23467	3.63434	3.36301	3.14763	2.7063		ZT12.25	73	3.46042	0.20196	32
ZT12.50	74	4.38744	4.67691	2.32586	3.93426	3.44684	4.67724	6.99277	4.814	3.52891	8.16327	4.67642	4.40022	3.29808	4.02168	4.06661	4.32337	4.24242	3.83598	5.18858	3.75116	3.96956	3.20965	3.91	2.65373	3.27938	7.75941	3.98313	3.50951	4.19062	3.85757	4.01951	3.54925		ZT12.50	74	4.2701	0.223154	32
ZT12.75	75	3.76409	3.54722	2.37457	3.23705	3.48861	4.29281	6.6483	4.08461	2.80612	5.82011	4.10018	3.3595	2.7245	2.9093	3.21456	4.53427	2.7451	2.83657	3.71183	3.14912	2.50926	2.52319	3.46735	2.26795	2.66975	6.33609	3.81131	3.0444	3.46746	2.95087	3.45796	2.24046		ZT12.75	75	3.50295	0.191019	32
ZT13	76	3.57228	3.59241	2.22845	2.53984	2.92459	4.26077	7.37168	3.53756	2.96202	5.63114	3.98936	3.19518	2.59903	2.88078	2.11077	4.18278	3.06595	2.43974	4.4103	2.91757	2.94118	2.74583	2.87717	2.29133	2.58566	7.25436	3.20212	2.98097	3.24495	2.48929	3.51707	2.79503		ZT13	76	3.41679	0.22241	32
ZT13.25	77	3.71613	3.23091	2.2528	2.57304	2.98726	4.10059	5.9249	3.57403	3.30215	2.6833	3.87855	3.06737	2.59903	3.10896	2.69171	3.76098	3.17291	2.48383	4.62981	2.91757	2.7355	2.30056	3.55957	2.26795	2.5226	8.08081	2.98344	2.83298	3.43037	2.52225	2.45308	2.063		ZT13.25	77	3.26275	0.208289	32
ZT13.50	78	3.66818	3.9765	2.20409	3.43626	2.9037	4.06856	7.165	2.62582	1.92744	1.92744	3.94503	4.05331	2.24055	3.30861	1.27808	4.99121	2.76292	2.32216	3.57214	2.26922	2.34471	1.53989	3.28292	2.51344	2.54362	6.93297	2.0931	2.98097	3.41183	3.28058	1.53687	2.063		ZT13.50	78	3.09907	0.238601	32
ZT13.75	79	2.85303	0.768188	2.49635	2.05843	2.61124	3.9244	5.75267	0.583516	1.26134	0.944822	3.65692	2.84828	0.949991	2.31033	0.968242	1.79262	2.76292	2.1017	2.83377	1.26582	1.91279	0.612245	3.83622	2.80571	2.77486	3.85675	0.859107	2.38901	3.18932	1.51665	0.842323	1.59716		ZT13.75	79	2.21677	0.213032	32
ZT14	80	1.4385	0	2.58159	1.24502	2.08899	1.8741	2.30796	0	0.198413	0.151172	3.30231	1.71627	0.179244	1.11238	0.290473	0.035149	2.03209	2.18989	0.558771	0.2933	1.80995	0.037106	2.89561	2.26795	3.04814	0.229568	0.156201	2.70613	1.92843	0.49456	0.103443	0.820763		ZT14	80	1.25292	0.190471	32
ZT14.25	81	0.311676	0.045188	3.00779	0.315405	0.772927	0.880987	0.895625	0	0.141723	0.151172	1.59574	0.109549	0.071697	1.02681	0.154919	0	0.87344	3.01293	0.259429	0	0.863842	0.185529	0.774622	1.66004	1.32436	0	0.01562	1.35307	0.482106	0.511045	0.014778	0.266193		ZT14.25	81	0.658695	0.139902	32
ZT14.50	82	0	0	2.0945	0.116202	0.250679	0.512574	0	0	0.226757	0	0.531915	0	0	0.741586	0	0.140598	0.516934	1.73427	0	0	0.123406	0.037106	0.627075	0.830021	0.546563	0	0.04686	0.887949	0	0.115397	0.147776	0.288376		ZT14.50	82	0.328642	0.0884184	32
ZT14.75	83	0	0	1.46128	0	0.438688	0.160179	0	0	0.127551	0	0	0	0	0	0.154919	0	0	2.08701	0	0	0	0	0.774622	1.19243	0.25226	0.045914	0.171821	0.084567	0	0	0.118221	0.310559		ZT14.75	83	0.230625	0.0856783	32
ZT15	84	0	0	1.93619	0	0	0.064072	0	0.072939	0.028345	0	0	0	0	0	0.309837	0	0	0.940623	0.478946	0	0	0.018553	0.221321	0.52607	0.693715	0	0.01562	0.042283	0	0.329707	0.118221	0.177462		ZT15	84	0.186685	0.0696876	32
ZT15.25	85	0	0	1.27862	0.0166	0	0.176197	0	0	0.014172	0	0	0	0.322638	0	0.058095	0	0.053476	0.411523	0	0	0	0.575139	0	0.642974	0.25226	0	0.03124	0.021142	0	0.24728	0.177331	0.732032		ZT15.25	85	0.156585	0.0511874	32
ZT15.50	86	0	0.022594	1.15684	0	0	0.208233	0	0	0.070862	0	0	0	0.125471	0.256703	0	0	0.106952	1.20517	0.019956	0	0.102838	0.315399	0.018443	0.642974	0.063065	0	0.078101	0	0	0.049456	0.251219	0.687666		ZT15.50	86	0.168186	0.055904	32
ZT15.75	87	0	0	1.05943	0.315405	0	0.032036	0	0.03647	0.283447	0.075586	0	0	0.501882	0.057045	0.154919	0.035149	0	0.058789	0	0	0.143974	0.556586	0	0.093523	0.021022	0	0.249922	0.084567	0	0.032971	0.044333	0.110914		ZT15.75	87	0.123374	0.0392944	32
ZT16	88	0	0.384094	0.596688	0.348606	0	0.54461	0	0	0.212585	0	0	0.383422	0.233017	0	0	0.035149	0	0.26455	0.079824	0	0.082271	0.315399	0.368868	0.455927	0.231238	0.091827	0.140581	0.803383	0	0.379163	0.177331	0.820763		ZT16	88	0.217166	0.0421543	32
ZT16.25	89	0.0959	0.406688	0.340964	0.083001	0	0.032036	0	0	0.311791	0.113379	0	0.584261	0.519806	0	0.251743	0	0.017825	0.587889	0.139693	0	0.555327	0.222635	0	0.420856	0.231238	0	0.187441	0.739958	0	0.840752	0	0.110914		ZT16.25	89	0.212316	0.043731	32
ZT16.50	90	0	0.045188	0.207014	0.365206	0	0.096108	0	0	0.637755	0	0	0.146065	0.448109	0	0.193648	0	0.588235	0.396825	0.159649	0.710096	0	0.148423	0.184434	0.490998	0.105108	0	0.109341	0.274841	0	0.560501	0.05911	0.088731		ZT16.50	90	0.187981	0.038593	32
ZT16.75	91	0	0.203344	0.340964	0.713811	0.396908	0.048054	0.034447	0	0.821995	0	0.088652	0.073033	0.089622	0.998289	0.232378	0	0.106952	0.808348	0.538815	0.617475	0.061703	0.649351	0.036887	1.04045	0.399411	0	0.140581	0.021142	0	0.082427	0.354662	0.288376		ZT16.75	91	0.287127	0.0566077	32
ZT17	92	0	0.18075	0.742815	0.149402	0.02089	0.272305	0	0	0.453515	0	0.088652	0.109549	0.501882	0	0.63904	0.456942	0.213904	0.587889	0.019956	0.555727	0.226244	1.35436	0.073774	1.64835	0.37839	0	0.109341	0.676533	0	0.181339	0.280774	0.088731		ZT17	92	0.312845	0.0687227	32
ZT17.25	93	0	0.248531	1.0716	0.547809	0	0	0.551154	0.03647	0.60941	0	0.088652	0.237356	0.340563	0	1.58792	0	0	0.440917	0.039912	0.694659	0.740436	0.946197	0	1.55483	0.210217	0	0.249922	0.866808	0	0.164853	0.05911	0.909494		ZT17.25	93	0.381151	0.0809155	32
ZT17.50	94	0	0.090375	0.937652	1.06242	0.584917	0.048054	0	0	0.935374	0	0	0.109549	0.035849	0.028523	0.774593	0.035149	0.053476	0.646678	0.279385	0.710096	0.370218	1.33581	0.018443	1.87047	0.210217	0	0.421743	0.866808	0	0.692384	0.147776	1.24224		ZT17.50	94	0.422131	0.087472	32
ZT17.75	95	0	0.022594	1.1812	1.24502	0.459578	0.897005	0	0	1.92744	0.869237	0	0	0.053773	0.171135	0.348567	0.210896	0	1.39624	0	0.617475	0.020568	1.44712	0.147547	2.40823	0.336346	0.183655	0.312402	0.824524	0.686075	0.197824	0.339885	0.709849		ZT17.75	95	0.531693	0.109454	32
ZT18	96	0.359626	0.158156	1.15684	0.813413	0.710257	0.240269	0	0	1.67234	0.075586	0.221631	0.127807	0.376412	0.484883	0.426026	0	0.178253	1.73427	0.079824	0.355048	0.308515	1.16883	0.092217	1.71849	0.189195	0.045914	0.140581	0.591966	0.537734	0.544016	0.458106	1.50843		ZT18	96	0.514833	0.0938339	32
ZT18.25	97	0.503476	0.135563	1.36386	0.913015	1.02361	0.160179	0	0.255288	2.11168	0.566893	0.820035	0.073033	1.20093	0.085568	0.658404	0.105448	0.499109	1.42563	0.179605	0.632911	0.658165	1.76252	0.036887	1.71849	0.12613	0	0.203062	0.295983	1.03838	1.02209	0	0.909494		ZT18.25	97	0.64017	0.103595	32
		tim G4 Control																																			tim G4 Control
ZT		Fly 1	Fly 2	Fly 3	Fly 4	Fly 5	Fly 6	Fly 7	Fly 8	Fly 9	Fly 10	Fly 11	Fly 12	Fly 13	Fly 14	Fly 15	Fly 16	Fly 17	Fly 18	Fly 19	Fly 20	Fly 21	Fly 22	Fly 23	Fly 24	Fly 25	Fly 26	Fly 27	Fly 28	Fly 29	Fly 30	Fly 31	Fly 32		ZT		MEAN	SEM	N
ZT18.25		1.88542	1.78692	0.896968	0.035423	1.4047	0.760363	0.999001	0.06284	0.154884	0	0.956248	0	0.758411	0.544192	1.63121	0.062906	0.414079	0.911367	0.396156	0.905319	0.100806	0.650676	0.584542	0.027785	0	1.17342	0	0.584343	0.256345	0.067641	0	0.563182		ZT18.25		0.580474	0.0986787	32
ZT18.50		1.97003	1.33738	1.0716	0.10627	1.27163	0.711307	0.819181	1.06829	0.044253	0.131958	0.943149	0	0.868726	0.731845	1.90676	0.146781	0.966184	1.1317	0.946372	1.05621	0.050403	0.484818	0.086599	0	0	0.457178	0.250376	0.569359	0.871571	0.649351	0.510638	0.703977		ZT18.50		0.683246	0.0935768	32
ZT18.75		1.92168	1.43853	0.928719	0.779313	0.88718	3.67918	1.13886	0.607457	0.143821	0.059981	0.969348	0.548936	0.78599	1.03209	1.58713	0	0.862664	0.951427	0.961045	0.955614	0.016801	0.650676	0.043299	0.222284	0.357819	0.944834	0.300451	0.344612	0.717765	1.32576	0.66383	1.07357		ZT18.75		0.840645	0.123506	32
ZT19		1.6437	1.52843	0.904906	0	0.946326	0.981114	0.759241	0.314202	0.48678	0.3119	0.903851	1.78069	0.703254	0.938262	1.66428	0.146781	0.534852	0.971457	0.54288	1.18194	0.856855	1.30135	0	0.722423	0.841928	1.1277	0.050075	1.0638	0.538324	1.48809	1.51489	1.07357		ZT19		0.869496	0.0876618	32
ZT19.25		1.6437	1.15756	1.27798	0.247963	1.02026	0.466029	0.859141	0.146628	0.4204	0.695777	0.55017	1.43259	1.14451	1.57628	0.892759	0	0.034507	0.831247	0.66026	1.65975	0.520833	1.63307	0.129898	0.666852	0.568301	0.563852	0.400601	0.014983	0.115355	0.852273	2.94468	1.33756		ZT19.25		0.827055	0.113402	32
ZT19.50		1.05149	0.730501	1.05572	0.743889	1.31598	0.539612	0.27972	0.418936	0.287642	0.46785	0.458475	1.23176	0.344732	1.41678	1.22341	0.062906	0.362319	0.640961	0.81432	0.691563	0.168011	1.40342	0.649491	1.19478	0.715639	0.518135	0	0.134848	0	1.00108	2.46808	1.33756		ZT19.50		0.74155	0.0944804	32
ZT19.75		0.5197	0.303439	1.64312	0.42508	1.58214	1.22639	0.01998	0.356096	0.575285	1.47553	0.628766	1.24515	0.441258	1.09777	0.639259	0.062906	0.258799	0.871307	0.689605	0.540676	0.050403	1.16101	0.02165	0.972492	0.042096	0.243828	0	0	0	0.568182	0.476596	1.46075		ZT19.75		0.612477	0.0913332	32
ZT20		0	0.427062	1.34942	0.602196	1.10898	0.392445	0	0.52367	1.6816	1.52351	1.33613	1.57986	0.206839	1.44492	0.551086	0.062906	0.034507	0.771157	0.586898	1.29511	0.705645	1.16101	0.346395	0.597388	0.210482	0.548613	0	0.014983	0.756216	1.60985	1.48085	0.844773		ZT20		0.742328	0.0984487	32
ZT20.25		0	0.786694	0.865217	1.38151	0.60624	0.490557	0.21978	0.816925	0.896117	1.69146	1.19204	1.82086	0.372311	0.881967	1.014	0	0	1.01152	0.374147	1.73519	1.66331	1.45445	0.064949	0.30564	0.841928	0.579092	0.050075	0.194781	0.871571	1.08225	1.68511	0.334389		ZT20.25		0.790127	0.100844	32
ZT20.50		0	1.32614	0.928719	0.991853	0.399231	0.662252	1.13886	0.775031	0.199137	2.11132	0.340582	1.84764	0.151682	0.919497	0.881737	0	0.086266	0.480721	0.87301	1.99925	1.39449	0.982393	0.02165	0.125035	1.1366	1.05151	0	0.584343	0.743399	1.67749	1.37872	0.580781		ZT20.50		0.805917	0.106525	32
ZT20.75		0	1.29242	0.857279	1.20439	0.059145	0.637724	1.33866	0.858819	0.276579	1.70345	0.510872	1.6602	0.096525	0.957028	0.925824	0	0.15528	0.701052	0.506199	2.12498	1.47849	0.548609	1.66703	1.43095	1.51547	0.944834	0	0.52441	0.69213	1.3934	0.680851	1.67195		ZT20.75		0.887955	0.105721	32
ZT21		0.495528	1.29242	0.595333	0	0.842821	0.245278	1.7982	1.55006	0.287642	1.8594	0.445376	0.923818	0.937672	0.666166	1.11319	0	0.793651	1.03155	0.733622	1.43342	2.41935	0.77826	1.38558	1.73659	1.53652	0.228589	0	0.943938	0.781851	0.825216	0	1.53115		ZT21		0.912882	0.109001	32
ZT21.25		0.942712	1.13509	0.388951	0.247963	1.00547	0.883002	1.7982	1.15207	0.685917	1.36756	0.471575	0.495381	1.30998	1.06962	0.683346	0	0.862664	0.941412	0.924364	0.716711	1.41129	0.803776	1.68868	2.16727	0.063145	0.243828	0.450676	0.913972	0.640861	0.135281	0.374468	1.31996		ZT21.25		0.852975	0.0908811	32
ZT21.50		1.45033	1.15756	0.381013	0.035423	0.931539	1.56978	1.65834	0.900712	0.431464	1.35557	0.851454	1.04432	1.62714	0.722462	1.38874	0	1.19048	0.340511	1.23982	1.03106	1.27688	0.446542	2.20827	1.30592	0.547253	1.08199	1.90285	0.629292	0.83312	0.027056	0.544681	1.47835		ZT21.50		0.987185	0.097575	32
ZT21.75		1.6437	1.19128	0.460391	0.389656	1.43427	2.47731	0.2997	0.900712	0.66379	1.19962	0.864553	0.441826	1.11693	0.881967	1.25648	0	1.65631	0.390586	1.38654	0.842449	0.991263	0.293442	2.74951	0.652959	1.05241	1.50869	1.10165	0.389562	0.858754	0.58171	1.10638	2.16473		ZT21.75		1.02966	0.111795	32
ZT22		2.12715	1.29242	1.30179	0	1.56735	1.0547	1.03896	1.38249	0.575285	1.64347	0.419177	0.294551	1.26862	0.985175	1.20137	0	0.966184	0.971457	1.34253	0.980762	1.5121	0.867568	1.97012	0.791887	1.85224	1.2039	0.650976	1.55825	2.06357	0.541126	1.66809	1.86554		ZT22		1.15496	0.0994753	32
ZT22.25		1.98211	0.988986	1.4288	1.45236	2.21795	0.34339	1.67832	0.942606	0.154884	1.63148	0.982447	0.535547	0.937672	1.57628	1.24545	0.398406	0.534852	1.18177	1.43056	1.40827	1.73051	1.70962	1.29898	1.31981	1.19975	0.518135	0.901352	1.93283	1.69187	1.54221	1.68511	1.84794		ZT22.25		1.26345	0.0927881	32
ZT22.50		2.0788	1.13509	1.70662	1.34609	1.89265	0.711307	1.21878	2.03184	0.165948	1.42754	1.68981	1.71375	2.23387	1.83899	1.43282	1.0065	1.10421	1.81272	1.07109	1.45857	0.705645	2.11789	1.55878	1.68102	2.58893	0.685767	0.550826	1.99276	0.92284	1.65043	0.868085	1.30236		ZT22.50		1.4282	0.0981259	32
ZT22.75		1.60745	1.43853	1.96857	2.94014	1.61171	1.10375	1.15884	2.05279	0.995685	2.23129	2.20068	2.28946	1.84777	1.85776	1.75245	0.943594	1.57005	1.88282	0.997726	1.9238	1.32729	2.10513	0.952587	1.65324	3.15723	2.51448	0	1.36347	0.679313	1.63691	1.1234	0.774375		ZT22.75		1.61445	0.117579	32
ZT23		1.05149	1.7532	2.01619	2.69217	1.49342	0.490557	0.43956	0.754085	1.4714	2.73513	2.60676	1.43259	1.18588	2.35504	1.84063	1.23716	2.22567	1.59239	1.60663	2.27587	2.75538	2.62822	2.77116	1.13921	2.60998	2.02682	1.4021	1.40842	0.961292	2.09686	1.37872	1.28476		ZT23		1.74121	0.121068	32
ZT23.25		0.821852	1.86559	2.21464	3.79029	1.43427	1.69242	1.45854	1.17302	1.23907	2.13532	2.37097	1.74053	1.00662	1.74517	1.35567	1.55169	2.13941	2.05308	1.76803	2.2633	2.28495	2.74305	1.14743	2.61184	2.52578	2.04206	1.45218	1.34848	1.57652	2.08333	1.46383	1.68955		ZT23.25		1.83714	0.105891	32
ZT23.50		1.65579	2.0454	1.913	3.04641	1.31598	0.956586	1.6983	2.5974	1.5931	2.12332	2.26618	1.62003	2.17871	1.93282	1.86267	3.10338	2.3637	2.24336	1.79004	2.32617	2.13374	2.74305	2.72786	2.65352	3.24142	2.08778	3.60541	2.33737	2.03794	1.65043	1.9234	1.58395		ZT23.50		2.16744	0.102443	32
ZT23.75		2.56224	2.55113	2.31783	3.93199	2.39539	2.23203	3.3966	3.12107	2.6441	3.21497	2.65916	2.61079	3.01986	2.36442	2.3366	3.9631	3.07108	2.39359	2.35493	2.77883	3.59543	2.9089	3.6155	3.30647	4.54641	2.95642	5.80871	3.92558	3.15304	3.15206	2.85957	3.1151		ZT23.75		3.08947	0.133586	32
ZT00		2.24801	2.31513	2.26226	2.86929	2.17359	2.13392	2.3976	3.30959	2.32327	2.86708	2.51506	2.40996	2.74407	2.10171	2.1823	3.08241	2.69151	2.22334	2.18619	2.53992	3.72984	2.95994	3.37735	2.86191	2.90465	2.66687	1.35203	3.7308	2.61471	2.90855	2.94468	2.74551		ZT00		2.63666	0.0882888	32
ZT00.25		2.35678	2.38256	2.0797	3.47148	2.49889	1.39809	2.67732	3.2677	2.34539	2.77111	2.65916	2.34302	2.49586	1.91406	1.79654	4.38247	2.82954	2.54382	2.13484	2.59022	3.29301	2.83236	3.399	2.75076	2.73627	2.75831	3.25488	3.71582	2.51218	2.7868	2.22979	2.55192		ZT00.25		2.67999	0.103728	32
ZT00.50		2.5985	2.51742	2.60359	3.36521	3.0312	1.81506	2.57742	3.43527	2.9428	3.31094	2.69845	3.21328	2.24766	2.44887	2.09413	5.72447	3.60594	3.19479	2.80977	3.05545	3.57863	2.56443	3.76705	3.2648	3.80972	3.48979	5.75864	5.01935	3.53755	3.11147	3.35319	2.65752		ZT00.50		3.22507	0.158561	32
ZT00.75		2.18758	2.25894	2.03207	0.177117	2.55804	1.0547	2.51748	2.97444	2.50028	3.25096	2.38407	2.38318	2.74407	2.29874	1.9288	3.9631	3.01932	2.55383	2.33292	2.99258	3.27621	2.07961	2.64126	2.77855	0.715639	3.32216	2.35353	4.64478	2.78134	2.50271	2.68936	2.28793		ZT00.75		2.50579	0.146555	32
ZT01		2.06671	2.13531	1.9765	0	2.54325	2.86976	2.41758	3.22581	2.4339	2.95106	2.26618	2.28946	1.87535	1.93282	1.70836	3.71147	3.24362	2.21332	2.31091	2.61537	2.82258	2.1434	2.53302	2.47291	0.442012	3.24596	0.550826	4.01548	2.48654	2.27273	3.06383	2.07673		ZT01		2.34102	0.149512	32
ZT01.25		2.04254	1.83187	1.88125	0.141693	2.35103	0.784891	2.15784	2.70214	2.33433	2.44722	1.70291	2.10202	1.53061	1.2948	1.56508	3.31306	2.43271	1.82273	2.09082	1.93638	2.40255	1.96479	2.25157	2.13948	0.23153	2.49924	0	4.01548	1.65342	2.24567	2.12766	1.58395		ZT01.25		1.92442	0.144661	32
ZT01.50		1.78874	1.85435	1.75425	0	2.41017	0.809419	2.3976	2.66024	2.06881	2.53119	1.06104	2.53046	1.9305	1.01332	1.43282	2.93563	2.05314	1.24186	1.92209	1.73519	2.53696	1.6841	2.03507	2.16727	0.105241	2.42304	1.10165	1.99276	1.07665	1.71807	2.05957	0.967969		ZT01.50		1.74997	0.125318	32
ZT01.75		1.75248	1.59586	1.913	0	2.04052	1.3245	2.75724	2.15752	2.07988	2.14731	0.851454	2.54385	1.18588	0.694314	1.41078	2.91466	1.53554	0.761142	1.89274	1.16937	1.88172	1.63307	1.47218	1.65324	1.1366	1.96586	0.10015	1.90286	0.897206	1.3934	2.04255	0.580781		ZT01.75		1.54336	0.122043	32
ZT02		1.16026	1.50596	1.34942	0.566773	1.6265	0.981114	1.91808	1.59196	1.5931	1.75144	0.56327	1.70036	0.661886	0.713079	1.15728	2.26463	0.862664	0.530796	1.68733	0.628694	1.5625	1.44169	0.952587	1.26424	0.715639	1.43249	0.2003	0.704208	0.653679	0.987554	1.19149	0.228793		ZT02		1.12968	0.0911237	32
ZT02.25		0.870196	0.88784	0.992221	0.035423	1.21248	0.956586	1.15884	1.02639	1.5931	1.5475	0.196489	0.950596	0.772201	0.53481	1.1683	2.36947	0.172533	0.320481	1.55528	0.16346	0.974462	1.30135	0.541243	0.583495	0.042096	0.853398	0	0.539393	0.807485	0.825216	0.970213	0.140795		ZT02.25		0.81448	0.095203	32
ZT02.50		0.676819	0.460778	1.96857	0	0.739317	1.52073	1.33866	1.78048	1.48246	0.731766	0.039298	0.669434	0.441258	0.197035	1.00298	1.61459	0.120773	0.260391	1.18113	0.037722	0.604839	0.995152	0.346395	0.138927	0.778783	0.929595	0	0.434511	0.115355	0.36526	0.868085	0.017599		ZT02.50		0.683084	0.100399	32
ZT02.75		0.326323	0.303439	0.682648	0	0.207009	1.20186	1.47852	0.900712	1.2612	0.491843	0	0.495381	0.096525	0.562957	0.760498	1.21619	0	0.190285	0.432837	0	0.218414	0.612401	0.281446	0.041678	0.968217	0.335264	0	0.089899	0.051269	0.257035	0.153191	0.035199		ZT02.75		0.426633	0.0755687	32
ZT03		0.193377	0.22477	0.420702	0	0.059145	1.22639	0.43956	0.146628	1.28333	0.203935	0.013099	0.107109	0.151682	0	0.518021	1.21619	0.069013	0.04006	0.073362	0	0.31922	0.344476	0.173198	0.194498	0.042096	0.426699	0	0.209764	0.051269	0.121753	0.170213	0		ZT03		0.263736	0.0619441	32
ZT03.25		0.072516	0.269724	0.047627	0	0	0.515085	0.679321	0	0.973559	0.059981	0.091695	0.174053	0.372311	0	0.38576	1.04844	0.207039	0.240361	0.044017	0	0.336022	0.063792	0	0.458461	0	0.015239	0	0	0.012817	0.054113	0	0		ZT03.25		0.19131	0.0496532	32
ZT03.50		0.036258	0.460778	0.047627	0	0	3.33579	0.3996	0.020947	0.45359	0	0.013099	0	0.096525	0.234566	0.209413	0.272594	0.396825	0.030045	0	0	0.033602	0.038275	0.129898	0.125035	0	0.137153	0	0	0	0	0	0		ZT03.50		0.202238	0.104319	32
ZT03.75		0.012086	0	0.023813	0	0	0.245278	0.35964	0.125681	0.508906	0	0.013099	0.107109	0.151682	0.581723	0.154304	0.188719	0	0.08012	0	0	0.067204	0.051033	0	0.111142	0.336771	0	0	0.029966	0.012817	0.027056	0	0		ZT03.75		0.0996297	0.0269584	32
ZT04		0.012086	0.112385	0	0	0	3.16409	0	0	0.4204	0	0.013099	0.053555	0.317154	0.046913	0.297586	0.16775	0.05176	0.04006	0	0	0.067204	0	0.129898	0.013893	0.021048	0	0	0.014983	0.051269	0	0	0		ZT04		0.156098	0.0987469	32
ZT04.25		0.012086	0	0.007938	0.850159	0	1.3245	0	0.481776	0.719106	0	0.013099	0	0	0	0.055109	0.020969	0	0.16024	0	0	0.016801	0	0	0	0	0.015239	0	0.014983	0.012817	0	0.034043	0		ZT04.25		0.11684	0.0533273	32
ZT04.50		0.036258	0.022477	0	1.27524	0	0.171695	0	0.041894	0.232327	0	0	0	0	0	0.165326	0	0	0.06009	0.029345	0	0	0	0.043299	0	0	0	0.050075	0.014983	0.064086	0	0.102128	0		ZT04.50		0.0721632	0.0401305	32
ZT04.75		0.036258	0.022477	0.127004	0.389656	0	0.34339	0	0.188521	0.022126	0	0.026199	0	0	0	0.06613	0.041938	0.120773	0.030045	0.007336	0	0	0.025517	0	0.013893	0.042096	0	0	0	0.102538	0	0.017021	0		ZT04.75		0.0507162	0.0167163	32
ZT05		0.036258	0.011238	0.039689	0	0	0.441501	0	0.188521	0.376148	0	0.026199	0	0	0	0	0	0.069013	0.030045	0.007336	0	0	0.012758	0	0	0	0.030479	0	0	0.038452	0.121753	0.017021	0		ZT05		0.0452003	0.0183404	32
ZT05.25		0.072516	0.067431	0.254009	0	0	0.294334	0	0	0.121695	0	0.170291	0.120498	0	0	0.044087	0.125813	0.017253	0.10015	0.110043	0	0	0	0	0	0	0.320024	0.751127	0.074916	0.051269	0	0.170213	0		ZT05.25		0.0895522	0.0266906	32
ZT05.50		0.084602	0.089908	0.079378	0	0.088718	0.122639	0.03996	0.439883	0.442527	0	0	0	0	0	0.099195	0.712938	0.017253	0.210315	0.05869	0.188608	0	0.025517	0	0	0	0.045718	0.300451	0.104882	0.089721	0.054113	0.085106	0		ZT05.50		0.105629	0.0284378	32
ZT05.75		0	0.078669	0.166693	0	0	0.662252	0	0.481776	0.708043	0	0	0	0	0	0	0.230656	0	0.030045	0.05869	0.050295	0	0	0	0	0.442012	0.60957	0.350526	0.119865	0.076903	0.175866	0.017021	0		ZT05.75		0.13309	0.0381076	32
ZT06		0.06043	0.033715	0.023813	0	0	3.01692	0.03996	0.020947	0.951433	0.035988	0	0	0	0	0	0.083875	0.15528	0.030045	0	0.113165	0	0	0	0	0.841928	0.761963	0.10015	0	0	0.081169	0.017021	0		ZT06		0.198994	0.100902	32
ZT06.25		0.132947	0.044954	0.047627	0	0	0.294334	0	0.083787	0.519969	0	0	0	0	0	0.033065	0.020969	0	0	0.05869	0.012574	0	0	0	0	0.420964	0.015239	0.550826	0	0.051269	0.040584	0	0		ZT06.25		0.0727437	0.0266949	32
ZT06.50		0.024172	0.022477	0.039689	0	0	0.539612	0	0.020947	0.564222	0	0	0	0	0	0.143282	0	0	0.340511	0	0.050295	0	0	0	0	0.063145	0	0.050075	0.044949	0.064086	0.175866	0	0		ZT06.50		0.066979	0.0256298	32
ZT06.75		0.217549	0	0.07144	0	0	1.52073	0	0	0.575285	0	0	0	0	0	0.374738	0	0	0	0.11738	0	0	0	0	0	0.021048	0	0.450676	0.029966	0.025634	0.054113	0.068085	0		ZT06.75		0.110207	0.0519208	32
ZT07		0.145033	0	0.063502	0.10627	0	2.47731	0	0	0.409337	0	0	0	0	0.009383	0.044087	0	0	0.04006	0.146724	0.062869	0	0	0	0.194498	0.147337	0	0	0	0.064086	0.189394	0	0		ZT07		0.128122	0.0774098	32
ZT07.25		0.084602	0	0.222258	0	0.103504	0.735835	0	0.356096	0.276579	0	0	0	0	0	0.022043	0.083875	0	0.010015	0.051354	0	0	0.025517	0	0.027785	0.084193	0	0	0.329629	0.089721	0	0	0		ZT07.25		0.0782189	0.0275278	32
ZT07.50		0.048344	0.089908	0.031751	0	0	0.34339	0	0.356096	0.608474	0	0	0	0.261997	0	0	0	0	0.050075	0.051354	0	0	0.102067	0	0	0.652494	0.030479	0.2003	0.014983	0.038452	0.081169	0	0		ZT07.50		0.0925417	0.0303148	32
ZT07.75		0.012086	0	0.031751	0	0	0.122639	0.01998	0.167574	0.287642	0	0	0	0.013789	0	0.099195	0	0	0.130195	0.968381	0	0	0.051033	0	0	0.884024	0.030479	0.150225	0.044949	0	0.108225	0.13617	0		ZT07.75		0.101823	0.0401642	32
ZT08		0.084602	0	0.055564	0	0	0.122639	0	0.460829	0.918243	0	0.013099	0	0.068946	0.009383	0.088174	0	0	0.030045	0	0.125739	0	0.114825	0	0	0.378868	0.060957	0.150225	0	0.192258	0.175866	0.102128	0		ZT08		0.0985122	0.0327056	32
ZT08.25		0.06043	0.112385	0.007938	0	0	0.662252	0	0.167574	0.586348	0.011996	0	0	0	0.028148	0.055109	0	0	0.230346	0.073362	0	0	0.025517	0	0	0.294675	0	0.350526	0	0.038452	0	0	0		ZT08.25		0.0845331	0.0296551	32
ZT08.50		0.084602	0	0.293697	0	0	0.515085	0	0.837872	1.28333	0	0	0.026777	0	0	0	0	0.345066	0	0.095371	0.012574	0.016801	0.102067	0	0.041678	0.357819	0	0.2003	0	0.038452	0.689935	0.204255	0		ZT08.50		0.160802	0.0522584	32
ZT08.75		0.592217	0.022477	0.515955	0	0.177436	0.269806	0	0.984499	1.08419	0	0	0.040166	0	0.009383	0.077152	0.188719	0.05176	0.2003	0.051354	0	0.168011	0	0	0	0.021048	0.320024	0.2003	0.014983	0.012817	0	0.034043	0		ZT08.75		0.157395	0.0485177	32
ZT09		0.447184	0	0.60327	0	0.044359	2.59995	0.25974	1.80142	0.475716	0	0	0.040166	0.013789	0	0.462912	1.13231	0.017253	0.530796	0.161397	0.012574	0	0	0.043299	0	0.189434	0.502895	0.10015	0	0.217893	0.58171	0.187234	0.035199		ZT09		0.326896	0.100273	32
ZT09.25		0.471356	0.044954	0.896968	0	0.088718	0.441501	0.779221	1.84332	0.66379	0	0	0	0.248207	0.187652	0.264521	0.566156	0.138026	0.230346	0.21275	0	0.252016	0.599643	0.129898	0	0.126289	0.045718	0.150225	0	0.192258	0.649351	0.017021	0.052798		ZT09.25		0.290397	0.0675429	32
ZT09.50		0.338409	0	1.08747	0	0.340086	0.883002	0.739261	1.34059	0.995685	0	0	0.415049	0.730833	0.487896	0.83765	0.020969	0.086266	0.250376	0.513535	0.025148	0.772849	0.586884	0.346395	0	0.042096	0.045718	0.2003	0	0.704947	1.10931	0.068085	1.14396		ZT09.50		0.441024	0.0739918	32
ZT09.75		0.495528	0	1.41292	0	0	0.171695	0.4995	2.03184	1.22801	0	0	0.950596	0.813569	0.825671	0.881737	0.398406	0.293306	0.110165	1.37921	1.19452	1.19288	0.867568	0.086599	0	0.926121	0.62481	0.450676	0.029966	0.69213	1.17695	0.612766	1.19676		ZT09.75		0.641997	0.0946452	32
ZT10		0.700991	0.044954	1.17479	0	0.517522	0.049056	0.759241	1.75953	1.46034	0.047985	0.039298	1.70036	1.59956	0.628636	0.947867	2.45335	0.224293	0.22033	1.67999	1.86093	0.907258	0.752743	0.281446	0	0.884024	0.594331	2.003	0.824073	0.666496	1.44751	0.544681	1.72474		ZT10		0.890604	0.122241	32
ZT10.25		1.02731	0.011238	1.04778	0	0.621026	0.147167	1.71828	0.879765	1.15057	0.323896	0.419177	2.15558	1.83398	1.62319	1.00298	1.46781	0.534852	0.320481	1.53327	1.50886	0.47043	0.752743	0.73609	0	0.210482	0.472417	1.30195	1.6032	0.217893	1.27164	1.05532	2.12953		ZT10.25		0.923404	0.112716	32
ZT10.50		0.930626	0.213531	1.57962	0	0.502735	0.711307	1.23876	1.40343	1.40502	0.851727	0.799057	1.70036	1.58577	1.75455	1.23443	1.92913	0.707384	1.70255	1.90008	1.81064	1.12567	0.625159	1.84022	0.388997	0	1.2801	0.050075	1.4234	0.769034	1.78571	1.32766	1.77754		ZT10.50		1.13607	0.10668	32
ZT10.75		1.11192	0.393347	1.45261	0	0.60624	1.12828	0.859141	0.775031	1.60416	0.731766	1.57191	1.90119	1.55819	2.05479	1.41078	3.12434	0.862664	1.99299	2.0248	1.91123	1.37769	0.969635	1.92682	1.88941	0.021048	1.6306	0.050075	1.85791	1.192	1.28517	2.26383	2.07673		ZT10.75		1.36301	0.126366	32
ZT11		1.2086	0.876601	1.6193	0	1.06462	1.00564	1.31868	1.2987	1.49353	1.15163	2.89494	1.99491	1.53061	2.03603	1.33363	2.18075	1.0697	1.35203	1.92943	1.9741	2.23454	1.13549	2.27322	2.19505	0.58935	1.92015	0	1.67811	2.3071	1.55574	2.38298	2.25273		ZT11		1.55806	0.118316	32
ZT11.25		1.65579	1.59586	1.50024	1.62947	1.16812	1.17734	2.23776	2.2832	1.69267	1.60749	2.75085	1.86103	2.09597	2.17677	1.32261	3.0195	2.12215	1.69254	2.15685	2.33874	2.58737	1.32687	2.87941	3.20922	2.33635	2.54496	2.30346	2.21751	3.39656	2.50271	2.36596	2.23513		ZT11.25		2.1247	0.101756	32
ZT11.50		1.9942	1.68577	1.67487	4.2508	1.84829	1.74148	2.37762	2.82782	1.8918	2.68714	2.63296	2.82501	2.08218	1.98912	1.37771	2.43238	2.44997	1.64246	2.40628	2.53992	2.82258	1.97755	2.57632	2.90358	2.25216	3.29168	2.10316	2.9367	3.58882	2.71916	2.89362	2.32313		ZT11.50		2.42957	0.108168	32
ZT11.75		1.97003	1.69701	1.81775	2.65675	2.20316	1.69242	2.75724	2.55551	2.0135	3.01104	2.58056	2.32963	2.01324	2.23306	1.22341	2.28559	3.27812	1.96294	2.38427	2.59022	3.0746	2.05409	2.12167	3.0564	2.48369	3.52027	5.20781	3.7308	3.69136	2.44859	2.46808	2.30553		ZT11.75		2.54432	0.134426	32
ZT12		1.97003	2.15779	1.95269	5.38434	2.43975	1.54525	2.85714	2.76498	2.25689	3.08301	2.71155	2.30285	2.13734	2.30812	1.57611	2.28559	2.81228	2.40361	2.47231	3.20634	3.30981	2.00306	2.53302	3.18144	3.13618	3.7641	7.21082	4.01548	3.97334	2.96266	3.14894	2.58712		ZT12		2.88919	0.196011	32
ZT12.25		2.48973	2.56237	2.53215	5.774	3.26778	1.71695	3.1968	3.79137	2.98706	3.51487	2.93424	3.15973	2.75786	2.75849	1.97289	4.3615	3.74396	3.11467	2.84645	3.77216	3.84745	2.43685	3.6588	3.6399	3.45191	4.1146	8.66299	4.49494	4.55011	3.54437	3.26809	3.2735		ZT12.25		3.5062	0.218895	32
ZT12.50		4.25429	3.79861	3.79425	7.50974	4.08103	1.91317	5.0949	4.52451	4.58015	4.24664	4.04768	4.27099	4.86762	4.07206	3.04199	5.40994	5.12422	4.51677	3.50671	4.52659	5.09073	4.40163	6.47326	4.86246	5.93559	5.25754	10.7161	5.75353	5.30633	4.41017	4.05106	5.68462		ZT12.50		4.84765	0.261688	32
ZT12.75		3.73459	3.24792	3.13542	7.58059	3.32693	1.69242	4.1958	2.97444	3.52915	3.81478	3.58921	3.92288	4.10921	3.48095	2.67828	2.70497	4.24431	3.72559	2.8758	4.4763	4.60349	4.09543	5.10933	4.54293	5.83035	3.97745	8.71307	4.19528	4.92181	3.73377	3.37021	4.10067		ZT12.75		4.06979	0.236545	32
ZT13		3.45661	3.30411	2.96873	7.01382	3.1347	0.367918	3.87612	2.01089	2.09094	3.81478	3.6678	3.69527	3.69553	3.31207	2.87667	3.08241	4.60663	3.50526	2.86112	4.04879	3.42742	4.23577	4.69799	4.43179	5.53568	3.64218	8.16224	4.12036	4.6142	3.80141	3.25106	4.61105		ZT13		3.81004	0.242594	32
ZT13.25		3.40827	3.40526	2.73059	7.2972	3.28257	0.56414	3.77622	1.57101	2.00243	3.91075	3.7988	3.68188	3.88858	3.0775	2.93178	3.52275	4.58937	3.70556	2.89047	3.40752	2.80578	4.14647	4.32994	4.36232	5.05157	1.64584	3.20481	3.41616	4.49885	3.96374	3.09787	4.59345		ZT13.25		3.51748	0.208489	32
ZT13.50		3.68625	3.4165	2.46071	8.50159	3.09035	0.466029	3.75624	0.293255	1.46034	3.85077	3.83809	3.57478	3.76448	3.19009	3.01995	0.3355	4.41684	3.45518	2.94916	2.213	1.10887	3.49579	3.05261	4.0289	3.99916	0.60957	1.30195	2.24747	4.2425	3.5579	3.02979	4.31186		ZT13.50		3.02267	0.28188	32
ZT13.75		3.84336	2.91077	2.6274	1.34609	3.11992	0.073584	1.6983	0.020947	1.33864	2.14731	3.6023	3.02584	3.75069	3.31207	3.00893	0.083875	4.08903	3.5353	2.89781	0.955614	0.840054	3.01097	0.606192	1.9172	2.23111	0.289546	0	1.09377	4.01179	2.82738	2.26383	2.41112		ZT13.75		2.15284	0.230127	32
ZT14		2.15132	3.11306	2.15114	0	3.10513	0.024528	0.27972	0.020947	0.110632	0.587812	3.26172	1.51292	3.69553	3.31207	2.17128	0.020969	3.36439	3.28493	2.39161	0.301773	0.201613	2.02858	0.216497	0.194498	0.210482	0.426699	0	0.449494	2.73007	1.02814	1.15745	0.774375		ZT14		1.38373	0.231282	32
ZT14.25		0.616389	2.44999	0.88903	0	2.58761	0.220751	0	0	0.276579	0.047985	2.51506	0.066943	1.13072	3.17133	1.99493	0	2.55348	2.664	2.06148	0.16346	0	0.574126	0.194847	0.083356	0.084193	0	0	0.089899	0.358882	0.202922	0.051064	0.123196		ZT14.25		0.786632	0.185979	32
ZT14.50		0.096688	0.786694	0	0	1.71521	0.392445	0	0.020947	0.796548	0	1.62431	0	0	2.63652	1.62019	0.125813	0.534852	2.70406	1.23982	0.238904	0	0.038275	0	0	0	0.045718	0	0.044949	0.256345	0.027056	0	0		ZT14.50		0.467042	0.137935	32
ZT14.75		0.036258	0.640593	0	0	0.547094	0.686779	0	0	0.088505	0	0.838355	0	0	1.23851	0.892759	0	0	1.57236	0.242095	0	0	0.012758	0.194847	0	0	0.030479	0	0.059933	0	0	0.051064	0		ZT14.75		0.222887	0.0724757	32
ZT15		0	0.427062	0.174631	0	0.014786	0.490557	0	0	0.342958	0	0.379879	0	0.068946	0.92888	0.396782	0.146781	0	0.070105	0	0	0	0	0.02165	0	0	0.228589	0	0.209764	0	0	0.034043	0		ZT15		0.122982	0.0373118	32
ZT15.25		0.06043	0.033715	0.047627	0	0.192222	0.416973	0.23976	0	0.641664	0	0	0	0	0.009383	0.099195	0.020969	0	0.170255	0.154061	0	0	0.102067	0.108249	0	0	0.045718	0	0.089899	0	0	0.27234	0		ZT15.25		0.0845165	0.0251623	32
ZT15.50		0.253807	0.044954	0.055564	0	0	0.490557	0.03996	0.251362	0.221263	0	0	0	0	0	0.132261	0.188719	0	0	0.11738	0	0.050403	0	0.129898	0	0	0.777202	0	0.119865	0	0	0	0		ZT15.50		0.0897873	0.0296254	32
ZT15.75		0	0.337154	0.07144	0.177117	0.073932	0.122639	0	0.041894	0.088505	0	0	0	0	0	0.06613	0.041938	0	0.010015	0.044017	0.037722	0.252016	0	0	0	0	0.731484	0.150225	0.014983	0.089721	0	0.153191	0.070398		ZT15.75		0.0804538	0.0254109	32
ZT16		0	0.584401	0.333386	0	0.665385	0.196223	0	0	0	0	0	0	0	0.018765	0.187369	0.104844	0	0.190285	0.029345	0.050295	0.016801	0.012758	0.02165	0	0	0.259067	0	0.029966	0.166624	0.013528	0.034043	0		ZT16		0.0910855	0.0293152	32
ZT16.25		0.302151	0.449539	0.14288	0.035423	0.177436	0.34339	0	0	0.2102	0.035988	0	0.066943	0	0.009383	0.022043	0	0.017253	0.010015	0.080698	0.062869	0	0.07655	0.02165	0	1.30499	0.030479	0.10015	0.209764	0.038452	0	0	0		ZT16.25		0.117133	0.0432147	32
ZT16.50		0.447184	0.51697	0.166693	0.247963	0.192222	0.711307	0.33966	0.251362	0.995685	0.071977	0.039298	0.013389	0.013789	0	0.099195	0.398406	0.017253	0.02003	0.359475	0.16346	0.033602	0	0	0	0.799832	0.441938	0	0.119865	0.076903	0	0.221277	0		ZT16.50		0.21121	0.0457856	32
ZT16.75		0.97897	0.651832	0.404826	0.63762	0.28094	1.27545	0.4995	0.418936	0.818675	0.023992	0	0.120498	0.441258	0.140739	0.639259	0.16775	0.034507	0.390586	0.476854	0.012574	0	0.267925	0.043299	0.013893	0.357819	0.121914	0	1.40842	0.038452	0	0.323404	0.175994		ZT16.75		0.348934	0.0654052	32
ZT17		0.85811	0.854125	0.484204	0	0.192222	1.766	0.4995	0.377042	1.16163	0	0.497773	0	0.841147	0.046913	0.518021	0.209688	0.690131	0.640961	0.520872	0.150886	0.252016	0.102067	0	0.319533	0.021048	0	0	1.54326	0.294796	0	0.119149	0		ZT17		0.405035	0.0806829	32
ZT17.25		0.531786	0.775455	1.1986	0.035423	0.414017	5.02821	0.21978	0.125681	1.11738	0.119962	0.615667	0.026777	1.24104	0.028148	1.28954	0.356469	0.05176	0.610916	0.469518	0.276625	0.15121	0.127584	0.173198	1.13921	0.947169	0.137153	0	1.30353	0	0	0.017021	0.563182		ZT17.25		0.596625	0.163121	32
ZT17.50		0.616389	2.12407	1.16685	0.247963	0.458376	0.686779	0	0.314202	0.69698	0.095969	1.20514	0.080332	1.30998	0	1.53202	0.083875	0	0.550826	0.630915	0.025148	0	1.02067	0.259796	1.3476	0.168386	0.41146	0.350526	0	0	0.202922	1.19149	0.527983		ZT17.50		0.540833	0.0975847	32
ZT17.75		0.725163	1.59586	1.22242	0.035423	0.547094	2.10939	0.33966	0.272308	0.4204	0.011996	1.54572	0	0.910094	0.140739	1.65326	0.3355	0.448585	0.460691	0.572225	0.075443	0.016801	0.842052	0.324746	1.19478	0	0.975312	0.10015	0.404545	0.064086	0.013528	0.885106	0.035199		ZT17.75		0.571196	0.101545	32
ZT18		1.84917	1.55091	0.833466	0	1.52299	1.3245	0.559441	0.041894	0.331895	0	1.65051	0.053555	0.565361	0.647401	1.75245	0.356469	0.621118	0.600901	0.491527	0.402364	0.117608	0.548609	0.822689	0.514032	0.084193	1.56964	0	0	0	0.013528	0.153191	0.087997		ZT18		0.595857	0.106394	32
ZT18.25		1.88542	1.78692	0.896968	0.035423	1.4047	0.760363	0.999001	0.06284	0.154884	0	0.956248	0	0.758411	0.544192	1.63121	0.062906	0.414079	0.911367	0.396156	0.905319	0.100806	0.650676	0.584542	0.027785	0	1.17342	0	0.584343	0.256345	0.067641	0	0.563182		ZT18.25		0.580474	0.0986787	32
		tim G4 x miR-277 SP																																			tim G4 x miR-277 SP
ZT		Fly 1	Fly 2	Fly 3	Fly 4	Fly 5	Fly 6	Fly 7	Fly 8	Fly 9	Fly 10	Fly 11	Fly 12	Fly 13	Fly 14	Fly 15	Fly 16	Fly 17	Fly 18	Fly 19	Fly 20	Fly 21	Fly 22	Fly 23	Fly 24	Fly 25	Fly 26	Fly 27	Fly 28	Fly 29	Fly 30	Fly 31	Fly 32		ZT		MEAN	SEM	N
ZT18.25		0.76904	1.09152	0.987457	0.856531	1.42779	1.58413	0.993687		0	0	1.24073	0.049542	0.089063	1.17059	1.81617	2.26323	1.38735	0.50738	0	1.68518	0.921829	0.046827	1.40921	0	0.754175	0.728155	0.571178	0.835655	0	1.20659	0.620155	0.146128		ZT18.25		0.81159	0.112613	31
ZT18.50		0.719424	1.39938	1.54791	0.071378	0.988468	1.6675	0.53776		0	0	1.69191	0	0.035625	1.40734	1.80038	2.1479	1.52608	0.553506	0	1.37878	1.53024	0.18731	1.98735	0.016513	0.772131	0.784167	0.637083	1.26542	0.39086	1.70689	1.03359	0.94983		ZT18.50		0.926927	0.123157	31
ZT18.75		1.24039	1.23146	1.97491	0.428266	1.0983	1.85092	0.409165		0.100857	0	1.14405	0.743126	0.33844	1.07852	1.64245	2.09024	1.8313	0.576568	0.371936	1.01494	1.21681	0	1.98735	0.313738	1.45448	0.597461	2.46046	0.644648	1.14251	1.44202	1.29199	1.72918		ZT18.75		1.07892	0.120202	31
ZT19		1.2652	1.48335	1.86816	0.689983	1.07084	1.83425	0.303951		0	0.104575	1.4341	0.644043	0	1.01276	2.05306	2.09024	1.66482	0.461255	1.21724	0.842589	1.40118	0	1.80669	0.759577	1.22104	0.504108	1.62566	0	0.78172	1.35374	1.01636	1.21773		ZT19		1.02349	0.115084	31
ZT19.25		0.843463	1.45536	1.60128	0.214133	1.86711	0.516925	0.444237		0.126072	0.810458	1.6758	0.644043	0.089063	0.841773	1.48452	1.35505	2.38624	0.461255	1.20034	0.842589	1.03245	0	0.957543	0.792602	1.04148	0.242718	0.768893	0	0.360794	0.824014	0.482343	1.09596		ZT19.25		0.8535	0.104246	31
ZT19.50		1.5877	1.00756	1.14759	0.475851	1.12576	0.23345	0.596212		0	0.627451	1.22462	0.644043	0.979694	0.736551	1.12129	0.922589	1.41509	0.530443	1.20034	1.55113	0.7559	0.327792	0.668473	1.76684	0.808045	0.560119	0.175747	0	0.571257	1.14773	0.39621	0.94983		ZT19.50		0.814687	0.0815103	31
ZT19.75		2.13347	0.979569	0.693888	0.404473	1.83965	0	0.993687		0.050429	0.679739	0.483403	0.495417	0.890631	0.683941	0.726469	0.562203	1.05438	0.645756	0.557904	1.74263	1.21681	1.358	0.939476	1.321	1.14922	1.49365	0	0	0.060132	1.50088	0	1.50998		ZT19.75		0.84409	0.105782	31
ZT20		2.08385	1.09152	0.640512	0.404473	0.631521	0.283475	0.80664		0	0.418301	0.708991	0.619272	1.9772	0.447192	0.67909	0.432464	0.860155	0.392066	0.422654	1.89583	1.38274	1.24093	1.10208	1.08983	1.31083	1.68036	0	0.620772	0.210463	1.20659	0	0.58451		ZT20		0.813687	0.102763	31
ZT20.25		2.58	0.559754	0.907393	0.404473	0.631521	0.350175	1.02876		0	0.679739	0.934579	0.990835	2.10189	0.420886	0.647505	0.749604	1.33185	0.138376	0	1.60858	1.65929	2.17748	0.97561	1.1889	0.897827	1.92308	0.615114	0.620772	0	1.23602	0	0.63322		ZT20.25		0.903008	0.12088	31
ZT20.50		1.51327	0.167926	0.53376	0.808946	0.466776	0.23345	1.41454		0	0.575163	1.09571	1.21377	2.4047	0.236749	0.28427	0.576618	2.38624	0.576568	0	1.47453	1.9174	1.73262	1.80669	1.89894	0.592566	1.38163	1.20826	0.525269	0.932051	1.88346	0	0.487092		ZT20.50		0.978354	0.129155	31
ZT20.75		0.942694	0.671704	0.720576	0.547228	0.274574	0.2001	1.26257		0	0.470588	0.950693	0.743126	1.74564	0.920689	1.02653	0.648695	1.44284	1.96033	0.135249	1.01494	1.29056	1.80286	1.35501	1.12285	0.843958	1.06423	0.856766	0.405889	1.8641	0.706298	0.034453	0.438383		ZT20.75		0.885939	0.0954898	31
ZT21		0.669809	0.419815	0.480384	0.499643	0.494234	0	1.82371		0	0.078431	0.966806	0.817439	0.730317	1.42049	1.1055	0.533372	0.221976	1.22233	0.980558	0.938338	1.34587	1.61555	0.68654	1.96499	1.22104	0.784167	0.94464	0.023876	1.92423	1.47145	0.413437	0.681929		ZT21		0.854222	0.100341	31
ZT21.25		0.297693	0.111951	1.30771	0.880324	0.137287	0.717025	1.11059		1.00857	0.052288	0.999033	0.56973	0.890631	1.60463	1.76879	0.504541	0.63818	1.47602	1.35249	0.402145	0.276549	1.358	1.51761	2.4934	1.31083	1.02689	0.483304	0	2.19483	1.35374	0.568475	0.462737		ZT21.25		0.931484	0.112451	31
ZT21.50		0.396924	0	1.38778	1.33238	0.384404	0.30015	1.13397		2.42057	0.627451	0.918466	1.13946	1.22907	1.07852	1.86355	0.937004	0.776915	1.45295	1.69062	0.363845	0.276549	0.63217	0.487805	2.21268	0.484827	1.21359	0.461336	0	2.73602	0.206004	0.568475	0.925475		ZT21.50		0.956096	0.124469	31
ZT21.75		0.868271	0	1.68135	2.21271	0	0.450225	1.30933		1.89107	0.601307	0.98292	2.25415	1.35376	0.946995	1.20025	0.922589	0.471698	0.299815	1.62299	0.631942	0.276549	1.77944	0.97561	1.83289	0.107739	0.989544	0.175747	0.620772	1.7739	0	0.465116	1.77789		ZT21.75		0.983115	0.123868	31
ZT22		0.893079	0.027988	2.53536	1.30859	1.45524	1.2673	0.79495		1.412	1.72549	1.41798	1.75873	1.10438	1.09167	1.73721	2.50829	1.19312	0.668819	1.74134	0.919188	0.571534	1.40482	0.68654	1.50264	1.652	1.28828	0.615114	2.24433	2.40529	0.912301	0.757967	2.24062		ZT22		1.34975	0.110756	31
ZT22.25		0.76904	0.643717	1.89485	1.42755	0.713893	1.56745	0.642974		1.38679	2.71895	1.11183	2.62571	0.676879	1.31527	1.46873	2.17673	1.52608	1.15314	2.02874	1.81923	1.5118	1.33458	1.96929	0.990753	1.59813	2.07244	0.329525	2.19658	2.67589	1.32431	0.999139	2.50852		ZT22.25		1.52189	0.11705	31
ZT22.50		0.942694	1.8192	1.14759	2.33167	0.878638	2.28448	1.40285		1.86586	2.5098	1.48244	2.70003	1.37157	1.09167	0.947568	3.24348	2.02553	1.59133	2.41758	1.64688	1.58555	1.84968	1.48148	1.76684	1.41857	1.43764	1.95518	2.24433	1.98437	1.38317	1.75711	2.24062		ZT22.50		1.76792	0.0990275	31
ZT22.75		1.01712	1.84719	2.29517	3.28337	2.41626	2.31783	1.50807		1.56329	2.16994	1.30519	2.87342	2.6897	1.14428	1.23184	2.58037	3.6071	1.89114	2.80642	1.57028	1.64085	2.31796	2.18609	1.55218	2.01113	1.51232	1.58172	1.67131	3.39747	1.70689	1.98105	1.8753		ZT22.75		2.05007	0.119284	31
ZT23		1.04192	2.21103	2.74887	3.33095	2.03185	1.11722	2.06921		1.43722	1.54248	1.49855	2.99728	2.20876	1.59148	2.21099	2.59478	3.88457	2.05258	2.41758	2.01072	1.29056	2.43503	2.49322	1.73382	1.11331	1.47498	2.30668	2.88898	3.33734	1.03002	3.13523	2.84949		ZT23		2.16409	0.13539	31
ZT23.25		2.2575	2.15505	1.41447	2.8551	1.72982	1.0672	1.71849		1.33636	3.29412	1.22462	2.45232	1.67439	1.99921	1.753	2.63803	3.49612	1.89114	2.58664	1.99157	2.34145	3.09061	1.96929	2.32827	1.09535	1.90441	2.13093	2.26821	2.94648	1.20659	2.89406	2.16756		ZT23.25		2.12511	0.115819	31
ZT23.50		2.03423	2.21103	1.49453	2.61718	1.94948	1.31733	1.76526		1.81543	2.0915	2.01418	2.89819	2.08408	1.86768	1.68983	2.75335	2.88568	2.39852	2.28233	2.24052	2.10177	3.16085	2.72809	2.34478	1.27492	1.92308	1.77944	2.24433	4.75045	1.35374	2.29113	2.43546		ZT23.50		2.2193	0.119305	31
ZT23.75		3.5227	3.4145	2.34855	3.35475	2.74574	2.78473	2.06921		3.07615	2.98039	2.7554	3.51746	3.68721	2.89359	2.59002	3.21465	4.46726	4.0821	3.93914	3.19801	2.45207	4.02716	3.61337	3.26948	2.6037	3.64078	3.64675	3.12774	3.8184	3.53149	3.94488	3.14174		ZT23.75		3.27287	0.101666	31
ZT00		2.53039	2.40694	2.58874	3.21199	2.25151	3.63515	2.09259		2.52143	2.82353	2.30422	3.1459	2.42252	2.52532	2.16361	3.01283	3.27414	3.57472	3.31361	2.29797	2.34145	3.16085	3.86631	2.4934	2.02909	2.83794	2.6362	2.22045	2.91642	3.09005	3.94488	2.75207		ZT00		2.78665	0.0946306	31
ZT00.25		3.10097	1.84719	4.32346	2.73614	2.25151	2.18443	2.51344		2.62229	2.64052	1.82082	2.87342	2.01282	2.06497	1.95831	2.4218	3.16315	3.20572	2.97549	2.41287	2.71018	2.76282	2.63776	2.37781	1.83157	2.76326	2.43849	2.19658	2.67589	2.3249	2.92851	2.43546		ZT00.25		2.55524	0.0914433	31
ZT00.50		1.5877	2.65883	2.85562	2.14133	2.93795	2.41788	2.92261		2.69793	3.08497	1.61134	2.17984	1.67439	2.30172	2.47947	2.46504	1.99778	1.3607	1.72443	1.85753	2.48894	1.0302	2.45709	2.97226	2.71144	3.09933	3.58084	1.31317	0.601323	1.35374	2.96296	2.21627		ZT00.50		2.24983	0.125681	31
ZT00.75		1.14116	2.40694	3.336	2.8551	2.49863	2.08438	2.46668		2.69793	2.3268	1.53078	1.28808	2.01282	2.73576	1.95831	1.85959	0.915649	0.784133	1.50465	2.01072	2.37832	0.538516	1.82475	2.74108	2.29844	2.29649	2.94376	0.453641	0.420926	1.08888	3.29027	2.53288		ZT00.75		1.97491	0.14755	31
ZT01		0.76904	1.84719	2.2151	2.28408	2.27897	1.90095	2.17442		2.97529	3.24183	1.04737	0.173396	1.60313	2.45955	2.03727	1.45596	0.63818	0.738007	1.45393	2.08732	1.82522	0.234137	1.49955	2.16314	2.38822	1.84839	1.71353	0.238758	0.210463	1.00059	3.03187	1.50998		ZT01		1.64661	0.151545	31
ZT01.25		0.76904	1.56731	1.7881	1.87961	1.70236	1.55078	2.5719		2.14322	1.28105	1.16017	0.222938	2.20876	2.26227	1.92672	1.61453	0.221976	0.50738	2.11327	1.76178	1.45649	0.117069	1.44535	1.73382	2.01113	1.56834	1.91125	0.835655	0.150331	0.588582	2.54953	1.92401		ZT01.25		1.46918	0.1281	31
ZT01.50		0.54577	1.11951	1.41447	1.54651	1.42779	1.4674	1.85878		1.99193	1.35948	1.06349	0.074313	2.22658	1.93345	2.00569	1.54245	0.166482	0.299815	1.65681	1.60858	1.73304	0	0.903342	1.73382	1.90339	1.2696	1.97715	1.05054	0.39086	0.32372	2.48062	0.852411		ZT01.50		1.28799	0.122145	31
ZT01.75		0.347308	1.51134	1.38778	1.52272	1.18067	1.31733	1.33271		1.33636	1.01961	0.966806	0.173396	1.06876	1.68355	1.67404	0.749604	0	1.13007	1.43702	1.85753	1.58555	0.093655	0.415537	1.08983	1.84952	0.85885	1.14236	0.405889	0.030066	0.588582	2.13609	0.389674		ZT01.75		1.04136	0.105923	31
ZT02		0.54577	1.28743	1.36109	0.499643	1.04338	1.01717	1.473		0.781644	0.522876	0.644538	0.619272	1.14001	1.59148	1.3108	0.461295	0.443951	0.738007	0.946746	1.22558	1.1615	0.023414	0.469738	0.97424	1.50835	0.560119	0.505272	0.57302	0.120265	0.353149	1.67097	0.243546		ZT02		0.832815	0.0811143	31
ZT02.25		0.272885	1.14749	0.907393	0.666191	0.604064	0.883775	0.888473		0.403429	0.54902	0.773445	0.520188	0.552191	1.15744	0.837018	0.172985	0	0.714945	0.524091	0.919188	0.64528	0	0.307136	0.396301	1.14922	0.560119	0.549209	0.883406	0.030066	0.294291	0.999139	0.194837		ZT02.25		0.596878	0.0604319	31
ZT02.50		0.099231	0.755668	0.880705	0.142755	0.411862	0.3335	0.420856		0.579929	0.496732	0.725105	0.470647	0.267189	0.960147	0.694883	0.086493	0	0.276753	0.371936	0.517043	0.424041	0.117069	0.162602	0.231176	1.52631	0.57879	0.834798	0.262634	0	0.353149	0.516796	0.194837		ZT02.50		0.44173	0.0588038	31
ZT02.75		0	0.475791	1.04083	0.166548	0.356947	0.416875	0.444237		0.201715	0.54902	0.531743	0.148625	0.124688	0.63133	0.347442	0.345971	0	0.25369	0.050719	0.287246	0.479351	0	0.054201	0.165125	0.879871	0.074683	0.461336	0.6924	0	0.264862	0.39621	0		ZT02.75		0.317466	0.047764	31
ZT03		0.024808	0.559754	0.26688	0.166548	0.439319	0.250125	0.128595		0.050429	0.026144	0.531743	0.27248	0.124688	0.34197	0.252685	0.129739	0	0	0.405748	0.210647	0.589971	0	0.234869	0.115588	1.02352	0.224048	0.087873	0.334262	0	0.294291	0.241171	0		ZT03		0.236384	0.0403455	31
ZT03.25		0	0.335852	0.160128	0.261718	0.521691	0.10005	0.374094		0.050429	0.339869	0.225588	0.198167	0.195939	0.210443	0.252685	0.100908	0	0.438192	0.033812	0.382995	0.737463	0	0	0.033025	0.879871	0.186706	0.043937	0.119379	0	0.058858	0.344531	0.243546		ZT03.25		0.220319	0.0385309	31
ZT03.50		0.099231	0.139938	0.160128	0	0.137287	0.3335	0.093523		0	0	0.257815	0.148625	0	0.131527	0.078964	0.15857	0	0	0.473373	0.191498	0.497788	0	0.090334	0	0.700305	0	0.219684	0.071628	0	0.588582	0.757967	0.097418		ZT03.50		0.175087	0.038406	31
ZT03.75		0.570578	0.839631	0	0.118963	0.21966	0.083375	0.035071		0.100857	0.366013	0.193361	0.024771	0	0.026305	0.031586	0.129739	0	0.046125	0.067625	0.248947	0.405605	0	0.198735	0	0.430957	0.074683	0	0.262634	0	0	0.327304	0		ZT03.75		0.15492	0.0358892	31
ZT04		0.173654	0.475791	0	0.118963	0	0	0.163666		0.504286	0.052288	0.386723	0	0.089063	0.052611	0	0.418048	0	0	0.050719	0.134048	0.110619	0	0	0	0.574609	0.093353	0.043937	0	0	0.235433	0.068906	0		ZT04		0.120862	0.0305939	31
ZT04.25		0	0.279877	0.40032	0.118963	0.054915	0	0.385784		0.126072	0.052288	0.306155	0.123854	0	0.105222	0.063171	0.014415	0	0	0	0.0383	0.258112	0	0.108401	0.016513	0.341174	0.112024	0	0	0	0.117716	0.086133	0		ZT04.25		0.100304	0.0223849	31
ZT04.50		0.074423	0.083963	0.106752	0.09517	0	0	0.233809		0	0.078431	0.032227	0.594501	0	0	0.078964	0.115324	0	0	0.169062	0.0383	0.608407	0	0.036134	0	0.395044	0.242718	0	0.119379	0	0	0.241171	0		ZT04.50		0.107864	0.0292577	31
ZT04.75		0.198462	0	0.346944	0.047585	0.21966	0	0.093523		0.126072	0	0.193361	0	0	0.039458	0	0.288309	0	0	0.253593	0	0.147493	0.023414	0.036134	0	0.395044	0	0.461336	0	0	0.206004	0	0		ZT04.75		0.0992385	0.0243392	31
ZT05		0.049615	0.36384	0	0	0.247117	0	0.035071		0	0.026144	0.241702	0	0	0.026305	0	0.014415	0	0.046125	0.101437	0	0.534661	0.023414	0.036134	0	0.179565	0.112024	0.219684	0	0	0.058858	0.05168	0		ZT05		0.0763804	0.0226144	31
ZT05.25		0	0.139938	0.053376	0.023793	0.082372	0	0.081833		0	0.130719	0.161134	0.049542	0.07125	0.052611	0.047378	0	0	0.023063	0	0.01915	0.018437	0	0.090334	0	0.035913	0	0.351494	0.071628	0	0	0	0		ZT05.25		0.048515	0.0130539	31
ZT05.50		0	0.36384	0	0	0.164745	0.03335	0.081833		0	0.026144	0.128908	0	0.053438	0.078916	0	0	0	0.115314	0	0	0.221239	0	0.108401	0	0.413001	0	0	0	0.090198	0	0	0		ZT05.50		0.0606235	0.0189079	31
ZT05.75		0	0.139938	0	0	0	0	0.035071		0	0	0	0	0	0	0.173721	0	0	0	0.016906	0	0	0	0	0	0.359131	0	0.021968	0	0	0	0.103359	0		ZT05.75		0.0274224	0.0134447	31
ZT06		0	0.167926	0.053376	0.237925	0	0	0.058452		0	0	0.354496	0	0	0	0	0	0	0	0.067625	0	0	0	0.126468	0	0	0	0	0	0	0.176574	0.034453	0		ZT06		0.0412031	0.0152768	31
ZT06.25		0	0	0	0	0	0	0		0	0.078431	0.290042	0	0	0	0.11055	0.057662	0	0	0.050719	0	0	0	0.018067	0.033025	0.107739	0	0	0	0	0	0.017227	0		ZT06.25		0.0246278	0.0105195	31
ZT06.50		0	0.391828	0	0	0	0	0		0	0	0.032227	0	0	0	0	0	0	0	0.033812	0	0	0	0.036134	0.049538	0	0	0	0.047752	0	0.235433	0	0		ZT06.50		0.0266685	0.0144851	31
ZT06.75		0	0	0	0.047585	0.054915	0	0.035071		0	0	0	0	0	0.026305	0	0	0	0	0	0	0	0	0	0	0.125696	0	0	0	0	0	0.017227	0		ZT06.75		0.00989674	0.00466765	31
ZT07		0	0.111951	0	0.023793	0	0.016675	0		0	0	0	0	0	0.026305	0	0	0	0	0	0	0	0	0	0	0	0	0	0.023876	0	0.029429	0.068906	0		ZT07		0.00970758	0.004317	31
ZT07.25		0	0.055975	0	0	0.384404	0	0.210428		0	0	0	0	0	0	0	0	0	0	0	0	0	0	0.162602	0	0.035913	0	0	0	0	0	0.223945	0		ZT07.25		0.0346215	0.0159266	31
ZT07.50		0	0.055975	0	0	0.356947	0	0		0	0	0	0	0	0	0	0.028831	0	0	0	0.0383	0.036873	0	0.072267	0	0.035913	0	0	0	0	0	0.361757	0		ZT07.50		0.0318343	0.01607	31
ZT07.75		0	0.447803	0	0	0.10983	0	0		0	0	0	0	0	0	0	0	0	0	0	0	0	0.023414	0.97561	0	0	0	0	0	0	0	0.310078	0		ZT07.75		0.0602173	0.0351447	31
ZT08		0	0.251889	0	0.09517	0.137287	0	0		0	0	0	0	0	0.078916	0	0	0	0	0	0	0	0	0.072267	0	0.035913	0	0	0	0	0.088287	0.103359	0		ZT08		0.0278415	0.0102936	31
ZT08.25		0.024808	0.391828	0	0	0.054915	0	0.116904		0	0	0	0	0	0	0.094757	0	0	0	0.050719	0	0	0.046827	0.072267	0	0	0.018671	0	0	0	0.176574	0.017227	0		ZT08.25		0.0343709	0.0141039	31
ZT08.50		0	0.475791	0	0	0.082372	0.03335	0.046762		0	0	0.016113	0	0	0.013153	0.047378	0	0	0	0	0	0.129056	0	0.108401	0.082563	0.089783	0.018671	0	0	0.270595	0.882872	0.017227	0		ZT08.50		0.074648	0.0321791	31
ZT08.75		0.074423	0.671704	0	0.047585	0.356947	0	0.28057		0	0	0.161134	0	0	0.013153	0	0	0	0	0	0.153198	0.387168	0	1.13821	0.082563	0.538696	0	0	0	0	0.853443	0.275624	0		ZT08.75		0.162401	0.0512626	31
ZT09		0.024808	1.00756	0.26688	0.047585	0.851181	0.16675	0.350713		0	0	0.193361	0	0.053438	0.14468	0.031586	0.028831	0	0	0	0.344696	0.774336	0	0.433604	0.033025	0.574609	0	0.043937	0.071628	0	0.97116	0.017227	0		ZT09		0.207471	0.0556625	31
ZT09.25		0	0.615729	0	0	1.75728	1.05052	0.303951		0	0	0.080567	0.049542	0	0.434039	0.126342	0.057662	0	0.161439	0.033812	0.574493	0.442478	0.046827	0.560072	0.165125	0.574609	0	0.087873	0.57302	0	1.85403	0.310078	0		ZT09.25		0.318048	0.0857601	31
ZT09.50		0.049615	0.447803	0.080064	0	0.741351	1.4674	0.374094		0	0	0.290042	0	0	0.552414	0.094757	0.086493	0	0.25369	0.084531	0.976637	0.848083	0	0.668473	0.297226	1.18513	0.074683	0.043937	0.549144	0	1.11831	0.757967	0		ZT09.50		0.356188	0.0758002	31
ZT09.75		0.297693	0.923594	0.373632	0	0.933553	1.01717	0.52607		0	0	0.676764	0.322021	0	0.591872	0.031586	0	0	0.115314	0.287405	1.66603	1.25369	0.046827	0.903342	0.957728	1.43652	0.28006	0.197715	1.4803	0	1.20659	1.22308	0		ZT09.75		0.540276	0.0963377	31
ZT10		0.54577	1.25945	0.880705	0	0.741351	1.21728	1.00538		0	0.052288	0.950693	1.04038	0.391877	0.670788	0.126342	0.172985	0	0.138376	1.80896	1.24473	1.62242	0.023414	1.51761	0.643989	1.32878	0.560119	1.38401	1.50418	0.060132	0.382578	2.0155	0.073064		ZT10		0.75365	0.110712	31
ZT10.25		0.496155	1.31542	0.800641	0	1.18067	1.0672	1.44961		0.050429	0.026144	0.789558	0.817439	0.516566	0.420886	0.252685	0.15857	0	0.691882	2.31615	1.70433	1.23525	0.234137	0.849142	1.55218	1.38265	0.690814	1.09842	1.36092	3.7282	0.765156	1.98105	0		ZT10.25		0.933299	0.144405	31
ZT10.50		0.570578	1.23146	0.827329	0.309303	0.906096	1.11722	1.35609		0.050429	0.679739	0.950693	0.743126	0.285002	1.26266	0.568541	0.216232	0	0.968635	1.72443	1.57028	1.08776	1.10044	1.42728	1.60172	1.72383	0.746826	1.86731	1.31317	2.31509	0.912301	1.99828	0.024355		ZT10.50		1.01472	0.108153	31
ZT10.75		0.595386	1.09152	0.960769	0.09517	1.51016	1.4007	2.04583		0.126072	1.51634	1.36964	1.70919	1.05094	1.34158	0.868604	0.735188	0.63818	0.530443	1.84277	1.18728	1.41962	1.07703	0.993677	1.30449	1.75974	1.13891	1.05448	1.43255	1.20265	1.38317	2.32558	0.024355		ZT10.75		1.15265	0.0968105	31
ZT11		1.21558	1.3714	1.57459	0.428266	1.34542	1.28398	1.46131		0.1765	1.80392	1.3213	2.378	1.30032	1.57832	1.45294	1.70102	0.749168	1.08395	1.45393	1.58943	1.34587	2.10724	1.40921	1.60172	1.59813	1.96042	1.42794	2.33983	2.01443	0.912301	2.03273	0.340964		ZT11		1.43097	0.0941219	31
ZT11.25		1.68693	1.51134	2.05498	1.49893	1.34542	1.5341	1.84709		0.882501	1.64706	1.38576	2.378	2.4047	1.60463	1.32659	1.9605	1.02664	1.63745	2.01183	1.55113	1.47493	2.92672	1.49955	1.43659	1.59813	2.31516	2.10896	2.55471	2.07456	1.26545	1.96382	0.828057		ZT11.25		1.72072	0.0867187	31
ZT11.50		1.33962	1.84719	1.86816	2.33167	1.83965	1.334	1.60159		1.26072	2.24837	1.51466	2.42754	2.35127	1.65724	2.14782	2.11907	0.721421	1.63745	2.04565	1.93413	1.54867	3.04378	1.69828	1.68428	1.84952	2.44585	2.1529	2.45921	2.0445	1.58917	2.56675	1.38821		ZT11.50		1.8935	0.0851635	31
ZT11.75		2.18308	1.70725	1.81479	2.37925	2.11422	1.75087	1.53145		2.2945	2.7451	1.59523	2.60094	2.63627	1.6967	1.73721	2.46504	1.60932	1.86808	2.21471	1.68518	2.02802	2.83306	1.89702	1.84941	1.45448	2.4832	2.06503	2.84123	2.94648	1.6186	2.63566	2.48417		ZT11.75		2.12147	0.0806538	31
ZT12		2.15827	1.79121	1.92154	2.45063	1.86711	1.78422	1.67173		2.72315	2.77124	1.74025	2.84865	2.38689	2.03867	1.84776	1.93167	1.91454	2.39852	2.4683	2.02987	2.39676	2.85647	2.00542	2.11361	1.93931	2.8006	2.30668	3.29487	2.94648	1.64803	3.08355	2.75207		ZT12		2.28671	0.0832859	31
ZT12.25		2.95212	2.9667	1.57459	4.04473	2.55354	2.50125	2.60697		4.03429	3.60784	2.38479	3.567	3.9544	2.61739	2.27416	2.91192	2.91343	3.27491	3.16145	2.37457	2.54425	3.98033	2.02349	2.55945	2.42413	3.49141	3.18541	4.2499	3.638	2.70748	3.49699	4.16464		ZT12.25		3.05618	0.124628	31
ZT12.50		4.31655	5.03778	4.24339	5.49607	4.69522	3.91863	5.3776		6.17751	4.91503	3.49662	4.95417	6.51942	4.70867	4.48515	4.06516	5.41066	6.13469	5.15638	3.964	4.57227	5.54905	4.10117	4.52444	4.13	5.37715	5.88752	5.84958	6.16356	5.38552	5.18518	7.33074		ZT12.50		5.06867	0.15789	31
ZT12.75		3.69635	4.00224	2.82893	4.54437	3.18506	3.11823	4.13842		4.46293	4.13072	2.70706	4.55784	5.18347	3.56438	2.96905	3.76243	4.93896	5.48893	4.59848	3.06396	3.48451	4.40178	3.5411	3.83091	3.12444	3.54742	4.65729	5.13331	4.20926	3.82578	3.77261	5.06576		ZT12.75		3.98503	0.135546	31
ZT13		3.22501	3.24657	2.64211	3.37854	3.32235	2.83475	3.26163		4.21079	4.31372	2.4009	4.45876	3.91877	3.06458	2.73215	3.80568	4.99445	5.18911	4.3787	3.08311	3.63201	4.21447	3.61337	3.48415	2.15478	3.15534	4.21793	4.36928	3.9086	3.50206	2.61843	4.11593		ZT13		3.5951	0.133522	31
ZT13.25		3.34904	3.6384	2.85562	3.1882	2.74574	3.23495	3.12135		4.46293	3.94771	2.36868	4.3349	3.45565	2.9199	3.41124	3.77685	5.16093	5.46587	4.17582	3.00651	3.20797	4.42519	3.17977	4.32629	2.78326	3.34205	4.26186	4.3454	3.12688	4.67922	1.91214	3.94545		ZT13.25		3.61793	0.145051	31
ZT13.50		3.02654	3.21858	2.80224	3.21199	3.62438	3.11823	1.81202		4.18558	3.92157	2.54592	3.86426	3.79409	2.39379	3.26911	3.28672	4.52275	5.09686	3.5672	2.91076	3.2264	4.05057	2.61969	3.12087	2.71144	3.67812	3.07557	3.93952	3.15694	4.12007	1.63652	3.94545		ZT13.50		3.33722	0.133627	31
ZT13.75		2.5552	2.63084	2.18842	3.04544	2.69083	3.48508	1.20412		3.90822	4.20915	2.22365	3.07159	2.93908	2.45955	2.52685	2.40738	4.43951	4.65867	2.85714	2.48947	2.74705	4.65933	1.39115	3.33554	1.90339	3.60344	2.06503	1.86232	3.15694	3.14891	1.39535	4.09157		ZT13.75		2.88226	0.16739	31
ZT14		2.85289	2.4909	1.76141	3.11682	1.53762	3.16825	1.01707		4.21079	3.79085	2.46536	1.9569	2.99252	1.06537	1.5319	2.00375	3.07991	4.75092	1.62299	2.71927	2.12021	3.95692	1.15628	2.82365	2.44209	2.81927	0.878735	0.095503	3.5478	3.03119	0.740741	2.99562		ZT14		2.41108	0.197795	31
ZT14.25		2.2327	1.62329	1.44115	2.66476	1.56507	2.50125	1.00538		4.13515	3.45098	2.46536	1.56056	2.56502	0.736551	2.33733	0.893758	1.19312	4.0821	0.845309	0.344696	0.995575	2.73941	0.469738	1.61823	1.68792	1.53099	0.395431	0.071628	0.511124	3.03119	0.137812	2.77643		ZT14.25		1.72932	0.200804	31
ZT14.50		1.78616	1.39938	0.560448	2.33167	1.45524	1.6675	0.397475		3.55522	2.3268	1.64357	0.247709	1.4072	0.328818	0.552748	0.432464	0	1.84502	0.169062	0.057449	0.110619	2.95013	0.180668	0.379789	0.93374	0.877521	0.153779	0	0.060132	2.44261	0.310078	1.72918		ZT14.50		1.04168	0.175869	31
ZT14.75		1.935	0.755668	0.186816	0.571021	0	1.05052	0.187047		2.89965	0.941176	1.33742	0	0.765942	0.039458	0.189514	0.057662	0.055494	0.876384	0	0	0	0.702412	0.036134	0.06605	0.502783	0.242718	0	0.167131	0	0.853443	0.017227	0.657574		ZT14.75		0.486911	0.117985	31
ZT15		2.00943	0.195914	0.293568	0.356888	0.082372	0.56695	0.210428		1.765	0.54902	1.20851	0	0.302814	0.065764	0.063171	0.057662	0	0.299815	0	0	0	0	0	0	0.323218	0.410754	0.087873	0.023876	0	0.294291	0	0.073064		ZT15		0.298077	0.0889103	31
ZT15.25		1.16596	0.139938	0.106752	0.023793	0	0.90045	0.245499		1.10943	0.287582	1.19239	0	0.178126	0.14468	0.205306	0	0	0.046125	0	0.134048	0	0	0	0.099075	0.05387	0.074683	0.13181	0	0	0	0	0.024355		ZT15.25		0.202061	0.0646157	31
ZT15.50		2.70404	0	0	0.047585	0.054915	0.316825	0.327332		0.428643	0.235294	1.28907	0	0.07125	0.131527	0.473784	0.057662	0	0	0	0.076599	0	0	0.036134	0.082563	0	0.037341	0.241652	0	0	0.117716	0.137812	0.073064		ZT15.50		0.223897	0.094092	31
ZT15.75		0.694617	0	0.346944	0.023793	0.054915	0.23345	0.116904		0.403429	0	1.20851	0	0.017813	0.210443	0.11055	0.115324	0	0	0	0	0.258112	0	0.487805	0	0.502783	0.037341	0.241652	0	0	0	0	0.073064		ZT15.75		0.165724	0.0479592	31
ZT16		0.694617	0	0.053376	0	0	0.216775	0.233809		0.428643	0	0.499517	0.049542	0.053438	1.14428	0.915982	0.201816	0	0	0.185968	0	0	0	0.018067	0.412814	0	0.037341	0	0	0	0	0	0.024355		ZT16		0.166785	0.0524628	31
ZT16.25		0.322501	0	0	0	0	0.116725	0.631284		0.302572	0	0.273928	0.247709	0.017813	1.15744	0.568541	0.345971	0	0	0.016906	0.248947	0.239676	0	0.216802	0.016513	0	0	0.197715	0.262634	0	0.500294	0	0.243546		ZT16.25		0.19121	0.0461213	31
ZT16.50		0.421732	0	0.293568	0.023793	0	0.667	1.15735		0.353001	0	0.757332	0.049542	0	1.14428	0.536955	0.086493	0	0	0	0.363845	0	0	0.252936	0.06605	0.017957	0.410754	1.01055	0.119379	0.270595	0.176574	0	0		ZT16.50		0.263861	0.0631271	31
ZT16.75		0.99231	0	0.213504	0	0	0.50025	0.584522		0	0	1.40187	0	0	1.38103	0.805433	0	0.083241	0	0.152156	0.363845	0.165929	0	0.505872	0	0	0.802838	1.40597	1.31317	0.030066	0.294291	0	0.462737		ZT16.75		0.369647	0.086763	31
ZT17		0.99231	0	0.26688	0.356888	1.07084	0.483575	1.23919		0	0	1.20851	0.445876	0.017813	0.762857	0.489577	0.014415	0.332963	0	0	0.172348	0.05531	0	1.01174	0.115588	0	0.57879	0.768893	1.33705	0.300661	0	0.258398	0.292255		ZT17		0.405572	0.0777285	31
ZT17.25		1.24039	0	0.53376	0.689983	1.53762	0.817075	1.78864		0	0.052288	1.64357	1.04038	0.142501	0.841773	1.07391	0	1.08213	0	0	0.78514	0.516224	0	1.12014	0.115588	0.071826	0.317401	1.23023	1.00279	0	0.412007	0.241171	0.243546		ZT17.25		0.598067	0.100243	31
ZT17.50		0.818655	0	0.346944	0.689983	0.713893	1.35068	1.28595		0	0	1.22462	1.06515	0.089063	1.86768	1.43714	0.490125	0.554939	0	0	1.05324	0.165929	0	1.02981	0	0	0.037341	0.637083	2.43534	0	0.117716	0	0.073064		ZT17.50		0.564011	0.11682	31
ZT17.75		0.967502	0.111951	0.747264	0.428266	1.59253	1.7342	1.35609		0	0	1.04737	0.520188	0	1.49941	1.35818	1.64336	0.63818	0.069188	0	0.976637	0.165929	0	0.903342	0.033025	0	0.149365	1.20826	2.26821	0.120265	0	0	0.487092		ZT17.75		0.645994	0.119977	31
ZT18		0.496155	0.643717	1.28103	0.428266	1.45524	1.30065	1.37947		0	0	1.19239	0	0.035625	1.2232	1.59507	1.85959	0.63818	0	0	0.670241	0.405605	0	0.68654	0	0.305261	0.317401	0.746924	1.05054	0.300661	0.412007	0	0.560156		ZT18		0.612385	0.100618	31
ZT18.25		0.76904	1.09152	0.987457	0.856531	1.42779	1.58413	0.993687		0	0	1.24073	0.049542	0.089063	1.17059	1.81617	2.26323	1.38735	0.50738	0	1.68518	0.921829	0.046827	1.40921	0	0.754175	0.728155	0.571178	0.835655	0	1.20659	0.620155	0.146128		ZT18.25		0.81159	0.112613	31
		miR-277 SP Control																																			miR-277 SP Control
ZT		Fly 1	Fly 2	Fly 3	Fly 4	Fly 5	Fly 6	Fly 7	Fly 8	Fly 9	Fly 10	Fly 11	Fly 12	Fly 13	Fly 14	Fly 15	Fly 16	Fly 17	Fly 18	Fly 19	Fly 20	Fly 21	Fly 22	Fly 23	Fly 24	Fly 25	Fly 26	Fly 27	Fly 28	Fly 29	Fly 30	Fly 31	Fly 32		ZT		MEAN	SEM	N
ZT18.25		0.931724	1.06069	2.06333	0	1.49296	1.06494	0.834915	1.36248	0		1.26563	0	0.881575	0.663075	1.06834	1.77478	1.8336	1.10391	0.966984	1.31579	1.19184	1.43294	0.517032	1.48453	0.946697	1.59348	0.394504	1.56056	1.67163	0.626922	0.632262	0.682221		ZT18.25		1.04579	0.0964093	31
ZT18.50		1.08447	1.85622	1.77784	0	1.29577	0.62455	0.948767	1.58428	0.272594		1.20536	0	1.6603	1.90634	0.871956	0.926653	1.53424	0.455581	0.911728	1.33109	1.2898	2.03116	0.547445	1.04396	1.0496	1.93407	0.231261	1.04814	1.60543	0.875325	0.119617	0.791377		ZT18.50		1.05855	0.105668	31
ZT18.75		1.22193	0.088391	1.25876	0	1.02347	0.43238	0.733713	2.01204	0		0.949224	0	1.80723	1.72676	1.02906	0.848123	1.55919	0.876117	0.51112	2.06548	1.77959	1.18253	0.638686	1.13016	0.987858	2.00705	0.163243	1.40916	0.926845	0.603265	0.837321	2.16946		ZT18.75		1.03155	0.115796	31
ZT19		0.626241	0	1.27174	0	0.610329	0.344303	1.04997	1.29911	0.062906		1.05469	0	1.27828	1.00843	1.30401	0.785299	1.28477	1.31418	0.331538	1.34639	2.05714	1.51642	0.638686	0.785365	0.041161	2.44496	0.435315	1.23447	0.877193	0.165602	0.666439	2.01938		ZT19		0.898526	0.114608	31
ZT19.25		1.17611	0.088391	1.42746	0	0.676056	0.680599	1.22707	1.01394	0		1.13003	0.746269	1.19013	0.414422	1.43755	1.69625	1.12261	1.31418	0.359166	0.826193	1.50204	0.904285	0.425791	0.76621	0	2.05571	0.557747	1.53727	1.09235	0.248403	1.84552	1.45995		ZT19.25		0.932958	0.101598	31
ZT19.50		0.534596	0.117855	1.09006	0.165426	0.938967	0.344303	0.910816	0.697085	0.566156		0.542414	1.68799	0.852189	0.248653	0.816968	0.329826	0.411625	0.770983	0.165769	0.566095	0.897959	0.792988	0.47648	1.13016	0	1.58132	0.516936	1.49068	1.65508	0.343033	0.358852	1.1052		ZT19.50		0.713112	0.082588	31
ZT19.75		0.213838	0	1.49234	0	0.319249	0.248218	0.189753	0.554499	1.76138		0.858822	1.43923	0.293858	0	0.738413	0.345532	0.548834	0.578237	0	0.137699	0.408163	0.820812	0.892133	1.48453	0.53509	1.43535	0.557747	1.39752	0.993049	0.567779	1.0082	1.5964		ZT19.75		0.69086	0.0963029	31
ZT20		0	1.76783	1.40151	0	0.187793	0	0.923466	0.95057	2.80981		0.934157	1.49254	0.323244	0.745959	0.636292	0.125648	0.898092	1.12143	0.138141	0.0612	0.391837	0.653868	1.46999	1.36002	0.720313	0.851478	0.544144	1.43245	1.39027	1.06458	1.65755	1.07791		ZT20		0.875229	0.115736	31
ZT20.25		0.73316	0.70713	1.3496	0	0.262911	0.144127	1.11322	0.554499	2.78884		0.723218	1.27932	0.896268	0.221025	0.636292	0.47118	0.461519	1.0163	1.16038	0	0.473469	0.946021	1.03406	1.30256	0.226384	0.328427	0.68018	1.81677	0.347567	1.37213	0.75188	0.654932		ZT20.25		0.788818	0.103801	31
ZT20.50		2.48969	0	0.817545	0	0.600939	0.072063	0.316256	0.712928	2.72594		0.361609	2.16773	0.470173	0.179583	0.903378	0.455474	0.511413	0.876117	1.06368	0.0153	0.897959	0.653868	1.6322	1.10143	0	0.571707	0.476126	1.25776	0.463423	1.23019	0.649351	0.70951		ZT20.50		0.786559	0.12383	31
ZT20.75		1.8329	0.058928	0.986244	0	0.769953	0.736648	0.126502	1.01394	1.21619		0.979358	2.55864	0.984426	0.400608	1.36685	0.094236	0.923039	0.893639	0.828844	0.0306	0.914286	1.1547	2.01744	0.507614	0.740893	0.486559	0.829819	0.826863	0.41377	1.28933	0.683527	0.409333		ZT20.75		0.841151	0.103877	31
ZT21		0.73316	1.14909	0.895406	0	0.2723	1.27312	0.278305	1.41001	0.859719		1.05469	2.1322	1.05789	0.414422	1.13119	0	1.38456	0.315402	0.897914	0.076499	0.75102	0.709516	2.01744	0.948185	0.596831	0.693346	1.22432	0.966615	0.380669	0.958126	1.14491	0.450266		ZT21		0.844423	0.0927232	31
ZT21.25		0.290209	1.06069	0.830522	0	0.600939	0.784691	0.733713	1.39417	0.733906		0.632816	1.31485	0.70526	0.870286	1.7989	0.989477	1.79618	0.735938	0.801216	1.02509	0.489796	0.431274	1.91606	0.612968	1.00844	1.05827	1.30594	1.49068	1.02615	0.804353	1.36705	0.013644		ZT21.25		0.923339	0.0844568	31
ZT21.50		1.08447	0.530348	0.843499	0	1.37089	1.56137	1.56863	1.48923	0.859719		0.678017	0.586354	0.573024	0.8841	1.53181	1.79048	1.20993	0.928684	0.37298	1.59119	1.12653	0.695604	2.47364	0.268174	0.946697	1.26505	0.816215	1.39752	0.479974	0.520464	0.888585	0.286533		ZT21.50		0.987733	0.0959121	31
ZT21.75		1.28303	1.09016	0.635868	0	1.96244	1.17704	1.77103	1.29911	1.17425		1.02456	1.49254	0.984426	1.36759	2.31736	1.52348	1.24735	1.38427	0.138141	2.34088	0.930612	1.23818	2.11882	0.737477	1.3583	1.31371	1.37396	2.03804	1.43992	0.709723	0	0.764088		ZT21.75		1.23343	0.106261	31
ZT22		1.71071	2.3571	1.28471	0	1.79343	1.08095	2.09994	0.982256	1.57266		0.91909	0.692964	1.41052	2.0583	1.87746	1.38213	1.14756	1.6471	0.51112	2.78458	1.15918	1.1547	1.89578	1.12058	0.905536	0.924462	1.48279	1.95652	1.60543	1.76248	0	2.07395		ZT22		1.39852	0.113491	31
ZT22.25		1.4205	2.91691	1.32364	0	1.84977	1.22508	1.66983	0.617871	3.08241		0.798554	1.01279	1.92477	1.69913	2.011	1.71195	1.4594	1.69967	1.27089	2.03488	1.53469	1.76683	1.77413	1.06312	1.13192	1.92191	1.41477	2.14286	2.13505	1.53773	0.649351	1.9648		ZT22.25		1.5731	0.112119	31
ZT22.50		1.29831	2.29817	1.95951	0	1.53991	1.57739	1.75838	0.982256	3.06144		0.376676	1.95451	1.88069	0.801216	1.5161	0.926653	1.78371	1.83985	1.69913	2.41738	1.76327	1.12688	1.77413	1.542	0.987858	2.53011	1.78207	2.29426	3.21086	1.76248	1.69173	1.9648		ZT22.50		1.6807	0.122619	31
ZT22.75		1.71071	2.29817	1.82974	0	1.60563	0.904796	1.74573	1.6635	2.76788		0.66295	1.90121	1.98354	0.649261	1.50825	0.643945	1.2723	1.4894	2.54179	2.29498	2.82449	1.6138	1.57137	1.58031	1.2554	1.94623	1.33315	2.38742	1.62198	1.91625	2.78537	2.7016		ZT22.75		1.71004	0.123529	31
ZT23		1.17611	1.35533	2.20607	0.661704	1.47418	0.328289	2.30234	1.8853	2.39044		0.828688	1.58138	2.32148	0.317723	2.07384	1.03659	1.19745	1.45435	2.58323	2.29498	1.92653	1.18253	1.78427	1.98257	1.23482	1.56915	1.51	2.37578	0.976498	2.01088	1.70882	1.69191		ZT23		1.5943	0.10894	31
ZT23.25		2.23003	2.29817	1.86867	2.81224	1.88732	0.864761	1.35357	1.85361	2.22269		1.85325	2.68301	1.74846	1.11894	1.75962	1.28789	1.2224	1.98002	2.33458	2.90698	2.10612	2.04508	2.06813	2.34652	1.07018	1.98273	1.79567	2.62034	1.75439	2.23563	1.23035	2.53786		ZT23.25		1.93804	0.0947502	31
ZT23.50		2.50496	2.71067	2.49157	4.83871	2.15962	1.80959	1.80898	2.218	3.54372		2.01898	2.98508	2.63003	2.08592	2.25452	1.85331	1.78371	2.05011	2.48653	3.27417	2.74286	2.23984	2.42295	2.31779	2.44906	2.29899	2.24459	2.79503	2.20126	2.0582	1.4525	1.85564		ZT23.50		2.40603	0.113997	31
ZT23.75		3.16175	5.42133	2.28394	8.64351	2.1784	2.00977	1.99873	2.61407	3.355		2.95314	3.76688	2.92389	2.33458	2.36449	2.73284	1.98329	2.71596	3.06672	2.99878	3.13469	2.43461	2.7575	2.8254	3.27228	2.2625	2.84315	2.72515	2.53227	2.94535	3.70813	2.75617		ZT23.75		3.02272	0.221745	31
ZT00		2.76463	4.7142	2.01142	6.78247	1.98122	1.88166	1.59393	2.17047	2.97756		2.10939	3.50035	2.51249	2.41746	2.24666	2.63861	1.72134	1.94498	2.66611	2.78458	2.69388	2.15637	2.49392	2.48061	2.73719	1.90974	2.76153	2.34084	2.18471	2.27111	3.14422	2.26498		ZT00		2.60834	0.175178	31
ZT00.25		2.52024	3.38833	1.99844	7.81638	2.08451	1.68148	1.54333	2.24968	2.9566		2.26006	3.07392	2.61534	2.14118	2.1524	1.99466	1.70887	2.40056	2.63849	2.46328	2.4	2.26767	2.35199	2.13581	2.44906	2.1287	2.51666	2.36413	1.85369	2.44855	2.5974	2.18311		ZT00.25		2.49627	0.19065	31
ZT00.50		3.31449	3.44726	1.66104	2.89495	2.24413	2.06582	2.11259	2.45564	2.85175		2.07925	3.00284	3.01205	3.10816	1.66536	2.96843	1.92092	1.83985	2.48653	2.89168	2.75918	2.05899	2.0884	1.98257	2.42848	2.21384	2.50306	2.44565	1.83714	2.31843	2.85372	2.30591		ZT00.50		2.44575	0.0879009	31
ZT00.75		2.82572	2.26871	1.55723	1.15798	2.05634	2.07382	1.91018	2.56654	2.13881		1.62724	2.61194	2.67411	2.04448	1.55538	2.34019	1.37208	1.26161	1.83727	2.63158	1.9102	1.64162	1.86537	1.50369	1.9963	1.6543	2.50306	2.01475	1.82059	2.20014	2.51196	2.3332		ZT00.75		2.01505	0.0794891	31
ZT01		2.50496	1.35533	1.29769	0	1.83099	1.80158	1.56863	1.94867	1.71944		1.58204	1.67022	2.26271	2.01685	1.53967	2.07319	1.2723	1.0163	1.69913	2.31028	2.74286	1.32165	1.15572	1.30256	1.97572	1.59348	2.06775	1.63044	1.70473	1.95174	2.22146	1.30987		ZT01		1.69187	0.0924169	31
ZT01.25		2.26058	1.56158	1.24578	0.330852	1.67136	1.8176	2.21379	1.85361	1.25812		1.58204	0.195451	2.10109	1.16038	1.25687	1.88472	1.01035	0.683371	1.54717	2.15728	2.57959	1.40512	1.00365	1.15889	1.39946	1.28938	1.29234	1.1646	1.35717	1.71516	1.33288	1.17342		ZT01.25		1.44076	0.0950955	31
ZT01.50		2.01619	0.766058	0.830522	0	1.24883	1.53735	1.55598	1.5526	0.943594		1.77791	0.035537	1.71907	1.63006	1.41398	1.86901	0.598728	0.665849	1.20182	1.79009	2.54694	1.65554	0.892133	1.01523	1.11134	1.22856	1.18351	1.04814	1.0096	1.58505	1.17908	0.805021		ZT01.50		1.23914	0.0982256	31
ZT01.75		1.63434	0.383029	0.843499	0.041356	1.1831	1.4733	1.41683	1.69518	0.733906		1.34097	0.035537	1.6603	0.980798	0.793401	1.47636	0.573781	0.403014	0.994613	1.37699	2.51429	1.01558	0.679238	0.909875	0.926116	1.484	1.16991	0.791925	0.579278	1.38396	0.905673	0.477555		ZT01.75		1.02831	0.0952763	31
ZT02		1.05392	0	0.661822	0	0.826291	1.16102	0.885515	0.903042	0.545188		1.95872	0.017768	1.17543	0.676889	0.534171	1.38213	0.623675	0.245313	0.607819	1.08629	1.25714	0.500835	0.506894	0.718322	0.740893	0.94879	1.00667	0.593944	0.347567	1.30116	0.666439	0.532133		ZT02		0.756961	0.0772175	31
ZT02.25		0.641515	0	0.622891	0	0.516432	0.984867	0.746363	0.776299	0.104844		1.11496	0	0.940347	0.317723	0.369207	1.11512	0.174629	0.105134	0.331538	0.489596	1.3551	0.306066	0.304136	0.287329	0.432188	0.814986	0.598558	0.291149	0.215161	0.958126	0.478469	0.259244		ZT02.25		0.504903	0.0652785	31
ZT02.50		0.336032	0	0.54503	0	0.300469	0.864761	0.759013	0.443599	0.083875		1.00949	0	0.440788	0.317723	0.353496	0.753887	0.311837	0.157701	0.110513	0.780294	0.620408	0.139121	0.293998	0.210708	0.493929	0.693346	0.53054	0.209627	0.281364	0.46132	0.478469	0.163733		ZT02.50		0.391777	0.0481213	31
ZT02.75		0.213838	0	0.506099	0	0.29108	0.584514	0.278305	0.269328	0.041938		0.708151	0	0.323244	0.359166	0.306363	0.958065	0.349258	0	0.027628	0.504896	0.718367	0.153033	0.324412	0.124509	0.226384	0.364919	0.244865	0.151398	0.082754	0.520464	0.358852	0.231955		ZT02.75		0.297541	0.0420923	31
ZT03		0.030548	0	0.441215	0	0.018779	0.584514	0.392157	0.142586	0		0.768419	0	0.132236	0.290095	0.117832	0.31412	0.03742	0	0	0.183599	0.473469	0.111297	0.212895	0.067043	0.329286	0.267607	0.122432	0.046584	0	0.402176	0.017088	0.150089		ZT03		0.182371	0.0357503	31
ZT03.25		0.168016	0	0.233584	0	0.112676	0.424373	0.177103	0.158428	0		0.467078	0.142146	0.176315	0.06907	0.196386	0.172766	0.124735	0	0	0.321297	0.326531	0.06956	0.121655	0.009578	0.041161	0.377083	0	0	0	0.18926	0	0.3684		ZT03.25		0.143458	0.0253421	31
ZT03.50		0	0	0.285492	0	0	0.400352	0.278305	0	0.020969		0.346542	0	0.146929	0.124327	0.164965	0.15706	0.03742	0	0	0.214198	0.081633	0.194769	0.202758	0.038311	0.205804	0.267607	0	0.023292	0	0.106458	0	0.150089		ZT03.50		0.111203	0.0214572	31
ZT03.75		0	0	0.038931	0	0	0.392345	0.063251	0.126743	0		0.180805	0	0.029386	0.013814	0	0	0.261943	0	0	0.183599	0	0.027824	0.081103	0	0.164643	0.048656	0	0	0	0.248403	0	0		ZT03.75		0.0600466	0.0179107	31
ZT04		0	0	0.025954	0	0	0.144127	0.101202	0.205957	0		0.075335	0	0	0.317723	0.117832	0	0.112261	0	0	0.0612	0.244898	0.264329	0.081103	0	0.041161	0.18246	0	0	0	0.130116	0.051265	0.013644		ZT04		0.0700183	0.0164001	31
ZT04.25		0	0	0	0	0	0.48843	0.126502	0.031686	0		0.120536	0	0	0.013814	0	0	0.087314	0	0	0.122399	0.016327	0	0.040552	0	0.041161	0.024328	0	0	0	0.343033	0	0.027289		ZT04.25		0.0478507	0.0192474	31
ZT04.50		0	0	0	0	0	0.112099	0	0	0		0	0.159915	0	0	0	0	0	0	0.013814	0	0.032653	0	0	0	0.041161	0	0	0	0	0.023657	0	0		ZT04.50		0.0123645	0.00629991	31
ZT04.75		0	0	0	0	0	0.040035	0	0	0		0.105469	0.053305	0	0	0	0	0.162155	0	0	0	0	0	0.14193	0.019155	0.041161	0	0	0	0	0	0	0.081867		ZT04.75		0.0208089	0.00785256	31
ZT05		0	0	0	0	0.018779	0.032028	0	0	0		0.301341	0	0	0	0	0	0.224523	0	0.013814	0	0	0	0.020276	0.009578	0	0	0	0	0	0	0	0		ZT05		0.0200109	0.0118628	31
ZT05.25		0.015274	0	0	0	0	0.184162	0.037951	0	0		0.361609	0	0	0	0	0	0	0	0.041442	0.0306	0	0.027824	0.020276	0	0	0	0.027207	0.034938	0	0.059144	0	0		ZT05.25		0.0271105	0.0128207	31
ZT05.50		0	0	0	0	0	0.304268	0	0	0		0.301341	0.035537	0	0	0	0	0	0	0	0	0.032653	0	0.030414	0	0.041161	0.024328	0.040811	0.023292	0	0.011829	0	0		ZT05.50		0.0272785	0.0134487	31
ZT05.75		0	0	0	0	0	0.360317	0	0	0		0.482146	0.017768	0.029386	0	0.007855	0	0.062367	0	0	0	0	0	0	0.019155	0	0.024328	0	0	0.016551	0.082801	0	0.040933		ZT05.75		0.0368905	0.0189793	31
ZT06		0	0	0	0	0	0.400352	0.050601	0	0		0.015067	0	0	0	0	0	0	0	0	0	0	0	0.040552	0	0	0.048656	0	0	0	0.224746	0	0.054578		ZT06		0.026921	0.014595	31
ZT06.25		0	0	0	0	0	0.256225	0.366856	0	0		0	0	0	0.552563	0	0	0	0	0.013814	0	0	0	0.030414	0.019155	0	0.048656	0.027207	0	0	0.130116	0	0.040933		ZT06.25		0.0479335	0.0221804	31
ZT06.50		0	0	0	0	0	0.256225	0.063251	0.047529	0		0.075335	0	0	0.138141	0	0	0.024947	0	0	0	0	0	0	0	0.061741	0	0	0	0.016551	0.09463	0	0.027289		ZT06.50		0.0259884	0.00984502	31
ZT06.75		0	0	0	0	0	0.056049	0.328906	0	0		0.316408	0	0	0.138141	0	0	0.024947	0	0	0.0153	0	0	0	0	0	0	0	0	0	0.070972	0	0		ZT06.75		0.0306685	0.0149283	31
ZT07		0	0	0	0	0	0.024021	0.253004	0	0.041938		0.316408	0	0	0.013814	0	0	0	0	0.027628	0	0	0	0.040552	0	0	0.024328	0	0	0	0.035486	0	0		ZT07		0.0250703	0.0127603	31
ZT07.25		0	0	0.012977	0	0	0.072063	0.316256	0	0		0.15067	0.035537	0	0.248653	0	0	0	0	0	0	0	0	0	0	0	0.024328	0	0	0	0.082801	0	0.081867		ZT07.25		0.0330694	0.0135766	31
ZT07.50		0	0	0	0	0.028169	0.056049	0	0.015843	0		0.120536	0	0	0.124327	0	0	0	0	0.221025	0	0	0	0.010138	0.028733	0	0	0	0	0	0.070972	0	0.027289		ZT07.50		0.02268	0.00890743	31
ZT07.75		0	0	0	0	0	0.376331	0.151803	0	0		0.271207	0	0	0.303909	0	0	0	0	0.041442	0	0	0	0	0	0	0	0.068018	0	0	0.011829	0	0		ZT07.75		0.0395013	0.0176189	31
ZT08		0.030548	0	0	0	0	0.384338	0.379507	0	0		0.572548	0	0	0.041442	0	0.015706	0	0	0.027628	0	0	0	0.050689	0.019155	0	0.036492	0	0.034938	0	0.425834	0	0		ZT08		0.0651234	0.0270118	31
ZT08.25		0	0	0.025954	0	0	0.472416	0.506009	0	0		0.828688	0	0	0.06907	0	0	0	0	0.013814	0	0.081633	0	0.040552	0	0	0.133804	0	0	0.033102	0.011829	0	0		ZT08.25		0.071512	0.0334487	31
ZT08.50		0.061097	0	0.064885	0	0	0.560493	0.56926	0	0		0.753352	0	0	0.082884	0	0.141354	0.024947	0	0	0	0	0	0.111517	0.019155	0.082321	0.316263	0.040811	0	0	0.177431	0	0		ZT08.50		0.0969603	0.0344304	31
ZT08.75		0.519322	0	0.064885	0	0.028169	0.752662	0.354206	0	0		1.2807	0	0	0.013814	0	0.251296	0.049894	0	0.06907	0.0153	0.032653	0	0.091241	0	0.082321	0.76633	0	0.011646	0.132406	0.082801	0.034176	0.272889		ZT08.75		0.158251	0.0529245	31
ZT09		0.702612	0.058928	0	0	0.300469	1.52134	0.215054	0	0		1.70258	0	0	0.055256	0.157109	0.439768	0.299364	0	0.207211	0	0	0	0.293998	0.057466	0.226384	1.28938	0	0	0.314465	0.082801	0	0.163733		ZT09		0.2609	0.0804991	31
ZT09.25		0.580419	0	0	0	1.25822	1.45728	0.695762	0.079214	0		2.10939	0	0	0.469678	0.439906	1.39783	0.436572	0	0.663075	0.0153	0.065306	0.06956	0.577859	0.076621	0.617411	1.72728	0	0.034938	1.20821	0.579607	0	0.177378		ZT09.25		0.475381	0.106349	31
ZT09.50		1.31358	0	0.064885	0	1.92488	1.44928	0.645161	0.316857	0		2.7422	0	0	0.580191	0.267086	2.0889	0.99788	0.052567	1.09131	0	0.195918	0.083472	1.17599	0.507614	0.720313	2.23817	0.054414	0.034938	1.78749	0.662408	0.102529	0.641288		ZT09.50		0.701268	0.141275	31
ZT09.75		2.03146	0	0.233584	0	1.51174	1.41725	1.65718	0.982256	0		1.62724	0	0	0.635447	0.683425	1.86901	1.60908	0.508148	1.8649	0.0306	0.489796	0.417362	1.30779	0.909875	0.679152	1.84892	0.326486	0.128106	2.51572	0.792524	0.324675	0.477555		ZT09.75		0.867074	0.133052	31
ZT10		2.21475	0	0.635868	0	1.5493	1.52935	0.986717	1.15653	0.083875		1.77791	0.035537	0.044079	2.11355	0.69128	1.71195	2.03318	1.27913	1.7682	0.0459	1.25714	1.41903	1.30779	1.66651	1.07018	1.8246	0.476126	0.395963	1.85369	1.57322	1.24744	0.409333		ZT10		1.10187	0.12802	31
ZT10.25		2.38277	0.029464	0.71373	0	1.53991	1.5854	1.68248	1.61597	0.125813		1.89845	0.035537	1.10197	2.26551	1.18617	1.63342	1.84608	1.15647	2.21025	0.122399	0.963265	1.64162	1.15572	1.87722	1.27598	1.76378	0.421711	1.28106	2.31711	2.04637	1.64047	0.83231		ZT10.25		1.30156	0.129799	31
ZT10.50		2.10784	0.088391	1.45341	0	1.51174	1.60942	1.66983	1.8853	0.041938		1.56697	0.053305	2.40964	1.98923	1.23331	1.68054	1.84608	1.90993	2.14118	0.413097	1.38776	2.03116	1.27737	1.70482	1.76991	1.7881	0.639369	2.29426	2.1516	2.12917	2.49487	1.56911		ZT10.50		1.51125	0.130353	31
ZT10.75		2.41332	0.088391	1.38853	0.124069	1.69953	1.5934	1.75838	1.9962	0.754875		1.43137	0.390903	2.73288	2.48653	1.19403	1.5863	1.63403	2.4356	2.0583	0.902693	1.66531	1.75292	1.64234	1.79102	2.69603	1.53266	1.36036	1.99146	1.75439	2.16466	2.4607	2.3332		ZT10.75		1.67143	0.123312	31
ZT11		2.26058	1.47319	1.98547	0.537634	1.69014	1.88966	1.66983	2.01204	1.09038		1.79298	1.24378	2.85043	2.15499	1.46111	1.27218	1.77124	2.29543	1.9616	1.75949	1.87755	1.7251	1.69303	1.75271	2.53139	1.81243	1.75486	2.4573	1.63853	2.12917	2.28981	2.40142		ZT11		1.8463	0.0829745	31
ZT11.25		2.48969	3.62404	2.08928	1.03391	1.76526	1.48931	1.70778	2.64575	2.15978		1.71764	1.7946	2.92389	2.3622	1.55538	1.52348	1.87102	2.71596	1.93397	2.92228	1.92653	1.89204	1.62206	1.77186	2.75777	1.62997	2.2582	2.56211	1.75439	2.07003	2.44361	2.41506		ZT11.25		2.11061	0.0980389	31
ZT11.50		2.74935	4.50795	2.25798	2.19189	1.83099	2.18592	1.63188	2.37643	2.20172		1.80805	2.55864	2.71819	2.18262	1.82247	1.90042	2.02071	2.69844	2.34839	2.63158	2.18776	1.57207	1.81468	1.96341	2.79893	1.76378	2.2718	2.21273	1.55578	2.27111	2.73411	1.88293		ZT11.50		2.24686	0.0999214	31
ZT11.75		2.65771	4.50795	2.18012	3.55666	1.84038	1.88166	1.96078	2.62991	2.9566		1.53684	3.19829	2.80635	2.51416	1.72035	1.88472	1.93339	2.47065	2.4589	2.47858	2.25306	1.57207	2.0073	2.06877	2.81951	1.33804	2.24459	2.24767	2.03575	2.27111	2.39234	2.25133		ZT11.75		2.34437	0.113362	31
ZT12		3.00901	4.12493	2.05035	4.42514	2.00939	1.95372	1.87223	2.96261	2.80981		1.55191	2.8607	2.80635	2.67993	1.94815	1.38213	1.89597	2.41808	2.58323	2.53978	1.92653	1.76683	2.10868	2.02088	2.98415	1.60564	2.61189	2.31755	1.80404	2.40123	2.81955	1.81471		ZT12		2.3892	0.123371	31
ZT12.25		3.29922	5.00884	2.59538	6.32754	2.60094	2.55425	1.89753	3.39037	3.62759		1.89845	3.28714	3.04143	3.03909	2.35664	2.34019	2.40738	3.15402	2.67993	2.67748	3.13469	2.08681	2.44323	2.8254	4.13665	1.88542	3.0472	2.46894	1.58888	2.61415	3.19549	1.95115		ZT12.25		2.88908	0.170763	31
ZT12.50		3.89491	7.18916	3.29613	10.4632	4.00939	3.90744	3.1246	4.07161	5.7035		3.11888	5.29495	3.70262	4.25473	3.72349	3.1569	3.33042	4.53829	4.64152	3.65667	3.98367	3.81191	3.66991	4.03218	5.84482	3.35726	4.38036	3.45885	2.83019	4.40028	5.1948	2.78346		ZT12.50		4.28471	0.268641	31
ZT12.75		2.29113	5.95168	2.67324	9.42928	3.39906	2.96261	2.8463	3.40621	5.17928		2.13952	5.15281	3.24714	3.4397	3.16575	2.56007	2.78159	3.48695	4.24092	2.78458	2.97143	2.82415	3.0515	3.28513	5.12451	2.54227	3.64576	3.08618	2.16816	3.5013	3.82775	2.78346		ZT12.75		3.54676	0.25642	31
ZT13		0.320758	4.80259	2.4137	8.51944	3.12676	2.94659	2.90955	2.97845	3.94213		1.88338	4.92182	2.80635	3.19105	3.36214	2.32449	2.58201	3.32924	4.17185	2.64688	2.30204	2.79633	3.14274	2.94991	4.46594	2.55443	3.57775	3.09783	2.39987	3.53679	3.58852	2.38777		ZT13		3.22513	0.237763	31
ZT13.25		0.030548	2.88745	2.56943	8.51944	3.23944	2.87453	2.46679	2.8834	3.92116		1.49164	5.29495	2.7035	3.32919	2.89081	2.46584	2.61943	2.89119	3.4397	2.83048	2.20408	2.93545	3.0515	2.76793	3.43692	2.23817	3.59135	3.27252	2.1516	3.43033	3.91319	2.27862		ZT13.25		3.05228	0.239124	31
ZT13.50		0.076371	2.53388	2.56943	5.91398	2.6385	2.34606	2.53004	1.6635	3.79535		1.59711	5.01066	2.08639	2.22406	2.67086	2.27737	2.46975	3.97757	2.16881	2.50918	1.61633	2.90762	2.57502	2.51892	1.74933	1.69079	3.46892	2.96972	2.74743	2.60232	2.15311	2.22404		ZT13.50		2.58976	0.188498	31
ZT13.75		0	0.70713	2.40073	2.77088	2.12207	1.30515	2.04934	1.14068	2.89369		0.768419	2.96731	1.85131	1.80964	2.02671	1.93184	2.2577	1.75223	1.93397	2.40208	1.48571	2.21202	3.53812	1.94426	0.905536	0.462231	2.69351	2.09627	3.095	0.402176	0.632262	2.40142		ZT13.75		1.8374	0.157156	31
ZT14		0.015274	0.058928	2.30989	0	1.58685	0.768676	2.54269	0.570342	2.32753		0.888956	3.16276	0.117543	0.635447	1.77533	1.41354	2.58201	0.893639	1.21564	1.51469	0.930612	1.85031	0.628548	0.909875	0.432188	0.097312	1.71405	1.26941	1.96955	0.153773	0.358852	2.26498		ZT14		1.19223	0.159335	31
ZT14.25		0.122193	0	1.31067	0	0.929577	0.392345	0.974067	0.285171	0.587125		1.02456	1.7946	0	0.621633	0.746269	0.534003	1.20993	0.490626	0.538748	1.05569	1.15918	0.40345	0.800892	0.852409	0.02058	0.194624	0.612162	0.861801	1.20821	0.354862	0.170882	1.50089		ZT14.25		0.669585	0.0850869	31
ZT14.50		0.061097	0	0.908383	0	0.629108	0.152134	1.31562	0.079214	0.50325		0.979358	0.248756	0	0.013814	1.11547	0.125648	1.37208	0.700894	0.248653	0.0306	0.391837	0.083472	0.253447	0.612968	0.102902	0.06082	0.625765	0.48913	0.61238	0.130116	0	1.77378		ZT14.50		0.439378	0.0852277	31
ZT14.75		0.076371	0	0.765637	0	0.394366	0.464409	0.063251	0.142586	0.16775		0.452011	0.159915	0	0.469678	0.439906	0.534003	0.424099	0.070089	0.428236	0	0.244898	1.266	0.385239	0.775788	0.391027	0.048656	0.19045	0.186335	0.115856	0.118287	0.393028	1.41902		ZT14.75		0.341513	0.0616286	31
ZT15		0.076371	0	0.609914	0	0	0.13612	0.0253	0.047529	0		0.828688	0	0	0.580191	0.17282	0.251296	0.374205	0.017522	0.096698	0.489596	0.261224	0.417362	0.030414	0.890719	0.123482	0.18246	0.217657	0.081522	0.595829	0.378519	0.239234	1.25529		ZT15		0.270321	0.0559405	31
ZT15.25		0.076371	0	0.454192	0	0.469484	0.424373	0.265655	0.031686	0		0.15067	0.124378	0	0.179583	0.793401	0.455474	0.187102	0.035045	0.110513	0.0612	0.718367	0.820812	0.101379	0.16282	0.164643	0.097312	0.476126	0.267857	0.794439	0.106458	0	1.24164		ZT15.25		0.282935	0.0559174	31
ZT15.50		0.030548	0	0.311446	0	0.347418	0.592521	0.366856	0.031686	0		0.105469	0	0.088158	0.44205	1.03692	0.125648	0.486466	0.087612	0.234839	0.0153	0.326531	0.013912	0.314274	0.555502	0.411607	0.085148	0.598558	0.326087	0.794439	0.236574	0	0.504844		ZT15.50		0.273239	0.0474428	31
ZT15.75		0.336032	0	0.558007	0	0.253521	0.720634	0.290955	0	0		0.25614	0.10661	0	0.759773	0.557738	0.07853	0.074841	1.08638	0.027628	0	0.408163	0.33389	0.283861	0	0.144063	0.085148	0.707387	0.314441	1.32407	0.402176	0	0.750443		ZT15.75		0.318078	0.0620284	31
ZT16		0.091645	0	0.220607	0.041356	0.86385	0.984867	0.303605	0.586185	0.104844		0.678017	0.284293	0.573024	2.19644	0.832679	0.738181	0.074841	1.78728	0.552563	0.749694	0.669388	1.33556	0.6691	0	0.699732	0.486559	1.02027	0.66382	1.42337	0.414005	1.24744	1.37809		ZT16		0.699074	0.0962233	31
ZT16.25		0.213838	0	0.493122	0	1.12676	0.880775	0.063251	0.491128	0.146781		0.075335	0.053305	0.631795	1.9616	1.32757	1.85331	0.074841	1.36674	0.594005	1.02509	0.587755	1.62771	1.14558	0.306484	1.00844	0.717674	1.21072	1.43245	0.513075	0.780696	0.75188	0.996043		ZT16.25		0.756702	0.100865	31
ZT16.50		0.244387	0.117855	1.03815	0	0.948357	0.904796	0	0.538657	0		0.436944	0.692964	1.33706	1.63006	0.856245	2.3559	0.760883	2.17277	0.81503	0.642595	0.359184	2.0729	1.1253	0.76621	0.679152	0.681182	0.857026	1.1413	0.364118	0.09463	0.905673	0.764088		ZT16.50		0.816239	0.1091	31
ZT16.75		0.168016	1.29641	1.28471	0	0.450704	1.25711	1.29032	0.649556	0		0.120536	0.461976	0.70526	1.5748	0.816968	1.3193	1.92092	2.22534	0.718331	0.581395	0.212245	2.51809	1.53082	1.82933	1.23482	0.839314	1.8909	1.26941	0.513075	0.343033	0.632262	0.777732		ZT16.75		0.981699	0.11977	31
ZT17		1.84817	1.06069	1.1809	0	1.01408	1.22508	1.88488	1.67934	0.272594		0.693084	0.319829	0.45548	1.09131	0.77769	1.14654	2.13297	1.50692	0.897914	0.917993	0.767347	1.86422	1.06448	1.6282	0.514509	0.656854	1.63243	1.21118	0.926845	0.18926	0.512645	0.777732		ZT17		1.02746	0.0983444	31
ZT17.25		1.71071	0.324101	1.38853	0	0.882629	1.65746	1.78368	1.17237	0		1.44644	0	0.382016	0.897914	1.49254	1.06801	1.84608	1.3317	1.49192	0.566095	0.326531	1.94769	1.06448	1.94426	1.27598	0.778494	1.82288	0.931677	0.761337	1.17104	1.33288	1.30987		ZT17.25		1.1003	0.10541	31
ZT17.50		1.68016	0	1.89463	0	1.07981	1.4733	1.93548	1.15653	0.188719		1.38617	0.071073	0.866882	0.524934	1.52396	1.27218	2.28265	1.71719	1.50573	0.902693	0.440816	1.266	0.557583	2.52849	1.85223	1.11909	1.29234	1.65373	0.81099	1.65602	1.89679	1.26893		ZT17.50		1.21952	0.118674	31
ZT17.75		2.32167	0	1.687	0	2.22535	1.45728	1.15117	1.04563	0.146781		1.31083	0.355366	1.30767	0.44205	1.77533	1.39783	2.19534	0.911162	1.28471	0.948592	0.261224	0.653868	0.070965	2.28905	1.33772	1.39886	2.09495	1.84006	1.50612	1.53773	2.20438	0.627644		ZT17.75		1.21891	0.130743	31
ZT18		1.74126	0.441956	1.64807	0	1.91549	1.69749	1.20177	1.52091	0.020969		1.83818	0	0.969733	0.359166	1.6575	1.66483	1.90844	1.24409	0.897914	0.979192	0.326531	1.9616	0.324412	1.93468	1.44063	1.58132	0.993062	1.64208	1.82059	0.532292	1.23035	0.095511		ZT18		1.14807	0.120467	31
ZT18.25		0.931724	1.06069	2.06333	0	1.49296	1.06494	0.834915	1.36248	0		1.26563	0	0.881575	0.663075	1.06834	1.77478	1.8336	1.10391	0.966984	1.31579	1.19184	1.43294	0.517032	1.48453	0.946697	1.59348	0.394504	1.56056	1.67163	0.626922	0.632262	0.682221		ZT18.25		1.04579	0.0964093	31

## Sheet: Figure 1A ANOVA
Two-way ANOVA	Ordinary						Number of families	97
Alpha	0.05						Number of comparisons per family	6
							Alpha	0.05
Source of Variation	% of total variation	P value	P value summary	Significant?
Interaction	2.392	<0.001	***	Yes			Tukey's multiple comparisons test	Predicted (LS) mean diff.	95.00% CI of diff.	Below threshold?	Summary	Adjusted P Value
Row Factor	71.96	<0.001	***	Yes
Column Factor	0.0005488	0.97	ns	No			ZT18.25
							tim G4 x Scrambled SP vs. tim G4 Control	0.0597	-0.3308 to 0.4502	No	ns	0.98
ANOVA table	SS (Type III)	DF	MS	F (DFn, DFd)	P value		tim G4 x Scrambled SP vs. tim G4 x miR-277 SP	-0.1714	-0.5651 to 0.2223	No	ns	0.68
Interaction	409.2	288	1.421	F (288, 11834) = 3.844	P<0.001		tim G4 x Scrambled SP vs. miR-277 SP Control	-0.4056	-0.7993 to -0.01194	Yes	*	0.04
Row Factor	12310	96	128.2	F (96, 11834) = 346.9	P<0.001		tim G4 Control vs. tim G4 x miR-277 SP	-0.2311	-0.6248 to 0.1626	No	ns	0.43
Column Factor	0.09388	3	0.03129	F (3, 11834) = 0.08465	P=0.97		tim G4 Control vs. miR-277 SP Control	-0.4653	-0.8590 to -0.07163	Yes	*	0.01
Residual	4374	11834	0.3697				tim G4 x miR-277 SP vs. miR-277 SP Control	-0.2342	-0.6310 to 0.1626	No	ns	0.43
Data summary							ZT18.50
Number of columns (Column Factor)	4						tim G4 x Scrambled SP vs. tim G4 Control	-0.06935	-0.4599 to 0.3212	No	ns	0.97
Number of rows (Row Factor)	97						tim G4 x Scrambled SP vs. tim G4 x miR-277 SP	-0.313	-0.7067 to 0.08065	No	ns	0.17
Number of values	12222						tim G4 x Scrambled SP vs. miR-277 SP Control	-0.4446	-0.8383 to -0.05097	Yes	*	0.02
							tim G4 Control vs. tim G4 x miR-277 SP	-0.2437	-0.6374 to 0.1500	No	ns	0.38
							tim G4 Control vs. miR-277 SP Control	-0.3753	-0.7690 to 0.01838	No	ns	0.07
							tim G4 x miR-277 SP vs. miR-277 SP Control	-0.1316	-0.5284 to 0.2652	No	ns	0.83
							ZT18.75
							tim G4 x Scrambled SP vs. tim G4 Control	-0.1415	-0.5320 to 0.2491	No	ns	0.79
							tim G4 x Scrambled SP vs. tim G4 x miR-277 SP	-0.3797	-0.7734 to 0.01393	No	ns	0.06
							tim G4 x Scrambled SP vs. miR-277 SP Control	-0.3324	-0.7261 to 0.06130	No	ns	0.13
							tim G4 Control vs. tim G4 x miR-277 SP	-0.2383	-0.6320 to 0.1554	No	ns	0.4
							tim G4 Control vs. miR-277 SP Control	-0.1909	-0.5846 to 0.2028	No	ns	0.6
							tim G4 x miR-277 SP vs. miR-277 SP Control	0.04737	-0.3494 to 0.4442	No	ns	0.99
							ZT19
							tim G4 x Scrambled SP vs. tim G4 Control	-0.1184	-0.5090 to 0.2721	No	ns	0.86
							tim G4 x Scrambled SP vs. tim G4 x miR-277 SP	-0.2724	-0.6661 to 0.1213	No	ns	0.28
							tim G4 x Scrambled SP vs. miR-277 SP Control	-0.1474	-0.5411 to 0.2462	No	ns	0.77
							tim G4 Control vs. tim G4 x miR-277 SP	-0.154	-0.5477 to 0.2397	No	ns	0.75
							tim G4 Control vs. miR-277 SP Control	-0.02903	-0.4227 to 0.3646	No	ns	>0.99
							tim G4 x miR-277 SP vs. miR-277 SP Control	0.125	-0.2718 to 0.5218	No	ns	0.85
							ZT19.25
							tim G4 x Scrambled SP vs. tim G4 Control	-0.09865	-0.4892 to 0.2919	No	ns	0.92
							tim G4 x Scrambled SP vs. tim G4 x miR-277 SP	-0.1251	-0.5188 to 0.2686	No	ns	0.85
							tim G4 x Scrambled SP vs. miR-277 SP Control	-0.2046	-0.5982 to 0.1891	No	ns	0.54
							tim G4 Control vs. tim G4 x miR-277 SP	-0.02644	-0.4201 to 0.3672	No	ns	>0.99
							tim G4 Control vs. miR-277 SP Control	-0.1059	-0.4996 to 0.2878	No	ns	0.9
							tim G4 x miR-277 SP vs. miR-277 SP Control	-0.07946	-0.4762 to 0.3173	No	ns	0.96
							ZT19.50
							tim G4 x Scrambled SP vs. tim G4 Control	-0.08857	-0.4791 to 0.3020	No	ns	0.94
							tim G4 x Scrambled SP vs. tim G4 x miR-277 SP	-0.1617	-0.5554 to 0.2320	No	ns	0.72
							tim G4 x Scrambled SP vs. miR-277 SP Control	-0.06014	-0.4538 to 0.3335	No	ns	0.98
							tim G4 Control vs. tim G4 x miR-277 SP	-0.07314	-0.4668 to 0.3205	No	ns	0.96
							tim G4 Control vs. miR-277 SP Control	0.02844	-0.3652 to 0.4221	No	ns	>0.99
							tim G4 x miR-277 SP vs. miR-277 SP Control	0.1016	-0.2952 to 0.4984	No	ns	0.91
							ZT19.75
							tim G4 x Scrambled SP vs. tim G4 Control	0.06114	-0.3294 to 0.4517	No	ns	0.98
							tim G4 x Scrambled SP vs. tim G4 x miR-277 SP	-0.1705	-0.5642 to 0.2232	No	ns	0.68
							tim G4 x Scrambled SP vs. miR-277 SP Control	-0.01725	-0.4109 to 0.3764	No	ns	>0.99
							tim G4 Control vs. tim G4 x miR-277 SP	-0.2316	-0.6253 to 0.1621	No	ns	0.43
							tim G4 Control vs. miR-277 SP Control	-0.07838	-0.4721 to 0.3153	No	ns	0.96
							tim G4 x miR-277 SP vs. miR-277 SP Control	0.1532	-0.2436 to 0.5500	No	ns	0.75
							ZT20
							tim G4 x Scrambled SP vs. tim G4 Control	-0.1162	-0.5067 to 0.2744	No	ns	0.87
							tim G4 x Scrambled SP vs. tim G4 x miR-277 SP	-0.1875	-0.5812 to 0.2062	No	ns	0.61
							tim G4 x Scrambled SP vs. miR-277 SP Control	-0.2491	-0.6427 to 0.1446	No	ns	0.36
							tim G4 Control vs. tim G4 x miR-277 SP	-0.07136	-0.4650 to 0.3223	No	ns	0.97
							tim G4 Control vs. miR-277 SP Control	-0.1329	-0.5266 to 0.2608	No	ns	0.82
							tim G4 x miR-277 SP vs. miR-277 SP Control	-0.06154	-0.4583 to 0.3352	No	ns	0.98
							ZT20.25
							tim G4 x Scrambled SP vs. tim G4 Control	-0.1926	-0.5831 to 0.1980	No	ns	0.58
							tim G4 x Scrambled SP vs. tim G4 x miR-277 SP	-0.3054	-0.6991 to 0.08824	No	ns	0.19
							tim G4 x Scrambled SP vs. miR-277 SP Control	-0.1913	-0.5849 to 0.2024	No	ns	0.6
							tim G4 Control vs. tim G4 x miR-277 SP	-0.1129	-0.5066 to 0.2808	No	ns	0.88
							tim G4 Control vs. miR-277 SP Control	0.001309	-0.3924 to 0.3950	No	ns	>0.99
							tim G4 x miR-277 SP vs. miR-277 SP Control	0.1142	-0.2826 to 0.5110	No	ns	0.88
							ZT20.50
							tim G4 x Scrambled SP vs. tim G4 Control	-0.2905	-0.6811 to 0.1000	No	ns	0.22
							tim G4 x Scrambled SP vs. tim G4 x miR-277 SP	-0.463	-0.8566 to -0.06929	Yes	*	0.01
							tim G4 x Scrambled SP vs. miR-277 SP Control	-0.2712	-0.6649 to 0.1225	No	ns	0.29
							tim G4 Control vs. tim G4 x miR-277 SP	-0.1724	-0.5661 to 0.2212	No	ns	0.67
							tim G4 Control vs. miR-277 SP Control	0.01936	-0.3743 to 0.4130	No	ns	>0.99
							tim G4 x miR-277 SP vs. miR-277 SP Control	0.1918	-0.2050 to 0.5886	No	ns	0.6
							ZT20.75
							tim G4 x Scrambled SP vs. tim G4 Control	-0.3511	-0.7417 to 0.03942	No	ns	0.1
							tim G4 x Scrambled SP vs. tim G4 x miR-277 SP	-0.3491	-0.7428 to 0.04457	No	ns	0.1
							tim G4 x Scrambled SP vs. miR-277 SP Control	-0.3043	-0.6980 to 0.08936	No	ns	0.19
							tim G4 Control vs. tim G4 x miR-277 SP	0.002016	-0.3917 to 0.3957	No	ns	>0.99
							tim G4 Control vs. miR-277 SP Control	0.0468	-0.3469 to 0.4405	No	ns	>0.99
							tim G4 x miR-277 SP vs. miR-277 SP Control	0.04479	-0.3520 to 0.4416	No	ns	>0.99
							ZT21
							tim G4 x Scrambled SP vs. tim G4 Control	-0.2337	-0.6242 to 0.1568	No	ns	0.41
							tim G4 x Scrambled SP vs. tim G4 x miR-277 SP	-0.175	-0.5687 to 0.2186	No	ns	0.66
							tim G4 x Scrambled SP vs. miR-277 SP Control	-0.1652	-0.5589 to 0.2284	No	ns	0.7
							tim G4 Control vs. tim G4 x miR-277 SP	0.05866	-0.3350 to 0.4523	No	ns	0.98
							tim G4 Control vs. miR-277 SP Control	0.06846	-0.3252 to 0.4621	No	ns	0.97
							tim G4 x miR-277 SP vs. miR-277 SP Control	0.009799	-0.3870 to 0.4066	No	ns	>0.99
							ZT21.25
							tim G4 x Scrambled SP vs. tim G4 Control	-0.1158	-0.5064 to 0.2747	No	ns	0.87
							tim G4 x Scrambled SP vs. tim G4 x miR-277 SP	-0.1943	-0.5880 to 0.1993	No	ns	0.58
							tim G4 x Scrambled SP vs. miR-277 SP Control	-0.1862	-0.5799 to 0.2075	No	ns	0.62
							tim G4 Control vs. tim G4 x miR-277 SP	-0.07851	-0.4722 to 0.3152	No	ns	0.96
							tim G4 Control vs. miR-277 SP Control	-0.07036	-0.4640 to 0.3233	No	ns	0.97
							tim G4 x miR-277 SP vs. miR-277 SP Control	0.008145	-0.3886 to 0.4049	No	ns	>0.99
							ZT21.50
							tim G4 x Scrambled SP vs. tim G4 Control	-0.08042	-0.4710 to 0.3101	No	ns	0.95
							tim G4 x Scrambled SP vs. tim G4 x miR-277 SP	-0.04933	-0.4430 to 0.3444	No	ns	0.99
							tim G4 x Scrambled SP vs. miR-277 SP Control	-0.08096	-0.4746 to 0.3127	No	ns	0.95
							tim G4 Control vs. tim G4 x miR-277 SP	0.03109	-0.3626 to 0.4248	No	ns	>0.99
							tim G4 Control vs. miR-277 SP Control	-0.000548	-0.3942 to 0.3931	No	ns	>0.99
							tim G4 x miR-277 SP vs. miR-277 SP Control	-0.03164	-0.4284 to 0.3652	No	ns	>0.99
							ZT21.75
							tim G4 x Scrambled SP vs. tim G4 Control	-0.02139	-0.4119 to 0.3692	No	ns	>0.99
							tim G4 x Scrambled SP vs. tim G4 x miR-277 SP	0.02516	-0.3685 to 0.4188	No	ns	>0.99
							tim G4 x Scrambled SP vs. miR-277 SP Control	-0.2252	-0.6188 to 0.1685	No	ns	0.46
							tim G4 Control vs. tim G4 x miR-277 SP	0.04655	-0.3471 to 0.4402	No	ns	>0.99
							tim G4 Control vs. miR-277 SP Control	-0.2038	-0.5974 to 0.1899	No	ns	0.54
							tim G4 x miR-277 SP vs. miR-277 SP Control	-0.2503	-0.6471 to 0.1465	No	ns	0.37
							ZT22
							tim G4 x Scrambled SP vs. tim G4 Control	0.1182	-0.2723 to 0.5087	No	ns	0.86
							tim G4 x Scrambled SP vs. tim G4 x miR-277 SP	-0.07659	-0.4703 to 0.3171	No	ns	0.96
							tim G4 x Scrambled SP vs. miR-277 SP Control	-0.1254	-0.5190 to 0.2683	No	ns	0.85
							tim G4 Control vs. tim G4 x miR-277 SP	-0.1948	-0.5885 to 0.1989	No	ns	0.58
							tim G4 Control vs. miR-277 SP Control	-0.2436	-0.6372 to 0.1501	No	ns	0.38
							tim G4 x miR-277 SP vs. miR-277 SP Control	-0.04877	-0.4456 to 0.3480	No	ns	0.99
							ZT22.25
							tim G4 x Scrambled SP vs. tim G4 Control	0.2083	-0.1823 to 0.5988	No	ns	0.52
							tim G4 x Scrambled SP vs. tim G4 x miR-277 SP	-0.05016	-0.4438 to 0.3435	No	ns	0.99
							tim G4 x Scrambled SP vs. miR-277 SP Control	-0.1014	-0.4951 to 0.2923	No	ns	0.91
							tim G4 Control vs. tim G4 x miR-277 SP	-0.2584	-0.6521 to 0.1352	No	ns	0.33
							tim G4 Control vs. miR-277 SP Control	-0.3097	-0.7033 to 0.08402	No	ns	0.18
							tim G4 x miR-277 SP vs. miR-277 SP Control	-0.05122	-0.4480 to 0.3456	No	ns	0.99
							ZT22.50
							tim G4 x Scrambled SP vs. tim G4 Control	0.03612	-0.3544 to 0.4267	No	ns	>0.99
							tim G4 x Scrambled SP vs. tim G4 x miR-277 SP	-0.3036	-0.6973 to 0.09008	No	ns	0.2
							tim G4 x Scrambled SP vs. miR-277 SP Control	-0.2164	-0.6101 to 0.1773	No	ns	0.49
							tim G4 Control vs. tim G4 x miR-277 SP	-0.3397	-0.7334 to 0.05396	No	ns	0.12
							tim G4 Control vs. miR-277 SP Control	-0.2525	-0.6462 to 0.1412	No	ns	0.35
							tim G4 x miR-277 SP vs. miR-277 SP Control	0.08722	-0.3096 to 0.4840	No	ns	0.94
							ZT22.75
							tim G4 x Scrambled SP vs. tim G4 Control	-0.04062	-0.4312 to 0.3499	No	ns	>0.99
							tim G4 x Scrambled SP vs. tim G4 x miR-277 SP	-0.4762	-0.8699 to -0.08257	Yes	*	0.01
							tim G4 x Scrambled SP vs. miR-277 SP Control	-0.1362	-0.5299 to 0.2575	No	ns	0.81
							tim G4 Control vs. tim G4 x miR-277 SP	-0.4356	-0.8293 to -0.04195	Yes	*	0.02
							tim G4 Control vs. miR-277 SP Control	-0.09559	-0.4893 to 0.2981	No	ns	0.92
							tim G4 x miR-277 SP vs. miR-277 SP Control	0.34	-0.05676 to 0.7368	No	ns	0.12
							ZT23
							tim G4 x Scrambled SP vs. tim G4 Control	-0.1491	-0.5397 to 0.2414	No	ns	0.76
							tim G4 x Scrambled SP vs. tim G4 x miR-277 SP	-0.572	-0.9657 to -0.1783	Yes	**	0.001
							tim G4 x Scrambled SP vs. miR-277 SP Control	-0.002221	-0.3959 to 0.3915	No	ns	>0.99
							tim G4 Control vs. tim G4 x miR-277 SP	-0.4229	-0.8166 to -0.02920	Yes	*	0.03
							tim G4 Control vs. miR-277 SP Control	0.1469	-0.2468 to 0.5406	No	ns	0.77
							tim G4 x miR-277 SP vs. miR-277 SP Control	0.5698	0.1730 to 0.9666	Yes	**	0.001
							ZT23.25
							tim G4 x Scrambled SP vs. tim G4 Control	0.1379	-0.2526 to 0.5284	No	ns	0.8
							tim G4 x Scrambled SP vs. tim G4 x miR-277 SP	-0.1501	-0.5438 to 0.2436	No	ns	0.76
							tim G4 x Scrambled SP vs. miR-277 SP Control	0.03699	-0.3567 to 0.4307	No	ns	>0.99
							tim G4 Control vs. tim G4 x miR-277 SP	-0.288	-0.6816 to 0.1057	No	ns	0.24
							tim G4 Control vs. miR-277 SP Control	-0.1009	-0.4946 to 0.2928	No	ns	0.91
							tim G4 x miR-277 SP vs. miR-277 SP Control	0.1871	-0.2097 to 0.5839	No	ns	0.62
							ZT23.50
							tim G4 x Scrambled SP vs. tim G4 Control	-0.06375	-0.4543 to 0.3268	No	ns	0.98
							tim G4 x Scrambled SP vs. tim G4 x miR-277 SP	-0.1156	-0.5093 to 0.2781	No	ns	0.87
							tim G4 x Scrambled SP vs. miR-277 SP Control	-0.3023	-0.6960 to 0.09134	No	ns	0.2
							tim G4 Control vs. tim G4 x miR-277 SP	-0.05186	-0.4455 to 0.3418	No	ns	0.99
							tim G4 Control vs. miR-277 SP Control	-0.2386	-0.6323 to 0.1551	No	ns	0.4
							tim G4 x miR-277 SP vs. miR-277 SP Control	-0.1867	-0.5835 to 0.2101	No	ns	0.62
							ZT23.75
							tim G4 x Scrambled SP vs. tim G4 Control	-0.01286	-0.4034 to 0.3777	No	ns	>0.99
							tim G4 x Scrambled SP vs. tim G4 x miR-277 SP	-0.1963	-0.5899 to 0.1974	No	ns	0.58
							tim G4 x Scrambled SP vs. miR-277 SP Control	0.05388	-0.3398 to 0.4476	No	ns	0.99
							tim G4 Control vs. tim G4 x miR-277 SP	-0.1834	-0.5771 to 0.2103	No	ns	0.63
							tim G4 Control vs. miR-277 SP Control	0.06675	-0.3269 to 0.4604	No	ns	0.97
							tim G4 x miR-277 SP vs. miR-277 SP Control	0.2502	-0.1466 to 0.6469	No	ns	0.37
							ZT00
							tim G4 x Scrambled SP vs. tim G4 Control	0.04509	-0.3455 to 0.4356	No	ns	>0.99
							tim G4 x Scrambled SP vs. tim G4 x miR-277 SP	-0.1049	-0.4986 to 0.2888	No	ns	0.9
							tim G4 x Scrambled SP vs. miR-277 SP Control	0.07341	-0.3203 to 0.4671	No	ns	0.96
							tim G4 Control vs. tim G4 x miR-277 SP	-0.15	-0.5437 to 0.2437	No	ns	0.76
							tim G4 Control vs. miR-277 SP Control	0.02832	-0.3654 to 0.4220	No	ns	>0.99
							tim G4 x miR-277 SP vs. miR-277 SP Control	0.1783	-0.2185 to 0.5751	No	ns	0.66
							ZT00.25
							tim G4 x Scrambled SP vs. tim G4 Control	0.05699	-0.3335 to 0.4475	No	ns	0.98
							tim G4 x Scrambled SP vs. tim G4 x miR-277 SP	0.1817	-0.2119 to 0.5754	No	ns	0.64
							tim G4 x Scrambled SP vs. miR-277 SP Control	0.2407	-0.1530 to 0.6344	No	ns	0.4
							tim G4 Control vs. tim G4 x miR-277 SP	0.1247	-0.2689 to 0.5184	No	ns	0.85
							tim G4 Control vs. miR-277 SP Control	0.1837	-0.2100 to 0.5774	No	ns	0.63
							tim G4 x miR-277 SP vs. miR-277 SP Control	0.05897	-0.3378 to 0.4558	No	ns	0.98
							ZT00.50
							tim G4 x Scrambled SP vs. tim G4 Control	-0.1194	-0.5099 to 0.2711	No	ns	0.86
							tim G4 x Scrambled SP vs. tim G4 x miR-277 SP	0.8559	0.4622 to 1.250	Yes	***	<0.001
							tim G4 x Scrambled SP vs. miR-277 SP Control	0.6599	0.2663 to 1.054	Yes	***	<0.001
							tim G4 Control vs. tim G4 x miR-277 SP	0.9752	0.5816 to 1.369	Yes	***	<0.001
							tim G4 Control vs. miR-277 SP Control	0.7793	0.3856 to 1.173	Yes	***	<0.001
							tim G4 x miR-277 SP vs. miR-277 SP Control	-0.1959	-0.5927 to 0.2009	No	ns	0.58
							ZT00.75
							tim G4 x Scrambled SP vs. tim G4 Control	-0.1127	-0.5032 to 0.2778	No	ns	0.88
							tim G4 x Scrambled SP vs. tim G4 x miR-277 SP	0.4182	0.02451 to 0.8119	Yes	*	0.03
							tim G4 x Scrambled SP vs. miR-277 SP Control	0.378	-0.01563 to 0.7717	No	ns	0.07
							tim G4 Control vs. tim G4 x miR-277 SP	0.5309	0.1372 to 0.9246	Yes	**	0.003
							tim G4 Control vs. miR-277 SP Control	0.4907	0.09707 to 0.8844	Yes	**	0.007
							tim G4 x miR-277 SP vs. miR-277 SP Control	-0.04014	-0.4369 to 0.3567	No	ns	>0.99
							ZT01
							tim G4 x Scrambled SP vs. tim G4 Control	-0.3031	-0.6936 to 0.08744	No	ns	0.19
							tim G4 x Scrambled SP vs. tim G4 x miR-277 SP	0.3913	-0.002369 to 0.7850	No	ns	0.05
							tim G4 x Scrambled SP vs. miR-277 SP Control	0.346	-0.04763 to 0.7397	No	ns	0.11
							tim G4 Control vs. tim G4 x miR-277 SP	0.6944	0.3007 to 1.088	Yes	***	<0.001
							tim G4 Control vs. miR-277 SP Control	0.6492	0.2555 to 1.043	Yes	***	<0.001
							tim G4 x miR-277 SP vs. miR-277 SP Control	-0.04526	-0.4421 to 0.3515	No	ns	>0.99
							ZT01.25
							tim G4 x Scrambled SP vs. tim G4 Control	-0.148	-0.5386 to 0.2425	No	ns	0.76
							tim G4 x Scrambled SP vs. tim G4 x miR-277 SP	0.3072	-0.08647 to 0.7009	No	ns	0.19
							tim G4 x Scrambled SP vs. miR-277 SP Control	0.3356	-0.05805 to 0.7293	No	ns	0.13
							tim G4 Control vs. tim G4 x miR-277 SP	0.4552	0.06155 to 0.8489	Yes	*	0.02
							tim G4 Control vs. miR-277 SP Control	0.4837	0.08997 to 0.8773	Yes	**	0.009
							tim G4 x miR-277 SP vs. miR-277 SP Control	0.02842	-0.3684 to 0.4252	No	ns	>0.99
							ZT01.50
							tim G4 x Scrambled SP vs. tim G4 Control	-0.1926	-0.5832 to 0.1979	No	ns	0.58
							tim G4 x Scrambled SP vs. tim G4 x miR-277 SP	0.2693	-0.1243 to 0.6630	No	ns	0.29
							tim G4 x Scrambled SP vs. miR-277 SP Control	0.3182	-0.07548 to 0.7119	No	ns	0.16
							tim G4 Control vs. tim G4 x miR-277 SP	0.462	0.06830 to 0.8557	Yes	*	0.01
							tim G4 Control vs. miR-277 SP Control	0.5108	0.1172 to 0.9045	Yes	**	0.005
							tim G4 x miR-277 SP vs. miR-277 SP Control	0.04885	-0.3479 to 0.4456	No	ns	0.99
							ZT01.75
							tim G4 x Scrambled SP vs. tim G4 Control	-0.2799	-0.6704 to 0.1106	No	ns	0.25
							tim G4 x Scrambled SP vs. tim G4 x miR-277 SP	0.2221	-0.1716 to 0.6158	No	ns	0.47
							tim G4 x Scrambled SP vs. miR-277 SP Control	0.2352	-0.1585 to 0.6288	No	ns	0.42
							tim G4 Control vs. tim G4 x miR-277 SP	0.502	0.1083 to 0.8957	Yes	**	0.006
							tim G4 Control vs. miR-277 SP Control	0.5151	0.1214 to 0.9087	Yes	**	0.004
							tim G4 x miR-277 SP vs. miR-277 SP Control	0.01305	-0.3837 to 0.4098	No	ns	>0.99
							ZT02
							tim G4 x Scrambled SP vs. tim G4 Control	0.03905	-0.3515 to 0.4296	No	ns	>0.99
							tim G4 x Scrambled SP vs. tim G4 x miR-277 SP	0.3359	-0.05776 to 0.7296	No	ns	0.13
							tim G4 x Scrambled SP vs. miR-277 SP Control	0.4118	0.01809 to 0.8054	Yes	*	0.04
							tim G4 Control vs. tim G4 x miR-277 SP	0.2969	-0.09681 to 0.6905	No	ns	0.21
							tim G4 Control vs. miR-277 SP Control	0.3727	-0.02096 to 0.7664	No	ns	0.07
							tim G4 x miR-277 SP vs. miR-277 SP Control	0.07585	-0.3209 to 0.4726	No	ns	0.96
							ZT02.25
							tim G4 x Scrambled SP vs. tim G4 Control	-0.02262	-0.4132 to 0.3679	No	ns	>0.99
							tim G4 x Scrambled SP vs. tim G4 x miR-277 SP	0.195	-0.1987 to 0.5887	No	ns	0.58
							tim G4 x Scrambled SP vs. miR-277 SP Control	0.287	-0.1067 to 0.6806	No	ns	0.24
							tim G4 Control vs. tim G4 x miR-277 SP	0.2176	-0.1761 to 0.6113	No	ns	0.49
							tim G4 Control vs. miR-277 SP Control	0.3096	-0.08410 to 0.7033	No	ns	0.18
							tim G4 x miR-277 SP vs. miR-277 SP Control	0.09198	-0.3048 to 0.4888	No	ns	0.93
							ZT02.50
							tim G4 x Scrambled SP vs. tim G4 Control	0.006538	-0.3840 to 0.3971	No	ns	>0.99
							tim G4 x Scrambled SP vs. tim G4 x miR-277 SP	0.2479	-0.1458 to 0.6416	No	ns	0.37
							tim G4 x Scrambled SP vs. miR-277 SP Control	0.2978	-0.09583 to 0.6915	No	ns	0.21
							tim G4 Control vs. tim G4 x miR-277 SP	0.2414	-0.1523 to 0.6350	No	ns	0.39
							tim G4 Control vs. miR-277 SP Control	0.2913	-0.1024 to 0.6850	No	ns	0.23
							tim G4 x miR-277 SP vs. miR-277 SP Control	0.04995	-0.3468 to 0.4467	No	ns	0.99
							ZT02.75
							tim G4 x Scrambled SP vs. tim G4 Control	0.146	-0.2445 to 0.5366	No	ns	0.77
							tim G4 x Scrambled SP vs. tim G4 x miR-277 SP	0.2552	-0.1385 to 0.6489	No	ns	0.34
							tim G4 x Scrambled SP vs. miR-277 SP Control	0.2751	-0.1186 to 0.6688	No	ns	0.28
							tim G4 Control vs. tim G4 x miR-277 SP	0.1092	-0.2845 to 0.5028	No	ns	0.89
							tim G4 Control vs. miR-277 SP Control	0.1291	-0.2646 to 0.5228	No	ns	0.83
							tim G4 x miR-277 SP vs. miR-277 SP Control	0.01992	-0.3769 to 0.4167	No	ns	>0.99
							ZT03
							tim G4 x Scrambled SP vs. tim G4 Control	0.3577	-0.03281 to 0.7483	No	ns	0.09
							tim G4 x Scrambled SP vs. tim G4 x miR-277 SP	0.3851	-0.008595 to 0.7788	No	ns	0.06
							tim G4 x Scrambled SP vs. miR-277 SP Control	0.4391	0.04542 to 0.8328	Yes	*	0.02
							tim G4 Control vs. tim G4 x miR-277 SP	0.02735	-0.3663 to 0.4210	No	ns	>0.99
							tim G4 Control vs. miR-277 SP Control	0.08137	-0.3123 to 0.4750	No	ns	0.95
							tim G4 x miR-277 SP vs. miR-277 SP Control	0.05401	-0.3428 to 0.4508	No	ns	0.99
							ZT03.25
							tim G4 x Scrambled SP vs. tim G4 Control	0.1785	-0.2121 to 0.5690	No	ns	0.64
							tim G4 x Scrambled SP vs. tim G4 x miR-277 SP	0.1495	-0.2442 to 0.5431	No	ns	0.76
							tim G4 x Scrambled SP vs. miR-277 SP Control	0.2263	-0.1674 to 0.6200	No	ns	0.45
							tim G4 Control vs. tim G4 x miR-277 SP	-0.02901	-0.4227 to 0.3647	No	ns	>0.99
							tim G4 Control vs. miR-277 SP Control	0.04785	-0.3458 to 0.4415	No	ns	0.99
							tim G4 x miR-277 SP vs. miR-277 SP Control	0.07686	-0.3199 to 0.4737	No	ns	0.96
							ZT03.50
							tim G4 x Scrambled SP vs. tim G4 Control	0.0913	-0.2992 to 0.4818	No	ns	0.93
							tim G4 x Scrambled SP vs. tim G4 x miR-277 SP	0.1185	-0.2752 to 0.5121	No	ns	0.87
							tim G4 x Scrambled SP vs. miR-277 SP Control	0.1823	-0.2113 to 0.5760	No	ns	0.63
							tim G4 Control vs. tim G4 x miR-277 SP	0.02715	-0.3665 to 0.4208	No	ns	>0.99
							tim G4 Control vs. miR-277 SP Control	0.09104	-0.3026 to 0.4847	No	ns	0.93
							tim G4 x miR-277 SP vs. miR-277 SP Control	0.06388	-0.3329 to 0.4607	No	ns	0.98
							ZT03.75
							tim G4 x Scrambled SP vs. tim G4 Control	0.1619	-0.2286 to 0.5525	No	ns	0.71
							tim G4 x Scrambled SP vs. tim G4 x miR-277 SP	0.1066	-0.2870 to 0.5003	No	ns	0.9
							tim G4 x Scrambled SP vs. miR-277 SP Control	0.2015	-0.1922 to 0.5952	No	ns	0.55
							tim G4 Control vs. tim G4 x miR-277 SP	-0.05529	-0.4490 to 0.3384	No	ns	0.98
							tim G4 Control vs. miR-277 SP Control	0.03958	-0.3541 to 0.4333	No	ns	>0.99
							tim G4 x miR-277 SP vs. miR-277 SP Control	0.09487	-0.3019 to 0.4917	No	ns	0.93
							ZT04
							tim G4 x Scrambled SP vs. tim G4 Control	0.1508	-0.2397 to 0.5414	No	ns	0.75
							tim G4 x Scrambled SP vs. tim G4 x miR-277 SP	0.1861	-0.2076 to 0.5797	No	ns	0.62
							tim G4 x Scrambled SP vs. miR-277 SP Control	0.2369	-0.1568 to 0.6306	No	ns	0.41
							tim G4 Control vs. tim G4 x miR-277 SP	0.03524	-0.3584 to 0.4289	No	ns	>0.99
							tim G4 Control vs. miR-277 SP Control	0.08608	-0.3076 to 0.4798	No	ns	0.94
							tim G4 x miR-277 SP vs. miR-277 SP Control	0.05084	-0.3459 to 0.4476	No	ns	0.99
							ZT04.25
							tim G4 x Scrambled SP vs. tim G4 Control	0.1218	-0.2688 to 0.5123	No	ns	0.85
							tim G4 x Scrambled SP vs. tim G4 x miR-277 SP	0.1383	-0.2554 to 0.5320	No	ns	0.8
							tim G4 x Scrambled SP vs. miR-277 SP Control	0.1907	-0.2029 to 0.5844	No	ns	0.6
							tim G4 Control vs. tim G4 x miR-277 SP	0.01654	-0.3771 to 0.4102	No	ns	>0.99
							tim G4 Control vs. miR-277 SP Control	0.06899	-0.3247 to 0.4627	No	ns	0.97
							tim G4 x miR-277 SP vs. miR-277 SP Control	0.05245	-0.3443 to 0.4492	No	ns	0.99
							ZT04.50
							tim G4 x Scrambled SP vs. tim G4 Control	0.1968	-0.1937 to 0.5874	No	ns	0.57
							tim G4 x Scrambled SP vs. tim G4 x miR-277 SP	0.1611	-0.2326 to 0.5548	No	ns	0.72
							tim G4 x Scrambled SP vs. miR-277 SP Control	0.2566	-0.1371 to 0.6503	No	ns	0.34
							tim G4 Control vs. tim G4 x miR-277 SP	-0.0357	-0.4294 to 0.3580	No	ns	>0.99
							tim G4 Control vs. miR-277 SP Control	0.0598	-0.3339 to 0.4535	No	ns	0.98
							tim G4 x miR-277 SP vs. miR-277 SP Control	0.0955	-0.3013 to 0.4923	No	ns	0.93
							ZT04.75
							tim G4 x Scrambled SP vs. tim G4 Control	0.1584	-0.2321 to 0.5489	No	ns	0.72
							tim G4 x Scrambled SP vs. tim G4 x miR-277 SP	0.1099	-0.2838 to 0.5036	No	ns	0.89
							tim G4 x Scrambled SP vs. miR-277 SP Control	0.1883	-0.2054 to 0.5820	No	ns	0.61
							tim G4 Control vs. tim G4 x miR-277 SP	-0.04852	-0.4422 to 0.3452	No	ns	0.99
							tim G4 Control vs. miR-277 SP Control	0.02991	-0.3638 to 0.4236	No	ns	>0.99
							tim G4 x miR-277 SP vs. miR-277 SP Control	0.07843	-0.3184 to 0.4752	No	ns	0.96
							ZT05
							tim G4 x Scrambled SP vs. tim G4 Control	0.107	-0.2835 to 0.4975	No	ns	0.9
							tim G4 x Scrambled SP vs. tim G4 x miR-277 SP	0.07583	-0.3178 to 0.4695	No	ns	0.96
							tim G4 x Scrambled SP vs. miR-277 SP Control	0.1322	-0.2615 to 0.5259	No	ns	0.82
							tim G4 Control vs. tim G4 x miR-277 SP	-0.03118	-0.4249 to 0.3625	No	ns	>0.99
							tim G4 Control vs. miR-277 SP Control	0.02519	-0.3685 to 0.4189	No	ns	>0.99
							tim G4 x miR-277 SP vs. miR-277 SP Control	0.05637	-0.3404 to 0.4532	No	ns	0.98
							ZT05.25
							tim G4 x Scrambled SP vs. tim G4 Control	0.155	-0.2355 to 0.5456	No	ns	0.74
							tim G4 x Scrambled SP vs. tim G4 x miR-277 SP	0.1961	-0.1976 to 0.5897	No	ns	0.58
							tim G4 x Scrambled SP vs. miR-277 SP Control	0.2175	-0.1762 to 0.6111	No	ns	0.49
							tim G4 Control vs. tim G4 x miR-277 SP	0.04104	-0.3526 to 0.4347	No	ns	>0.99
							tim G4 Control vs. miR-277 SP Control	0.06244	-0.3312 to 0.4561	No	ns	0.98
							tim G4 x miR-277 SP vs. miR-277 SP Control	0.0214	-0.3754 to 0.4182	No	ns	>0.99
							ZT05.50
							tim G4 x Scrambled SP vs. tim G4 Control	0.12	-0.2705 to 0.5106	No	ns	0.86
							tim G4 x Scrambled SP vs. tim G4 x miR-277 SP	0.165	-0.2287 to 0.5587	No	ns	0.7
							tim G4 x Scrambled SP vs. miR-277 SP Control	0.1984	-0.1953 to 0.5921	No	ns	0.57
							tim G4 Control vs. tim G4 x miR-277 SP	0.04501	-0.3487 to 0.4387	No	ns	>0.99
							tim G4 Control vs. miR-277 SP Control	0.07835	-0.3153 to 0.4720	No	ns	0.96
							tim G4 x miR-277 SP vs. miR-277 SP Control	0.03334	-0.3634 to 0.4301	No	ns	>0.99
							ZT05.75
							tim G4 x Scrambled SP vs. tim G4 Control	0.04193	-0.3486 to 0.4325	No	ns	>0.99
							tim G4 x Scrambled SP vs. tim G4 x miR-277 SP	0.1476	-0.2461 to 0.5413	No	ns	0.77
							tim G4 x Scrambled SP vs. miR-277 SP Control	0.1381	-0.2556 to 0.5318	No	ns	0.8
							tim G4 Control vs. tim G4 x miR-277 SP	0.1057	-0.2880 to 0.4993	No	ns	0.9
							tim G4 Control vs. miR-277 SP Control	0.0962	-0.2975 to 0.4899	No	ns	0.92
							tim G4 x miR-277 SP vs. miR-277 SP Control	-0.009468	-0.4063 to 0.3873	No	ns	>0.99
							ZT06
							tim G4 x Scrambled SP vs. tim G4 Control	-0.03566	-0.4262 to 0.3549	No	ns	>0.99
							tim G4 x Scrambled SP vs. tim G4 x miR-277 SP	0.1221	-0.2715 to 0.5158	No	ns	0.86
							tim G4 x Scrambled SP vs. miR-277 SP Control	0.1364	-0.2573 to 0.5301	No	ns	0.81
							tim G4 Control vs. tim G4 x miR-277 SP	0.1578	-0.2359 to 0.5515	No	ns	0.73
							tim G4 Control vs. miR-277 SP Control	0.1721	-0.2216 to 0.5658	No	ns	0.68
							tim G4 x miR-277 SP vs. miR-277 SP Control	0.01428	-0.3825 to 0.4111	No	ns	>0.99
							ZT06.25
							tim G4 x Scrambled SP vs. tim G4 Control	0.1139	-0.2766 to 0.5045	No	ns	0.88
							tim G4 x Scrambled SP vs. tim G4 x miR-277 SP	0.1621	-0.2316 to 0.5557	No	ns	0.72
							tim G4 x Scrambled SP vs. miR-277 SP Control	0.1387	-0.2549 to 0.5324	No	ns	0.8
							tim G4 Control vs. tim G4 x miR-277 SP	0.04812	-0.3456 to 0.4418	No	ns	0.99
							tim G4 Control vs. miR-277 SP Control	0.02481	-0.3689 to 0.4185	No	ns	>0.99
							tim G4 x miR-277 SP vs. miR-277 SP Control	-0.02331	-0.4201 to 0.3735	No	ns	>0.99
							ZT06.50
							tim G4 x Scrambled SP vs. tim G4 Control	0.04561	-0.3449 to 0.4362	No	ns	>0.99
							tim G4 x Scrambled SP vs. tim G4 x miR-277 SP	0.08592	-0.3078 to 0.4796	No	ns	0.94
							tim G4 x Scrambled SP vs. miR-277 SP Control	0.0866	-0.3071 to 0.4803	No	ns	0.94
							tim G4 Control vs. tim G4 x miR-277 SP	0.04031	-0.3534 to 0.4340	No	ns	>0.99
							tim G4 Control vs. miR-277 SP Control	0.04099	-0.3527 to 0.4347	No	ns	>0.99
							tim G4 x miR-277 SP vs. miR-277 SP Control	0.0006802	-0.3961 to 0.3975	No	ns	>0.99
							ZT06.75
							tim G4 x Scrambled SP vs. tim G4 Control	0.0001821	-0.3904 to 0.3907	No	ns	>0.99
							tim G4 x Scrambled SP vs. tim G4 x miR-277 SP	0.1005	-0.2932 to 0.4942	No	ns	0.91
							tim G4 x Scrambled SP vs. miR-277 SP Control	0.07972	-0.3140 to 0.4734	No	ns	0.95
							tim G4 Control vs. tim G4 x miR-277 SP	0.1003	-0.2934 to 0.4940	No	ns	0.91
							tim G4 Control vs. miR-277 SP Control	0.07954	-0.3141 to 0.4732	No	ns	0.95
							tim G4 x miR-277 SP vs. miR-277 SP Control	-0.02077	-0.4176 to 0.3760	No	ns	>0.99
							ZT07
							tim G4 x Scrambled SP vs. tim G4 Control	0.09624	-0.2943 to 0.4868	No	ns	0.92
							tim G4 x Scrambled SP vs. tim G4 x miR-277 SP	0.2147	-0.1790 to 0.6083	No	ns	0.5
							tim G4 x Scrambled SP vs. miR-277 SP Control	0.1993	-0.1944 to 0.5930	No	ns	0.56
							tim G4 Control vs. tim G4 x miR-277 SP	0.1184	-0.2753 to 0.5121	No	ns	0.87
							tim G4 Control vs. miR-277 SP Control	0.1031	-0.2906 to 0.4967	No	ns	0.91
							tim G4 x miR-277 SP vs. miR-277 SP Control	-0.01536	-0.4122 to 0.3814	No	ns	>0.99
							ZT07.25
							tim G4 x Scrambled SP vs. tim G4 Control	0.1176	-0.2729 to 0.5082	No	ns	0.87
							tim G4 x Scrambled SP vs. tim G4 x miR-277 SP	0.1612	-0.2324 to 0.5549	No	ns	0.72
							tim G4 x Scrambled SP vs. miR-277 SP Control	0.1628	-0.2309 to 0.5565	No	ns	0.71
							tim G4 Control vs. tim G4 x miR-277 SP	0.0436	-0.3501 to 0.4373	No	ns	>0.99
							tim G4 Control vs. miR-277 SP Control	0.04515	-0.3485 to 0.4388	No	ns	>0.99
							tim G4 x miR-277 SP vs. miR-277 SP Control	0.001552	-0.3952 to 0.3983	No	ns	>0.99
							ZT07.50
							tim G4 x Scrambled SP vs. tim G4 Control	0.1115	-0.2791 to 0.5020	No	ns	0.88
							tim G4 x Scrambled SP vs. tim G4 x miR-277 SP	0.1722	-0.2215 to 0.5659	No	ns	0.67
							tim G4 x Scrambled SP vs. miR-277 SP Control	0.1813	-0.2123 to 0.5750	No	ns	0.64
							tim G4 Control vs. tim G4 x miR-277 SP	0.06071	-0.3330 to 0.4544	No	ns	0.98
							tim G4 Control vs. miR-277 SP Control	0.06986	-0.3238 to 0.4635	No	ns	0.97
							tim G4 x miR-277 SP vs. miR-277 SP Control	0.009154	-0.3876 to 0.4059	No	ns	>0.99
							ZT07.75
							tim G4 x Scrambled SP vs. tim G4 Control	0.02183	-0.3687 to 0.4124	No	ns	>0.99
							tim G4 x Scrambled SP vs. tim G4 x miR-277 SP	0.06344	-0.3302 to 0.4571	No	ns	0.98
							tim G4 x Scrambled SP vs. miR-277 SP Control	0.08415	-0.3095 to 0.4778	No	ns	0.95
							tim G4 Control vs. tim G4 x miR-277 SP	0.04161	-0.3521 to 0.4353	No	ns	>0.99
							tim G4 Control vs. miR-277 SP Control	0.06232	-0.3314 to 0.4560	No	ns	0.98
							tim G4 x miR-277 SP vs. miR-277 SP Control	0.02072	-0.3761 to 0.4175	No	ns	>0.99
							ZT08
							tim G4 x Scrambled SP vs. tim G4 Control	0.04963	-0.3409 to 0.4402	No	ns	0.99
							tim G4 x Scrambled SP vs. tim G4 x miR-277 SP	0.1203	-0.2734 to 0.5140	No	ns	0.86
							tim G4 x Scrambled SP vs. miR-277 SP Control	0.08302	-0.3107 to 0.4767	No	ns	0.95
							tim G4 Control vs. tim G4 x miR-277 SP	0.07067	-0.3230 to 0.4643	No	ns	0.97
							tim G4 Control vs. miR-277 SP Control	0.03339	-0.3603 to 0.4271	No	ns	>0.99
							tim G4 x miR-277 SP vs. miR-277 SP Control	-0.03728	-0.4341 to 0.3595	No	ns	>0.99
							ZT08.25
							tim G4 x Scrambled SP vs. tim G4 Control	0.03985	-0.3507 to 0.4304	No	ns	>0.99
							tim G4 x Scrambled SP vs. tim G4 x miR-277 SP	0.09001	-0.3037 to 0.4837	No	ns	0.94
							tim G4 x Scrambled SP vs. miR-277 SP Control	0.05287	-0.3408 to 0.4465	No	ns	0.99
							tim G4 Control vs. tim G4 x miR-277 SP	0.05016	-0.3435 to 0.4438	No	ns	0.99
							tim G4 Control vs. miR-277 SP Control	0.01302	-0.3807 to 0.4067	No	ns	>0.99
							tim G4 x miR-277 SP vs. miR-277 SP Control	-0.03714	-0.4339 to 0.3596	No	ns	>0.99
							ZT08.50
							tim G4 x Scrambled SP vs. tim G4 Control	0.1185	-0.2721 to 0.5090	No	ns	0.86
							tim G4 x Scrambled SP vs. tim G4 x miR-277 SP	0.2046	-0.1890 to 0.5983	No	ns	0.54
							tim G4 x Scrambled SP vs. miR-277 SP Control	0.1823	-0.2114 to 0.5760	No	ns	0.63
							tim G4 Control vs. tim G4 x miR-277 SP	0.08615	-0.3075 to 0.4798	No	ns	0.94
							tim G4 Control vs. miR-277 SP Control	0.06384	-0.3298 to 0.4575	No	ns	0.98
							tim G4 x miR-277 SP vs. miR-277 SP Control	-0.02231	-0.4191 to 0.3745	No	ns	>0.99
							ZT08.75
							tim G4 x Scrambled SP vs. tim G4 Control	0.2201	-0.1705 to 0.6106	No	ns	0.47
							tim G4 x Scrambled SP vs. tim G4 x miR-277 SP	0.2151	-0.1786 to 0.6087	No	ns	0.5
							tim G4 x Scrambled SP vs. miR-277 SP Control	0.2192	-0.1745 to 0.6129	No	ns	0.48
							tim G4 Control vs. tim G4 x miR-277 SP	-0.005006	-0.3987 to 0.3887	No	ns	>0.99
							tim G4 Control vs. miR-277 SP Control	-0.0008559	-0.3945 to 0.3928	No	ns	>0.99
							tim G4 x miR-277 SP vs. miR-277 SP Control	0.00415	-0.3926 to 0.4009	No	ns	>0.99
							ZT09
							tim G4 x Scrambled SP vs. tim G4 Control	0.1686	-0.2219 to 0.5592	No	ns	0.68
							tim G4 x Scrambled SP vs. tim G4 x miR-277 SP	0.2881	-0.1056 to 0.6817	No	ns	0.24
							tim G4 x Scrambled SP vs. miR-277 SP Control	0.2346	-0.1590 to 0.6283	No	ns	0.42
							tim G4 Control vs. tim G4 x miR-277 SP	0.1194	-0.2743 to 0.5131	No	ns	0.86
							tim G4 Control vs. miR-277 SP Control	0.066	-0.3277 to 0.4597	No	ns	0.97
							tim G4 x miR-277 SP vs. miR-277 SP Control	-0.05343	-0.4502 to 0.3434	No	ns	0.99
							ZT09.25
							tim G4 x Scrambled SP vs. tim G4 Control	0.3776	-0.01290 to 0.7682	No	ns	0.06
							tim G4 x Scrambled SP vs. tim G4 x miR-277 SP	0.35	-0.04368 to 0.7437	No	ns	0.1
							tim G4 x Scrambled SP vs. miR-277 SP Control	0.1927	-0.2010 to 0.5863	No	ns	0.59
							tim G4 Control vs. tim G4 x miR-277 SP	-0.02765	-0.4213 to 0.3660	No	ns	>0.99
							tim G4 Control vs. miR-277 SP Control	-0.185	-0.5787 to 0.2087	No	ns	0.62
							tim G4 x miR-277 SP vs. miR-277 SP Control	-0.1573	-0.5541 to 0.2395	No	ns	0.74
							ZT09.50
							tim G4 x Scrambled SP vs. tim G4 Control	0.342	-0.04851 to 0.7326	No	ns	0.11
							tim G4 x Scrambled SP vs. tim G4 x miR-277 SP	0.4269	0.03318 to 0.8205	Yes	*	0.03
							tim G4 x Scrambled SP vs. miR-277 SP Control	0.08178	-0.3119 to 0.4755	No	ns	0.95
							tim G4 Control vs. tim G4 x miR-277 SP	0.08484	-0.3088 to 0.4785	No	ns	0.95
							tim G4 Control vs. miR-277 SP Control	-0.2602	-0.6539 to 0.1334	No	ns	0.32
							tim G4 x miR-277 SP vs. miR-277 SP Control	-0.3451	-0.7419 to 0.05171	No	ns	0.11
							ZT09.75
							tim G4 x Scrambled SP vs. tim G4 Control	0.3078	-0.08271 to 0.6984	No	ns	0.18
							tim G4 x Scrambled SP vs. tim G4 x miR-277 SP	0.4096	0.01587 to 0.8032	Yes	*	0.04
							tim G4 x Scrambled SP vs. miR-277 SP Control	0.08276	-0.3109 to 0.4764	No	ns	0.95
							tim G4 Control vs. tim G4 x miR-277 SP	0.1017	-0.2920 to 0.4954	No	ns	0.91
							tim G4 Control vs. miR-277 SP Control	-0.2251	-0.6188 to 0.1686	No	ns	0.46
							tim G4 x miR-277 SP vs. miR-277 SP Control	-0.3268	-0.7236 to 0.06999	No	ns	0.15
							ZT10
							tim G4 x Scrambled SP vs. tim G4 Control	0.1347	-0.2559 to 0.5252	No	ns	0.81
							tim G4 x Scrambled SP vs. tim G4 x miR-277 SP	0.2716	-0.1221 to 0.6653	No	ns	0.29
							tim G4 x Scrambled SP vs. miR-277 SP Control	-0.07662	-0.4703 to 0.3171	No	ns	0.96
							tim G4 Control vs. tim G4 x miR-277 SP	0.137	-0.2567 to 0.5306	No	ns	0.81
							tim G4 Control vs. miR-277 SP Control	-0.2113	-0.6049 to 0.1824	No	ns	0.51
							tim G4 x miR-277 SP vs. miR-277 SP Control	-0.3482	-0.7450 to 0.04857	No	ns	0.11
							ZT10.25
							tim G4 x Scrambled SP vs. tim G4 Control	0.1169	-0.2737 to 0.5074	No	ns	0.87
							tim G4 x Scrambled SP vs. tim G4 x miR-277 SP	0.107	-0.2867 to 0.5007	No	ns	0.9
							tim G4 x Scrambled SP vs. miR-277 SP Control	-0.2613	-0.6550 to 0.1324	No	ns	0.32
							tim G4 Control vs. tim G4 x miR-277 SP	-0.009895	-0.4036 to 0.3838	No	ns	>0.99
							tim G4 Control vs. miR-277 SP Control	-0.3782	-0.7718 to 0.01552	No	ns	0.07
							tim G4 x miR-277 SP vs. miR-277 SP Control	-0.3683	-0.7651 to 0.02853	No	ns	0.08
							ZT10.50
							tim G4 x Scrambled SP vs. tim G4 Control	0.1297	-0.2608 to 0.5202	No	ns	0.83
							tim G4 x Scrambled SP vs. tim G4 x miR-277 SP	0.2511	-0.1426 to 0.6447	No	ns	0.36
							tim G4 x Scrambled SP vs. miR-277 SP Control	-0.2455	-0.6392 to 0.1482	No	ns	0.38
							tim G4 Control vs. tim G4 x miR-277 SP	0.1214	-0.2723 to 0.5150	No	ns	0.86
							tim G4 Control vs. miR-277 SP Control	-0.3752	-0.7689 to 0.01850	No	ns	0.07
							tim G4 x miR-277 SP vs. miR-277 SP Control	-0.4965	-0.8933 to -0.09974	Yes	**	0.007
							ZT10.75
							tim G4 x Scrambled SP vs. tim G4 Control	0.1155	-0.2750 to 0.5061	No	ns	0.87
							tim G4 x Scrambled SP vs. tim G4 x miR-277 SP	0.3259	-0.06779 to 0.7196	No	ns	0.14
							tim G4 x Scrambled SP vs. miR-277 SP Control	-0.1929	-0.5866 to 0.2008	No	ns	0.59
							tim G4 Control vs. tim G4 x miR-277 SP	0.2104	-0.1833 to 0.6040	No	ns	0.52
							tim G4 Control vs. miR-277 SP Control	-0.3084	-0.7021 to 0.08526	No	ns	0.18
							tim G4 x miR-277 SP vs. miR-277 SP Control	-0.5188	-0.9156 to -0.1220	Yes	**	0.004
							ZT11
							tim G4 x Scrambled SP vs. tim G4 Control	0.1576	-0.2329 to 0.5482	No	ns	0.73
							tim G4 x Scrambled SP vs. tim G4 x miR-277 SP	0.2847	-0.1090 to 0.6784	No	ns	0.25
							tim G4 x Scrambled SP vs. miR-277 SP Control	-0.1306	-0.5243 to 0.2631	No	ns	0.83
							tim G4 Control vs. tim G4 x miR-277 SP	0.1271	-0.2666 to 0.5208	No	ns	0.84
							tim G4 Control vs. miR-277 SP Control	-0.2882	-0.6819 to 0.1054	No	ns	0.24
							tim G4 x miR-277 SP vs. miR-277 SP Control	-0.4153	-0.8121 to -0.01854	Yes	*	0.04
							ZT11.25
							tim G4 x Scrambled SP vs. tim G4 Control	0.01181	-0.3787 to 0.4024	No	ns	>0.99
							tim G4 x Scrambled SP vs. tim G4 x miR-277 SP	0.4158	0.02212 to 0.8095	Yes	*	0.03
							tim G4 x Scrambled SP vs. miR-277 SP Control	0.02591	-0.3678 to 0.4196	No	ns	>0.99
							tim G4 Control vs. tim G4 x miR-277 SP	0.404	0.01031 to 0.7977	Yes	*	0.04
							tim G4 Control vs. miR-277 SP Control	0.01409	-0.3796 to 0.4078	No	ns	>0.99
							tim G4 x miR-277 SP vs. miR-277 SP Control	-0.3899	-0.7867 to 0.006898	No	ns	0.06
							ZT11.50
							tim G4 x Scrambled SP vs. tim G4 Control	-0.1208	-0.5114 to 0.2697	No	ns	0.86
							tim G4 x Scrambled SP vs. tim G4 x miR-277 SP	0.4153	0.02158 to 0.8089	Yes	*	0.03
							tim G4 x Scrambled SP vs. miR-277 SP Control	0.06189	-0.3318 to 0.4556	No	ns	0.98
							tim G4 Control vs. tim G4 x miR-277 SP	0.5361	0.1424 to 0.9298	Yes	**	0.003
							tim G4 Control vs. miR-277 SP Control	0.1827	-0.2110 to 0.5764	No	ns	0.63
							tim G4 x miR-277 SP vs. miR-277 SP Control	-0.3534	-0.7502 to 0.04342	No	ns	0.1
							ZT11.75
							tim G4 x Scrambled SP vs. tim G4 Control	0.07575	-0.3148 to 0.4663	No	ns	0.96
							tim G4 x Scrambled SP vs. tim G4 x miR-277 SP	0.4986	0.1049 to 0.8923	Yes	**	0.006
							tim G4 x Scrambled SP vs. miR-277 SP Control	0.2757	-0.1180 to 0.6694	No	ns	0.27
							tim G4 Control vs. tim G4 x miR-277 SP	0.4229	0.02918 to 0.8165	Yes	*	0.03
							tim G4 Control vs. miR-277 SP Control	0.2	-0.1937 to 0.5936	No	ns	0.56
							tim G4 x miR-277 SP vs. miR-277 SP Control	-0.2229	-0.6197 to 0.1739	No	ns	0.47
							ZT12
							tim G4 x Scrambled SP vs. tim G4 Control	-0.044	-0.4345 to 0.3465	No	ns	>0.99
							tim G4 x Scrambled SP vs. tim G4 x miR-277 SP	0.5585	0.1648 to 0.9522	Yes	**	0.002
							tim G4 x Scrambled SP vs. miR-277 SP Control	0.456	0.06231 to 0.8497	Yes	*	0.02
							tim G4 Control vs. tim G4 x miR-277 SP	0.6025	0.2088 to 0.9962	Yes	***	<0.001
							tim G4 Control vs. miR-277 SP Control	0.5	0.1063 to 0.8937	Yes	**	0.006
							tim G4 x miR-277 SP vs. miR-277 SP Control	-0.1025	-0.4993 to 0.2943	No	ns	0.91
							ZT12.25
							tim G4 x Scrambled SP vs. tim G4 Control	-0.04579	-0.4363 to 0.3448	No	ns	>0.99
							tim G4 x Scrambled SP vs. tim G4 x miR-277 SP	0.4042	0.01056 to 0.7979	Yes	*	0.04
							tim G4 x Scrambled SP vs. miR-277 SP Control	0.5713	0.1777 to 0.9650	Yes	**	0.001
							tim G4 Control vs. tim G4 x miR-277 SP	0.45	0.05635 to 0.8437	Yes	*	0.02
							tim G4 Control vs. miR-277 SP Control	0.6171	0.2234 to 1.011	Yes	***	<0.001
							tim G4 x miR-277 SP vs. miR-277 SP Control	0.1671	-0.2297 to 0.5639	No	ns	0.7
							ZT12.50
							tim G4 x Scrambled SP vs. tim G4 Control	-0.5775	-0.9681 to -0.1870	Yes	***	<0.001
							tim G4 x Scrambled SP vs. tim G4 x miR-277 SP	-0.7986	-1.192 to -0.4049	Yes	***	<0.001
							tim G4 x Scrambled SP vs. miR-277 SP Control	-0.01461	-0.4083 to 0.3791	No	ns	>0.99
							tim G4 Control vs. tim G4 x miR-277 SP	-0.221	-0.6147 to 0.1727	No	ns	0.47
							tim G4 Control vs. miR-277 SP Control	0.5629	0.1693 to 0.9566	Yes	**	0.001
							tim G4 x miR-277 SP vs. miR-277 SP Control	0.784	0.3872 to 1.181	Yes	***	<0.001
							ZT12.75
							tim G4 x Scrambled SP vs. tim G4 Control	-0.5668	-0.9574 to -0.1763	Yes	**	0.001
							tim G4 x Scrambled SP vs. tim G4 x miR-277 SP	-0.4821	-0.8758 to -0.08840	Yes	**	0.009
							tim G4 x Scrambled SP vs. miR-277 SP Control	-0.0438	-0.4375 to 0.3499	No	ns	>0.99
							tim G4 Control vs. tim G4 x miR-277 SP	0.08476	-0.3089 to 0.4784	No	ns	0.95
							tim G4 Control vs. miR-277 SP Control	0.523	0.1294 to 0.9167	Yes	**	0.004
							tim G4 x miR-277 SP vs. miR-277 SP Control	0.4383	0.04149 to 0.8351	Yes	*	0.02
							ZT13
							tim G4 x Scrambled SP vs. tim G4 Control	-0.3933	-0.7838 to -0.002714	Yes	*	0.05
							tim G4 x Scrambled SP vs. tim G4 x miR-277 SP	-0.1783	-0.5720 to 0.2154	No	ns	0.65
							tim G4 x Scrambled SP vs. miR-277 SP Control	0.1917	-0.2020 to 0.5853	No	ns	0.59
							tim G4 Control vs. tim G4 x miR-277 SP	0.2149	-0.1787 to 0.6086	No	ns	0.5
							tim G4 Control vs. miR-277 SP Control	0.5849	0.1912 to 0.9786	Yes	***	<0.001
							tim G4 x miR-277 SP vs. miR-277 SP Control	0.37	-0.02682 to 0.7668	No	ns	0.08
							ZT13.25
							tim G4 x Scrambled SP vs. tim G4 Control	-0.2547	-0.6453 to 0.1358	No	ns	0.34
							tim G4 x Scrambled SP vs. tim G4 x miR-277 SP	-0.3552	-0.7489 to 0.03850	No	ns	0.09
							tim G4 x Scrambled SP vs. miR-277 SP Control	0.2105	-0.1832 to 0.6042	No	ns	0.52
							tim G4 Control vs. tim G4 x miR-277 SP	-0.1004	-0.4941 to 0.2932	No	ns	0.91
							tim G4 Control vs. miR-277 SP Control	0.4652	0.07153 to 0.8589	Yes	*	0.01
							tim G4 x miR-277 SP vs. miR-277 SP Control	0.5657	0.1689 to 0.9624	Yes	**	0.001
							ZT13.50
							tim G4 x Scrambled SP vs. tim G4 Control	0.0764	-0.3141 to 0.4669	No	ns	0.96
							tim G4 x Scrambled SP vs. tim G4 x miR-277 SP	-0.2382	-0.6318 to 0.1555	No	ns	0.41
							tim G4 x Scrambled SP vs. miR-277 SP Control	0.5093	0.1156 to 0.9030	Yes	**	0.005
							tim G4 Control vs. tim G4 x miR-277 SP	-0.3145	-0.7082 to 0.07913	No	ns	0.17
							tim G4 Control vs. miR-277 SP Control	0.4329	0.03924 to 0.8266	Yes	*	0.02
							tim G4 x miR-277 SP vs. miR-277 SP Control	0.7475	0.3507 to 1.144	Yes	***	<0.001
							ZT13.75
							tim G4 x Scrambled SP vs. tim G4 Control	0.06394	-0.3266 to 0.4545	No	ns	0.97
							tim G4 x Scrambled SP vs. tim G4 x miR-277 SP	-0.6655	-1.059 to -0.2718	Yes	***	<0.001
							tim G4 x Scrambled SP vs. miR-277 SP Control	0.3794	-0.01431 to 0.7731	No	ns	0.06
							tim G4 Control vs. tim G4 x miR-277 SP	-0.7294	-1.123 to -0.3358	Yes	***	<0.001
							tim G4 Control vs. miR-277 SP Control	0.3154	-0.07824 to 0.7091	No	ns	0.17
							tim G4 x miR-277 SP vs. miR-277 SP Control	1.045	0.6481 to 1.442	Yes	***	<0.001
							ZT14
							tim G4 x Scrambled SP vs. tim G4 Control	-0.1308	-0.5214 to 0.2597	No	ns	0.83
							tim G4 x Scrambled SP vs. tim G4 x miR-277 SP	-1.158	-1.552 to -0.7645	Yes	***	<0.001
							tim G4 x Scrambled SP vs. miR-277 SP Control	0.06069	-0.3330 to 0.4544	No	ns	0.98
							tim G4 Control vs. tim G4 x miR-277 SP	-1.027	-1.421 to -0.6337	Yes	***	<0.001
							tim G4 Control vs. miR-277 SP Control	0.1915	-0.2022 to 0.5852	No	ns	0.6
							tim G4 x miR-277 SP vs. miR-277 SP Control	1.219	0.8221 to 1.616	Yes	***	<0.001
							ZT14.25
							tim G4 x Scrambled SP vs. tim G4 Control	-0.1279	-0.5185 to 0.2626	No	ns	0.83
							tim G4 x Scrambled SP vs. tim G4 x miR-277 SP	-1.071	-1.464 to -0.6770	Yes	***	<0.001
							tim G4 x Scrambled SP vs. miR-277 SP Control	-0.01089	-0.4046 to 0.3828	No	ns	>0.99
							tim G4 Control vs. tim G4 x miR-277 SP	-0.9427	-1.336 to -0.5490	Yes	***	<0.001
							tim G4 Control vs. miR-277 SP Control	0.117	-0.2766 to 0.5107	No	ns	0.87
							tim G4 x miR-277 SP vs. miR-277 SP Control	1.06	0.6629 to 1.457	Yes	***	<0.001
							ZT14.50
							tim G4 x Scrambled SP vs. tim G4 Control	-0.1384	-0.5289 to 0.2521	No	ns	0.8
							tim G4 x Scrambled SP vs. tim G4 x miR-277 SP	-0.713	-1.107 to -0.3194	Yes	***	<0.001
							tim G4 x Scrambled SP vs. miR-277 SP Control	-0.1107	-0.5044 to 0.2829	No	ns	0.89
							tim G4 Control vs. tim G4 x miR-277 SP	-0.5746	-0.9683 to -0.1810	Yes	**	0.001
							tim G4 Control vs. miR-277 SP Control	0.02766	-0.3660 to 0.4213	No	ns	>0.99
							tim G4 x miR-277 SP vs. miR-277 SP Control	0.6023	0.2055 to 0.9991	Yes	***	<0.001
							ZT14.75
							tim G4 x Scrambled SP vs. tim G4 Control	0.007738	-0.3828 to 0.3983	No	ns	>0.99
							tim G4 x Scrambled SP vs. tim G4 x miR-277 SP	-0.2563	-0.6500 to 0.1374	No	ns	0.34
							tim G4 x Scrambled SP vs. miR-277 SP Control	-0.1109	-0.5046 to 0.2828	No	ns	0.89
							tim G4 Control vs. tim G4 x miR-277 SP	-0.264	-0.6577 to 0.1297	No	ns	0.31
							tim G4 Control vs. miR-277 SP Control	-0.1186	-0.5123 to 0.2751	No	ns	0.87
							tim G4 x miR-277 SP vs. miR-277 SP Control	0.1454	-0.2514 to 0.5422	No	ns	0.78
							ZT15
							tim G4 x Scrambled SP vs. tim G4 Control	0.0637	-0.3268 to 0.4542	No	ns	0.98
							tim G4 x Scrambled SP vs. tim G4 x miR-277 SP	-0.1114	-0.5051 to 0.2823	No	ns	0.89
							tim G4 x Scrambled SP vs. miR-277 SP Control	-0.08364	-0.4773 to 0.3100	No	ns	0.95
							tim G4 Control vs. tim G4 x miR-277 SP	-0.1751	-0.5688 to 0.2186	No	ns	0.66
							tim G4 Control vs. miR-277 SP Control	-0.1473	-0.5410 to 0.2463	No	ns	0.77
							tim G4 x miR-277 SP vs. miR-277 SP Control	0.02776	-0.3690 to 0.4245	No	ns	>0.99
							ZT15.25
							tim G4 x Scrambled SP vs. tim G4 Control	0.07207	-0.3185 to 0.4626	No	ns	0.96
							tim G4 x Scrambled SP vs. tim G4 x miR-277 SP	-0.04548	-0.4392 to 0.3482	No	ns	>0.99
							tim G4 x Scrambled SP vs. miR-277 SP Control	-0.1264	-0.5200 to 0.2673	No	ns	0.84
							tim G4 Control vs. tim G4 x miR-277 SP	-0.1175	-0.5112 to 0.2761	No	ns	0.87
							tim G4 Control vs. miR-277 SP Control	-0.1984	-0.5921 to 0.1953	No	ns	0.57
							tim G4 x miR-277 SP vs. miR-277 SP Control	-0.08087	-0.4777 to 0.3159	No	ns	0.95
							ZT15.50
							tim G4 x Scrambled SP vs. tim G4 Control	0.0784	-0.3121 to 0.4689	No	ns	0.96
							tim G4 x Scrambled SP vs. tim G4 x miR-277 SP	-0.05571	-0.4494 to 0.3380	No	ns	0.98
							tim G4 x Scrambled SP vs. miR-277 SP Control	-0.1051	-0.4987 to 0.2886	No	ns	0.9
							tim G4 Control vs. tim G4 x miR-277 SP	-0.1341	-0.5278 to 0.2596	No	ns	0.82
							tim G4 Control vs. miR-277 SP Control	-0.1835	-0.5771 to 0.2102	No	ns	0.63
							tim G4 x miR-277 SP vs. miR-277 SP Control	-0.04934	-0.4461 to 0.3474	No	ns	0.99
							ZT15.75
							tim G4 x Scrambled SP vs. tim G4 Control	0.04292	-0.3476 to 0.4335	No	ns	>0.99
							tim G4 x Scrambled SP vs. tim G4 x miR-277 SP	-0.04235	-0.4360 to 0.3513	No	ns	>0.99
							tim G4 x Scrambled SP vs. miR-277 SP Control	-0.1947	-0.5884 to 0.1990	No	ns	0.58
							tim G4 Control vs. tim G4 x miR-277 SP	-0.08527	-0.4789 to 0.3084	No	ns	0.94
							tim G4 Control vs. miR-277 SP Control	-0.2376	-0.6313 to 0.1561	No	ns	0.41
							tim G4 x miR-277 SP vs. miR-277 SP Control	-0.1524	-0.5491 to 0.2444	No	ns	0.76
							ZT16
							tim G4 x Scrambled SP vs. tim G4 Control	0.1261	-0.2645 to 0.5166	No	ns	0.84
							tim G4 x Scrambled SP vs. tim G4 x miR-277 SP	0.05038	-0.3433 to 0.4441	No	ns	0.99
							tim G4 x Scrambled SP vs. miR-277 SP Control	-0.4819	-0.8756 to -0.08823	Yes	**	0.009
							tim G4 Control vs. tim G4 x miR-277 SP	-0.0757	-0.4694 to 0.3180	No	ns	0.96
							tim G4 Control vs. miR-277 SP Control	-0.608	-1.002 to -0.2143	Yes	***	<0.001
							tim G4 x miR-277 SP vs. miR-277 SP Control	-0.5323	-0.9291 to -0.1355	Yes	**	0.003
							ZT16.25
							tim G4 x Scrambled SP vs. tim G4 Control	0.09518	-0.2954 to 0.4857	No	ns	0.92
							tim G4 x Scrambled SP vs. tim G4 x miR-277 SP	0.02111	-0.3726 to 0.4148	No	ns	>0.99
							tim G4 x Scrambled SP vs. miR-277 SP Control	-0.5444	-0.9381 to -0.1507	Yes	**	0.002
							tim G4 Control vs. tim G4 x miR-277 SP	-0.07408	-0.4678 to 0.3196	No	ns	0.96
							tim G4 Control vs. miR-277 SP Control	-0.6396	-1.033 to -0.2459	Yes	***	<0.001
							tim G4 x miR-277 SP vs. miR-277 SP Control	-0.5655	-0.9623 to -0.1687	Yes	**	0.001
							ZT16.50
							tim G4 x Scrambled SP vs. tim G4 Control	-0.02323	-0.4138 to 0.3673	No	ns	>0.99
							tim G4 x Scrambled SP vs. tim G4 x miR-277 SP	-0.07588	-0.4696 to 0.3178	No	ns	0.96
							tim G4 x Scrambled SP vs. miR-277 SP Control	-0.6283	-1.022 to -0.2346	Yes	***	<0.001
							tim G4 Control vs. tim G4 x miR-277 SP	-0.05265	-0.4463 to 0.3410	No	ns	0.99
							tim G4 Control vs. miR-277 SP Control	-0.605	-0.9987 to -0.2114	Yes	***	<0.001
							tim G4 x miR-277 SP vs. miR-277 SP Control	-0.5524	-0.9492 to -0.1556	Yes	**	0.002
							ZT16.75
							tim G4 x Scrambled SP vs. tim G4 Control	-0.06181	-0.4523 to 0.3287	No	ns	0.98
							tim G4 x Scrambled SP vs. tim G4 x miR-277 SP	-0.08252	-0.4762 to 0.3112	No	ns	0.95
							tim G4 x Scrambled SP vs. miR-277 SP Control	-0.6946	-1.088 to -0.3009	Yes	***	<0.001
							tim G4 Control vs. tim G4 x miR-277 SP	-0.02071	-0.4144 to 0.3730	No	ns	>0.99
							tim G4 Control vs. miR-277 SP Control	-0.6328	-1.026 to -0.2391	Yes	***	<0.001
							tim G4 x miR-277 SP vs. miR-277 SP Control	-0.6121	-1.009 to -0.2153	Yes	***	<0.001
							ZT17
							tim G4 x Scrambled SP vs. tim G4 Control	-0.09219	-0.4827 to 0.2984	No	ns	0.93
							tim G4 x Scrambled SP vs. tim G4 x miR-277 SP	-0.09273	-0.4864 to 0.3010	No	ns	0.93
							tim G4 x Scrambled SP vs. miR-277 SP Control	-0.7146	-1.108 to -0.3209	Yes	***	<0.001
							tim G4 Control vs. tim G4 x miR-277 SP	-0.0005371	-0.3942 to 0.3931	No	ns	>0.99
							tim G4 Control vs. miR-277 SP Control	-0.6224	-1.016 to -0.2287	Yes	***	<0.001
							tim G4 x miR-277 SP vs. miR-277 SP Control	-0.6219	-1.019 to -0.2251	Yes	***	<0.001
							ZT17.25
							tim G4 x Scrambled SP vs. tim G4 Control	-0.2155	-0.6060 to 0.1751	No	ns	0.49
							tim G4 x Scrambled SP vs. tim G4 x miR-277 SP	-0.2169	-0.6106 to 0.1768	No	ns	0.49
							tim G4 x Scrambled SP vs. miR-277 SP Control	-0.7191	-1.113 to -0.3255	Yes	***	<0.001
							tim G4 Control vs. tim G4 x miR-277 SP	-0.001442	-0.3951 to 0.3922	No	ns	>0.99
							tim G4 Control vs. miR-277 SP Control	-0.5037	-0.8974 to -0.1100	Yes	**	0.006
							tim G4 x miR-277 SP vs. miR-277 SP Control	-0.5022	-0.8990 to -0.1054	Yes	**	0.006
							ZT17.50
							tim G4 x Scrambled SP vs. tim G4 Control	-0.1187	-0.5092 to 0.2718	No	ns	0.86
							tim G4 x Scrambled SP vs. tim G4 x miR-277 SP	-0.1419	-0.5356 to 0.2518	No	ns	0.79
							tim G4 x Scrambled SP vs. miR-277 SP Control	-0.7974	-1.191 to -0.4037	Yes	***	<0.001
							tim G4 Control vs. tim G4 x miR-277 SP	-0.02318	-0.4169 to 0.3705	No	ns	>0.99
							tim G4 Control vs. miR-277 SP Control	-0.6787	-1.072 to -0.2850	Yes	***	<0.001
							tim G4 x miR-277 SP vs. miR-277 SP Control	-0.6555	-1.052 to -0.2587	Yes	***	<0.001
							ZT17.75
							tim G4 x Scrambled SP vs. tim G4 Control	-0.0395	-0.4300 to 0.3510	No	ns	>0.99
							tim G4 x Scrambled SP vs. tim G4 x miR-277 SP	-0.1143	-0.5080 to 0.2794	No	ns	0.88
							tim G4 x Scrambled SP vs. miR-277 SP Control	-0.6872	-1.081 to -0.2935	Yes	***	<0.001
							tim G4 Control vs. tim G4 x miR-277 SP	-0.0748	-0.4685 to 0.3189	No	ns	0.96
							tim G4 Control vs. miR-277 SP Control	-0.6477	-1.041 to -0.2540	Yes	***	<0.001
							tim G4 x miR-277 SP vs. miR-277 SP Control	-0.5729	-0.9697 to -0.1761	Yes	**	0.001
							ZT18
							tim G4 x Scrambled SP vs. tim G4 Control	-0.08102	-0.4716 to 0.3095	No	ns	0.95
							tim G4 x Scrambled SP vs. tim G4 x miR-277 SP	-0.09755	-0.4912 to 0.2961	No	ns	0.92
							tim G4 x Scrambled SP vs. miR-277 SP Control	-0.6332	-1.027 to -0.2396	Yes	***	<0.001
							tim G4 Control vs. tim G4 x miR-277 SP	-0.01653	-0.4102 to 0.3772	No	ns	>0.99
							tim G4 Control vs. miR-277 SP Control	-0.5522	-0.9459 to -0.1585	Yes	**	0.002
							tim G4 x miR-277 SP vs. miR-277 SP Control	-0.5357	-0.9325 to -0.1389	Yes	**	0.003
							ZT18.25
							tim G4 x Scrambled SP vs. tim G4 Control	0.0597	-0.3308 to 0.4502	No	ns	0.98
							tim G4 x Scrambled SP vs. tim G4 x miR-277 SP	-0.1714	-0.5651 to 0.2223	No	ns	0.68
							tim G4 x Scrambled SP vs. miR-277 SP Control	-0.4056	-0.7993 to -0.01194	Yes	*	0.04
							tim G4 Control vs. tim G4 x miR-277 SP	-0.2311	-0.6248 to 0.1626	No	ns	0.43
							tim G4 Control vs. miR-277 SP Control	-0.4653	-0.8590 to -0.07163	Yes	*	0.01
							tim G4 x miR-277 SP vs. miR-277 SP Control	-0.2342	-0.6310 to 0.1626	No	ns	0.43

## Sheet: Figure 1B
	M peak phase
	tim G4 x Scrambled SP	tim G4 Control	tim G4 x miR-277 SP	miR-277 SP Control		Shapiro-Wilk test						Dunn's multiple comparisons test	Mean rank diff.	Significant?	Summary	Adjusted P Value
	0.25	-0.5	0.25	-0.5		W	0.849	0.6943	0.6882	0.8113		tim G4 x Scrambled SP vs. tim G4 Control	-2.547	No	ns	>0.99	A-B
	0.25	0.25	0.25	0.25		P value	0.0004	<0.0001	<0.0001	<0.0001		tim G4 x Scrambled SP vs. tim G4 x miR-277 SP	-30.77	Yes	**	0.002	A-C
	-0.5	-0.5	-0.75	0.5		Passed normality test (alpha=0.05)?	No	No	No	No		tim G4 x Scrambled SP vs. miR-277 SP Control	-33.66	Yes	***	<0.001	A-D
	-0.5	0.25	0.25	0.25		P value summary	***	****	****	****		tim G4 Control vs. tim G4 x miR-277 SP	-28.23	Yes	**	0.005	B-C
	-1.5	-0.5	-0.5	-0.5								tim G4 Control vs. miR-277 SP Control	-31.11	Yes	**	0.001	B-D
	-0.5	-1	0.25	-0.75		Kolmogorov-Smirnov test						tim G4 x miR-277 SP vs. miR-277 SP Control	-2.887	No	ns	>0.99	C-D
	0.25	0.25	-0.5	1		KS distance	0.3138	0.3765	0.4015	0.3191
	-0.5	-0.5		0.25		P value	<0.0001	<0.0001	<0.0001	<0.0001		Test details	Mean rank 1	Mean rank 2	Mean rank diff.	n1	n2	Z
	0.25	-0.5	0.25	0.5		Passed normality test (alpha=0.05)?	No	No	No	No		tim G4 x Scrambled SP vs. tim G4 Control	47	49.55	-2.547	32	32	0.3038
	0.75	-0.5	0.75			P value summary	****	****	****	****		tim G4 x Scrambled SP vs. tim G4 x miR-277 SP	47	77.77	-30.77	32	31	3.642
	0.25	-0.5	0.25	0.25								tim G4 x Scrambled SP vs. miR-277 SP Control	47	80.66	-33.66	32	31	3.983
	-0.5	-0.5	0.25	0.25								tim G4 Control vs. tim G4 x miR-277 SP	49.55	77.77	-28.23	32	31	3.34
	-0.5	0.25	0.25	-0.5								tim G4 Control vs. miR-277 SP Control	49.55	80.66	-31.11	32	31	3.682
	-1.5	-0.5	0.25	-0.5								tim G4 x miR-277 SP vs. miR-277 SP Control	77.77	80.66	-2.887	31	31	0.339
	-1.25	0.25	0.25	0.25
	0.5	-0.5	1.5	-0.5
	-0.5	-0.5	0.25	0.25
	-0.5	-0.5	0.25	0.25
	-0.5	-0.5	0.25	0.25
	-0.5	-0.5	0.25	0.5
	-0.5	0.25	-0.5	0.25
	-0.75	0.25	0.25	0.25
	0.75	-0.5	0.25	0.25
	-0.5	0.25	0.25	0.25
	-0.5	0.25	-0.5	0.25
	0.25	-0.5	0.25	1.5
	-0.5	0.25	0.25	0.25
	-0.5	-0.5	0.25	0.5
	-0.5	-0.5	0.5	1.5
	-0.5	0.25	0.25	0.25
	-0.5	-0.5	0.25	0.25
	0.25	0.25	0.25	0.25
MEAN	-0.320312	-0.234375	0.185484	0.233871
SD	0.558058	0.391119	0.408084	0.508001
SEM	0.0986517	0.0691407	0.073294	0.0912396

## Sheet: Figure 1C
	Amplitude of DD Activity
	tim G4 x Scrambled SP	tim G4 Control	tim G4 x miR-277 SP	miR-277 SP Control		Shapiro-Wilk test						ANOVA summary							Number of families	1
	90.51	66.22	97.13	138.53		W	0.9753	0.944	0.9414	0.9626		F	18.4						Number of comparisons per family	6
	113.68	113.77	65.43	50.27		P value	0.6547	0.1062	0.09	0.3612		P value	<0.001						Alpha	0.05
	61.65	87.19	52.77	113.07		Passed normality test (alpha=0.05)?	Yes	Yes	Yes	Yes		P value summary	***
	46.58	94.1	21.46	102.99		P value summary	ns	ns	ns	ns		Significant diff. among means (P < 0.05)?	Yes						Tukey's multiple comparisons test	Mean Diff.	95.00% CI of diff.	Below threshold?	Summary	Adjusted P Value
	36.49	103.63	30.45	95.98								R squared	0.3151						tim G4 x Scrambled SP vs. tim G4 Control	5.684	-12.90 to 24.27	No	ns	0.86	A-B
	95.37	130.13	50.38	102.08		Kolmogorov-Smirnov test													tim G4 x Scrambled SP vs. tim G4 x miR-277 SP	35.49	16.91 to 54.08	Yes	***	<0.001	A-C
	102.74	81.47	16.49	107.81		KS distance	0.1071	0.1593	0.09484	0.1053		Brown-Forsythe test							tim G4 x Scrambled SP vs. miR-277 SP Control	-17.18	-35.93 to 1.559	No	ns	0.08	A-D
	180.46	115.41	56.45	83.75		P value	>0.1000	0.0436	>0.1000	>0.1000		F (DFn, DFd)	0.1499 (3, 120)						tim G4 Control vs. tim G4 x miR-277 SP	29.81	11.07 to 48.54	Yes	***	<0.001	B-C
	151.09	155.95	20.61	128.69		Passed normality test (alpha=0.05)?	Yes	No	Yes	Yes		P value	0.93						tim G4 Control vs. miR-277 SP Control	-22.87	-41.76 to -3.980	Yes	*	0.01	B-D
	120.63	59.58	54.32	157.34		P value summary	ns	*	ns	ns		P value summary	ns						tim G4 x miR-277 SP vs. miR-277 SP Control	-52.67	-71.56 to -33.79	Yes	***	<0.001	C-D
	118.76	85	62.83	140.46								Are SDs significantly different (P < 0.05)?	No
	98.74	56.89	97.54	104.95															Test details	Mean 1	Mean 2	Mean Diff.	SE of diff.	n1	n2	q	DF
	151.26	69.59	72.6	121.95								Bartlett's test							tim G4 x Scrambled SP vs. tim G4 Control	98.83	93.15	5.684	7.133	32	31	1.127	120
	69.73	94.17	82.18	168.45								Bartlett's statistic (corrected)	0.8931						tim G4 x Scrambled SP vs. tim G4 x miR-277 SP	98.83	63.34	35.49	7.133	32	31	7.036	120
	120.6	134.38	44.7	88.09								P value	0.83						tim G4 x Scrambled SP vs. miR-277 SP Control	98.83	116	-17.18	7.194	32	30	3.378	120
	127.73	96.54	100.86	174.58								P value summary	ns						tim G4 Control vs. tim G4 x miR-277 SP	93.15	63.34	29.81	7.19	31	31	5.863	120
	52.01	95.79	19.04	104.44								Are SDs significantly different (P < 0.05)?	No						tim G4 Control vs. miR-277 SP Control	93.15	116	-22.87	7.25	31	30	4.461	120
	93.01	80.41	65.92	88.69															tim G4 x miR-277 SP vs. miR-277 SP Control	63.34	116	-52.67	7.25	31	30	10.28	120
	118.81	66.47	80.84	116.18								ANOVA table	SS	DF	MS	F (DFn, DFd)	P value
	82.73	86.86	100.21	68.98								Treatment (between columns)	44237	3	14746	F (3, 120) = 18.40	P<0.001
	89.05	68.65	98.68	111.82								Residual (within columns)	96150	120	801.3
	79.42	95.78	75.44	131.05								Total	140387	123
	83.62	52.29	51.69	122.89
	79.48	88.37	80.3	129.48								Data summary
	92.09	63.36	79.73	120.35								Number of treatments (columns)	4
	123.37	108.33	94.97	108.16								Number of values (total)	124
	91.85	157.28	92.61	106.82
	124.33	73.43	34.51	100.16
	95.04	91.14	76.4	175.76
	105.39	119.31	48.85	116.69
	72.96	96.09	38.2
	93.45
MEAN	98.8322	93.1477	63.3416	116.015
SD	30.8756	26.8032	26.5832	28.6753
SEM	5.45808	4.81399	4.77448	5.23536

## Sheet: Figure 1D Raw Data
		Pdf G4 x Scrambled SP																																			Pdf G4 x Scrambled SP
ZT		Fly 1	Fly 2	Fly 3	Fly 4	Fly 5	Fly 6	Fly 7	Fly 8	Fly 9	Fly 10	Fly 11	Fly 12	Fly 13	Fly 14	Fly 15	Fly 16	Fly 17	Fly 18	Fly 19	Fly 20	Fly 21	Fly 22	Fly 23	Fly 24	Fly 25	Fly 26	Fly 27	Fly 28	Fly 29	Fly 30	Fly 31	Fly 32		ZT		MEAN	SEM	N
ZT18.25	1	0.181415	0.084274	0	0	0.041946	0.580692	0.982712	1.30668	1.98201	2.04391	0	0.31348	1.02041	1.75097	0	1.09783	0.781352	0.533608	0.057208	0.762762	1.93067	2.42306	1.16131	0.08462	1.69359	1.59084	1.93893	0.545589	0.063012	1.08529				ZT18.25	1	0.867938	0.139959	30
ZT18.50	2	1.33038	0.505646	0	0.017373	0.482383	1.93564	1.35578	0.566751	1.34307	1.07873	0	0	0.60024	1.52209	0	1.46377	0.794374	0.149785	0	0.273812	1.16279	2.01627	0.743235	0.12693	1.50541	1.41585	2.12214	0.634062	0.582861	0.651175				ZT18.50	2	0.812684	0.121261	30
ZT18.75	3	0.645031	1.26412	0	0.017373	1.19547	1.40334	1.1465	0.787154	0.991003	1.23013	0.081811	0.835946	0.315126	0.926986	0	0.992112	1.0418	0.205954	0.038139	0.48895	0.998245	1.64485	0.894205	0	0.893837	1.25676	2.29008	0.560334	0.866415	0.191522				ZT18.75	3	0.77344	0.102489	30
ZT19	4	0.120943	1.31468	0	0.486449	0	1.01621	1.27388	0.535264	0.964924	0.700227	0.272702	0.731452	0	0.205997	0.47111	0.837603	0.950645	0.009362	0	0.019558	0.449759	1.04351	0.754848	0.105775	0.752705	1.46357	2	1.15016	0.740391	0.497957				ZT19	4	0.62899	0.0937931	30
ZT19.25	5	0.262044	0.943873	0.068618	0.677554	0	0.701669	0.818926	0	0.743252	0.908403	0.899918	0.77325	0	0.480659	0.47111	1.00838	0.898554	0.505523	0.038139	0.136906	0.362001	1.04351	0.754848	0.04231	0	0.413618	1.74046	0.855247	0.598614	0.357508				ZT19.25	5	0.550163	0.0762159	30
ZT19.50	6	0.241887	1.28097	0	1.12926	0	0.169368	0.89172	0	0.573738	0.870553	0.954459	1.73459	0.45018	0.343328	1.46875	1.28487	1.15901	0.439993	0.114416	0.019558	0.39491	1.0612	0.929044	0.148085	0.015681	0.509068	1.60305	0.840501	1.02395	0.970378				ZT19.50	6	0.687417	0.0958981	30
ZT19.75	7	0.382987	1.76976	0	0.677554	0	0	0.919017	0	0.482462	0.700227	0.327243	1.5883	1.02041	0.629435	1.19163	1.13036	1.02878	0.505523	0	0.136906	0.285213	1.14963	1.19614	0.676962	0	0.524976	0.931298	0.928975	0.504096	1.1236				ZT19.75	7	0.660383	0.0905566	30
ZT20	8	0.604717	1.21355	0	0.364837	0	0.435519	0.873521	0.850126	0.782371	0.681302	0.709026	1.25392	0.840336	0.572213	0.235555	1.0653	0.794374	0.879985	0.209764	0.176022	0.175516	0.88433	0.95227	0.803893	0.015681	0.334076	0.687023	0.884738	1.21298	0.536261				ZT20	8	0.634307	0.0671559	30
ZT20.25	9	1.45132	1.50008	0	0	0	0.435519	0.464058	0.61398	0.691094	0.700227	0.736297	1.63009	0.405162	0.183108	0.18013	0.683093	0.677172	1.17955	0.32418	0	0.175516	0.866643	0.905818	0.507722	0	0	0.473282	0.132711	0.913674	0.063841				ZT20.25	9	0.529809	0.0862855	30
ZT20.50	10	0.826446	1.28097	0.091491	0.017373	0	0.532301	0.909918	0.755668	0.182553	0.700227	0.299973	1.67189	0.990396	0.583658	0.568103	0.601773	0.755307	1.14211	1.23951	0.117348	0.471698	0.77821	0.615492	0	0.282264	0.349984	0.442748	0.280167	0.677379	1.00868				ZT20.50	10	0.605788	0.0758534	30
ZT20.75	11	0.745817	1.48323	1.07502	0.191105	0	2.39535	0.846224	0.362091	0.169514	1.1355	0.736297	0.898642	0.7503	1.23598	0.983788	0.764414	0.312541	1.36678	1.39207	0	0.625274	0.300672	0.383231	0	0.878156	1.38403	0.137405	1.04694	0.598614	0.663943				ZT20.75	11	0.762098	0.0991503	30
ZT21	12	1.49164	1.43267	2.40165	0.347464	0.020973	2.10501	1.19199	0.771411	0.01304	0.984103	0.518135	0.397074	0.690276	0.823987	0.720521	1.13849	0.507879	1.04849	1.73532	0.078232	1.46994	0.795897	0.778075	0	1.05065	1.63856	0	0.398132	0.803403	0.268131				ZT21	12	0.854038	0.115154	30
ZT21.25	13	0.987704	1.48323	2.67612	0.642808	0.188758	1.30656	0.855323	0.708438	0.052158	1.02195	0.381783	0.020899	0.405162	1.47631	0.29098	1.11409	0.533924	0.889347	2.02136	0.704088	1.20667	1.13194	0.870979	0	1.58382	1.98855	0.229008	0.589826	1.38626	0				ZT21.25	13	0.891601	0.120722	30
ZT21.50	14	1.08849	0.792179	2.88198	0.816539	0.125839	1.33075	0.591447	0.645466	0.52158	1.55185	0.463594	0.31348	0.330132	1.6022	0.554247	1.69147	0.781352	0.748923	1.31579	1.09525	1.43703	1.07888	0.998723	0.507722	2.03858	1.57493	0.045802	0.648808	2.03214	0				ZT21.50	14	0.986839	0.12099	30
ZT21.75	15	1.99557	0.994438	3.24794	0.573315	0.293624	1.0888	0.746133	0.503778	1.31699	1.55185	0.627216	0.606061	0.555222	0.949874	0.540391	1.00024	0.677172	1.15147	1.01068	1.19304	1.50285	1.23806	0.847753	1.43854	2.24243	1.68629	0.564885	1.22389	1.79584	0.54903				ZT21.75	15	1.12378	0.114849	30
ZT22	16	2.11651	1.29783	3.08783	0.521195	0.587248	0.75006	1.28299	0.787154	1.38219	1.2869	0.136351	0.91954	0.615246	1.41909	0.512678	1.32553	1.57573	1.22636	0.724638	2.89458	1.32734	1.13194	1.02195	0.507722	1.80336	1.60675	0.458015	1.3566	2.26843	0.842697				ZT22	16	1.22581	0.126324	30
ZT22.25	17	2.62044	0.842744	2.3559	0.816539	0.377517	1.42753	1.91993	1.63728	1.30395	1.09765	0	1.96447	2.10084	1.43053	0.872939	1.30926	1.27621	1.39487	0.228833	2.28829	1.62352	1.09657	1.40518	0.423101	1.81904	1.30449	0.519084	1.23863	2.42596	1.00868				ZT22.25	17	1.33767	0.121923	30
ZT22.50	18	3.30579	0.65734	1.89844	0.938151	0.104866	2.29857	2.01092	0.881612	1.76033	1.19228	0.409054	3.093	2.08583	1.4992	0.581959	1.27673	1.36737	1.65699	0.476735	2.01447	1.53576	2.12239	1.42841	0.994288	1.77199	1.5272	1.05343	1.73998	2.80403	1.4811				ZT22.50	18	1.53227	0.138978	30
ZT22.75	19	2.74138	0.640485	1.50961	1.56359	0	1.81466	1.63785	0.834383	2.08632	2.17638	0.872648	2.31975	1.93577	0.949874	0.720521	1.18728	1.70595	1.73188	1.08696	1.83845	1.59061	2.88292	2.18325	0.655807	1.69359	1.43175	1.03817	1.681	2.23692	1.53218				ZT22.75	19	1.54267	0.119476	30
ZT23	20	2.80185	1.7192	0.663312	1.98054	0.020973	1.45173	1.90173	1.40113	2.6079	2.19531	1.5544	2.77952	1.87575	1.56786	0.775946	1.31739	1.732	1.66636	1.31579	2.09271	2.3914	2.40538	2.16003	1.16353	1.05065	1.24085	0.992366	2.32981	2.48897	1.86415				ZT23	20	1.71695	0.120502	30
ZT23.25	21	3.02358	1.5675	1.55535	2.34538	0	2.00823	2.00182	1.16499	2.36015	2.19531	4.52686	2.98851	1.9958	2.70085	1.63503	1.63454	1.99245	1.91912	1.29672	1.77978	1.74419	2.17545	1.76518	1.33277	1.03497	1.27267	2.45802	1.93168	2.69376	1.55771				ZT23.25	21	1.95528	0.143739	30
ZT23.50	22	3.3461	2.10686	2.28728	2.48436	1.11158	1.76627	2.00182	2.81801	2.88173	2.81983	4.09054	2.31975	2.56603	2.23163	2.72967	1.41498	2.6566	1.8255	1.60183	2.85547	1.72225	2.22851	2.24132	1.12122	1.41132	2.09991	2.54962	1.69575	2.3787	1.96629				ZT23.50	22	2.24436	0.118616	30
ZT23.75	23	3.02358	2.93275	3.33943	3.68311	4.04782	2.80668	2.12011	3.93577	1.81249	3.23618	4.19962	4.535	2.59604	2.8954	3.06221	1.70773	2.21383	2.14379	3.85202	3.9116	2.38043	3.02441	2.25293	4.01946	2.85401	3.18167	2.9771	3.00811	3.30813	3.29418				ZT23.75	23	3.07852	0.133144	30
ZT00	24	2.60028	2.25855	3.08783	3.12717	4.00587	2.61311	2.06551	3.43199	1.86465	3.25511	3.27243	4.26332	2.52101	2.88395	2.74352	1.70773	2.20081	2.08762	3.43249	3.48132	2.09522	2.65299	2.19487	3.82907	2.11698	3.10213	2.62595	2.62472	3.08759	2.8856				ZT00	24	2.80398	0.117743	30
ZT00.25	25	2.88248	2.37654	3.22507	3.21404	3.88003	2.6857	2.00182	2.67632	1.99504	3.08478	3.70875	4.03344	2.14586	2.62074	2.60496	1.65894	2.22685	1.86295	3.31808	3.50088	2.0294	2.42306	2.35745	3.15211	2.47765	3.0385	2.54962	2.5215	3.11909	2.80899				ZT00.25	25	2.73936	0.110178	30
ZT00.50	26	3.205	2.10686	2.01281	2.24114	4.06879	2.92766	1.54686	2.8495	1.60386	2.47918	2.20889	1.44201	2.38595	2.03708	2.25856	1.89477	1.64084	1.75997	3.01297	2.21005	1.54673	2.35232	2.00906	1.86165	2.72856	3.08622	2.16794	1.97592	2.29994	2.37487				ZT00.50	26	2.27653	0.106353	30
ZT00.75	27	2.43902	1.60121	1.18939	2.06741	3.54446	1.93564	1.0555	2.59761	1.70818	1.62756	1.41805	1.31661	1.87575	1.95697	1.98143	1.77279	1.62782	1.57274	2.47902	1.99491	1.07503	1.29112	1.61421	1.84049	1.5995	2.62488	1.64885	1.45982	1.85885	1.90245				ZT00.75	27	1.82258	0.0952003	30
ZT01	28	1.63274	1.46637	0.960659	2.22377	2.64262	1.45173	0.855323	1.84194	1.19964	1.41938	2.39978	0.606061	2.05582	1.94552	2.18927	1.6996	0.794374	1.39487	2.47902	2.11226	0.976305	1.20269	1.46324	1.4597	1.36428	2.79987	1.23664	0.987958	1.60681	1.65986				ZT01	28	1.60427	0.103724	30
ZT01.25	29	1.33038	0.960728	1.28088	2.17165	2.66359	1.64529	1.1101	1.44836	1.26483	1.17335	1.17262	0.647858	2.08583	1.53353	1.52418	1.52883	0.664149	1.07658	2.11671	1.91668	0.954366	0.866643	1.16131	1.8828	0.909519	1.84537	1.58779	0.81101	1.49653	1.07252				ZT01.25	29	1.3968	0.0890248	30
ZT01.50	30	1.37069	1.06186	0.777676	1.77206	2.8943	0.895233	1.1283	1.54282	0.79541	0.889478	0.927188	0.229885	1.7557	1.68231	1.60732	1.50443	1.10692	1.23572	1.84973	1.52552	0.855638	0.972763	0.464522	1.01544	0.705661	1.63856	1.1603	0.47186	0.724638	0.689479				ZT01.50	30	1.17505	0.0984673	30
ZT01.75	31	1.02802	1.17984	0.869167	2.06741	2.05537	1.37914	0.873521	0.881612	0.638936	0.870553	0.654486	0.167189	1.53061	1.15587	1.62117	1.31739	0.742284	0.898708	1.46835	1.13436	0.998245	0.619031	0.56904	0.909668	1.31723	0.763602	0.931298	0.309658	0.661626	0.791624				ZT01.75	31	1.0135	0.0807512	30
ZT02	32	1.57226	1.06186	0.457457	1.37248	1.27936	1.42753	0.946315	0.81864	0.443343	0.681302	0.518135	0.31348	1.17047	1.12154	1.31634	1.10596	0.625081	0.992324	1.08696	0.68453	1.17376	0.247612	0.708396	0.719272	0.737024	0.270442	0.778626	0.250676	0.535602	0.383044				ZT02	32	0.826661	0.0698579	30
ZT02.25	33	0.765975	0.927018	0.480329	0.729673	1.02768	0.532301	0.618744	0.236146	0.482462	0.624527	0.354513	0.104493	1.03541	0.812543	0.983788	1.11409	0.664149	0.645946	0.762777	0.997457	0.493638	0.05306	0.429683	0.698117	1.03497	0.079542	0.70229	0.250676	0.204789	0.523493				ZT02.25	33	0.612343	0.0561427	30
ZT02.50	34	0.58456	0.455082	0.594694	0.76442	1.11158	0.798451	0.636943	0.676952	0.586778	0.567752	0.763567	0.083595	1.17047	0.766766	0.969932	1.00838	0.169293	0.496162	0.781846	0.645414	0.691093	0.088433	0.092904	0.719272	0.282264	0.063633	0.48855	0.265421	0.141777	0.319203				ZT02.50	34	0.559506	0.0570704	30
ZT02.75	35	0.382987	0.505646	0.068618	0.416956	0.943792	0.193564	0.609645	0.173174	0.378146	0.473126	0.409054	0.125392	0.630252	0.503548	0.706665	0.853867	0.677172	0.720839	0.438596	0.469392	0.296183	0.212239	0.174196	0.571187	0.564529	0.143175	0.48855	0.044237	0.236295	0.127681				ZT02.75	35	0.417957	0.0433044	30
ZT03	36	0.161258	0.623631	0	0.486449	0.566275	0.459714	0.427662	0.551008	0.560699	0.246026	0.627216	0.020899	0.7503	0.503548	0.692809	1.03277	0.625081	0.580416	0.152555	0.606298	0.427819	0.017687	0.046452	0.423101	0.517485	0.111359	0.167939	0.044237	0.078765	0.229826				ZT03	36	0.39131	0.0486673	30
ZT03.25	37	0.221729	0.589921	0	0.677554	0.671141	0.024195	0.21838	0.330605	0.977963	0.1514	1.25443	0.125392	0.480192	0.446326	0.734377	1.10596	0.781352	0.308931	0.019069	0.176022	0.372971	0.141493	0.034839	0.550032	0.282264	0.063633	0.381679	0.280167	0.063012	0.178754				ZT03.25	37	0.388126	0.0611188	30
ZT03.50	38	0.060472	0.269678	0.045746	0.225851	0.209732	0	0.054595	0	0.26079	0.03785	0	0.104493	0.360144	0.389105	0.540391	0.666829	0.481834	0.168508	0	0.078232	0.065818	0	0	0.317326	0	0.09545	0	0.058983	0.126024	0.242594				ZT03.50	38	0.162015	0.0329781	30
ZT03.75	39	0.060472	1.02815	0.045746	0.225851	0.33557	0	0	0.20466	0.443343	0.11355	0.299973	0.14629	0.15006	0.469215	0.65124	0.813206	0.950645	0.299569	0	0	0.537516	0	0.197422	0.190396	0.454759	0.015908	0.10687	0.058983	0.173283	0.051073				ZT03.75	39	0.267458	0.0523413	30
ZT04	40	0.241887	0.455082	0.434584	0	0.314597	0	0.354868	0	0.365106	0.1514	0.327243	0.041797	0.120048	0.205997	0.235555	0.601773	0.169293	0.327654	0	0	0.043879	0.017687	0.162583	0.423101	0.470441	0.09545	0.152672	0.014746	0	0.102145				ZT04	40	0.19432	0.0320593	30
ZT04.25	41	0.020157	0.977583	0.045746	0.277971	0.125839	0.024195	0.127389	0.062972	0.052158	0.03785	0.409054	0	0.285114	0.057221	0.374117	0.51232	0.403698	0.1217	0	0	0.241334	0	0.220648	0.211551	0.329308	0.09545	0.061069	0.206439	0	0.063841				ZT04.25	41	0.178157	0.0382936	30
ZT04.50	42	0.040314	0.286533	0.274474	0	0.356544	0	0.163785	0.110202	0.221672	0	0.081811	0.125392	0.555222	0.137331	0.748233	0.756282	0.299518	0.046808	0	0.078232	0.329092	0	0.011613	0.08462	0.015681	0.111359	0.091603	0.058983	0	0.561798				ZT04.50	42	0.184903	0.039881	30
ZT04.75	43	0.322516	0.556211	0.182983	0	0.188758	0	0.063694	0.047229	0.052158	0	0.136351	0.041797	0	0.034333	0.027712	0.520452	0.325563	0.037446	0	0.039116	0.186485	0	0.081291	0.190396	0	0.365892	0.015267	0.044237	0.031506	0.165986				ZT04.75	43	0.121913	0.0281611	30
ZT05	44	0.141101	0.03371	1.18939	0.104239	1.61493	0	0.100091	0	0.104316	0.03785	0.02727	0.940439	0.015006	0.068666	0.429541	0.528584	0.299518	0.149785	0	0.019558	0.142606	0	0.185809	0.190396	0	0.047725	0.030534	0.23593	0	0.600102				ZT05	44	0.241237	0.070366	30
ZT05.25	45	0.181415	0	0.045746	0.104239	0	0	0.191083	0	0.130395	0.03785	0.381783	0	0.135054	0.011444	0.581959	0.634301	0.15627	0.028085	0	0.058674	0.38394	0	0.127744	0.169241	0	0.143175	0.045802	0.162202	0	0.038304				ZT05.25	45	0.124957	0.0304927	30
ZT05.50	46	0.020157	0.134839	0	0.017373	0.062919	0	0.100091	0.157431	0.195593	0.094625	0	0.062696	0.045018	0.148775	0.152418	0.252094	0.338586	0.037446	0	0	0.175516	0	0	0.401946	0	0.254534	0.167939	0.073728	0.015753	0.089377				ZT05.50	46	0.0999618	0.019624	30
ZT05.75	47	0.141101	0.03371	0	0	0.461409	0	0.191083	0.047229	0.417264	0	0.381783	0	0	0.194553	0.346404	0.430999	0.20836	0.112339	0	0.078232	0.164546	0	0	0.148085	0	0.111359	0.396947	0	0.031506	0				ZT05.75	47	0.129897	0.0286092	30
ZT06	48	0.020157	0.03371	0	0.243224	0.293624	0.677474	0.045496	0.236146	0.169514	0	0.190892	0.041797	0	0	0.304836	0.577377	0.026045	0.102977	0	0.058674	0.065818	0	0.034839	0.169241	0	0.381801	0.076336	0.117965	0.236295	0.089377				ZT06	48	0.139787	0.0312383	30
ZT06.25	49	0.141101	0.016855	0	0.191105	0.167785	0.072586	0.400364	0	0.052158	0.018925	0.409054	0	0	0.446326	0.678952	0.683093	0.10418	0.383823	0	0.058674	0.098728	0	0	0.444256	0	0.063633	0.167939	0.206439	0.141777	0.20429				ZT06.25	49	0.171735	0.0366449	30
ZT06.50	50	0.040314	0.101129	0	0	0	0	0.500455	0.015743	0.026079	0.0757	0.081811	0	0	0.102998	0.277123	0.455396	0.05209	0.196592	0	0	0.120667	0	0.313552	0.444256	0	0.318167	0.305344	0.280167	0.031506	0.370276				ZT06.50	50	0.136979	0.029754	30
ZT06.75	51	0.020157	0.050565	0.182983	0.225851	0.083893	0	0.33667	0.125945	0.065198	0	0.136351	0	0.045018	0.320439	0.041569	0.162641	0	0.102977	0	0	0.230364	0	0.058065	0.296171	0	0.09545	0.137405	0.103219	0.031506	0.20429				ZT06.75	51	0.101891	0.0186964	30
ZT07	52	0	0.994438	0.869167	1.30299	0	0	0.33667	0.488035	0	0	0.381783	0	0	0.423438	0.041569	0.146377	0	0.149785	0	0	0.032909	0	0.116131	0.571187	0	0.047725	0.335878	0.117965	0	0.076609				ZT07	52	0.214422	0.0612204	30
ZT07.25	53	0.382987	0.404517	0.297347	0.086866	0	0.217759	0.282075	0.078715	0.065198	0.0757	0.163621	0.020899	0	0.08011	0.429541	0.154509	0.117203	0.009362	0	0	0.021939	0.017687	0.220648	0.401946	0	0.015908	0.10687	0.103219	0.031506	0.242594				ZT07.25	53	0.134291	0.0253132	30
ZT07.50	54	0.040314	0.269678	0.182983	0.069493	0	0	0.382166	0.173174	0.078237	0.094625	0.05454	0	0	0.045777	0.484966	0.382207	0.039068	0.065531	0	0	0	0	0.325165	0.380791	0	0	0	0.176948	0.078765	0.165986				ZT07.50	54	0.116347	0.0263845	30
ZT07.75	55	0.58456	0.101129	0	0.017373	0	0	0.354868	0.110202	0.743252	0.056775	0	0	0	0.217441	0.29098	0.55298	0.247428	0.074892	0	0.156464	0.01097	0	0.360005	0.148085	0	0.015908	0	0.058983	0.031506	0.063841				ZT07.75	55	0.139921	0.0363274	30
ZT08	56	0	0.72476	0.114364	0.38221	0.104866	0	0.145587	0.062972	0	0	0	0	0.015006	0.068666	0.152418	0.252094	0.234406	0.196592	0	0	0.01097	0	0.011613	0.253861	0	0	0.137405	0.132711	0.094518	0				ZT08	56	0.103167	0.0282993	30
ZT08.25	57	0.020157	0.185404	0.548948	0.208478	0.041946	0	1.36488	0	0.039119	0	0	0	0.120048	0.137331	0.512678	0.292754	0.247428	0.065531	0	0	0	0	0.116131	0.275016	0	0.063633	0.519084	0.088474	0	0.421348				ZT08.25	57	0.175613	0.0515939	30
ZT08.50	58	0.020157	0.842744	0	0.747047	0	0.362932	0.254777	0	0	0	0	0	0	0.057221	0.554247	0.813206	0.247428	0.4868	0	0	0	0.017687	0.255487	0.105775	0.047044	0.127267	0.564885	0.088474	0	0.076609				ZT08.50	58	0.188993	0.0490335	30
ZT08.75	59	0.040314	0.117984	0.571821	0	0.020973	0.338737	0.100091	0.598237	0.052158	0	0	0	0.015006	0.366217	0.318692	0.796942	0.078135	0.645946	0	0	0.054849	0	0.220648	0.296171	0.062725	0.015908	0.167939	0.044237	0.078765	0.089377				ZT08.75	59	0.169729	0.0407744	30
ZT09	60	0.020157	0.792179	0	0.416956	0.104866	0.096782	0.700637	0.094458	0.130395	0	0	0.020899	0	0.148775	0.29098	0.902659	0.117203	0.187231	0	0.136906	0.318122	0.141493	0.139357	0.359636	0.58021	0.111359	0.305344	0	0.047259	0.140449				ZT09	60	0.210144	0.0446952	30
ZT09.25	61	0.020157	0.994438	0	0.208478	0.209732	1.13719	0.272975	0.314861	0.065198	0	0	0.083595	0.105042	0.091554	0.498822	0.699358	0.286496	0.78637	0	0.09779	0.274243	0.123806	0.023226	0.888513	0.533166	0.079542	0.152672	0.044237	0.063012	0.357508				ZT09.25	61	0.280399	0.0586405	30
ZT09.50	62	0.302358	1.02815	0	0.034746	0.251678	0	0.454959	0.047229	0.286869	0	0.245432	0	0	0.354772	0.623528	0.94332	1.09389	0.215315	0	0.09779	0.318122	0	0	0.486567	0.548847	0.461343	0.198473	0	0.031506	0.587334				ZT09.50	62	0.287074	0.0585932	30
ZT09.75	63	0.382987	0.421372	0.022873	0.277971	0.545302	0.508105	0.655141	0.062972	0.495501	0.03785	0.463594	0.020899	0	0.057221	1.44104	1.17102	0.859487	0.692754	0.057208	0.156464	1.12988	0.689777	0	0.994288	0.517485	0.174992	0.244275	0.294913	0	1.02145				ZT09.75	63	0.446561	0.074259	30
ZT10	64	0.907075	0.707905	0.114364	0.503822	3.06208	0.26615	0.66424	0.220403	0.53462	0.208176	0.109081	0	0.135054	0.492103	1.3579	1.19541	0.781352	0.692754	0.133486	0.254254	1.60158	0.707464	0.069678	1.01544	0.58021	0.174992	0.122137	0.47186	0.015753	1.18744				ZT10	64	0.60956	0.115195	30
ZT10.25	65	0.221729	2.39339	0.823422	0.295344	2.91527	0.241955	1.0737	0.61398	0.378146	0.473126	0.218162	0.041797	0.030012	0.114443	1.8013	0.98398	1.06785	1.50721	0.076278	0.058674	1.48091	1.32649	0.278713	2.22128	0.642936	0.127267	0.839695	0.33915	0.63012	1.36619				ZT10.25	65	0.819418	0.139904	30
ZT10.50	66	1.87462	0.842744	0.663312	0.104239	2.95722	0.532301	1.1192	0.157431	1.60386	1.17335	0.736297	0.125392	0.060024	0.228885	1.85673	1.12223	1.31527	1.46976	0.190694	0.039116	1.81	1.91015	0.870979	2.39052	1.01929	0.222717	1.00763	0.973212	0.362319	1.36619				ZT10.50	66	1.00352	0.137356	30
ZT10.75	67	0.765975	1.58436	1.0064	0.399583	3.62836	1.88725	1.31028	0.283375	2.0472	2.38456	0.736297	0.062696	0.480192	0.469215	1.74588	1.293	1.71897	1.38551	1.1823	0.547624	1.7771	2.81217	1.10324	2.36937	2.14835	0.58861	1.43511	1.16491	0.866415	1.63432				ZT10.75	67	1.36062	0.14824	30
ZT11	68	1.57226	0.640485	1.21226	0.364837	4.15268	2.03242	1.56506	2.06234	1.81249	2.91446	1.49986	0.208986	0.255102	0.892653	2.10614	1.19541	2.12267	1.4604	2.82227	1.50596	1.62352	2.67068	1.68389	2.75016	2.85401	0.668151	2.30534	2.06439	2.12665	2.17058				ZT11	68	1.7772	0.162769	30
ZT11.25	69	2.80185	0.876454	1.87557	0.538568	4.63507	3.33898	1.80164	2.31423	2.28191	3.14156	3.65421	1.12853	1.53061	1.71664	2.32784	1.34992	1.8492	1.73188	3.69947	2.99237	1.68934	2.91829	2.1368	3.27903	2.75992	1.59084	2.58015	2.69845	2.89855	2.56639				ZT11.25	69	2.35681	0.166369	30
ZT11.50	70	2.76154	2.41025	2.1043	0.573315	4.2156	3.50835	1.80164	3.13287	2.1776	3.14156	4.41778	1.83908	2.88115	2.47196	1.88444	1.28487	1.99245	2.16252	3.79481	2.99237	2.0294	2.75911	2.20648	3.17326	2.93241	3.35667	2.48855	2.65422	3.1821	2.643				ZT11.50	70	2.63245	0.149512	30
ZT11.75	71	3.00343	2.22484	3.38518	1.11188	4.2156	3.79869	1.75614	3.11713	2.26887	3.06586	4.41778	3.0094	3.01621	2.84962	2.20313	1.37432	2.09663	2.1906	3.83295	3.63779	2.38043	2.82985	2.62455	3.32134	2.68151	3.49984	2.90076	2.66896	3.60744	2.87283				ZT11.75	71	2.86545	0.141349	30
ZT12	72	3.32594	2.03944	3.13358	2.91869	4.2995	3.41156	2.2202	3.51071	2.0472	3.00908	3.84511	3.94984	2.89616	2.75807	2.63267	1.61828	2.2529	2.12507	4.02365	3.81381	2.52304	3.1659	2.43874	3.61752	3.07355	3.57938	3.0229	3.1998	4.04852	3.2048				ZT12	72	3.05685	0.126077	30
ZT12.25	73	3.32594	2.46081	3.65965	3.38777	4.17366	3.09702	2.2293	3.58942	2.22976	3.34973	4.66321	5.30825	3.06122	2.64363	2.36941	1.56136	2.43521	2.49953	4.09992	4.02895	2.73146	2.74142	2.65939	4.12524	2.6031	3.91346	3.03817	3.17031	3.63894	3.66445				ZT12.25	73	3.21532	0.149939	30
ZT12.50	74	4.11207	3.79235	5.10064	4.67338	4.90772	3.45996	2.99363	4.04597	2.72526	4.33384	4.5814	5.51724	3.76651	3.13573	3.29777	2.49654	2.95611	3.05186	4.32876	4.67436	2.9728	2.9006	2.90326	5.2253	3.01082	4.40662	3.67939	4.32047	3.96975	4.62206				ZT12.50	74	3.86541	0.153487	30
ZT12.75	75	3.44689	3.57323	4.66606	4.32592	3.25084	3.09702	2.49318	3.76259	2.34711	3.52006	4.06327	4.86938	3.18127	2.83818	2.79895	1.67521	2.6566	2.54634	3.75667	3.98983	2.72049	2.58224	2.48519	4.8022	2.69719	3.6112	2.9771	3.8781	3.43415	4.17518				ZT12.75	75	3.34072	0.144296	30
ZT13	76	2.88248	3.42154	4.16286	3.8221	1.92953	2.51633	2.41128	3.65239	2.13848	3.50114	4.19962	4.6395	2.89616	2.65507	2.67424	1.57762	2.57846	2.54634	3.98551	3.97027	2.53401	3.28971	2.39229	4.44256	2.54038	3.78619	3.09924	3.5537	3.43415	3.81767				ZT13	76	3.16836	0.143643	30
ZT13.25	77	3.87019	3.60694	4.13998	4.25643	1.7198	3.00024	2.62056	3.99874	2.56878	3.36866	4.14508	4.6813	3.31633	2.80384	2.66039	1.39871	2.53939	2.45272	4.00458	3.81381	2.49013	2.45844	2.35745	4.9926	2.44629	3.96118	3.09924	3.7159	3.71771	3.77937				ZT13.25	77	3.26616	0.158773	30
ZT13.50	78	2.6406	3.53952	4.2086	4.11744	1.88758	2.56472	2.43858	3.76259	2.45143	2.87661	3.46332	4.45141	3.01621	2.73518	2.60496	0.642433	2.39615	2.46209	3.64226	3.85292	2.44625	3.34277	2.34584	3.956	2.47765	3.48393	2.79389	3.67166	3.35539	3.94535				ZT13.50	78	3.05244	0.149226	30
ZT13.75	79	1.14896	3.00017	4.04849	4.04795	0.314597	2.58892	2.40218	3.74685	2.30799	2.06283	3.38151	3.55277	2.73109	2.6894	1.78745	1.39871	2.53939	2.6774	3.35622	3.42265	2.40237	1.53873	2.12519	2.20013	2.06994	3.27712	2.76336	3.7159	2.93006	3.29418				ZT13.75	79	2.65075	0.160433	30
ZT14	80	0.665188	2.5788	2.26441	3.87422	0	2.66151	2.02912	2.9597	2.5427	0.11355	0.409054	2.94671	3.04622	2.63218	0.789802	1.08157	2.52637	2.19996	3.10831	2.30784	2.16104	0.919703	2.5781	0.571187	2.43061	1.82946	1.45038	3.1998	2.66226	1.82584				ZT14	80	2.01219	0.184986	30
ZT14.25	81	0	1.17984	2.08143	3.12717	0	2.00823	1.49227	2.28275	1.6821	0	0	1.85998	2.43097	2.57496	0.235555	0.845735	1.66688	1.8255	1.69718	1.74066	2.04037	0.442165	1.91615	0.507722	1.56814	0.349984	0.274809	1.56304	1.38626	1.17467				ZT14.25	81	1.33182	0.159284	30
ZT14.50	82	0	0.606776	1.21226	1.8763	0.062919	0.919429	1.45587	1.16499	1.56474	0	0	1.23302	1.11044	1.61364	0.540391	1.04904	1.92733	1.25445	0.152555	0.567182	0.833699	0.389105	1.80002	0	0.81543	0.143175	0.21374	0.987958	0.882168	0.063841				ZT14.50	82	0.814682	0.113363	30
ZT14.75	83	0	0.016855	0	0.799166	0.083893	0.072586	0.618744	0.015743	0.651975	0	0	0.543365	0.195078	1.09865	0.29098	0.821339	1.3283	1.26381	0	0.606298	0.449759	0	1.85809	0	0.125451	0.127267	0.183206	0.634062	0.598614	0				ZT14.75	83	0.412774	0.0887809	30
ZT15	84	0	0	0	0.38221	0	0	0.409463	0	0.391185	0.03785	0	0.334378	0	0.08011	0.29098	0.74815	0.950645	0.982962	0	0.19558	0.372971	0.565971	1.66067	0.338481	0.125451	0.031817	0.122137	0.206439	0.063012	0				ZT15	84	0.276349	0.0699592	30
ZT15.25	85	0	0	0	0	0	0	0.209281	0.015743	0.391185	0	0	0	0	0.205997	0.013856	1.293	0.911577	0.917431	0	0.078232	0.065818	0.176866	1.99744	0.12693	0.23522	0.047725	0.412214	0.545589	0.063012	0.370276				ZT15.25	85	0.269246	0.0838943	30
ZT15.50	86	0	0	0	0.312717	0.041946	0	0.873521	0.220403	0	0.1514	0	0.020899	0	0.61799	0.332548	1.28487	0.885532	0.599139	0	0.019558	0.164546	0.583658	2.17164	0	0.015681	0	0.366412	0.589826	0.126024	0.051073				ZT15.50	86	0.314313	0.0886832	30
ZT15.75	87	0	0.016855	0	0.034746	0	0	0.909918	0.362091	0.339027	0	0	0.208986	0	0.457771	0.429541	1.39871	0.612059	0.636585	0	0.019558	0	0.919703	1.85809	0	0.015681	0.111359	0.732824	0.309658	0	0.012768				ZT15.75	87	0.312864	0.0848082	30
ZT16	88	0	0.775324	0	0.486449	0	0.072586	0.937216	0.015743	1.56474	0.170326	0	0	0.015006	0.812543	1.27477	0.94332	0.559969	0.449354	0	0	0.120667	0.583658	1.32389	0	0.015681	0.127267	0.412214	0.457115	0	0.40858				ZT16	88	0.384214	0.0839502	30
ZT16.25	89	0.36283	0.573066	0.068618	0.868659	0.104866	0.435519	0.946315	0.094458	0.730213	0.208176	0.190892	0	0.645258	0.549325	1.4549	0.902659	0.820419	0.898708	0.057208	0.48895	0.81176	0.229926	1.35873	0.359636	0.752705	1.1454	0.152672	0.162202	0	0.561798				ZT16.25	89	0.531196	0.0740934	30
ZT16.50	90	0.282201	0	0.068618	1.56359	0	0.241955	1.21929	0.692695	1.33003	0.567752	0.681756	0.041797	1.68067	0.045777	1.30248	0.975848	1.08087	1.02977	0.247902	0.68453	1.18473	0.159179	0.95227	0.148085	1.427	0.524976	0.351145	1.48931	0	0.778856				ZT16.50	90	0.691769	0.0994669	30
ZT16.75	91	0.141101	0	0	0.938151	0.083893	0.169368	1.42857	0.771411	1.72121	0.321726	0.709026	0	1.44058	0.297551	1.15006	0.967716	1.25016	1.46976	0.819985	0.117348	1.79903	0.300672	1.02195	0.211551	1.69359	0.254534	0.59542	2.25608	0.173283	0.676711				ZT16.75	91	0.759348	0.117228	30
ZT17	92	0	0	0	0.781793	0.104866	0.048391	1.45587	1.05479	1.43435	0.359576	0.572675	0.543365	1.5006	0.549325	1.59346	1.12223	0.989712	1.55402	0.667429	0.019558	1.86485	0.707464	0.870979	0.063465	1.56814	0	1.31298	2.13812	0.031506	0.20429				ZT17	92	0.770459	0.120291	30
ZT17.25	93	0.161258	0	0	0.521195	0.461409	0.120977	1.0737	0.094458	1.72121	0.246026	1.30897	0.020899	1.29052	1.32753	1.05307	0.894527	1.14598	2.37783	0.953471	0	1.81	0.636717	0.801301	0	1.94449	0	1.00763	2.31507	0	0.81716				ZT17.25	93	0.803514	0.133113	30
ZT17.50	94	0.282201	0	0.709058	0	0.587248	0.26615	1.32848	0.81864	2.30799	0.984103	1.09081	0.041797	2.41597	0.915541	0.94222	0.935187	0.638104	1.53529	0.64836	0.469392	1.85388	1.13194	0.812914	0	1.77199	0.09545	1.14504	2.86065	0	1.13636				ZT17.50	94	0.924159	0.137524	30
ZT17.75	95	0.020157	0	0.045746	0	0.524329	0.895233	1.17379	1.03904	1.77337	2.30886	0.245432	0	2.05582	1.07576	0.484966	0.634301	0.768329	1.25445	0.724638	0.899668	1.6674	1.66254	1.27744	0.465411	1.28587	1.00223	1.83206	2.65422	0	1.2002				ZT17.75	95	0.965709	0.133505	30
ZT18	96	0.645031	0	0.045746	0	0.230705	0.580692	0.764331	1.46411	1.91681	1.53293	0	0	1.21549	1.06432	0.18013	0.878263	0.494856	1.14211	0.457666	0.743204	1.67837	1.96321	1.31228	0.190396	1.08201	1.22494	2.62595	1.1944	0	0.919305				ZT18	96	0.851575	0.125936	30
ZT18.25	97	0.181415	0.084274	0	0	0.041946	0.580692	0.982712	1.30668	1.98201	2.04391	0	0.31348	1.02041	1.75097	0	1.09783	0.781352	0.533608	0.057208	0.762762	1.93067	2.42306	1.16131	0.08462	1.69359	1.59084	1.93893	0.545589	0.063012	1.08529				ZT18.25	97	0.867938	0.139959	30
		Pdf G4 Control																																			Pdf G4 Control
ZT		Fly 1	Fly 2	Fly 3	Fly 4	Fly 5	Fly 6	Fly 7	Fly 8	Fly 9	Fly 10	Fly 11	Fly 12	Fly 13	Fly 14	Fly 15	Fly 16	Fly 17	Fly 18	Fly 19	Fly 20	Fly 21	Fly 22	Fly 23	Fly 24	Fly 25	Fly 26	Fly 27	Fly 28	Fly 29	Fly 30	Fly 31	Fly 32		ZT		MEAN	SEM	N
ZT18.25		1.73249	2.25475	1.81516	0.443705	1.03251	1.25947	0.878419	0.770366	1.42114	1.14072	0.990535	1.49448	0.904088	0.333392	0.653737	0	0.985943	0.637459	0.833813	0.829619	0.455864	1.29489	1.14662		0.423057	0.652676	1.00916	0.910488	0.402313	1.07706	1.24247	0.284608		ZT18.25		0.945516	0.0875727	31
ZT18.50		1.74717	0.771361	2.02871	0.920688	0.956023	0.994798	0.519066	1.21292	1.73695	1.05544	0.396214	2.07927	0	0.263204	0.435825	0	1.18118	0.915624	1.00632	0.804854	0.020721	1.01163	0.996241		0.211528	0.77317	0.853905	0.887438	0.414886	1.08685	1.51136	0.170765		ZT18.50		0.86981	0.100581	31
ZT18.75		1.57099	0.65269	1.76771	1.16473	0.956023	1.0313	0.309443	0.573676	0.984581	1.14072	0.418226	2.33918	0.026205	0.666784	1.28568	0	1.79617	1.08948	0.440866	1.38682	0.300456	0.728376	1.72932		0.123392	0.994076	0.760751	0.783711	1.78527	0.783315	1.18683	0.125228		ZT18.75		0.932323	0.105805	31
ZT19		1.02775	0.336234	1.48297	0.654465	1.37667	1.00392	0.568976	0.491723	0.780234	0.767591	0.396214	1.64609	0.196541	1.08791	1.11135	0	0.546661	0.64905	0	0.73056	0.673436	0.020233	0.845865		0.282038	0.994076	0.683124	0.541683	0.968066	0.391658	0.927214	0.136612		ZT19		0.687707	0.075819	31
ZT19.25		0.89561	0.039557	1.89821	0.432612	2.02677	1.34161	0.668796	0	0.130039	0.4371	1.16663	2.14425	0.86478	0.824706	0.806276	0.091283	0.331902	0.69541	0	0.978207	0.849565	0.121396	0.169173		0.634585	0.682799	0.947058	0	0.678904	0.13708	0.686138	1.04736		ZT19.25		0.700897	0.104224	31
ZT19.50		0.381735	0.534019	2.40835	0.765391	1.22371	1.10432	0.259533	0.245861	0.06502	1.0661	0.913493	1.47282	0.694444	2.0179	0.52299	0.410771	0.234283	0.707	0.297106	1.23824	0.393701	0.950936	0.131579		1.02239	0.522141	0.745226	0.184403	1.05607	0	0.139082	0.910747		ZT19.50		0.729656	0.100656	31
ZT19.75		0.469828	0.712025	1.23384	0.488075	1.20459	0.602355	0.09982	0.737584	0.315809	1.02345	1.24367	1.5378	0.694444	1.59677	0	0	0.273331	0.046361	0.479203	1.11441	0.38334	0.930703	0		1.23392	0.030124	0.217358	0.679985	1.2698	0.283952	0.528512	0.011384		ZT19.75		0.627175	0.0887191	31
ZT20		0.396418	0.692247	1.47111	0.565724	1.4914	0.77576	0.718706	0.590067	0.037154	0.842217	0.86947	1.03964	0.340671	2.08809	0.087165	0.045641	0.624756	0.046361	0.04792	0.879148	0.445504	0.789074	0.056391		1.11052	0.60247	0.605496	1.14099	0.892633	0.861647	0.361613	0		ZT20		0.661806	0.0879502	31
ZT20.25		0.748789	0.079114	1.25756	1.33112	1.07075	0.657114	0.798563	1.13096	0.585176	0.927505	0.770416	0.064977	0.563417	2.22846	0.021791	0	1.10309	1.2981	0.45045	0.631501	0.404061	0.455235	0.206767		1.05764	0.702882	0.776277	1.15252	0.062861	0.81269	0.528512	0		ZT20.25		0.705751	0.0895823	31
ZT20.50		0.352371	1.04826	0.771147	2.37382	0.478011	0.355937	0.988221	0.65563	1.55118	1.19403	0.451244	0.23825	0.353774	1.70205	1.13314	0	0.634518	0.834492	0.479203	1.3373	0.404061	1.12291	0		1.02239	0.883623	0.574445	1.12947	0	1.18477	0.51924	0		ZT20.50		0.766887	0.0985234	31
ZT20.75		0.61665	1.18671	0.960968	1.30893	0.076482	0.574975	1.35756	0.688412	1.69051	0.682303	0.616333	0.584795	0.969602	1.4564	0.719111	0.136924	0.839516	0.567918	0.642131	1.37444	0.445504	1.46687	0.169173		1.83325	0.863541	1.00916	1.18709	0	1.70371	0.250348	0.842441		ZT20.75		0.865218	0.0893879	31
ZT21		0.969021	0.435127	1.42366	1.78591	0.803059	0.547595	1.74686	0.704802	1.54189	0.383795	0.40722	1.34286	1.72956	1.70205	0.17433	0.36513	1.09332	1.03153	0.632547	1.263	0.984252	1.21396	0.845865		1.51595	0.692841	1.27309	1.5559	0.088006	1.21414	0.797404	1.7418		ZT21		1.03247	0.0911212	31
ZT21.25		1.10116	0.39557	2.09989	0.987243	2.10325	0.766633	1.59712	0.704802	1.56976	0	0.374202	0.996318	1.4544	1.49149	0.130747	0.456413	0.829754	1.30969	0.900901	1.17633	0.901368	1.43652	1.05263		1.00476	0.461894	1.07126	1.09489	2.3133	1.0281	1.25174	1.34335		ZT21.25		1.0776	0.0978746	31
ZT21.50		0.822199	0.276899	1.98125	1.55297	0.650096	1.1682	1.52725	1.2457	1.66264	0.394456	0.495267	1.23457	1.86059	1.43885	0.762693	0.456413	1.35689	1.08948	1.00632	0.94106	2.12391	1.79059	1.63534		1.4807	0.953911	0.543394	0.968114	2.03671	1.08685	1.42791	1.28643		ZT21.50		1.20186	0.0908178	31
ZT21.75		1.45353	0.375791	1.86262	0.787576	1.12811	1.50589	2.85486	1.50795	0.380829	1.09808	0.792428	1.38618	1.97851	1.19319	1.59076	0	1.30808	2.01669	0.891317	0.792472	2.05139	1.4264	1.18421		2.50309	1.25515	0.838379	1.00269	0.829771	1.2533	1.465	1.25228		ZT21.75		1.28924	0.108356	31
ZT22		1.92336	0.454905	1.88634	1.4975	1.73996	1.62453	2.40567	2.21275	0.473714	1.15139	0.572309	1.92766	2.12264	1.08791	1.83046	0	1.35689	2.13259	1.95515	1.00297	2.15499	1.5478	0.977444		1.90376	1.93795	1.35072	1.4637	1.50867	1.89954	1.2981	1.86703		ZT22		1.52479	0.104885	31
ZT22.25		1.21862	1.08782	2.3609	1.67499	2.12237	1.77968	1.79677	1.9505	1.17964	1.75906	1.26568	1.51614	1.79507	1.73715	2.39704	0.228206	1.33737	2.121	1.59095	1.10203	3.12888	2.03338	1.12782		2.32681	2.2191	1.70781	2.58164	1.45839	1.91912	1.57626	1.70765		ZT22.25		1.73574	0.0991374	31
ZT22.50		0.836882	3.16456	2.25412	0.965058	3.44168	1.89833	1.87662	2.21275	1.44901	2.53731	1.68391	0.866363	2.72537	1.84243	1.39464	0.091283	0.995705	2.2369	1.51428	1.62209	2.74554	1.46687	0.808271		2.18579	2.25926	1.87859	2.76604	1.87327	1.97787	1.98424	1.53689		ZT22.50		1.84168	0.132767	31
ZT22.75		1.24798	2.86788	1.89821	1.2091	2.82983	1.78881	2.10621	1.9505	1.36541	2.82516	1.56284	1.5378	3.06604	1.91262	1.32927	0	1.15189	2.17895	2.02223	2.06786	2.93203	2.03338	1.35338		2.73224	2.39984	1.08679	2.73146	1.37038	1.96808	1.74316	0.466758		ZT22.75		1.86245	0.13166	31
ZT23		2.37851	2.09652	2.33717	1.8081	2.39006	2.08999	2.59533	3.3765	1.39328	2.59062	1.68391	1.99264	2.51572	1.87752	1.96121	0	2.38188	2.24849	1.69638	1.9688	2.85951	2.34699	2.34962		3.31394	2.41992	2.22015	2.55859	1.18179	2.04641	2.11405	1.02459		ZT23		2.12317	0.116042	31
ZT23.25		2.02613	2.07674	2.74054	2.05213	3.11664	1.88008	2.11619	2.44222	1.58833	2.07889	1.68391	2.10093	2.79088	1.63186	4.27108	0.045641	2.04998	1.99351	1.81139	2.36503	3.20141	2.44815	2.08647		2.838	2.30947	2.32883	2.80062	2.42645	2.07579	2.5962	1.8898		ZT23.25		2.25365	0.122619	31
ZT23.50		2.02613	1.16693	3.049	2.80643	3.174	1.84357	2.48553	2.72086	2.19209	2.07889	2.11314	1.86268	2.72537	1.64941	4.18392	1.50616	2.48926	2.51507	2.41518	2.56315	3.27393	2.56955	3.38346		3.03191	2.42996	2.68592	2.86977	3.19336	2.02683	2.21604	3.00546		ZT23.50		2.52429	0.111847	31
ZT23.75		2.29041	3.63924	3.16764	3.07266	3.07839	1.81619	2.40567	3.40928	2.73082	2.80384	2.68545	2.2742	2.94811	2.63204	5.94901	11.6385	3.40687	3.01344	2.73145	3.04606	3.47078	2.65048	1.76692		3.03191	2.47013	2.70144	3.15789	3.5831	2.35974	2.4293	3.16485		ZT23.75		3.21051	0.309871	31
ZT00		2.17296	3.69858	3.08459	2.75097	2.75335	1.76143	2.49551	3.42567	2.48932	2.73987	2.36628	2.64241	3.01363	1.94771	5.49139	8.03286	3.18235	2.70051	2.42476	3.09559	3.36718	2.18513	1.44737		2.94377	2.53037	2.48409	2.91587	3.24365	2.03662	2.42003	3.10792		ZT00		2.93393	0.212875	31
ZT00.25		2.55469	3.24367	2.98968	2.71769	2.96367	2.08086	2.38571	3.21259	2.45216	2.5693	2.55338	2.40416	2.8695	2.15827	5.68751	3.60566	3.18235	2.67733	2.51102	2.93462	3.40862	2.23571	1.03384		2.92614	2.42996	2.49961	2.90434	3.23108	2.21287	2.31803	3.24454		ZT00.25		2.7806	0.132205	31
ZT00.50		2.18764	3.83703	2.3609	3.19468	2.79159	2.71972	2.53544	2.49139	2.49861	2.91045	2.49835	3.31384	3.3543	2.93034	5.44781	1.50616	3.19211	3.03662	2.30017	2.90986	3.68836	2.49873	0.657895		3.63124	2.63079	2.82565	2.52401	3.38195	2.34995	2.44784	3.51776		ZT00.50		2.84423	0.144037	31
ZT00.75		2.37851	3.69858	1.61348	2.59567	1.85468	2.26339	2.67518	2.54057	2.00632	2.72921	2.49835	3.48711	2.81709	2.10563	2.57137	1.18667	2.59664	2.74687	2.09891	3.09559	3.30502	2.26606	0		3.33157	2.47013	2.04937	1.76335	2.21272	1.79183	2.38294	3.21038		ZT00.75		2.39817	0.1302	31
ZT01		2.217	2.70965	1.18638	2.5624	1.18547	2.31815	2.5554	1.83577	1.78339	2.63326	2.11314	2.51245	3.13155	1.54413	1.5036	0.775901	2.05974	2.26008	1.71555	2.88509	3.32574	2.1042	0		2.57359	1.67687	2.17358	1.29082	1.84813	1.85058	2.60547	2.53871		ZT01		2.04761	0.126525	31
ZT01.25		2.15827	2.13608	0.533871	2.39601	0.478011	2.19951	2.54542	1.11457	1.60691	1.81237	1.91503	1.86268	2.48952	1.63186	0.566572	0.456413	1.57165	1.93556	1.36094	2.56315	2.95276	1.87152	0		2.13291	1.47605	1.92517	1.34844	1.08122	1.66454	2.06769	1.6735		ZT01.25		1.6622	0.126602	31
ZT01.50		2.27573	1.97785	0.664373	2.36273	0.01912	2.04435	2.21601	0.295034	1.72766	1.51386	1.92604	2.23089	2.35849	1.75469	0.196121	0.547695	1.15189	1.43718	1.06383	2.1793	2.45545	1.61861	0		1.55121	0.522141	1.47493	0.829812	1.65954	1.47851	1.26101	0.979053		ZT01.50		1.41204	0.132714	31
ZT01.75		1.08648	1.18671	0.296595	2.16306	0.172084	1.68842	1.98642	0.967055	1.43043	1.01279	1.88202	1.3212	1.71646	1.05282	0.305077	0.593336	0.449043	1.03153	0.651716	1.49827	2.13427	1.1128	0.093985		0.987132	0.542223	1.36625	0.587783	0.817199	1.23372	0.834492	0.637523		ZT01.75		1.05932	0.102128	31
ZT02		1.13052	0.731804	0.023728	2.04104	0.038241	1.5789	1.58714	0.278643	1.36541	0.586354	1.52983	0.931341	1.53302	0.842253	0.414034	0.410771	0.32214	1.08948	0.642131	0.978207	1.38831	0.778958	0.075188		0.317292	0.461894	0.853905	0.518632	0.641187	1.01831	0.185443	0.398452		ZT02		0.796534	0.0948763	31
ZT02.25		0.513875	0.276899	0.035591	1.86356	0.114723	1.09519	1.11799	0	1.24466	0.639659	1.32071	0.498159	0.982704	0.842253	1.19852	0.36513	0.029285	0.753361	0.40253	0.544824	0.849565	0.41477	0.018797		0.088137	0	0.776277	0.472532	0.729193	0.910604	0	0.432605		ZT02.25		0.59781	0.0848623	31
ZT02.50		1.46821	0.435127	0.011864	1.73045	0	0.602355	0.868437	0	1.04031	0.170576	1.27669	0.411523	0.917191	0.789612	0.17433	2.46463	0.078094	0.220213	0.412114	0.198118	0.331538	0.222559	0.093985		0.035255	0	0.698649	0.507107	0.27659	0.127289	0.231803	0		ZT02.50		0.509504	0.1048	31
ZT02.75		0.469828	0.494462	0	1.54188	0	0.483709	0.459173	0.360597	0.845254	0	0.858464	0.151614	0.379979	0.438673	0.370451	0.912825	0.039047	0.254984	0.028752	0.111441	0	0.222559	0		0	0.090371	0.155255	0.530158	0.427458	0.450406	0.491423	0		ZT02.75		0.340928	0.0627824	31
ZT03		0.396418	0.039557	0	1.0538	0.01912	0.282924	0.289479	0.180298	0.613041	0.021322	0.517279	0.086636	0.013103	0.473767	0.130747	0	0	0	0.191681	0.185736	0	0.030349	0.263158		0.035255	0.040165	0.093153	0.172877	0.037717	0.293743	0.027816	0.295993		ZT03		0.186617	0.0419718	31
ZT03.25		0.190868	0	0	0.709928	0.01912	0.073013	0.129766	0	0.603753	0	0.627339	0.043318	0	0.473767	0.17433	0.091283	0	0.139082	0.019168	0	0	0.131512	0.601504		0	0.050206	0	0.184403	0.301735	0.469989	0	0.523679		ZT03.25		0.179283	0.0416229	31
ZT03.50		0.822199	0.059335	0	0.488075	0.325048	0	0.019964	0	0.55731	0.245203	0.506273	0	0	0.333392	0	0.182565	0.019524	0.092721	0	0	0	0	0.545113		0	0.050206	0.326036	0.103726	0.16344	0.13708	0	0.204918		ZT03.50		0.167165	0.0393802	31
ZT03.75		0.469828	0.039557	0	0.776484	0	0	0	0.032782	0.520156	0.010661	0.363196	0	0.013103	0.263204	0.130747	1.68873	0	0	0	0.012382	0	0	0.75188		0	0	0	0.080676	0.477747	0.372075	0	0.091075		ZT03.75		0.19659	0.0648913	31
ZT04		0.719424	0	0	0.232945	0	0	0	0	0.195059	0.042644	0.275149	0	0	0.122829	0.043582	1.18667	0	0.01159	0.04792	0	0	0	0.902256		0	0	0	0	0.025145	0	0	0.022769		ZT04		0.123483	0.0514054	31
ZT04.25		0.323007	0	0	0	0	0	0	0	0.241501	0.149254	0.198107	0	0	0.140376	0.239704	0.912825	0.126904	0.02318	0	0	0	0.101163	0.827068		0	0.010041	0.263934	0.046101	0.037717	0	0	0.011384		ZT04.25		0.117815	0.0400088	31
ZT04.50		0.396418	0	0.011864	0	0	0	0.019964	0.21308	0.529445	0.074627	0.011006	0	0	0.017547	0.152539	0.091283	0.556423	0	0	0.012382	0	0	0.639098		0	0	0.046577	0	0	0	0.009272	0.102459		ZT04.50		0.0930317	0.0325222	31
ZT04.75		0.132139	0	0.166093	0	0	0	0	0.049172	0.241501	0.021322	0.066036	0	0	0.122829	0.305077	0.045641	0.312378	0.01159	0.105425	0	0	0	0.469925		0	0	0.093153	0.069151	0.050289	0	0.046361	0.535064		ZT04.75		0.0917144	0.0252765	31
ZT05		0.660696	0	0	0.011093	0.057361	0	0	0	0.06502	0.031983	0.066036	0	0.117925	0.122829	0.065374	0.091283	0.224522	0	0.086256	0	0	0.010116	0		0	0.030124	0.062102	0.115252	0.025145	0.097914	0	0.512295		ZT05		0.0791395	0.0263486	31
ZT05.25		0.293643	0.039557	0	0	0.210325	0	0	0.180298	0.167193	0.10661	0.05503	0	0.013103	0.017547	0	0.319489	0.283093	0	0.028752	0	0	0.040465	0.056391		0	0.020082	0	0.02305	0.176012	0.3427	0	0.102459		ZT05.25		0.0798645	0.0196022	31
ZT05.50		0.278961	0	0.023728	0	0	0	0.009982	0	0.018577	0.053305	0.143077	0	0	0.210563	0.065374	0.273848	0.302616	0	0	0	0	0.020233	0		0	0.190782	0	0.011525	0.314307	0.048957	0	0.170765		ZT05.50		0.0689226	0.0190457	31
ZT05.75		0.557921	0	0	0.011093	0	0.118646	0	0.180298	0.083597	0.117271	0	0	0	0.070188	0.414034	0	0.087856	0	0.019168	0	0	0.010116	0		0	0	0	0	0.100578	0	0.037089	0.159381		ZT05.75		0.0634592	0.0226074	31
ZT06		0.352371	0	0	0.011093	0	0.036506	0	0	0.148616	0.053305	0.088048	0	0	0.087735	0.326869	0.821543	0.312378	0.01159	0	0	0	0.020233	0.112782		0	0.050206	0	0	0.012572	0	0	0.147996		ZT06		0.0836724	0.0305182	31
ZT06.25		0.117457	0.039557	0	0.04437	0	0.018253	0	0	0.055731	0	0.011006	0	0.065514	0.157922	0.239704	0.091283	0.21476	0.046361	0	0	0.062163	0.040465	0.37594		0	0.020082	0	0.02305	0.025145	0	0.018544	0.07969		ZT06.25		0.0563547	0.0154093	31
ZT06.50		0.293643	0	0.023728	0.133111	0	0	0	0.049172	0.046443	0.522388	0.187101	0	0	0.017547	0	0.593336	0.058571	0	0.019168	0	0.062163	0.020233	0.169173		0.017627	0.100412	0	0	0.037717	0.009791	0.5656	0.056922		ZT06.50		0.0962531	0.0303009	31
ZT06.75		0.499192	0	0	0	0	0	0	0.032782	0.204347	0.010661	0.077042	0	0	0	0	0.136924	0.253807	0	0.105425	0	0	0	0.075188		0	0.120494	0	0	0.037717	0	0.574873	0.193534		ZT06.75		0.0749028	0.025568	31
ZT07		0.425782	0	0	0	0	0	0	0	0.176482	0.053305	0	0	0.170335	0	0	1.36924	0.263569	0.01159	0	0	0	0.020233	0.075188		0	0.140576	0	0	0.150867	0	0.556328	0.136612		ZT07		0.11452	0.0481809	31
ZT07.25		0.48451	0	0	0.011093	0	0	0	0	0.204347	0.117271	0.198107	0	0	0	0	0.319489	0.165951	0	0.057504	0.012382	0	0	0.112782		0	0.070288	0	0.046101	0.012572	0	0.092721	0.022769		ZT07.25		0.0621899	0.0199964	31
ZT07.50		0.367053	0	0	0	0	0	0	0.049172	0.120751	0	0.05503	0	0.43239	0.052641	0.130747	0.456413	0.263569	0	0	0.235265	0	0.050582	0		0	0.251029	0.015526	0	0.037717	0	0.092721	0.034153		ZT07.50		0.0853148	0.0242318	31
ZT07.75		0.146821	0	0.011864	0	0	0	0	0.049172	0	0	0	0	0.013103	0	0.043582	1.87129	0.273331	0	0	0.061912	0.020721	0	0.018797		0	0	0.062102	0.057626	0.012572	0	0.027816	0		ZT07.75		0.086152	0.060333	31
ZT08		0.367053	0.019778	0.106774	0.022185	0	0	0	0.016391	0.092885	0	0.088048	0	0.026205	0.140376	0	0.273848	0.117142	0	0	0.024765	0.010361	0.030349	0		0	0	0	0.069151	0	0	0.111266	0.045537		ZT08		0.0503908	0.0152022	31
ZT08.25		0.073411	0	0.035591	0.055463	0.095602	0	0	0.065563	0.018577	0.085288	0.022012	0	0.026205	0	0	0.958466	0.10738	0.034771	0	0	0.041442	0.121396	0		0	0.030124	0	0.034575	0.050289	0	0.009272	0.102459		ZT08.25		0.0634802	0.0305875	31
ZT08.50		0.851564	0	0	0.04437	0	0	0	0	0.120751	0.031983	0.033018	0	0.013103	0.070188	0	0.73026	0.048809	0.034771	0	0.037147	0.020721	0.080931	0		0	0.070288	0	0	0.176012	0	0	0.034153		ZT08.50		0.0773571	0.0350994	31
ZT08.75		0.132139	0	0	0	0	0	0	0.278643	0	0.127932	0.29716	0	0	0	0	2.19078	0.380711	0	0.057504	0.024765	0	0.060698	0		0	0.471935	0.093153	0.103726	0.050289	0	0.241076	0.193534		ZT08.75		0.151743	0.0716795	31
ZT09		0.014682	0	0	0	0	0.02738	0	0.032782	0.278655	0	0.396214	0	0.013103	0.017547	0.17433	1.46052	0.097618	0	0.115009	0.024765	0	0.080931	0		0	0.060247	0	0.011525	0.075434	0.009791	0.630505	0.159381		ZT09		0.118723	0.0510757	31
ZT09.25		0.088093	0	0	0.04437	0.038241	0	0	0	0.018577	0	0.517279	0	0.117925	0.947535	0.17433	0.36513	0.126904	0	0.04792	0	0	0.070814	0		0	0.050206	0.124204	0.530158	0.528036	0	0.723227	0.216302		ZT09.25		0.152556	0.0440451	31
ZT09.50		0	0	0	0.022185	0	0.073013	0	0.049172	0.055731	0	0.440238	0	0.353774	0.157922	0.34866	8.6262	0.234283	0.01159	0.143761	0.061912	0.031082	0.060698	0.37594		0	0.160659	0	0.311179	0.628615	0	0.51924	0.170765		ZT09.50		0.414084	0.275554	31
ZT09.75		0.513875	0	0	0	0	0.34681	0	0.590067	0.733792	0.149254	0.374202	0.021659	0.786164	0.350939	0.305077	2.60155	1.0738	0.092721	0.670884	0.086677	0.041442	0.091047	0		0	0.110453	0.217358	0.841337	0.339452	0.558112	1.03848	0.614754		ZT09.75		0.404836	0.0941006	31
ZT10		0.587285	0.059335	0.023728	0	0	0.511089	0.029946	0.081954	0.650195	0.042644	0.253137	0.043318	0.471698	0.8598	0.261495	0.091283	0.800469	0	0.920069	0.099059	0.010361	0.171978	0.056391		0.070509	0.100412	0.543394	0.472532	0.339452	0.440615	1.56699	0.60337		ZT10		0.327823	0.0656462	31
ZT10.25		0.851564	1.06804	0.011864	0	0	0.693621	0.04991	0.098345	1.10533	0.351812	1.18864	0.368204	0.104822	0.543955	0.239704	0	0.595471	0	1.9839	0.198118	0.072524	0.242792	0.131579		0.405429	0.130535	0.714175	0.172877	1.16922	0.421032	0.917942	0.295993		ZT10.25		0.455723	0.0854246	31
ZT10.50		0.660696	0.25712	0.047455	0.011093	0.038241	0.602355	0.029946	0	0.575887	0.319829	1.56284	0.693091	0.078616	0.315845	0.130747	0.319489	0.497852	0.243394	2.47268	0.742942	0.020721	0.263025	0		0.229156	0.471935	1.80096	0.276604	0.540608	0.411241	1.01994	0.113843		ZT10.50		0.475747	0.101538	31
ZT10.75		0.425782	0.474684	0	0.077648	0.038241	0.958292	0.009982	0	0.99387	0.127932	1.38675	1.21291	0	0.193016	0.021791	0.36513	0.654041	0.057951	2.41518	1.12679	0.082884	0.495701	0.056391		0	0.833417	2.43751	0.933538	0.829771	0.411241	1.02921	0.387067		ZT10.75		0.58183	0.117187	31
ZT11		0.69006	0.375791	0	0.920688	0	1.46938	0	0	0.705926	0.98081	1.40876	3.05393	0.052411	0.614143	0	0.638978	0.21476	0.602689	2.34809	1.73353	0.290095	0.82954	0.075188		0.070509	0.803294	2.04937	0.726085	0.352024	0.930187	2.0955	0.455373		ZT11		0.789907	0.141087	31
ZT11.25		1.98209	0.217563	0.023728	1.57515	0	2.03523	0	1.13096	1.62549	1.44989	1.46379	2.81568	0.43239	0.982629	0.305077	1.41488	1.39594	1.2981	2.45352	2.87271	0.497306	1.61861	0.300752		0.705094	1.55638	2.51514	0.991164	0.565753	1.76246	2.30876	1.01321		ZT11.25		1.26805	0.150161	31
ZT11.50		1.87931	1.42405	0	1.84137	0.516252	2.56457	0.069874	2.22914	1.62549	1.56716	1.94805	2.64241	0.773061	1.84243	0	0.136924	1.48379	2.02828	2.24267	2.89747	0.518027	2.03338	0.056391		0.810858	1.97811	2.35988	1.56742	2.16243	2.13453	2.7631	2.28825		ZT11.50		1.5608	0.160582	31
ZT11.75		1.82058	2.37342	0.023728	1.94121	0.172084	2.48243	0.189659	2.37666	1.95059	2.51599	2.24521	2.44748	0.86478	1.85997	0.087165	0	2.10855	2.89754	2.53019	3.24418	0.901368	2.4785	0.150376		1.26917	2.12873	2.43751	2.14368	2.12472	2.2912	2.62401	2.74363		ZT11.75		1.78788	0.17501	31
ZT12		2.8777	3.30301	0.047455	2.54021	1.66348	2.34553	0.68876	3.70431	2.1828	3.24094	2.42131	2.62075	1.79507	2.21091	0.217912	0.912825	2.94807	3.78999	2.53977	3.33086	2.18608	2.78199	0.131579		2.69699	2.7312	2.71697	2.33961	2.42645	2.31078	2.70746	3.02823		ZT12		2.30448	0.176355	31
ZT12.25		2.37851	3.8568	0.794875	2.80643	3.40344	2.30903	1.7768	3.86822	2.71224	3.40085	3.18072	3.2272	2.71226	2.61449	0.610155	2.23642	3.56306	3.78999	2.53977	3.68995	2.56942	2.73141	0.582707		3.75463	3.0726	3.18274	2.78909	3.01735	2.41849	2.69819	3.75683		ZT12.25		2.77563	0.159261	31
ZT12.50		3.36221	5.55775	4.24724	4.07099	6.02294	2.64671	3.32402	5.04835	3.68754	4.13646	4.69954	3.83366	3.99633	2.78996	7.43081	9.17389	4.18782	4.17246	3.6036	3.98712	4.66225	3.55084	4.68045		4.44209	3.94618	6.87781	4.35651	4.24943	3.00597	3.19889	4.9408		ZT12.50		4.44809	0.248224	31
ZT12.75		2.64278	5.16218	4.1642	3.70494	4.41683	2.4368	3.14434	4.29438	3.40888	3.62473	4.00616	2.79402	4.04874	2.50921	6.05797	6.70927	3.97306	3.60454	3.15315	3.61565	4.45503	3.12595	4.66165		4.30107	3.42404	5.1079	3.8494	3.77169	2.89827	2.96708	4.75865		ZT12.75		3.89653	0.177096	31
ZT13		2.51064	5.06329	3.80828	3.31669	4.45507	2.36379	3.24416	4.13047	3.18596	3.37953	3.76403	2.72905	3.70807	2.78996	5.09915	3.33181	3.91449	3.39592	2.90397	3.52897	4.11314	2.87304	4.68045		4.40684	3.20313	4.58003	3.83788	3.92256	2.46744	2.89291	4.30328		ZT13		3.60981	0.134823	31
ZT13.25		2.68683	5.00396	4.05742	3.1503	4.35947	2.55544	3.30405	3.98295	3.40888	3.39019	3.73102	2.77236	3.73428	2.42148	5.2299	3.60566	3.77782	3.61613	3.1819	3.26894	4.1235	3.14618	5.39474		4.5126	3.40396	3.86586	4.01076	3.69625	2.80035	2.96708	4.13251		ZT13.25		3.65461	0.132524	31
ZT13.50		1.90868	4.56883	3.98624	2.76206	3.97706	2.31815	3.2242	3.93378	3.08378	3.28358	3.66498	2.55577	3.69497	2.42148	3.53018	3.24053	3.74854	3.52341	2.93272	2.82318	3.87485	2.88316	5		4.47735	3.31359	2.94985	3.72263	3.43223	2.61431	2.78164	2.27687		ZT13.50		3.30673	0.128478	31
ZT13.75		1.20393	3.9557	3.78455	1.40876	5.25813	2.06261	2.84488	3.52401	2.92588	2.45203	2.45432	1.94932	3.00052	2.17582	2.28808	0.319489	3.05545	3.43069	2.61645	2.43933	3.3879	3.05513	4.84962		4.19531	3.08264	1.49045	3.44602	2.6779	2.33036	2.49421	0.60337		ZT13.75		2.73429	0.197138	31
ZT14		1.10116	2.01741	3.72523	0.865225	2.88719	1.84357	2.77501	3.0159	2.81442	2.36674	1.21065	2.53411	2.04402	2.03545	0.501199	0.228206	2.12807	1.72694	1.77305	1.12679	1.98923	2.73141	5.39474		3.38445	2.83161	0.807328	2.95044	0.968066	2.32057	1.88224	1.17259		ZT14		2.10171	0.19136	31
ZT14.25		0.763471	0.217563	2.21853	0.04437	1.95029	1.87095	2.2759	1.29487	1.51403	2.11087	0.242131	2.20923	0.956499	1.9828	0.762693	0.228206	0.712612	0.764951	1.64846	0.359089	1.51264	2.61002	3.64662		1.42782	2.5605	0.574445	2.08605	0.553181	2.02683	1.1312	0.284608		ZT14.25		1.3723	0.160278	31
ZT14.50		0.058729	0	0.711828	0.022185	0.82218	1.32336	2.14614	0.590067	0.362252	1.17271	0.429232	1.60277	0.026205	1.50904	0.544781	0	0.566185	0.614279	0.35461	0	0.839204	1.76024	3.64662		0.017627	1.9279	0.13973	1.7403	0.27659	1.91912	0.556328	0.887978		ZT14.50		0.857038	0.152059	31
ZT14.75		0.264278	0	0.533871	0.055463	0.611855	1.47851	1.80675	0.163908	0.055731	1.41791	0.46225	0.671432	0	1.73715	0.762693	0.045641	0.253807	0.359295	0.536707	0	0.145048	1.07233	3.1203		0	0.572347	0.41919	1.44064	0.553181	1.79183	0.463607	0.626138		ZT14.75		0.691028	0.130248	31
ZT15		0.425782	0	0.462688	0.576816	0.152964	1.14995	0.978239	0	0.213636	0.788913	0.143077	0.519818	0.026205	1.78979	0.283286	1.59744	0.907848	0.289754	0.507955	0.012382	0.020721	1.03187	2.78195		0	0.060247	0.201832	0.898963	0.427458	1.62538	0.398702	0.26184		ZT15		0.59792	0.116482	31
ZT15.25		0.601967	0	0.49828	0.521353	0.038241	0.885279	0.509084	0.016391	0.018577	0.053305	0.121065	0.216591	0.209644	0.754518	0	0	0.390472	0.197033	0.134177	0.160971	0.020721	0.728376	3.1015		0	0	0.155255	0.33423	0.465175	0.763732	0	0.091075		ZT15.25		0.35442	0.103904	31
ZT15.50		0.264278	0	0.972832	0.42152	0.573614	0.693621	0.349371	0	0	0.245203	0.231125	0.064977	0.262055	0.701878	0.087165	0.091283	0.195236	0.173853	0.507955	0.594354	0.041442	0.333839	2.65038		0	0.311276	0	1.09489	0.075434	0.656027	0	0.478142		ZT15.50		0.389411	0.092154	31
ZT15.75		1.10116	0	0.783011	0.033278	0.344168	0.365063	0.598922	0	0.817388	1.15139	0.506273	0	0.013103	0.666784	0.566572	0.319489	0.634518	0.591099	0.565459	0.185736	0.259014	0.182094	2.27444		0	1.56642	0	0.73761	1.6344	0.67561	0	1.32058		ZT15.75		0.577212	0.10094	31
ZT16		1.57099	0	1.04401	0.022185	0.535373	0.456329	0.63885	0.081954	1.56047	0.597015	0.011006	0.021659	0	0.8598	0.021791	0.045641	0.468567	0.324525	0.249185	0.037147	0.19685	0.870005	1.67293		0	1.16478	0	1.14099	0.364596	0.891021	0	1.60519		ZT16		0.530737	0.100615	31
ZT16.25		0.61665	0	0.522007	0.122019	0	1.18646	0.169695	0.753975	1.1332	0.383795	0.561303	0	0.052411	0.736971	0.087165	0	0.292854	0.359295	0.80506	0.371471	0.176129	0.991401	0.263158		0	0.94387	0.403664	1.47522	0.528036	0.685401	0.111266	1.7418		ZT16.25		0.49917	0.0826792	31
ZT16.50		0.161503	0.039557	0.877921	0.033278	1.01338	0.80314	0.63885	0.704802	0.705926	0.021322	0.418226	0	0.262055	0.561502	1.39464	0	0.263569	0.707	1.58137	0.495295	0.238293	1.01163	0.037594		0	0.913746	0.574445	1.49827	1.4961	0.998727	0.806676	1.6735		ZT16.50		0.642978	0.0930763	31
ZT16.75		0.161503	0.138449	1.00842	0.898502	1.28107	0.967418	0.908365	0.803147	0.315809	0.287846	0.253137	0	0.969602	0.543955	1.69972	0	0.253807	0.544738	1.61012	0.049529	0.124327	0.323723	1.03384		0.035255	1.01416	0.86943	1.5098	1.83555	0.910604	1.14975	1.03597		ZT16.75		0.727017	0.0967602	31
ZT17		0.954339	0	1.06774	0.732113	1.64436	1.27772	1.43741	1.11457	0.380829	0.660981	0.737398	0	1.20545	0.719424	0.479407	0	0.819992	0.707	1.77305	0.866766	0.072524	0.242792	0.921053		0	1.26519	0.745226	1.26777	1.29495	1.19456	1.51136	1.12705		ZT17		0.845839	0.0914667	31
ZT17.25		1.27734	0.237342	0.723692	1.09817	0.535373	1.67929	1.92653	0.65563	0.455137	1.1194	1.2987	0	0.773061	0.386033	0.17433	0.867184	0.81023	0.904033	1.96473	0.73056	0.124327	0.475468	0.714286		0	1.22502	0.186306	0.829812	0.60347	1.40997	1.02921	0.990437		ZT17.25		0.813067	0.0932328	31
ZT17.50		1.20393	1.18671	0.652509	1.12035	0.573614	1.34161	1.82671	0.688412	0.492291	1.05544	0.86947	0	0.851677	0.526408	0.087165	0	0.497852	0.938804	1.62929	0	0	0.505817	1.57895		0.370175	1.04428	0.046577	0.622359	0.100578	1.16518	0.713955	0.956284		ZT17.50		0.730529	0.09274	31
ZT17.75		0.704742	0.949367	0.972832	0.643372	0.516252	0.985671	1.09802	0.557286	1.27252	0.597015	0.495267	0	0.917191	0.210563	0.087165	0	0.517376	1.03153	1.38969	0.198118	0.18649	0.950936	1.40977		0.652212	1.07441	0.326036	0.633884	0.012572	1.17497	0.992119	1.13843		ZT17.75		0.699865	0.0763429	31
ZT18		1.4829	1.48339	0.866058	0.42152	0.592734	1.11344	1.40747	1.04901	0.631618	0.383795	0.726392	0.801386	0.904088	0.263204	0.806276	0	1.29832	1.27492	0.958405	0.222883	0.18649	1.41629	1.12782		0.370175	0.903705	0.372613	0.449481	0.704048	1.49809	0.871581	0.409836		ZT18		0.806385	0.0779342	31
ZT18.25		1.73249	2.25475	1.81516	0.443705	1.03251	1.25947	0.878419	0.770366	1.42114	1.14072	0.990535	1.49448	0.904088	0.333392	0.653737	0	0.985943	0.637459	0.833813	0.829619	0.455864	1.29489	1.14662		0.423057	0.652676	1.00916	0.910488	0.402313	1.07706	1.24247	0.284608		ZT18.25		0.945516	0.0875727	31
		Pdf G4 x miR-277 SP																																			Pdf G4 x miR-277 SP
ZT		Fly 1	Fly 2	Fly 3	Fly 4	Fly 5	Fly 6	Fly 7	Fly 8	Fly 9	Fly 10	Fly 11	Fly 12	Fly 13	Fly 14	Fly 15	Fly 16	Fly 17	Fly 18	Fly 19	Fly 20	Fly 21	Fly 22	Fly 23	Fly 24	Fly 25	Fly 26	Fly 27	Fly 28	Fly 29	Fly 30	Fly 31	Fly 32		ZT		MEAN	SEM	N
ZT18.25		0	1.13575	2.08845	0.256027	1.75487	1.44287	1.4243	1.69574	0.503018	0.749115	0.705128	0	1.26083	1.31016	2.65434	0.7105	0.652681	1.10037	1.39419	2.25197	2.52141	1.31659	0.394452	1.53641	0.657453	0.012484	1.44594	1.83782	0.098765	0.969811	0	1.90505		ZT18.25		1.11833	0.133459	32
ZT18.50		0	0.432666	2.09962	0	1.71309	1.49487	1.09021	1.63114	1.78571	0.463089	0.705128	0.047427	1.46347	1.06192	2.71399	0.699222	0.637141	1.11148	1.52788	2.06299	0.987155	1.74383	0.992493	1.36705	0.46961	0.037453	1.44594	1.53797	0.938272	1.34522	0	1.36734		ZT18.50		1.09292	0.121965	32
ZT18.75		0	1.38814	1.39602	0.853424	1.6156	1.27388	0.298927	1.12242	0.653924	0.408608	0.666667	0	1.83497	0.717142	1.89383	0.676666	1.0878	1.31155	1.08862	0.740157	0.856327	1.42122	1.29787	1.95983	0	0.074906	1.47059	1.596	1.11111	1.83013	0.328857	1.18298		ZT18.75		1.00494	0.103156	32
ZT19		0	0	1.15032	1.5575	1.62953	0.857923	0.509935	1.02552	0.352113	0.286026	0.782051	0	0.833052	0.482692	2.44557	1.33078	1.21212	1.5783	2.29183	0.377953	0.784967	1.56073	0.928871	1.39124	0	0.049938	1.69241	1.36386	1.62963	1.72063	0.356262	0.891074		ZT19		0.971026	0.119836	32
ZT19.25		0	0	0.770605	0.896096	1.47632	1.0659	0.808862	0.613695	0.603622	0.749115	0.564103	0.80626	0.742992	0.717142	1.62541	1.56761	1.95804	1.26709	1.356	0.582677	0.666032	1.09861	0.839802	1.31865	0.080504	0.174782	1.72527	1.09302	1.67901	1.12623	0.246643	0.384084		ZT19.25		0.893881	0.092297	32
ZT19.50		0	0.036056	0.658923	0.789418	1.54596	0.88392	0.93195	0.371447	0.55332	1.60719	1.08974	0.901115	1.08072	0.992966	1.47629	1.3195	2.51748	0.855841	1.05042	0.913386	1.15366	1.97053	0.916147	1.16138	0.013417	0.786517	1.70884	0.909237	2.04938	0.844674	0	0		ZT19.50		0.971545	0.108527	32
ZT19.75		0	0	0.301541	1.10945	1.30919	0.753932	0.193424	0.347222	0.100604	0.994279	1.08974	0.474271	0.66419	0.744725	1.01402	1.421	2.20668	0.666889	1.22231	0	0.440057	1.43866	0.814353	0.992015	0.348853	0.749064	1.76635	0.580364	1.92593	0.735179	0	0		ZT19.75		0.762634	0.103921	32
ZT20		0	0.018028	0.424391	0.576061	0.947075	0.350968	0.123088	0.008075	0.226358	0.095342	0.384615	0.094854	1.23832	0.23445	0.253504	1.54506	2.08236	0.355674	0.91673	1.27559	1.21313	1.03758	0.992493	1.22187	0.496444	0.561798	1.28163	0.851201	0.592593	0.610042	0	0		ZT20		0.625291	0.0947308	32
ZT20.25		0.367401	0.144222	0.167523	0.938767	0.738162	0.233979	0	0.01615	0.377264	0.040861	0.666667	0.094854	1.12575	0.165494	0.208768	1.98489	0.683761	0.355674	1.14591	1.95276	1.02283	1.14221	1.04339	1.0767	0.36227	0.998752	1.05159	0.309528	0.493827	0.782105	0	0		ZT20.25		0.615377	0.0948663	32
ZT20.50		0	0.198305	0	0.87476	0.766017	0.376966	0	0.088824	0.653924	0.326886	0.858974	0.023714	1.14826	0	0.760513	1.40972	0.714841	0.155607	0.592055	1.41732	0.844434	1.2294	0.801629	0.544399	0.187844	0.087391	0.78048	0.831856	0	2.86251	0	0		ZT20.50		0.57927	0.107935	32
ZT20.75		0	0.108167	0.379719	0.768082	0.557103	0.909918	0.052752	0.008075	0.176056	0.054481	0.871795	0	0.57413	0.68956	0.835073	1.49994	0.808081	0.566856	0.649351	1.10236	1.2726	0.898073	0.852526	0.641181	0.134174	0.561798	0.755833	0.638401	0.148148	1.486	0	0.076817		ZT20.75		0.564908	0.0774144	32
ZT21		0	0.16225	0.089346	0.277363	0.654596	0.987911	0.967118	0.088824	0.679074	0.435849	1.21795	0.165995	1.137	0.124121	0.283328	1.03756	0.963481	0.644659	0.439267	0.362205	1.07041	0.540588	0.699835	0.133075	0.241513	0.62422	1.0023	1.64437	0	1.37651	0	0		ZT21		0.564085	0.0813732	32
ZT21.25		0.0668	0.036056	1.40719	0	0.738162	1.1439	1.68806	0.137274	0.452716	0.844457	1.19231	0.687693	1.48598	0.013791	0.29824	1.15033	0.40404	0.589085	0.114591	0.031496	1.43911	0.802162	1.03066	0.725865	1.69059	0.124844	1.33914	1.58633	0	1.90834	0	0.04609		ZT21.25		0.724228	0.11004	32
ZT21.50		0	0.937444	1.89859	0.746746	0.724234	1.46887	2.198	0.629845	0.679074	1.29392	2.19231	2.37135	1.46347	0.013791	0.775425	1.00372	0	1.10037	1.10772	0	1.23692	1.05502	1.08156	1.02831	1.69059	0.012484	1.45416	2.0216	0	1.29829	0	0		ZT21.50		0.983869	0.128358	32
ZT21.75		0.233801	0.306472	2.50168	1.89887	0.807799	1.45587	2.39142	1.42926	2.06237	1.30755	2.80769	3.3199	1.49724	0.165494	1.77453	1.19544	0.668221	0.655774	1.83346	0.062992	1.55804	1.4997	1.42512	1.50012	1.52958	1.58552	1.44594	1.88618	0	1.32958	0.986572	0.491627		ZT21.75		1.36293	0.140217	32
ZT22		0.133601	2.23544	2.16663	2.75229	2.35376	1.29988	2.7431	2.35788	2.48994	1.40289	1.80769	3.98387	1.6661	1.86181	1.864	1.26311	2.29992	1.1226	1.24141	0.299213	1.20124	1.66536	2.07405	1.95983	1.97236	2.02247	1.75813	1.90553	0.098765	1.28265	2.02795	0.906437		ZT22		1.75687	0.139403	32
ZT22.25		0	2.7943	2.23364	2.02688	2.15877	2.15781	2.97169	2.30943	3.47083	2.42441	2.0641	3.93645	1.68862	2.24797	2.9824	2.08639	2.19114	1.63388	1.39419	0.755906	1.49857	1.42122	2.11223	1.89935	2.68348	2.64669	1.6349	2.05062	1.77778	2.09604	1.78131	1.12152		ZT22.25		2.07039	0.132592	32
ZT22.50		0.300601	3.10078	2.43467	2.43226	2.1727	2.28779	2.65518	2.25291	3.39537	2.66957	1.96154	3.60446	1.37341	2.20659	2.43066	2.97733	2.89044	1.90063	1.89076	0.929134	1.41532	1.76127	2.41761	2.04452	2.67007	2.82147	1.60204	2.06997	4	1.15752	2.46643	2.15087		ZT22.50		2.26387	0.135354	32
ZT22.75		0.0668	3.29908	2.2113	3.13633	1.82451	2.13181	2.02216	2.09948	3.52113	2.8875	1.98718	3.22504	1.55353	2.01351	2.29645	3.06755	3.23232	1.68945	1.2796	2.29921	2.65224	1.64792	2.45578	2.31067	2.88474	3.59551	1.86494	2.33113	2.93827	1.04802	2.52124	3.34921		ZT22.75		2.35761	0.139008	32
ZT23		2.13761	3.13683	2.31182	2.06955	1.97772	2.37879	2.81343	2.17216	2.28873	2.38355	2.17949	2.58478	1.35089	2.85478	2.32627	2.78561	2.8749	1.94509	1.24141	1.71653	1.87916	1.81358	2.07405	2.32277	2.50906	3.14607	1.93888	2.2344	2.27161	1.64242	2.13757	3.24166		ZT23		2.27316	0.08589	32
ZT23.25		2.47161	2.63205	2.33415	2.13356	1.88022	2.05382	2.3035	2.20446	2.08752	2.12476	2.10256	2.89305	1.28335	1.97214	2.31136	2.9435	3.27894	2.12293	1.2987	1.35433	1.68887	1.44738	2.5703	2.25018	2.56273	3.43321	1.84851	2.28277	2.12346	1.43907	2.19238	3.76402		ZT23.25		2.23092	0.10449	32
ZT23.50		4.40882	2.61403	2.04378	1.5575	1.94986	2.1968	2.32108	2.19638	2.06237	2.62871	1.8718	2.46621	1.84622	2.52379	2.2368	2.32322	2.47086	2.27854	1.48969	1.40158	1.85538	1.44738	2.26492	2.06872	2.79082	2.88389	1.69241	1.92487	3.16049	2.26811	2.46643	3.5643		ZT23.50		2.28987	0.109397	32
ZT23.75		6.57983	3.67766	2.35649	2.92298	2.04735	2.72975	2.62001	2.42248	3.47083	3.33697	3	3.53332	1.75616	2.90994	2.19207	2.36833	2.7195	2.41192	1.66157	2.85039	2.62845	1.48226	2.18857	2.32277	3.13967	3.25843	1.93888	2.30211	5.33333	1.37651	5.06988	4.33246		ZT23.75		2.9044	0.200109	32
ZT00		4.90982	2.66811	1.9321	2.1549	1.85237	2.2618	2.83102	2.33366	3.24447	3.17352	2.42308	2.89305	1.20455	1.83423	2.07277	2.00744	2.2533	1.96732	1.64247	2.09449	2.21218	1.46482	2.1504	1.87515	2.99208	3.1211	1.64312	2.03127	5.23457	1.17316	5.34393	3.99447		ZT00		2.53096	0.186834	32
ZT00.25		5.37742	2.97458	1.75341	1.79219	1.82451	2.04082	2.14524	2.01873	3.04326	2.51975	1.98718	2.4425	1.33964	2.23418	2.08768	1.99617	1.8648	2.07847	1.3369	2.62992	1.93863	1.50841	1.55236	1.85096	2.88474	2.97129	1.36379	1.77011	3.75309	1.09495	3.69964	3.08803		ZT00.25		2.2801	0.154028	32
ZT00.50		1.77021	2.7943	1.12799	1.28014	1.47632	1.18289	0.773694	1.80071	2.79175	2.0158	2.15385	0.592839	1.39593	1.65494	0.462273	0.902222	0.979021	1.25597	1.77616	1.25984	0.987155	1.1858	1.03066	1.69369	2.45539	1.49813	0.821558	1.36386	1.80247	1.01674	2.302	0.73744		ZT00.50		1.44818	0.106484	32
ZT00.75		1.77021	3.33514	0.759437	0.981438	1.35098	1.1309	1.19571	1.71996	1.93662	1.53909	1.76923	0.616552	1.83497	1.71011	0.193856	0.879666	1.11888	0.911415	2.27273	0.88189	1.15366	0.993984	1.38695	1.70578	2.02603	1.37328	1.10089	1.23811	1.20988	1.92398	2.16498	0.337994		ZT00.75		1.39138	0.109762	32
ZT01		2.03741	2.70416	0.457896	0.810753	1.03064	0.675939	0.369263	1.52616	1.3833	1.0079	1.0641	0.426844	0.979399	1.255	0.387712	1.20672	0.45066	0.533511	1.85256	1.33858	1.2726	0.627779	1.2597	1.56061	2.29438	0.973783	0.665462	0.899565	0.716049	0.954169	1.31543	0.13827		ZT01		1.06801	0.103291	32
ZT01.25		0.935204	2.34361	0.614251	0.789418	1.03064	0.55895	0.492351	1.21124	0.804829	1.29392	0.717949	0.616552	0.630418	1.35154	0.104384	0.992444	0.40404	0.500167	1.75707	1.25984	0.927688	0.758567	0.827077	1.0646	1.69059	0.749064	0.394348	0.444946	0.493827	1.06366	1.09619	0.015363		ZT01.25		0.872961	0.0851616	32
ZT01.50		1.2692	1.73066	0.424391	0.704075	1.04457	0.480957	0.158256	0.872093	0.427565	0.721874	0.641026	0.165995	0.934369	1.99972	0.178944	0.733055	0.2331	0.62243	1.77616	0.661417	0.677926	0.401081	0.610765	1.0525	1.58326	0.561798	0.435426	0.70611	0.419753	0.766463	1.151	0.04609		ZT01.50		0.756001	0.0864905	32
ZT01.75		0.200401	1.73066	0.301541	0.320034	0.807799	0.350968	0.140672	0.936693	0.628773	0.177063	0.217949	0.071141	0.585388	0.910219	0.029824	0.642833	0.10878	0.555741	0.687548	1.30709	0.856327	0.671375	0.928871	1.16138	1.01972	0.424469	0.106802	0.435273	0.296296	0.578758	1.53467	0		ZT01.75		0.585158	0.0784517	32
ZT02		0.167001	1.18983	0.111682	0.405377	0.710306	0.285974	0.404431	0.524871	1.10664	0.53119	0.423077	0.094854	0.844309	0.524066	0.521921	0.270667	0.17094	0.389019	0.821238	0.425197	0.190295	0.366205	0.419901	0.96782	0.389105	0.174782	0.057509	0.590037	0.271605	0.391053	1.34283	0		ZT02		0.471367	0.0589401	32
ZT02.25		0.167001	0.450694	0.067009	0.021336	0.571031	0.116989	0.070336	0.347222	0.201207	0.640153	0.74359	0.023714	0.66419	0.358571	0.059648	0.157889	0.03108	0.222296	1.03132	0.204724	0.523311	0.4098	0.343555	0.653278	0.254931	0.287141	0.065725	0.338546	0.17284	0.125137	0.822143	0		ZT02.25		0.317075	0.0472678	32
ZT02.50		0.300601	0.306472	0.055841	0.128014	0.250696	0.22098	0.08792	0.298773	0.578471	0.653773	0.076923	0.118568	0.371496	0.358571	0.014912	0.112778	0	0.177837	1.14591	0.141732	0.285442	0.392362	0.432625	0.556496	0	0.337079	0.07394	0.270837	0	0.062568	0.685119	0		ZT02.50		0.265523	0.0446851	32
ZT02.75		0.0668	0.522805	0.111682	0.021336	0.417827	0.597946	0.298927	0.234173	0.628773	0.136203	0.576923	0.023714	0.416526	0.068956	0	0	0	0.055574	0.78304	0.220472	0.107041	0.279013	0.369004	0.48391	0.026835	0.162297	0.049293	0.222473	0.049383	0.125137	0.5755	0		ZT02.75		0.238486	0.0404777	32
ZT03		0.233801	0.955471	0.055841	0.106678	0.194986	0.129988	0.105504	0.0323	1.333	0.340507	0.166667	0.071141	0.123832	0.620604	0.029824	0.056389	0	0.011115	1.16501	0.220472	0.130828	0.296451	0.26721	0.290346	0.05367	0.124844	0.024647	0.154764	0	0.234632	1.20581	0		ZT03		0.27301	0.065169	32
ZT03.25		0.367401	1.04561	0	0.042671	0.431755	0.168985	0.035168	0.113049	0.125755	0.204304	0.371795	0.071141	0.056287	0.482692	0	0.090222	0	0	0.974026	0.141732	0.333016	0.10463	0.330831	0.278248	0	0.012484	0.106802	0.348219	0	0.078211	0.438476	0		ZT03.25		0.211047	0.0458748	32
ZT03.50		0.0668	0.450694	0.067009	0	0.236769	0.194982	0.228592	0.072674	0.025151	0.272405	0.294872	0	0.033772	0.23445	0.029824	0.011278	0	0.077804	1.16501	0.566929	0.392483	0.026157	0.17814	0.181466	0.026835	0.037453	0.008216	0.241818	0	0.078211	0.657714	0		ZT03.50		0.183047	0.0439239	32
ZT03.75		0.200401	0.378583	0.089346	0	0.389972	0.402964	0.052752	0.096899	0.427565	0.231545	0.089744	0	0.551615	0.482692	0.313152	0.011278	0	0.088919	1.2987	0.204724	0.214082	0.139506	0.114518	0.036293	0.026835	0	0.008216	0.715783	0	0.062568	0.246643	0		ZT03.75		0.214853	0.0483071	32
ZT04		0.0668	0.180278	0.022336	0	0.181058	0.194982	0.017584	0.04845	0.27666	0.231545	0.128205	0	0.697962	0.57923	0.029824	0	0	0.011115	0.725745	0.519685	0.225975	0.20926	0.152691	0	0.026835	0.012484	0	0.058036	0	0.203347	0.712524	0		ZT04		0.172269	0.0401579	32
ZT04.25		0.167001	0.090139	0.111682	0	0.264624	0.22098	0.035168	0.209948	0.603622	0.177063	0.358974	0	0.495328	0.206868	0	0	0	0	0.763942	0.062992	0.142721	0.183102	0.254485	0.024195	0	0	0.049293	0.270837	0	0.2972	0.63031	0		ZT04.25		0.17564	0.0362899	32
ZT04.50		0	0.018028	0.033505	0	0.097493	0.181984	0.140672	0.080749	0.779678	0.01362	0.282051	0.094854	0.292694	0.275824	0	0	0	0.044459	0.649351	0.031496	0.023787	0.10463	0.445349	0.036293	0	0	0	0.754474	0	0	0.191833	0		ZT04.50		0.142901	0.039107	32
ZT04.75		0	0	0.044673	0	0.139276	0.090992	0	0.064599	0.27666	0.558431	0.24359	0.071141	0	0.041374	0	0.1015	0.06216	0.011115	0.515661	0.15748	0.083254	0.217979	0.101794	0.036293	0	0	0	0.657746	0	0.187705	0.328857	0		ZT04.75		0.124759	0.0307402	32
ZT05		0.0334	0	0.12285	0	0.389972	0.090992	0.08792	0.072674	0.82998	0.217924	0.179487	0	0.022515	0.330989	0.014912	0	0	0	0.229183	0.535433	0.261656	0.087192	0.165415	0.036293	0	0	0.032862	0.415928	0.197531	0.359768	0.109619	0		ZT05		0.150765	0.0338933	32
ZT05.25		0.0334	0	0.022336	0.021336	0.181058	0.103991	0.281343	0.0323	0.326962	0.177063	0.461538	0	0.135089	0	0	0	0	0	0.420168	0.220472	0.011893	0.139506	0.076346	0.036293	0	0	0	0.328873	0	0.109495	0.191833	0		ZT05.25		0.103478	0.0237931	32
ZT05.50		0	0	0.055841	0	0.139276	0.090992	0.035168	0.096899	0.477867	0.286026	0.371795	0	0.112575	0.262033	0	0.078944	0	0	0.974026	0.015748	0.107041	0.20926	0.165415	0.012098	0.026835	0	0	0.174109	0.024691	0	0.274048	0		ZT05.50		0.124709	0.035043	32
ZT05.75		0.768203	0	0.044673	0	0.05571	0.207981	0	0.177649	0.729376	0.149823	0.153846	0	0.04503	0.096538	0	0.067667	0	0.044459	0.572956	0	0.047574	0.052315	0.012724	0	0	0	0	0.154764	0	0.187705	0.411072	0		ZT05.75		0.124377	0.0366522	32
ZT06		0.434202	0	0	0	0.027855	0.090992	0	0.01615	0.100604	0.354127	0.512821	0	0.135089	0.193077	0	0	0.04662	0	0.420168	0.062992	0.166508	0.095911	0	0.024195	0	0	0.016431	0	0	0.062568	0.356262	0		ZT06		0.0973929	0.0265574	32
ZT06.25		0	0	0.044673	0	0	0.051995	0	0.0323	0.503018	0.081722	0.282051	0	0	0.013791	0	0.045111	0	0	0.057296	0.110236	0.047574	0.008719	0.152691	0.024195	0.013417	0	0	0.009673	0	0	0	0		ZT06.25		0.0462019	0.0179848	32
ZT06.50		0	0	0.156355	0	0.097493	0.064994	0	0.064599	0.477867	0	0.217949	0	0.697962	0.055165	0	0.045111	0	0	0.057296	0.866142	0.142721	0.139506	0.254485	0	0	0	0.016431	0	0.098765	0.046926	0.082214	0		ZT06.50		0.111937	0.0360128	32
ZT06.75		0	0	0	0	0.125348	0.012999	0.017584	0.064599	0.075453	0	0.115385	0	0.056287	0.027582	0.059648	0.067667	0	0.02223	0.152788	0.299213	0.118934	0.069753	0.025449	0.048391	0	0	0.008216	0	0.049383	0.109495	0.05481	0		ZT06.75		0.0494129	0.0112777	32
ZT07		0	0	0.022336	0	0.222841	0.038996	0	0.040375	0.251509	0.204304	0.384615	0.071141	0.180119	0.013791	0	0	0	0	0.248281	0.125984	0.107041	0.183102	0.407176	0.10888	0	0	0	0.116073	0	0	0.027405	0		ZT07		0.0860615	0.0206079	32
ZT07.25		0.233801	0	0	0	0.027855	0.038996	0	0.072674	0.176056	0.040861	0.307692	0	0.776765	0	0	0.045111	0	0	0.114591	0.141732	0.107041	0.10463	0.127243	0.048391	0	0	0	0.029018	0.098765	0.109495	0.383667	0		ZT07.25		0.093262	0.0276898	32
ZT07.50		0	0	0	0	0	0.025998	0	0.01615	0.025151	0.245165	0.397436	0.023714	0.258922	0.013791	0	0	0	0.02223	0.324675	0.677165	0.214082	0.078472	0.101794	0.145173	0	0	0	0.058036	0	0.140779	0.328857	0		ZT07.50		0.0967997	0.0278026	32
ZT07.75		0	0	0.022336	0	0	0.012999	0.492351	0.024225	0.377264	0.054481	0.076923	0	0.067545	0.013791	0	0	0.03108	0.02223	0.26738	0	0	0.165664	0.08907	0.012098	0.026835	0	0	0	0	0	0.5755	0		ZT07.75		0.0728679	0.0259908	32
ZT08		0.167001	0	0	0	0.013928	0.103991	0.017584	0.01615	0.050302	0.01362	0.141026	0	0.123832	0	0	0	0	0	0.534759	0.251969	0	0	0.318107	0.048391	0	0	0.008216	0	0.074074	0	0.383667	0		ZT08		0.0708318	0.0229525	32
ZT08.25		0	0	0.055841	0	0	0.103991	0.017584	0.04845	0.427565	0	0.012821	0	0.112575	0.027582	0	0	0	0.011115	0.572956	0	0.011893	0.122068	0.216313	0	0.040252	0	0	0.2128	0	0.046926	0.411072	0		ZT08.25		0.0766189	0.02527	32
ZT08.50		0	0	0.055841	0	0.05571	0.116989	0	0.072674	0.352113	0.054481	0.025641	0.023714	0.315209	0	0.029824	0	0	0	0.381971	0.047244	0.047574	0.165664	0.330831	0.012098	0	0.087391	0	0.415928	0.148148	0	0.274048	0		ZT08.50		0.0941592	0.0232235	32
ZT08.75		0	0.054083	0.067009	0	0.069638	0.038996	0	0.008075	0.201207	0.081722	0.012821	0	0.146347	0.013791	0.193856	0	0	0	0.515661	0.519685	0.202188	0	0.152691	0.157271	0.026835	0	0.049293	0.444946	0	0.344126	0.191833	0		ZT08.75		0.109127	0.0269509	32
ZT09		0	0	0.033505	0	0.153203	0.103991	0	0.01615	0.427565	0.108962	0.269231	0	0.123832	0.027582	0.029824	0.067667	0	0.02223	0.649351	1.1811	1.02283	0.165664	0.139967	0.254053	0	0	0.246467	0.232146	0	0.234632	0.219238	0		ZT09		0.179037	0.0501142	32
ZT09.25		0	0.054083	0.167523	0.021336	0.125348	0.194982	0.017584	0.01615	0.201207	0.108962	0.051282	0.094854	0.596645	0.068956	0.268416	0	0.03108	0	0.477464	0.07874	0.118934	0.008719	0.114518	0.399226	0	0.149813	0.016431	0.261164	0	0.234632	0	0		ZT09.25		0.121189	0.0261888	32
ZT09.50		0	0	0.290373	0.064007	0.167131	0.363967	0.193424	0.129199	0.176056	0.081722	0.307692	0.118568	0.562873	0.041374	0	0.022556	0.0777	0.033344	0.611154	0.062992	0.547098	0.191821	0.470798	0.362932	0	0.162297	0.041078	0.38691	0	0.156421	0	0.015363		ZT09.50		0.176214	0.0325538	32
ZT09.75		0	0.108167	0.178691	0.042671	0.167131	0.077993	0.439599	0.524871	1.10664	0.190684	0.24359	0.40313	1.17078	0.303406	0.22368	0.338333	0.04662	0.055574	0.572956	0.440945	0.451951	0.601622	0.229037	0.471812	0	0.237203	0.139665	0.2128	0.197531	0.046926	0.109619	0		ZT09.75		0.291676	0.0499948	32
ZT10		0.0668	1.18983	0.145187	0.213356	0.389972	0.051995	1.28363	0.557171	0.503018	0.258785	0.423077	0.497984	1.36215	0.482692	0.313152	0.169167	0.09324	0.366789	0.171887	1.62205	0.892008	0.4098	0.26721	0.387128	0.067087	0.574282	0.345054	0.454619	0.271605	0.359768	0.109619	0.076817		ZT10		0.449279	0.070799	32
ZT10.25		0.1002	0.216333	0.36855	0.426712	0.125348	0.103991	1.77598	0.452196	0.477867	0.381367	0.346154	1.09082	1.5085	0.758516	0.432449	0.496222	0.0777	0.522396	0.095493	2.20472	0.820647	0.435958	0.623489	0.713767	0.120757	1.1236	0.624384	0.348219	0.148148	0.437979	0.5755	0.168997		ZT10.25		0.565718	0.0884377	32
ZT10.50		0.0668	0.703083	0.323878	1.32281	0.334262	0.142987	2.09249	1.01744	0.855131	0.204304	0.487179	1.80223	1.5873	1.94456	0.656129	0.857111	0.12432	0.866956	0.286478	0.771654	1.11798	0.93295	0.827077	0.762158	0.214679	2.13483	0.870851	1.12204	0.222222	1.06366	0.274048	0.153633		ZT10.50		0.816976	0.105282	32
ZT10.75		0.0668	1.69461	0.670092	2.2189	0.696379	0.33797	2.33867	1.51001	0.27666	0.231545	0.807692	2.58478	1.77868	2.6617	1.58067	1.25183	0.04662	1.03368	1.18411	0.740157	1.55804	0.749847	0.559868	1.10089	0.509862	2.04744	1.28163	1.3832	0.296296	1.36086	0.109619	0.476264		ZT10.75		1.09829	0.132809	32
ZT11		0.467602	1.96503	1.31785	2.88031	0.738162	0.922917	2.25075	2.18831	0.578471	0.326886	1.41026	3.01162	1.39593	2.75824	2.04295	1.55633	0.528361	1.01145	1.64247	1.43307	1.77212	1.14221	1.39967	1.34285	0.77821	1.91011	1.36379	1.54764	1.35803	1.5955	0.082214	1.06007		ZT11		1.4306	0.126264	32
ZT11.25		0.467602	2.37967	1.87626	3.24301	1.8663	1.20889	2.83102	2.41441	1.65996	0.53119	2.19231	3.5096	1.5085	2.88236	2.05786	1.80444	0.947941	1.33378	1.77616	1.59055	1.72455	1.60433	2.18857	1.83886	1.63692	2.44694	1.51167	1.98291	3.65432	2.34632	0.356262	1.85896		ZT11.25		1.91351	0.139054	32
ZT11.50		1.40281	2.75825	2.1778	3.09366	2.0195	1.76784	3.02444	2.31751	1.71026	0.572051	2.58974	3.10647	1.41844	2.84099	2.31136	2.46983	0.901321	1.85617	1.75707	1.70079	1.72455	1.63048	2.0995	1.94774	2.32121	2.14732	1.68419	2.11833	4.46914	2.54966	0.959167	2.33523		ZT11.50		2.11821	0.132476	32
ZT11.75		3.57381	2.88444	2.27831	3.56305	2.2702	2.39179	2.91894	2.37403	2.01207	1.52547	2.79487	3.01162	1.44095	2.95132	2.20698	2.45855	1.05672	1.95621	1.66157	1.52756	1.85538	1.6392	1.94681	1.99613	2.57614	2.57179	1.78278	2.08931	4.98765	1.93962	0.5755	3.16485		ZT11.75		2.31199	0.147698	32
ZT12		5.27722	3.17289	2.38999	3.28568	2.36769	2.37879	2.86619	2.64858	2.48994	3.06456	2.85897	3.48589	1.31712	2.9789	2.3561	2.42472	2.00466	2.28965	2.00535	2.23622	1.93863	1.8223	2.21402	1.92354	3.03234	2.53433	1.81564	2.20538	4.71605	1.92398	1.83612	3.51821		ZT12		2.60561	0.145682	32
ZT12.25		6.71343	3.58752	2.73621	3.39236	2.52089	2.95073	3.2882	2.78585	2.74145	3.66385	3.14103	3.34361	1.55353	3.14439	2.96749	2.92094	3.0303	2.6231	1.85256	2.31496	2.29543	2.01412	2.01043	2.1776	3.79713	2.70911	2.12783	2.37949	4.81482	1.95526	3.50781	3.88693		ZT12.25		2.96714	0.173317	32
ZT12.50		9.55244	4.70525	4.33326	4.45914	3.76045	4.19862	4.00914	3.56105	5.05533	5.1076	4.01282	5.71496	2.20646	3.72362	4.48852	4.40961	4.7397	4.21251	2.55921	3.95276	3.78211	3.13018	3.65186	2.90346	5.0047	5.24345	3.19586	3.57891	6.09877	2.87815	7.12524	6.06852		ZT12.50		4.41949	0.252359	32
ZT12.75		6.94723	4.32666	4.02055	3.62705	2.36769	3.95164	3.25303	3.18153	3.57143	4.46745	3.07692	4.93242	2.09389	3.14439	3.16135	3.60889	4.24242	3.18995	1.68067	2.61417	2.81874	2.72038	2.45578	2.57682	4.26674	4.63171	2.744	3.16299	4.17284	2.18989	6.68676	5.74589		ZT12.75		3.6135	0.218063	32
ZT13		5.61122	3.17289	3.74134	3.45637	2.47911	3.52268	2.72551	3.21382	3.04326	3.81367	3.15385	3.69931	1.84622	3.1306	2.86311	4.07128	3.86946	3.14549	1.69977	2.7874	2.64034	2.57215	2.40489	2.38326	4.26674	4.79401	2.34144	2.69869	4.83951	1.87705	6.27569	5.43862		ZT13		3.36184	0.195727	32
ZT13.25		5.44422	3.83991	3.74134	2.73096	2.59053	3.52268	3.20028	3.24612	2.94266	4.26314	2.94872	4.553	2.30778	3.30989	3.4745	3.248	4.07148	3.62343	1.3178	2.99213	2.87821	2.99939	2.65937	2.64941	3.99839	4.64419	2.46467	3.31775	4.04938	2.33067	6.05645	5.60762		ZT13.25		3.4695	0.179783	32
ZT13.50		4.37542	3.10078	3.58499	2.79496	2.5766	3.05472	3.35854	3.06847	0.754527	3.99074	2.74359	3.77045	2.18395	3.88912	2.74381	3.13522	3.52758	3.06769	1.39419	2.51968	2.30733	2.69422	2.48123	2.23808	3.9313	4.29463	2.02103	2.9792	2.76543	2.20554	4.63141	5.51544		ZT13.50		3.05312	0.169283	32
ZT13.75		4.44222	1.09969	3.08242	2.85897	1.94986	2.87274	1.91665	2.95543	0.704225	3.54127	2.44872	2.65592	1.72239	2.8272	2.93767	1.63528	3.27894	2.96766	1.01222	2.99213	2.40247	2.70294	2.36671	1.92354	3.46169	4.04494	2.16891	2.75673	2.34568	2.26811	2.82269	4.83945		ZT13.75		2.62517	0.16033	32
ZT14		3.20641	0.090139	2.85906	1.72818	2.38162	2.95073	1.05504	2.50323	0.427565	2.51975	2.46154	0.640266	1.65485	2.08247	3.04205	0.744333	3.17016	3.11215	1.81436	2.3622	1.77212	2.57215	2.79934	3.29059	3.13967	2.7965	2.64542	2.46655	0.296296	1.65806	1.80872	3.88693		ZT14		2.18558	0.171689	32
ZT14.25		2.33801	0.108167	1.7199	0.490719	1.72702	2.45678	0.650607	1.55846	0.402414	1.38927	0.769231	0.047427	1.73365	0.413736	2.49031	0.360889	2.73504	2.37857	1.47059	1.82677	1.15366	2.14491	2.27764	2.1655	2.44197	1.1985	1.97995	1.12204	0.296296	1.8927	1.06879	1.27516		ZT14.25		1.44015	0.14141	32
ZT14.50		1.0688	0.054083	1.15032	0.106678	1.72702	2.44378	0.035168	0.904393	0.55332	0.558431	0.153846	0	1.35089	0.23445	2.11751	0.191722	1.91142	2.67867	0.974026	2.17323	0.368696	1.94437	0.636213	1.93564	1.30149	0.212235	1.88137	0.938256	0.419753	1.81448	0	0.27654		ZT14.50		1.00365	0.14665	32
ZT14.75		0	1.22589	0.725933	0	2.11699	1.76784	0.105504	0.484496	0	0.626532	0.128205	0	1.18203	0.330989	1.84909	0.1015	1.3209	2.20073	1.10772	1.77953	0.34491	1.40378	0.063621	1.48802	0.77821	0	1.69241	1.09302	0.148148	2.36196	0	0.015363		ZT14.75		0.826354	0.138145	32
ZT15		0	0.090139	0.982801	0.19202	0.612813	1.31288	0.158256	0.557171	0.503018	0.299646	0.115385	0.047427	1.99257	0.068956	1.04384	0	1.2432	2.15627	1.03132	1.10236	0.820647	1.12477	0.139967	1.01621	0.335435	0	1.33092	0.957601	0.024691	1.37651	0	0.122907		ZT15		0.648742	0.10803	32
ZT15.25		0.133601	0.018028	0.938128	0.320034	0.807799	0.909918	0.052752	0.201873	0.201207	0.149823	0	0.047427	1.137	0.317198	0.879809	0	0.808081	2.08959	0.229183	0.267717	0.083254	1.36891	0.203588	0.350835	0.214679	0.024969	1.82386	0.502982	0.395062	1.86141	0.191833	0.015363		ZT15.25		0.51706	0.103736	32
ZT15.50		0	0	0.703596	0.021336	0.766017	0.259977	0.140672	0.242248	0.905433	0.394988	0.179487	0	0.70922	0.45511	0.22368	0	0.668221	1.8006	0.744843	0.173228	0.107041	0.793443	0.318107	0.629083	0.254931	0	1.56096	0.590037	0.222222	1.81448	0.191833	0.291904		ZT15.50		0.473834	0.0871643	32
ZT15.75		0	0	0.569578	0.064007	0.417827	0.168985	0.017584	0.444121	1.2827	0.245165	0	0	1.20455	0.68956	0.059648	0.609	0.40404	1.82283	0.78304	0.125984	0.214082	0.810882	1.08156	0.314541	0.161009	0	1.38022	0.309528	0.024691	1.23573	0.027405	0.36872		ZT15.75		0.463656	0.0877264	32
ZT16		0.0334	0.108167	0.792942	0.618733	0.306407	0.168985	0.879198	0.436047	0.125755	0.095342	0.371795	0.355703	0.585388	0.813681	0	1.60144	0.979021	2.14516	2.13904	0.173228	1.34396	1.8223	2.25219	0.520203	0.161009	0.461923	1.48702	1.22844	0	1.0793	0.301452	0.076817		ZT16		0.733252	0.121403	32
ZT16.25		0	0.072111	0.580746	0.213356	0.069638	0.766931	0.808862	0.524871	0.503018	1.82512	1.17949	0.901115	1.23832	0.661978	0.134208	2.15405	1.0101	1.78948	1.50879	0.724409	0.975262	1.69152	1.13246	0.919429	0.026835	0.699126	1.84029	1.78946	0	0.985453	0.356262	0.076817		ZT16.25		0.848734	0.111905	32
ZT16.50		0	0	0.223364	0.832089	0.933148	0.805927	1.00229	0.791344	1.20724	1.55271	2.3718	0.948542	1.54227	0.510274	0.07456	2.78561	0.730381	1.5005	1.20321	0.07874	0.76118	1.76127	1.14518	0.459714	0.509862	0.686642	1.61847	1.92487	0.074074	1.45472	0	0.23045		ZT16.50		0.928763	0.126051	32
ZT16.75		0	0	0.402055	2.2189	0.598886	0.649942	1.4243	1.30814	0.603622	1.32117	1.32051	0.829974	1.35089	0.165494	0.07456	1.46611	0.808081	0.766922	1.10772	0.929134	0.844434	1.67408	1.52691	0.895233	0.764793	0.71161	1.85672	1.77978	0.246914	1.1888	0	0.307267		ZT16.75		0.910717	0.104678	32
ZT17		0	0.198305	1.11682	2.36825	0.877437	0.766931	1.38913	1.90569	0.855131	0.749115	0.794872	0.73512	1.81245	0.730934	0.715777	1.9285	0.854701	0.611315	0.802139	1.40158	2.40247	1.69152	1.42512	1.30656	0.670871	0.786517	1.48702	1.99258	0.271605	1.47036	0	0.245813		ZT17		1.07389	0.114721	32
ZT17.25		0.133601	0.630972	1.67523	2.75229	2.32591	1.20889	1.24846	2.00258	0.855131	1.18496	0.782051	0.33199	1.69988	0.827472	1.10349	1.09394	1.3209	0.789152	0.534759	1.82677	2.08135	1.54329	1.61598	1.41544	0.670871	0.749064	1.70884	2.69869	0.222222	1.17316	0.164429	1.15225		ZT17.25		1.23513	0.121235	32
ZT17.50		0	0.667027	2.07728	1.60017	1.82451	1.18289	1.72323	1.89761	0.905433	1.06238	0.884615	0	1.75616	0.937802	0.745601	0.575166	1.554	0.711348	0.630252	2.29921	2.15271	1.60433	1.61598	0.810549	0.308601	0.037453	1.73349	1.71208	0.024691	1.06366	0.219238	1.73606		ZT17.50		1.12667	0.122506	32
ZT17.75		0	0.811249	1.87626	2.32558	1.62953	1.87183	1.01987	1.89761	0.603622	0.939798	0.948718	0	1.46347	1.19983	1.19296	0.462389	0.652681	0.844726	0.553858	1.52756	1.79591	1.2294	1.61598	0.955722	0.322018	0.074906	1.90601	1.77978	0	1.54857	0.274048	1.52097		ZT17.75		1.0889	0.116864	32
ZT18		0	0.648999	1.90976	0.298699	2.15877	1.55986	0.84403	1.53424	0.125755	0.735494	0.076923	0	1.19329	1.42049	2.66925	0.090222	0.823621	1.36712	0.744843	2.51968	1.95052	1.24684	1.01794	1.17348	0.952637	0	1.5281	1.44124	0.444444	1.5955	0	1.33661		ZT18		1.04401	0.133384	32
ZT18.25		0	1.13575	2.08845	0.256027	1.75487	1.44287	1.4243	1.69574	0.503018	0.749115	0.705128	0	1.26083	1.31016	2.65434	0.7105	0.652681	1.10037	1.39419	2.25197	2.52141	1.31659	0.394452	1.53641	0.657453	0.012484	1.44594	1.83782	0.098765	0.969811	0	1.90505		ZT18.25		1.11833	0.133459	32
		miR-277 SP Control																																			miR-277 SP Control
ZT		Fly 1	Fly 2	Fly 3	Fly 4	Fly 5	Fly 6	Fly 7	Fly 8	Fly 9	Fly 10	Fly 11	Fly 12	Fly 13	Fly 14	Fly 15	Fly 16	Fly 17	Fly 18	Fly 19	Fly 20	Fly 21	Fly 22	Fly 23	Fly 24	Fly 25	Fly 26	Fly 27	Fly 28	Fly 29	Fly 30	Fly 31	Fly 32		ZT		MEAN	SEM	N
ZT18.25		0.620534	1.5894	1.24453	1.14663	1.42672	0.679794	1.03835	0.80202	0.105197	0.916976	1.09601	1.0902	0.177936	0.215285	1.26351	2.19331	0.785884	0.024319	0.902969	0.139237	1.03282	0.218542	0.752245	0.753318	1.80813	1.48886	1.12676	0.996117	0.145033	0.779376	0.970303	0.234384		ZT18.25		0.867647	0.0936722	32
ZT18.50		0.112824	1.28477	1.17615	0.990271	1.59348	1.45335	1.10534	1.44067	0.31559	0.929368	0.789128	1.85908	0	1.13025	1.76587	1.64877	2.63938	0.072957	0.918274	0.612643	1.01616	0.448585	0.32759	0.41851	2.37597	0.966279	1.85322	0.85152	0.130529	1.3789	0.19112	1.04301		ZT18.50		1.02624	0.118454	32
ZT18.75		0.752162	0.900662	1.28556	0.799166	0.500278	1.35959	0.921119	0.920838	0.063118	0.557621	1.12524	1.0443	1.02313	1.04952	1.67453	0.756315	0.51898	0	0.642792	0.612643	0.7996	0.782149	0.89784	0.286978	1.94262	0.640899	0.889548	1.60664	0.072516	2.83273	0.029403	1.24224		ZT18.75		0.891585	0.103127	32
ZT19		0.69575	0.317881	0.943654	0.469076	0.203817	1.24238	0.971362	1.27729	0.378708	0.23544	1.13985	1.06725	2.35765	0.538213	0.882935	0.423537	1.98695	0	0.137741	0.515177	0.549725	0.977686	0.424654	0.083702	1.62881	0.660619	1.40845	1.14071	0.04351	2.20324	0.132314	1.47662		ZT19		0.828585	0.111968	32
ZT19.25		0.639338	0.516556	1.05306	1.12926	0.426163	0.750117	0.468933	0.683202	1.05197	0.074349	0.467631	1.14758	1.73487	0.242196	0.837266	0	2.00178	0	0.489746	0.529101	0.483092	1.10421	0.32759	0.741361	1.44949	0.769079	1.09711	1.42991	0	0.989209	0.294031	1.04301		ZT19.25		0.7491	0.0879955	32
ZT19.50		0.977811	0.211921	1.08042	0.729673	0.611451	0.820441	0.485681	1.09906	1.24132	0.012392	0.087681	1.12463	1.82384	0	0.65459	0.090758	1.24555	0	1.13254	0.626566	0.782942	1.28825	0.048532	1.27944	1.44949	0.640899	1.20089	1.49418	0.08702	0.764388	0.764481	1.04301		ZT19.50		0.77812	0.0897033	32
ZT19.75		1.44791	0.529801	0.382932	0.816539	0.852325	0.843882	0.787138	1.03965	0.568062	0.012392	0.906035	0.941014	4.18149	0.053821	0.608921	0.2874	1.26038	0	0.734619	0.041771	0.982842	1.82885	0.764378	1.92515	1.32995	0.798659	1.06746	1.46204	0.04351	0	1.39665	2.3204		ZT19.75		0.944249	0.147288	32
ZT20		0.921399	0.304636	0.902626	1.00764	1.4823	1.92217	0.452186	0.594089	0.441826	0.47088	1.34444	0.745926	0.934164	1.80301	0.578475	1.2101	0.385528	0.218872	0.688705	0.306321	0.882892	1.47228	0.412521	2.58281	1.12074	0.966279	0.84507	0.915785	0.145033	0.14988	1.45545	1.03129		ZT20		0.89673	0.0989536	32
ZT20.25		1.18466	0.145695	0.588074	1.14663	1.05614	2.93014	1.0551	1.11392	0.210393	1.05328	0.350723	0.367225	0.22242	1.56082	0.380575	0.40841	0.341044	1.19163	0.70401	0.529101	0.749625	1.0582	0	2.28387	1.0012	0.778939	0.56338	0.835453	0.594634	0	1.22023	0.773468		ZT20.25		0.824968	0.109277	32
ZT20.50		1.50432	0.291391	0.259847	0.677554	0.722624	1.94562	1.50728	1.63374	0.273511	1.22677	1.02294	0.355749	0	2.71798	0.167453	0.423537	0.311388	0.607977	1.25497	0.181008	0.283192	0.402576	0.048532	1.14791	0.239091	0.838099	0.963677	2.82769	1.37781	1.21403	1.8818	0.773468		ZT20.50		0.908861	0.130408	32
ZT20.75		1.3915	0.07947	0.971007	0.295344	0.77821	1.92217	0.837381	1.3664	0.063118	0.954151	1.38828	0.803305	0	1.48009	0	0.998336	0.504152	0.559339	1.0101	0.37594	0	0.644122	0.036399	0.980509	0.313808	1.07474	1.08228	1.62271	0.957215	1.06415	1.8377	0.328138		ZT20.75		0.803752	0.0980706	32
ZT21		1.14705	0.145695	1.55908	0.886032	0.926441	1.21894	0.77039	0.980247	0	0.780669	0.906035	0.539362	0.088968	2.28741	0.624144	0.892452	0.696916	0.462062	0.918274	0.153161	0.233217	0.575109	0.44892	1.06421	0.46324	1.0353	1.88288	0.449859	0.913706	1.13909	0.558659	0.29298		ZT21		0.782515	0.0889768	32
ZT21.25		1.3915	0.317881	1.2035	0.886032	1.72318	0.60947	1.725	0.564384	0.063118	0.904585	0.701447	0.493459	0.978648	2.34123	0.80682	0.514294	1.4828	0.486381	0.53566	0.153161	0.549725	0.437083	1.07984	0.298936	1.06097	0.749359	1.03781	0.369527	0.565627	1.79856	0.249926	0.503926		ZT21.25		0.830745	0.0952499	32
ZT21.50		1.16585	0.357616	0.642779	0.972898	1.64906	0.679794	1.4068	1.0248	0.189354	0.173482	0.409177	0.65412	2.53559	1.13025	1.40052	1.13447	1.77936	0.194553	0.428528	0.501253	1.76578	0.690131	1.05557	0.502212	1.22534	0.867679	1.64566	0.674789	1.53735	1.24401	0	0.714872		ZT21.50		0.948552	0.102004	32
ZT21.75		0.658142	0.754967	0.506018	0.799166	0.62998	0.890764	1.70826	1.42581	0.294551	0.755886	0	0.608217	1.1121	1.18407	1.43096	0.710936	0.96382	0.5107	0.581573	1.1139	1.73247	1.0352	1.51662	1.10008	1.07591	1.02544	0.889548	0.674789	2.07397	1.57374	0	1.32427		ZT21.75		0.958183	0.0853073	32
ZT22		1.71117	1.82781	1.02571	1.63308	1.18584	0.773558	2.34467	1.97534	0.547023	0.978934	1.1983	0.963966	0.088968	0.592034	0.974273	1.54288	0.860024	1.96984	1.60698	0.932888	1.46593	1.11571	1.73502	1.37511	1.46443	0.828239	0.889548	1.41384	2.43655	1.03417	0.088209	1.39459		ZT22		1.24921	0.098954	32
ZT22.25		1.25987	1.19205	1.01204	1.56359	0.796739	1.87529	1.99297	2.77737	0.925731	0.70632	1.78284	1.423	0	0.83423	1.9181	2.14793	2.00178	2.14008	1.43863	1.14174	1.54923	1.27674	1.60155	2.72629	1.03108	0.631039	1.8384	2.3939	1.65337	1.39389	1.26433	2.19149		ZT22.25		1.51505	0.110205	32
ZT22.50		1.10944	1.98676	1.70952	1.54621	1.59348	2.01594	2.76336	3.11897	1.19924	1.14003	1.41751	2.00826	1.55694	1.88375	2.49657	1.81516	0.563464	1.72665	1.37741	1.16959	1.24937	1.55279	1.16477	2.1643	1.32995	1.68606	2.19422	1.71911	1.66787	1.22902	2.02881	1.44146		ZT22.50		1.67581	0.091563	32
ZT22.75		1.44791	1.39073	1.80525	1.33773	1.16732	2.36756	1.87573	2.13872	1.51483	1.01611	0.306883	1.79022	4.35943	2.12594	2.34435	0.892452	0.81554	1.60506	1.95898	1.3506	0.882892	1.18473	1.86848	2.03276	1.37478	1.2818	2.03113	1.59057	2.11748	1.79856	1.63187	1.50006		ZT22.75		1.65333	0.121484	32
ZT23		1.56074	1.56291	1.51805	1.02502	1.4823	3.11768	1.92598	2.37636	2.25121	0.607187	1.34444	1.97384	1.77936	3.01399	2.19211	1.37649	0.459668	1.70233	1.19376	1.50376	0.949525	1.49528	1.41956	1.66208	2.04722	1.54802	2.04596	1.7673	1.95794	2.32314	1.60247	1.38287		ZT23		1.69277	0.101508	32
ZT23.25		2.20008	1.48344	1.31291	0.886032	0.704095	2.36756	1.87573	2.16842	3.07174	0.755886	2.07511	1.57218	2.2242	3.44456	2.49657	1.81516	0.44484	2.65078	1.69881	1.07212	0.832917	1.71383	1.67435	1.81753	1.53915	1.91284	2.12009	2.1529	2.24801	2.29317	1.97001	1.42974		ZT23.25		1.81327	0.119532	32
ZT23.50		2.01204	1.64238	1.94201	1.35511	2.11228	2.25035	2.1102	2.25754	3.11382	2.13135	1.72439	2.15745	2.2242	2.96017	1.93332	1.80003	0.59312	1.84825	2.44873	1.81008	1.63252	1.86335	2.08687	1.99689	1.59892	2.03116	1.97183	1.7673	2.18999	2.41307	1.94061	1.74616		ZT23.50		1.98955	0.077546	32
ZT23.75		2.53855	2.5298	2.16083	2.71021	3.0202	2.57853	2.96433	2.28724	3.47149	2.34201	3.05422	2.12302	4.13701	3.09473	2.77059	2.67736	1.77936	3.81809	2.55586	3.00752	2.56538	2.21992	2.47513	2.37953	2.06216	2.38612	2.49073	2.45816	3.26323	3.40228	2.88151	2.0157		ZT23.75		2.6944	0.0933504	32
ZT00		2.38812	2.34437	1.75055	1.91105	1.83435	2.67229	2.49539	2.3615	2.75615	2.23048	2.65965	2.26073	2.4911	2.39505	2.57269	2.26895	2.06109	3.5749	2.14264	2.88221	2.33217	1.88636	2.45086	2.25996	1.89779	2.27766	2.07561	2.1047	2.82814	3.17746	2.55807	1.8282		ZT00		2.36657	0.0710994	32
ZT00.25		3.00865	2.31788	1.88731	2.34538	2.11228	3.04735	1.94272	2.80707	2.88239	1.9083	2.25047	2.20335	3.0694	2.39505	2.34435	1.92104	1.61625	3.25875	2.06612	2.7012	2.24888	2.40396	2.2446	2.11646	1.56904	1.93256	2.07561	2.0565	2.6831	2.75779	2.29344	1.67585		ZT00.25		2.31697	0.0782408	32
ZT00.50		2.36931	2.7947	1.8326	3.02293	1.77877	3.72715	2.94758	2.3615	2.23017	2.25527	2.01666	2.45582	3.3363	2.93326	2.60314	2.11768	1.82384	3.45331	2.18855	3.1746	2.54873	2.1279	2.51153	2.55889	2.03228	1.37054	1.4381	2.81162	1.98695	1.84353	2.91091	2.05086		ZT00.50		2.42547	0.101149	32
ZT00.75		1.46672	2.55629	2.03775	2.25851	2.48286	2.93014	2.27767	2.13872	1.95666	1.97026	1.81207	2.26073	4.49288	2.39505	2.26823	2.05718	1.7497	2.62646	1.85185	2.71512	2.03232	1.87486	2.2082	2.21212	1.82307	1.7255	1.46775	2.53849	1.66787	2.11331	2.61688	1.88679		ZT00.75		2.20225	0.0972895	32
ZT01		1.10944	2.21192	1.7232	1.6852	1.27849	2.32068	1.67476	1.48522	1.26236	1.58612	1.11062	2.1345	1.55694	1.23789	2.03988	1.86054	0.934164	1.87257	1.49985	2.19994	1.56588	1.89786	2.25673	1.91319	0.762104	1.22264	1.00815	2.23323	0.942712	1.28897	2.04352	1.44146		ZT01		1.60502	0.0788345	32
ZT01.25		1.56074	1.88079	1.64114	1.59833	1.27849	1.80497	1.13884	1.72286	1.2834	1.46221	1.05217	2.21483	2.13523	0.995694	1.18739	1.57314	1.8535	1.89689	1.31619	2.08855	1.14942	1.65631	1.81995	1.86536	0.777047	1.40998	0.919199	2.0565	0.971719	1.25899	1.48486	1.69928		ZT01.25		1.52356	0.0681276	32
ZT01.50		0.545318	1.66887	1.09409	1.25087	1.27849	1.1955	1.10534	1.51493	1.36756	1.0285	1.06678	2.03121	1.1121	0.83423	0.943827	1.48238	4.65599	0.899805	0.918274	1.86578	0.816259	1.10421	1.62582	1.27944	0.657501	1.34096	0.711638	1.87977	0.928209	0.989209	1.27904	1.07817		ZT01.50		1.29844	0.125299	32
ZT01.75		0.188041	1.57616	0.984683	1.04239	0.833797	0.867323	0.535924	0.549532	0.925731	1.00372	0.511472	1.12463	1.46797	0.511302	0.761151	1.31599	0.904508	0.632296	0.933578	1.54553	0.549725	0.701633	1.26183	1.02834	0.448296	0.985999	0.415122	1.84764	0.870196	1.06415	0.823287	1.10161		ZT01.75		0.916048	0.06615	32
ZT02		0.244453	1.07285	0.77954	0.694927	0.667037	0.023441	0.284709	0.326749	0.820534	0.63197	0.277656	0.837732	0.489324	0.296017	0.456691	0.741189	0.622776	0.170233	0.489746	1.61515	0.3998	0.701633	1.1041	0.753318	0.41841	0.591599	0.504077	1.57451	0.580131	0.494604	1.02911	0.73831		ZT02		0.63851	0.0632822	32
ZT02.25		0.206845	0.807947	0.902626	0.33009	0.166759	0.046882	0.217719	0.044557	0.568062	0.731103	0.599152	0.401653	0.489324	0.484392	0.334906	0.605052	0.682088	0	0.53566	0.821498	0.166583	0.701633	0.69158	0.538084	0.328751	0.463419	0.355819	1.15678	0.522117	0.44964	0.294031	0.562522		ZT02.25		0.475227	0.0468968	32
ZT02.50		0.263257	0.688742	1.03939	0.451703	0.055586	0.3985	0	0.044557	0.210393	0.47088	0.33611	0.252467	0.44484	0	0.15223	0.272273	0.207592	0	0.229568	0.083542	0.033317	0.678629	0.679447	0.298936	0.388524	0.26622	0.444774	0.722988	0.507614	0.359712	0.308733	0.492207		ZT02.50		0.33696	0.0435206	32
ZT02.75		0	0.264901	0.71116	0.33009	0	0	0.234467	0.014852	0.105197	0.322181	0.292269	0.137709	0.088968	0	0	0.257147	0.29656	0	0.030609	0.11139	0.066633	0.931677	0.740112	0.382638	0.119546	0.12818	0.192735	0.771188	0.275562	0.52458	0.441047	0.035158		ZT02.75		0.243955	0.0449723	32
ZT03		0	0.172185	0.656455	0.069493	0	0	0	0	0.063118	0.086741	0.219202	0	0	0.026911	0.030446	0	0.177936	0.024319	0	0.083542	0.216558	0.517598	0.109197	0.167404	0	0	0.311342	0.353461	0.406091	0.044964	0	0.011719		ZT03		0.117146	0.0296212	32
ZT03.25		0	0.013245	0.629103	0.034746	0	0.023441	0	0	0.063118	0.123916	0.219202	0	0	0	0	0.090758	0.237248	0	0.352005	0.097466	0	0.851162	0.315457	0.083702	0	0	0.014826	0.128531	0.04351	0.164868	0.117612	0.164069		ZT03.25		0.11775	0.0338537	32
ZT03.50		0	0.05298	0.136761	0.104239	0.166759	0.421941	0	0	0.126236	0.012392	0.233816	0	0	0	0	0	0.771056	0	0.183655	0.167084	0.033317	0.391074	0.230527	0.04783	0.149432	0	0.088955	0.080332	0	0.209832	0	0.410172		ZT03.50		0.125575	0.0304368	32
ZT03.75		0	0	0.35558	0	0.203817	0.375059	0	0	0.525984	0.024783	0.087681	0.080331	0	0	0.015223	0	0.118624	0	0	0.181008	0.09995	0.759144	0.048532	0.095659	0.059773	0.28594	0.059303	0	0.029007	0.119904	0	0.210946		ZT03.75		0.116758	0.0310641	32
ZT04		0	0.02649	0.314551	0	0	0.375059	0	0	0.126236	0.061958	0	0.022952	0	0	0	0	0.029656	0	0	0.027847	0	1.0352	0.254793	0.04783	0	0.28594	0.059303	0	0	0.014988	0.044105	0.562522		ZT04		0.102795	0.0384536	32
ZT04.25		0	0	0.232495	0	0	0	0	0	0.105197	0	0.029227	0.011476	0	0	0	0	0.192764	0	0	0	0.183242	0.644122	0.339723	0.131532	0.04483	0.13804	0.133432	0	0	0	0	0.234384		ZT04.25		0.0756395	0.0244943	32
ZT04.50		0.056412	0	0.123085	0.034746	0	0	0	0	0.042079	0	0	0	0	0	0	0	0.118624	0	0	0	0	0.552105	0	0	0	0.02958	0	0	0	0	0	0.246103		ZT04.50		0.0375854	0.0189555	32
ZT04.75		0.018804	0	0.232495	0	0.14823	0	0	0	0	0.037175	0	0	0	0	0	0	0.088968	0	0	0.041771	0	0.195537	0.036399	0.04783	0.029886	0.1479	0.133432	0	0	0	0.029403	0.246103		ZT04.75		0.0448104	0.0129755	32
ZT05		0	0.013245	0.35558	0	0	0	0	0	0.189354	0	0	0	0	0	0	0	0.252076	0	0	0.055695	0	0.977686	0.048532	0	0.014943	0.3451	0.681987	0	0	0.119904	0.396942	0.398453		ZT05		0.120297	0.0406522	32
ZT05.25		0.018804	0	0.246171	0	0	0.023441	0	0	0.063118	0	0	0.022952	0	0	0.030446	0	0.3707	0	0	0.055695	0.083292	0.63262	0.145596	0	0	0.00986	0.266864	0	0	0.07494	0.132314	0.128911		ZT05.25		0.0720539	0.0241952	32
ZT05.50		0	0	0.17779	0	0	0	0	0	0	0.024783	0	0	0	0	0.65459	0	1.43832	0	0	0	0	0.506096	0.072798	0	0.134489	0.00986	0.726464	0	0.04351	0.059952	0.088209	0.234384		ZT05.50		0.130351	0.0537065	32
ZT05.75		0	0.013245	0.328228	0	0	0	0	0	0	0.223048	0	0	0	0	0	0	0.044484	0	0	0	0	0.563607	0	0	0	0.690199	0.222387	0.016066	0.014503	0.029976	0.147016	0.339857		ZT05.75		0.0822693	0.0305366	32
ZT06		0	0.07947	0.164114	0.017373	0.018529	0.023441	0	0	0	0.099133	0	0.091806	0	0	0	0	0.103796	0	0	0.055695	0	0.448585	0	0	0	0.3451	0.133432	0	0	0	0	0.281261		ZT06		0.0581792	0.0194557	32
ZT06.25		0	0	0.437637	0.138985	0	0	0	0	0	0.198265	0	0.057379	0	0	0	0	0.029656	0	0	0.139237	0	1.0467	0.060665	0	0	0.15776	0.192735	0	0.101523	0	0.073508	0.093754		ZT06.25		0.0852438	0.0351692	32
ZT06.50		0.018804	0	0.451313	0.156359	0	0	0	0	0.210393	0	0.014613	0.034427	0	0.080732	0	0	0	0	0	0.11139	0	0.276052	0.218394	0.071745	0	0.10846	0.103781	0	0.029007	0.014988	0	0.515645		ZT06.50		0.0755032	0.0230967	32
ZT06.75		0	0	0.382932	0.104239	0	0.046882	0	0	0.147275	0.16109	0	0.022952	0	0	0.015223	0	0.07414	0	0	0.125313	0	0.586611	0	0.167404	0	0.01972	0.014826	0	0	0	0	0.58596		ZT06.75		0.0767052	0.0276265	32
ZT07		0	0	0.437637	0	0	0.046882	0	0	0.063118	0.446097	0.04384	0.022952	0	0	0	0	0.103796	0	0	0.208855	0	0.26455	0.388255	0	0	0.17748	0	0.064266	0	0.044964	0.029403	0.187507		ZT07		0.0790501	0.0235034	32
ZT07.25		0	0	0.506018	0.034746	0	0	0	0	0.042079	0.024783	0	0.034427	0	0	0.213122	0	0.252076	0	0	0.167084	0	0.943179	0.084931	0.011957	0.029886	0.01972	0.28169	0	0	0.07494	0.073508	1.04301		ZT07.25		0.119911	0.0450588	32
ZT07.50		0	0	0.670131	0.086866	0	0	0	0	0.042079	0.173482	0	0	0	0	0.015223	0	5.27877	0	0	0.37594	0.033317	0.667127	0.679447	0	0	0.11832	0.163084	0.064266	0	0.104916	0.19112	0.117192		ZT07.50		0.274415	0.165282	32
ZT07.75		0	0	0.875274	0.05212	0	0	0	0	0.042079	0.049566	0	0.011476	0	0	0	0	0.800712	0	0	0.26455	0	0.483092	0.825042	0.203276	0	0.483139	0.088955	0	0.08702	0.22482	0.161717	0.539084		ZT07.75		0.162248	0.0472376	32
ZT08		2.01204	0	0.123085	0.086866	0	0	0	0	0.105197	0.210657	0	0.080331	0	0.269107	0	0	0.118624	0	0	0	0	0.36807	0.32759	0.239149	0	0.30566	0.014826	0	0.333575	0.07494	0.058806	0.29298		ZT08		0.156922	0.0637472	32
ZT08.25		0.112824	0	0.273523	0.191105	0	0	0.050243	0	0.084157	0.074349	0.014613	0.068855	0	0.026911	0	0	0	0	0	0.083542	0	0.356568	0.412521	0.239149	0.014943	0.02958	0	0	0.174039	0.059952	0	0.257823		ZT08.25		0.0788968	0.0202959	32
ZT08.50		0.037608	0	0.273523	0.069493	0	0	0	0	0.063118	0.260223	0	0.011476	0	0	0.030446	0	0.533808	0	0	0.194932	0	0.598114	0.400388	0.442425	0.04483	0.2465	0	0	0.101523	0.434652	0.132314	0.386734		ZT08.50		0.133191	0.0325644	32
ZT08.75		0.620534	0.066225	0.109409	0.416956	0	0	0	0	0.210393	0.495663	0	0.034427	0.088968	0	0.030446	0	2.15006	0.121595	0.091827	0.515177	0.133267	0.322061	1.15263	0.095659	0.194262	0.2958	0.252039	0.096398	0.08702	0.164868	0.264628	0.105473		ZT08.75		0.253618	0.0744704	32
ZT09		0.09402	0.172185	0	1.02502	0	0	0.050243	0	0.399748	0.545229	0.014613	0.275419	0	0	0	0	1.60142	0	0.505051	0.208855	0.049975	0	0.497452	0.167404	0.239091	0.769079	0.163084	0.273129	0.203046	0.269784	0.102911	0.222665		ZT09		0.245294	0.0616037	32
ZT09.25		0.658142	0.609272	0.259847	0.590688	0.055586	0	0.033495	0.029704	0.357669	1.4746	0.102294	0.43608	0	0	0.182676	0	0.430012	0	0.811142	0.362016	0.033317	0.36807	1.29823	0.179361	0.194262	0.571879	0	0.819387	0.348078	0.494604	0.235225	0.234384		ZT09.25		0.349063	0.0650955	32
ZT09.50		1.10944	0.821192	0.205142	1.32036	0.203817	0	0.41869	0	0.96781	1.83395	1.03756	0.665596	1.60142	0.215285	0.15223	0.484042	0.266904	0.048638	1.43863	0.487329	0.266533	0.322061	1.98981	0.717446	0.448296	1.04516	0.044477	1.67091	0.188542	0.734412	0.485151	0.269542		ZT09.50		0.670637	0.101417	32
ZT09.75		1.09064	1.44371	0.068381	1.78944	0.240875	0	1.62452	0.579237	1.68315	1.97026	1.88514	0.963966	2.26868	0.457481	0.167453	1.36137	1.23072	0.559339	1.77533	1.09997	0.516408	0.678629	1.85635	1.02834	0.941423	0.956419	0.444774	2.16897	0.362582	2.57794	0.955601	1.01957		ZT09.75		1.11771	0.122248	32
ZT10		0.752162	1.86755	0.300875	1.9458	0.611451	0	1.792	0.653498	1.91458	2.36679	2.14818	1.38857	0.622776	1.04952	0.65459	1.64877	3.05457	0.559339	1.97429	1.55945	1.03282	1.25374	1.77141	1.43489	1.32995	1.24236	0.948851	2.1529	0.464104	1.91847	0.926198	1.38287		ZT10		1.3351	0.12161	32
ZT10.25		1.14705	1.72185	0.150438	1.56359	0.481749	0	2.24418	0.623793	2.27225	2.24288	2.4989	1.58366	1.69039	1.13025	1.41574	2.05718	1.08244	1.28891	1.98959	1.78223	1.38264	1.0352	2.2446	1.32727	2.15182	1.96214	1.26019	2.2493	0.768673	2.08333	1.24963	1.04301		ZT10.25		1.4914	0.114499	32
ZT10.50		1.48552	2.01324	0.451313	1.26824	1.44525	0	2.0767	1.0248	2.41953	2.32962	2.08973	1.70989	1.82384	1.23789	1.93332	2.54122	3.21767	1.58074	1.92837	2.38095	1.68249	0.989188	2.1354	1.30336	1.92768	1.91284	1.73462	2.18503	1.52284	2.09832	1.82299	1.28911		ZT10.50		1.7363	0.1093	32
ZT10.75		1.52313	2.07947	1.28556	1.82418	2.68668	0	2.34467	0.93569	2.31433	2.3544	2.0605	1.90498	2.80249	1.7761	2.02466	2.45046	0.830368	3.08852	2.15794	2.72905	2.29885	1.5643	2.29313	1.48272	2.19665	2.05088	2.09044	1.92797	2.49456	2.05336	2.48456	1.50006		ZT10.75		1.98783	0.110702	32
ZT11		2.03084	2.13245	1.55908	1.59833	1.55642	0	2.36141	1.66345	2.54576	2.21809	2.01666	1.8935	4.27046	2.44887	1.82676	2.19331	0.830368	3.42899	2.06612	2.75689	2.28219	1.74833	2.09901	1.66208	1.88285	1.84382	2.22387	2.04043	2.55257	1.73861	2.58747	1.59381		ZT11		2.05165	0.125957	32
ZT11.25		2.42572	2.46358	1.84628	1.78944	2.61256	0.492264	2.19394	2.55458	2.79823	2.34201	2.35277	2.04269	2.80249	3.65985	1.97899	2.48071	1.40866	3.62354	2.21916	2.84043	2.74863	1.77134	2.40233	2.1643	2.04722	2.17906	2.19422	2.21716	2.85714	2.02338	2.8374	1.57037		ZT11.25		2.31064	0.106079	32
ZT11.50		2.46333	2.5298	1.96937	2.17165	3.05725	1.71121	2.4284	2.49517	2.71407	2.47831	2.39661	2.19188	3.42527	3.39074	2.32912	2.73786	3.58838	3.50195	2.6783	2.88221	2.38214	2.00138	2.25673	2.06864	1.95756	1.98186	1.86805	2.40996	2.78463	2.00839	2.76389	1.99226		ZT11.50		2.48801	0.0881402	32
ZT11.75		2.91463	2.55629	2.16083	2.18902	3.09431	2.76606	2.32792	2.13872	2.81927	2.44114	2.35277	2.45582	3.15836	2.98708	2.43568	2.81349	1.42349	3.35603	2.87726	2.9379	2.54873	2.0934	2.42659	2.248	2.10699	2.10018	2.09044	2.12077	2.77012	2.09832	2.91091	1.73444		ZT11.75		2.48297	0.0773897	32
ZT12		2.83941	2.9404	2.407	1.80681	2.98314	3.25832	2.84709	1.79712	2.90343	2.8005	2.0605	2.5591	3.55872	2.87944	2.6488	2.73786	2.80249	3.79377	2.6936	3.27207	2.98184	2.0934	2.40233	2.66651	2.37597	2.63262	2.49073	2.28143	3.20522	2.33813	3.04322	2.00399		ZT12		2.69078	0.0829707	32
ZT12.25		3.19669	3.69536	2.88567	2.83183	3.539	3.51617	2.88059	2.34665	3.40837	2.91202	2.76195	2.94928	2.75801	3.7944	2.9076	2.3597	2.1204	4.10992	3.29048	3.34169	3.26503	2.68001	2.91192	2.77412	2.54035	2.78052	2.41661	2.32963	4.08992	2.6229	3.24904	2.0743		ZT12.25		2.97938	0.0932521	32
ZT12.50		4.73862	6.05298	4.1302	4.36067	4.40986	3.63338	4.11991	3.0447	5.07048	4.36183	3.49262	3.83291	4.98221	5.78579	4.17111	3.84208	1.33452	5.90953	4.43832	4.80368	5.34733	3.7037	4.88959	3.58723	4.21399	4.06231	3.2765	3.32575	5.49674	4.72122	4.39577	3.11731		ZT12.50		4.2704	0.170226	32
ZT12.75		3.89244	4.06623	3.5558	3.47464	3.65018	3.23488	3.36627	2.53973	3.89228	3.13507	3.11267	3.43126	3.0694	4.52099	3.76009	3.07064	0.904508	5.15564	3.94858	4.24673	4.43112	2.85254	3.3851	3.09698	3.21279	3.07632	2.62417	2.47423	4.27846	3.85192	3.71949	2.51963		ZT12.75		3.42346	0.137534	32
ZT13		3.38473	3.19205	3.54212	2.53648	3.26107	3.79747	3.28253	2.16842	3.40837	2.83767	3.11267	2.92632	2.04626	4.14424	3.4404	2.94963	0.622776	4.66926	3.55066	4.51128	4.74763	2.46147	1.48022	2.73825	3.03347	2.68192	2.53521	2.50636	4.20595	4.04676	3.05792	3.10559		ZT13		3.12454	0.156103	32
ZT13.25		3.40354	2.87417	3.48742	2.67547	3.05725	3.21144	2.66287	2.45062	3.8502	3.12268	2.90808	3.07551	1.29004	3.2831	3.39473	3.11602	0.652432	4.96109	3.62718	3.63408	4.16458	2.56499	0.388255	2.84587	3.22774	2.80024	3.02446	2.49029	4.08992	2.41307	2.89621	2.54307		ZT13.25		2.94333	0.160187	32
ZT13.50		3.06506	1.70861	3.22757	2.97081	2.76079	3.51617	2.47865	2.62884	3.2611	2.23048	2.57197	3.05256	0.355872	2.42196	3.50129	2.67736	1.34935	2.40759	3.24457	2.77082	3.33167	2.33494	0.32759	3.26438	3.88524	2.24808	2.59451	2.26536	3.95939	0.67446	1.8671	1.99226		ZT13.50		2.52958	0.160443	32
ZT13.75		3.17789	0.966887	2.89934	1.45935	2.03817	2.85982	1.90923	2.52488	2.18809	1.82156	2.10434	2.605	0	0.161464	2.81626	3.1614	0.682088	1.75097	2.6783	1.00251	2.71531	1.96687	0.097064	2.66651	1.91273	1.25222	1.54188	1.65484	3.35025	0.044964	0.455748	2.03914		ZT13.75		1.82828	0.174584	32
ZT14		1.91801	0.410596	2.46171	0.642808	0.815268	2.97703	2.00971	2.46547	1.64107	1.21437	1.35905	1.60661	0	0.80732	2.26823	2.37483	0.430012	0.607977	1.97429	0.863269	1.71581	0.069013	0.606649	0.93268	1.46443	0.552159	1.3788	0.417727	1.71138	0.134892	0.029403	0.691433		ZT14		1.20475	0.145107	32
ZT14.25		0.319669	0.10596	1.28556	0	0.611451	0.984529	1.70826	2.3615	0.042079	0.520446	0.37995	0.929539	0	0.322928	0.624144	0.045379	0.400356	0.26751	0.275482	0	0.69965	0.034507	0.412521	0.382638	1.32995	0.591599	0.993328	0	0.333575	0.434652	0.352837	0.199227		ZT14.25		0.529663	0.0957172	32
ZT14.50		0	0.291391	0.683807	0.173732	0.333519	0.375059	0.368447	2.25754	0.31559	0.210657	0.116908	0.103282	0	0.080732	0.015223	1.17985	0.177936	0.048638	0.076523	0	0.349825	0.287555	0.606649	0.143489	0.672445	0.433839	0.667161	0.273129	0	0.254796	0.220523	0.339857		ZT14.50		0.345566	0.0766968	32
ZT14.75		0	0.10596	0.17779	0.156359	0.129702	0.562588	0.100486	0.831724	0.126236	0	0.102294	0.206564	0	0.161464	0	0.136137	0.014828	0	0.045914	0	0.016658	0	0.679447	0.46634	0.209205	0.25636	0.059303	0.240996	0	0.194844	0.411644	0.621118		ZT14.75		0.187936	0.0392972	32
ZT15		0	0.450331	0.123085	1.12926	0.129702	0.117206	0.016748	0.772315	0.084157	0.570012	0.014613	0.21804	0	0.134553	0	0.363031	1.30486	0	0.061218	0.097466	0.183242	0	0.181995	0.860935	0.179319	0.492999	0.607858	0.160664	0	0.689448	0.396942	1.32427		ZT15		0.333258	0.0686645	32
ZT15.25		0	0.066225	0.150438	0.416956	0.277932	0	0.016748	0.13367	0.736377	1.27633	0.979103	0.068855	0.622776	0.107643	0	0.181516	0.578292	0	0.015305	0.013924	0.549725	0.299057	0.630915	1.0403	0.164375	0.956419	0.296516	0.40166	0	0.284772	0.19112	0.960975		ZT15.25		0.35681	0.0652858	32
ZT15.50		0	0.066225	0.013676	0.7123	0.222346	0	0.150729	0	0.210393	1.31351	1.03756	0.229516	0	0.107643	0.197899	0.559673	0.637604	0	0.566269	0	0.249875	0.63262	0.57025	0.179361	0.672445	0.867679	0.56338	0.771188	0	0.434652	0.044105	1.06645		ZT15.50		0.377417	0.0656943	32
ZT15.75		0.037608	0.675497	0.738512	1.26824	1.14879	0.046882	0	0.029704	0	0.86741	0.759901	0.240992	0	0	0	0.680684	2.19454	0	0.076523	0.097466	0.516408	0.73614	0.958505	0.215234	0.224148	0.916979	0.667161	0.240996	0	0.029976	0.294031	0.421891		ZT15.75		0.440132	0.0889642	32
ZT16		0.188041	1.35099	0.971007	1.07714	1.55642	0.328176	0.033495	0.044557	0.273511	0.421314	1.82668	0.95249	0	0	0.182676	0.453789	0.355872	0.340467	0.260178	0.515177	0.782942	1.42627	1.34676	0.442425	0.597729	1.60718	1.11193	0.048199	0.638144	0.944245	0.985004	0.914098		ZT16		0.686779	0.0934082	32
ZT16.25		0.808575	0.913907	0.656455	0.729673	1.94552	0.375059	0.033495	0.26734	1.24132	0.123916	1.50519	0.562314	0	0.322928	0.197899	0.650431	0.726572	0	0.137741	0.26455	1.1994	0.391074	1.32249	0.346766	0.37358	1.54802	1.08228	0.257063	0.928209	0.824341	1.42605	1.12504		ZT16.25		0.696475	0.0916039	32
ZT16.50		0.808575	0.781457	0.382932	2.55386	0.944969	0.492264	1.20583	0.891133	1.36756	0.173482	0.920649	0.929539	0	0	0.761151	0.363031	1.36418	0	0.321396	0.041771	1.03282	0.678629	1.57729	0.621786	0.926479	1.02544	1.64566	0.594457	0.66715	0.914269	1.24963	1.1602		ZT16.50		0.824924	0.0973004	32
ZT16.75		1.50432	0.781457	1.01204	1.65045	1.18584	0.3985	0.06699	0.876281	1.40964	0.768278	1.24215	1.27381	1.42349	0.484392	1.5223	1.40675	0.459668	0.753891	0.397919	0.612643	0.882892	1.15022	1.33463	0.239149	0.104603	0.916979	1.05263	0.530191	0.638144	0.809353	1.29374	1.4649		ZT16.75		0.926507	0.0788478	32
ZT17		1.18466	1.36424	0.998359	1.164	1.59348	0.375059	0.267962	1.14362	0.778456	1.87113	0.891422	0.906587	0	0	1.08083	1.63364	2.2242	0.997082	1.10193	0.64049	0.882892	1.29975	0.837175	0.239149	0.657501	0.995859	1.05263	0.899719	0.594634	0.494604	1.14672	2.0743		ZT17		0.981002	0.0941361	32
ZT17.25		0.846183	1.53642	1.10777	0.868659	1.63054	1.05485	0.200971	1.30699	0	1.67286	0.964489	0.95249	0.044484	0.296017	1.08083	0.559673	1.26038	0.997082	0.979492	1.04428	1.31601	0.506096	0.424654	0.729403	1.92768	1.2325	0.993328	1.04432	0.348078	0	1.23493	1.53522		ZT17.25		0.928021	0.0890959	32
ZT17.50		1.25987	1.2053	0.574398	0.851286	1.66759	1.35959	0.854128	1.08421	0.042079	1.21437	1.92898	1.05577	0.578292	0.134553	1.17217	0.453789	1.20107	0.656615	1.43863	1.07212	1.1994	0.943179	0.424654	0.908765	1.79319	1.2818	1.14159	0.722988	0.652647	0	1.61717	1.58209		ZT17.50		1.00226	0.0862797	32
ZT17.75		0.827379	1.15232	0.547046	0.347464	1.2229	0.679794	0.7034	1.51493	0.063118	1.23916	2.32354	0.837732	0	0	1.09606	0.877326	0.756228	0.899805	1.08662	0.974659	1.33267	0.517598	0.461053	1.0403	2.01733	1.32124	1.11193	0.980051	0.362582	0.464628	1.33784	1.1602		ZT17.75		0.914278	0.0919566	32
ZT18		0.206845	0.847682	0.560722	1.73732	1.88994	0.890764	0.820633	1.38126	0.441826	1.59851	1.0814	1.20496	0	1.13025	1.15695	1.07397	1.36418	0.316148	1.10193	1.01643	1.21606	0.506096	0.558117	0.88485	1.98745	1.2818	1.3195	1.07645	0.696157	0.899281	1.30844	0.679714		ZT18		1.00736	0.0822243	32
ZT18.25		0.620534	1.5894	1.24453	1.14663	1.42672	0.679794	1.03835	0.80202	0.105197	0.916976	1.09601	1.0902	0.177936	0.215285	1.26351	2.19331	0.785884	0.024319	0.902969	0.139237	1.03282	0.218542	0.752245	0.753318	1.80813	1.48886	1.12676	0.996117	0.145033	0.779376	0.970303	0.234384		ZT18.25		0.867647	0.0936722	32

## Sheet: Figure 1D ANOVA
Two-way ANOVA	Ordinary						Number of families	97
Alpha	0.05						Number of comparisons per family	6
							Alpha	0.05
Source of Variation	% of total variation	P value	P value summary	Significant?
Interaction	3.587	<0.001	***	Yes			Tukey's multiple comparisons test	Predicted (LS) mean diff.	95.00% CI of diff.	Below threshold?	Summary	Adjusted P Value
Row Factor	70.53	<0.001	***	Yes
Column Factor	0.0002398	>0.99	ns	No			ZT18.25
							Pdf G4 x Scrambled SP vs. Pdf G4 Control	-0.07758	-0.4626 to 0.3074	No	ns	0.95
ANOVA table	SS (Type III)	DF	MS	F (DFn, DFd)	P value		Pdf G4 x Scrambled SP vs. Pdf G4 x miR-277 SP	-0.2504	-0.6324 to 0.1316	No	ns	0.33
Interaction	556.6	288	1.933	F (288, 11737) = 5.646	P<0.001		Pdf G4 x Scrambled SP vs. miR-277 SP Control	0.0002913	-0.3817 to 0.3823	No	ns	>0.99
Row Factor	10945	96	114	F (96, 11737) = 333.1	P<0.001		Pdf G4 Control vs. Pdf G4 x miR-277 SP	-0.1728	-0.5516 to 0.2060	No	ns	0.64
Column Factor	0.0372	3	0.0124	F (3, 11737) = 0.03623	P>0.99		Pdf G4 Control vs. miR-277 SP Control	0.07787	-0.3010 to 0.4567	No	ns	0.95
Residual	4018	11737	0.3423				Pdf G4 x miR-277 SP vs. miR-277 SP Control	0.2507	-0.1251 to 0.6265	No	ns	0.32
Data summary							ZT18.50
Number of columns (Column Factor)	4						Pdf G4 x Scrambled SP vs. Pdf G4 Control	-0.05713	-0.4421 to 0.3279	No	ns	0.98
Number of rows (Row Factor)	97						Pdf G4 x Scrambled SP vs. Pdf G4 x miR-277 SP	-0.2802	-0.6623 to 0.1018	No	ns	0.23
Number of values	12125						Pdf G4 x Scrambled SP vs. miR-277 SP Control	-0.2136	-0.5956 to 0.1685	No	ns	0.48
							Pdf G4 Control vs. Pdf G4 x miR-277 SP	-0.2231	-0.6019 to 0.1557	No	ns	0.43
							Pdf G4 Control vs. miR-277 SP Control	-0.1564	-0.5353 to 0.2224	No	ns	0.71
							Pdf G4 x miR-277 SP vs. miR-277 SP Control	0.06668	-0.3091 to 0.4425	No	ns	0.97
							ZT18.75
							Pdf G4 x Scrambled SP vs. Pdf G4 Control	-0.1589	-0.5439 to 0.2261	No	ns	0.71
							Pdf G4 x Scrambled SP vs. Pdf G4 x miR-277 SP	-0.2315	-0.6135 to 0.1505	No	ns	0.4
							Pdf G4 x Scrambled SP vs. miR-277 SP Control	-0.1181	-0.5002 to 0.2639	No	ns	0.86
							Pdf G4 Control vs. Pdf G4 x miR-277 SP	-0.07262	-0.4515 to 0.3062	No	ns	0.96
							Pdf G4 Control vs. miR-277 SP Control	0.04074	-0.3381 to 0.4196	No	ns	>0.99
							Pdf G4 x miR-277 SP vs. miR-277 SP Control	0.1134	-0.2625 to 0.4892	No	ns	0.87
							ZT19
							Pdf G4 x Scrambled SP vs. Pdf G4 Control	-0.05872	-0.4437 to 0.3263	No	ns	0.98
							Pdf G4 x Scrambled SP vs. Pdf G4 x miR-277 SP	-0.342	-0.7241 to 0.03999	No	ns	0.1
							Pdf G4 x Scrambled SP vs. miR-277 SP Control	-0.1996	-0.5816 to 0.1824	No	ns	0.54
							Pdf G4 Control vs. Pdf G4 x miR-277 SP	-0.2833	-0.6622 to 0.09552	No	ns	0.22
							Pdf G4 Control vs. miR-277 SP Control	-0.1409	-0.5197 to 0.2380	No	ns	0.77
							Pdf G4 x miR-277 SP vs. miR-277 SP Control	0.1424	-0.2334 to 0.5183	No	ns	0.76
							ZT19.25
							Pdf G4 x Scrambled SP vs. Pdf G4 Control	-0.1507	-0.5357 to 0.2343	No	ns	0.75
							Pdf G4 x Scrambled SP vs. Pdf G4 x miR-277 SP	-0.3437	-0.7257 to 0.03831	No	ns	0.1
							Pdf G4 x Scrambled SP vs. miR-277 SP Control	-0.1989	-0.5810 to 0.1831	No	ns	0.54
							Pdf G4 Control vs. Pdf G4 x miR-277 SP	-0.193	-0.5718 to 0.1859	No	ns	0.56
							Pdf G4 Control vs. miR-277 SP Control	-0.0482	-0.4270 to 0.3306	No	ns	0.99
							Pdf G4 x miR-277 SP vs. miR-277 SP Control	0.1448	-0.2310 to 0.5206	No	ns	0.76
							ZT19.50
							Pdf G4 x Scrambled SP vs. Pdf G4 Control	-0.04224	-0.4272 to 0.3428	No	ns	>0.99
							Pdf G4 x Scrambled SP vs. Pdf G4 x miR-277 SP	-0.2841	-0.6662 to 0.09790	No	ns	0.22
							Pdf G4 x Scrambled SP vs. miR-277 SP Control	-0.0907	-0.4727 to 0.2913	No	ns	0.93
							Pdf G4 Control vs. Pdf G4 x miR-277 SP	-0.2419	-0.6207 to 0.1369	No	ns	0.36
							Pdf G4 Control vs. miR-277 SP Control	-0.04846	-0.4273 to 0.3304	No	ns	0.99
							Pdf G4 x miR-277 SP vs. miR-277 SP Control	0.1934	-0.1824 to 0.5692	No	ns	0.55
							ZT19.75
							Pdf G4 x Scrambled SP vs. Pdf G4 Control	0.03321	-0.3518 to 0.4182	No	ns	>0.99
							Pdf G4 x Scrambled SP vs. Pdf G4 x miR-277 SP	-0.1023	-0.4843 to 0.2798	No	ns	0.9
							Pdf G4 x Scrambled SP vs. miR-277 SP Control	-0.2839	-0.6659 to 0.09816	No	ns	0.22
							Pdf G4 Control vs. Pdf G4 x miR-277 SP	-0.1355	-0.5143 to 0.2434	No	ns	0.79
							Pdf G4 Control vs. miR-277 SP Control	-0.3171	-0.6959 to 0.06176	No	ns	0.14
							Pdf G4 x miR-277 SP vs. miR-277 SP Control	-0.1816	-0.5574 to 0.1942	No	ns	0.6
							ZT20
							Pdf G4 x Scrambled SP vs. Pdf G4 Control	-0.0275	-0.4125 to 0.3575	No	ns	>0.99
							Pdf G4 x Scrambled SP vs. Pdf G4 x miR-277 SP	0.009015	-0.3730 to 0.3910	No	ns	>0.99
							Pdf G4 x Scrambled SP vs. miR-277 SP Control	-0.2624	-0.6445 to 0.1196	No	ns	0.29
							Pdf G4 Control vs. Pdf G4 x miR-277 SP	0.03651	-0.3423 to 0.4154	No	ns	>0.99
							Pdf G4 Control vs. miR-277 SP Control	-0.2349	-0.6138 to 0.1439	No	ns	0.38
							Pdf G4 x miR-277 SP vs. miR-277 SP Control	-0.2714	-0.6473 to 0.1044	No	ns	0.25
							ZT20.25
							Pdf G4 x Scrambled SP vs. Pdf G4 Control	-0.1759	-0.5609 to 0.2091	No	ns	0.64
							Pdf G4 x Scrambled SP vs. Pdf G4 x miR-277 SP	-0.08557	-0.4676 to 0.2965	No	ns	0.94
							Pdf G4 x Scrambled SP vs. miR-277 SP Control	-0.2952	-0.6772 to 0.08687	No	ns	0.19
							Pdf G4 Control vs. Pdf G4 x miR-277 SP	0.09037	-0.2885 to 0.4692	No	ns	0.93
							Pdf G4 Control vs. miR-277 SP Control	-0.1192	-0.4981 to 0.2596	No	ns	0.85
							Pdf G4 x miR-277 SP vs. miR-277 SP Control	-0.2096	-0.5854 to 0.1662	No	ns	0.48
							ZT20.50
							Pdf G4 x Scrambled SP vs. Pdf G4 Control	-0.1611	-0.5461 to 0.2239	No	ns	0.7
							Pdf G4 x Scrambled SP vs. Pdf G4 x miR-277 SP	0.02652	-0.3555 to 0.4085	No	ns	>0.99
							Pdf G4 x Scrambled SP vs. miR-277 SP Control	-0.3031	-0.6851 to 0.07896	No	ns	0.17
							Pdf G4 Control vs. Pdf G4 x miR-277 SP	0.1876	-0.1912 to 0.5665	No	ns	0.58
							Pdf G4 Control vs. miR-277 SP Control	-0.142	-0.5208 to 0.2369	No	ns	0.77
							Pdf G4 x miR-277 SP vs. miR-277 SP Control	-0.3296	-0.7054 to 0.04623	No	ns	0.11
							ZT20.75
							Pdf G4 x Scrambled SP vs. Pdf G4 Control	-0.1031	-0.4881 to 0.2819	No	ns	0.9
							Pdf G4 x Scrambled SP vs. Pdf G4 x miR-277 SP	0.1972	-0.1848 to 0.5792	No	ns	0.55
							Pdf G4 x Scrambled SP vs. miR-277 SP Control	-0.04165	-0.4237 to 0.3404	No	ns	>0.99
							Pdf G4 Control vs. Pdf G4 x miR-277 SP	0.3003	-0.07853 to 0.6791	No	ns	0.17
							Pdf G4 Control vs. miR-277 SP Control	0.06147	-0.3174 to 0.4403	No	ns	0.98
							Pdf G4 x miR-277 SP vs. miR-277 SP Control	-0.2388	-0.6147 to 0.1370	No	ns	0.36
							ZT21
							Pdf G4 x Scrambled SP vs. Pdf G4 Control	-0.1784	-0.5634 to 0.2066	No	ns	0.63
							Pdf G4 x Scrambled SP vs. Pdf G4 x miR-277 SP	0.29	-0.09208 to 0.6720	No	ns	0.21
							Pdf G4 x Scrambled SP vs. miR-277 SP Control	0.07152	-0.3105 to 0.4536	No	ns	0.96
							Pdf G4 Control vs. Pdf G4 x miR-277 SP	0.4684	0.08955 to 0.8472	Yes	**	0.008
							Pdf G4 Control vs. miR-277 SP Control	0.25	-0.1289 to 0.6288	No	ns	0.33
							Pdf G4 x miR-277 SP vs. miR-277 SP Control	-0.2184	-0.5942 to 0.1574	No	ns	0.44
							ZT21.25
							Pdf G4 x Scrambled SP vs. Pdf G4 Control	-0.186	-0.5710 to 0.1990	No	ns	0.6
							Pdf G4 x Scrambled SP vs. Pdf G4 x miR-277 SP	0.1674	-0.2147 to 0.5494	No	ns	0.67
							Pdf G4 x Scrambled SP vs. miR-277 SP Control	0.06086	-0.3212 to 0.4429	No	ns	0.98
							Pdf G4 Control vs. Pdf G4 x miR-277 SP	0.3534	-0.02547 to 0.7322	No	ns	0.08
							Pdf G4 Control vs. miR-277 SP Control	0.2469	-0.1320 to 0.6257	No	ns	0.34
							Pdf G4 x miR-277 SP vs. miR-277 SP Control	-0.1065	-0.4823 to 0.2693	No	ns	0.89
							ZT21.50
							Pdf G4 x Scrambled SP vs. Pdf G4 Control	-0.215	-0.6000 to 0.1700	No	ns	0.48
							Pdf G4 x Scrambled SP vs. Pdf G4 x miR-277 SP	0.00297	-0.3791 to 0.3850	No	ns	>0.99
							Pdf G4 x Scrambled SP vs. miR-277 SP Control	0.03829	-0.3437 to 0.4203	No	ns	>0.99
							Pdf G4 Control vs. Pdf G4 x miR-277 SP	0.218	-0.1608 to 0.5968	No	ns	0.45
							Pdf G4 Control vs. miR-277 SP Control	0.2533	-0.1255 to 0.6321	No	ns	0.31
							Pdf G4 x miR-277 SP vs. miR-277 SP Control	0.03532	-0.3405 to 0.4111	No	ns	>0.99
							ZT21.75
							Pdf G4 x Scrambled SP vs. Pdf G4 Control	-0.1655	-0.5505 to 0.2195	No	ns	0.69
							Pdf G4 x Scrambled SP vs. Pdf G4 x miR-277 SP	-0.2392	-0.6212 to 0.1429	No	ns	0.37
							Pdf G4 x Scrambled SP vs. miR-277 SP Control	0.1656	-0.2164 to 0.5476	No	ns	0.68
							Pdf G4 Control vs. Pdf G4 x miR-277 SP	-0.07369	-0.4525 to 0.3051	No	ns	0.96
							Pdf G4 Control vs. miR-277 SP Control	0.3311	-0.04778 to 0.7099	No	ns	0.11
							Pdf G4 x miR-277 SP vs. miR-277 SP Control	0.4047	0.02893 to 0.7806	Yes	*	0.03
							ZT22
							Pdf G4 x Scrambled SP vs. Pdf G4 Control	-0.299	-0.6840 to 0.08603	No	ns	0.19
							Pdf G4 x Scrambled SP vs. Pdf G4 x miR-277 SP	-0.5311	-0.9131 to -0.1490	Yes	**	0.002
							Pdf G4 x Scrambled SP vs. miR-277 SP Control	-0.02339	-0.4054 to 0.3586	No	ns	>0.99
							Pdf G4 Control vs. Pdf G4 x miR-277 SP	-0.2321	-0.6109 to 0.1468	No	ns	0.39
							Pdf G4 Control vs. miR-277 SP Control	0.2756	-0.1033 to 0.6544	No	ns	0.24
							Pdf G4 x miR-277 SP vs. miR-277 SP Control	0.5077	0.1318 to 0.8835	Yes	**	0.003
							ZT22.25
							Pdf G4 x Scrambled SP vs. Pdf G4 Control	-0.3981	-0.7831 to -0.01307	Yes	*	0.04
							Pdf G4 x Scrambled SP vs. Pdf G4 x miR-277 SP	-0.7327	-1.115 to -0.3507	Yes	***	<0.001
							Pdf G4 x Scrambled SP vs. miR-277 SP Control	-0.1774	-0.5594 to 0.2046	No	ns	0.63
							Pdf G4 Control vs. Pdf G4 x miR-277 SP	-0.3347	-0.7135 to 0.04418	No	ns	0.11
							Pdf G4 Control vs. miR-277 SP Control	0.2207	-0.1581 to 0.5995	No	ns	0.44
							Pdf G4 x miR-277 SP vs. miR-277 SP Control	0.5553	0.1795 to 0.9312	Yes	***	<0.001
							ZT22.50
							Pdf G4 x Scrambled SP vs. Pdf G4 Control	-0.3094	-0.6944 to 0.07560	No	ns	0.16
							Pdf G4 x Scrambled SP vs. Pdf G4 x miR-277 SP	-0.7316	-1.114 to -0.3496	Yes	***	<0.001
							Pdf G4 x Scrambled SP vs. miR-277 SP Control	-0.1435	-0.5256 to 0.2385	No	ns	0.77
							Pdf G4 Control vs. Pdf G4 x miR-277 SP	-0.4222	-0.8010 to -0.04336	Yes	*	0.02
							Pdf G4 Control vs. miR-277 SP Control	0.1659	-0.2130 to 0.5447	No	ns	0.67
							Pdf G4 x miR-277 SP vs. miR-277 SP Control	0.5881	0.2122 to 0.9639	Yes	***	<0.001
							ZT22.75
							Pdf G4 x Scrambled SP vs. Pdf G4 Control	-0.3198	-0.7048 to 0.06521	No	ns	0.14
							Pdf G4 x Scrambled SP vs. Pdf G4 x miR-277 SP	-0.8149	-1.197 to -0.4329	Yes	***	<0.001
							Pdf G4 x Scrambled SP vs. miR-277 SP Control	-0.1107	-0.4927 to 0.2714	No	ns	0.88
							Pdf G4 Control vs. Pdf G4 x miR-277 SP	-0.4952	-0.8740 to -0.1163	Yes	**	0.004
							Pdf G4 Control vs. miR-277 SP Control	0.2091	-0.1697 to 0.5880	No	ns	0.49
							Pdf G4 x miR-277 SP vs. miR-277 SP Control	0.7043	0.3285 to 1.080	Yes	***	<0.001
							ZT23
							Pdf G4 x Scrambled SP vs. Pdf G4 Control	-0.4062	-0.7912 to -0.02122	Yes	*	0.03
							Pdf G4 x Scrambled SP vs. Pdf G4 x miR-277 SP	-0.5562	-0.9382 to -0.1742	Yes	**	0.001
							Pdf G4 x Scrambled SP vs. miR-277 SP Control	0.02418	-0.3578 to 0.4062	No	ns	>0.99
							Pdf G4 Control vs. Pdf G4 x miR-277 SP	-0.15	-0.5288 to 0.2288	No	ns	0.74
							Pdf G4 Control vs. miR-277 SP Control	0.4304	0.05156 to 0.8092	Yes	*	0.02
							Pdf G4 x miR-277 SP vs. miR-277 SP Control	0.5804	0.2046 to 0.9562	Yes	***	<0.001
							ZT23.25
							Pdf G4 x Scrambled SP vs. Pdf G4 Control	-0.2984	-0.6834 to 0.08662	No	ns	0.19
							Pdf G4 x Scrambled SP vs. Pdf G4 x miR-277 SP	-0.2756	-0.6577 to 0.1064	No	ns	0.25
							Pdf G4 x Scrambled SP vs. miR-277 SP Control	0.142	-0.2400 to 0.5240	No	ns	0.77
							Pdf G4 Control vs. Pdf G4 x miR-277 SP	0.02274	-0.3561 to 0.4016	No	ns	>0.99
							Pdf G4 Control vs. miR-277 SP Control	0.4404	0.06154 to 0.8192	Yes	*	0.01
							Pdf G4 x miR-277 SP vs. miR-277 SP Control	0.4176	0.04183 to 0.7935	Yes	*	0.02
							ZT23.50
							Pdf G4 x Scrambled SP vs. Pdf G4 Control	-0.2799	-0.6649 to 0.1051	No	ns	0.24
							Pdf G4 x Scrambled SP vs. Pdf G4 x miR-277 SP	-0.04551	-0.4275 to 0.3365	No	ns	>0.99
							Pdf G4 x Scrambled SP vs. miR-277 SP Control	0.2548	-0.1272 to 0.6368	No	ns	0.32
							Pdf G4 Control vs. Pdf G4 x miR-277 SP	0.2344	-0.1444 to 0.6133	No	ns	0.38
							Pdf G4 Control vs. miR-277 SP Control	0.5347	0.1559 to 0.9136	Yes	**	0.002
							Pdf G4 x miR-277 SP vs. miR-277 SP Control	0.3003	-0.07550 to 0.6761	No	ns	0.17
							ZT23.75
							Pdf G4 x Scrambled SP vs. Pdf G4 Control	-0.132	-0.5170 to 0.2530	No	ns	0.81
							Pdf G4 x Scrambled SP vs. Pdf G4 x miR-277 SP	0.1741	-0.2079 to 0.5561	No	ns	0.65
							Pdf G4 x Scrambled SP vs. miR-277 SP Control	0.3841	0.002090 to 0.7662	Yes	*	0.05
							Pdf G4 Control vs. Pdf G4 x miR-277 SP	0.3061	-0.07273 to 0.6849	No	ns	0.16
							Pdf G4 Control vs. miR-277 SP Control	0.5161	0.1373 to 0.8949	Yes	**	0.003
							Pdf G4 x miR-277 SP vs. miR-277 SP Control	0.21	-0.1658 to 0.5858	No	ns	0.48
							ZT00
							Pdf G4 x Scrambled SP vs. Pdf G4 Control	-0.1299	-0.5149 to 0.2551	No	ns	0.82
							Pdf G4 x Scrambled SP vs. Pdf G4 x miR-277 SP	0.273	-0.1090 to 0.6551	No	ns	0.26
							Pdf G4 x Scrambled SP vs. miR-277 SP Control	0.4374	0.05538 to 0.8194	Yes	*	0.02
							Pdf G4 Control vs. Pdf G4 x miR-277 SP	0.403	0.02413 to 0.7818	Yes	*	0.03
							Pdf G4 Control vs. miR-277 SP Control	0.5674	0.1885 to 0.9462	Yes	***	<0.001
							Pdf G4 x miR-277 SP vs. miR-277 SP Control	0.1644	-0.2114 to 0.5402	No	ns	0.67
							ZT00.25
							Pdf G4 x Scrambled SP vs. Pdf G4 Control	-0.04124	-0.4262 to 0.3438	No	ns	>0.99
							Pdf G4 x Scrambled SP vs. Pdf G4 x miR-277 SP	0.4593	0.07722 to 0.8413	Yes	*	0.01
							Pdf G4 x Scrambled SP vs. miR-277 SP Control	0.4224	0.04035 to 0.8044	Yes	*	0.02
							Pdf G4 Control vs. Pdf G4 x miR-277 SP	0.5005	0.1217 to 0.8793	Yes	**	0.004
							Pdf G4 Control vs. miR-277 SP Control	0.4636	0.08479 to 0.8425	Yes	**	0.009
							Pdf G4 x miR-277 SP vs. miR-277 SP Control	-0.03687	-0.4127 to 0.3389	No	ns	>0.99
							ZT00.50
							Pdf G4 x Scrambled SP vs. Pdf G4 Control	-0.5677	-0.9527 to -0.1827	Yes	***	<0.001
							Pdf G4 x Scrambled SP vs. Pdf G4 x miR-277 SP	0.8284	0.4463 to 1.210	Yes	***	<0.001
							Pdf G4 x Scrambled SP vs. miR-277 SP Control	-0.1489	-0.5310 to 0.2331	No	ns	0.75
							Pdf G4 Control vs. Pdf G4 x miR-277 SP	1.396	1.017 to 1.775	Yes	***	<0.001
							Pdf G4 Control vs. miR-277 SP Control	0.4188	0.03993 to 0.7976	Yes	*	0.02
							Pdf G4 x miR-277 SP vs. miR-277 SP Control	-0.9773	-1.353 to -0.6015	Yes	***	<0.001
							ZT00.75
							Pdf G4 x Scrambled SP vs. Pdf G4 Control	-0.5756	-0.9606 to -0.1906	Yes	***	<0.001
							Pdf G4 x Scrambled SP vs. Pdf G4 x miR-277 SP	0.4312	0.04916 to 0.8132	Yes	*	0.02
							Pdf G4 x Scrambled SP vs. miR-277 SP Control	-0.3797	-0.7617 to 0.002356	No	ns	0.05
							Pdf G4 Control vs. Pdf G4 x miR-277 SP	1.007	0.6279 to 1.386	Yes	***	<0.001
							Pdf G4 Control vs. miR-277 SP Control	0.1959	-0.1829 to 0.5748	No	ns	0.54
							Pdf G4 x miR-277 SP vs. miR-277 SP Control	-0.8109	-1.187 to -0.4350	Yes	***	<0.001
							ZT01
							Pdf G4 x Scrambled SP vs. Pdf G4 Control	-0.4433	-0.8283 to -0.05834	Yes	*	0.02
							Pdf G4 x Scrambled SP vs. Pdf G4 x miR-277 SP	0.5363	0.1542 to 0.9183	Yes	**	0.002
							Pdf G4 x Scrambled SP vs. miR-277 SP Control	-0.0007526	-0.3828 to 0.3813	No	ns	>0.99
							Pdf G4 Control vs. Pdf G4 x miR-277 SP	0.9796	0.6008 to 1.358	Yes	***	<0.001
							Pdf G4 Control vs. miR-277 SP Control	0.4426	0.06375 to 0.8214	Yes	*	0.01
							Pdf G4 x miR-277 SP vs. miR-277 SP Control	-0.537	-0.9128 to -0.1612	Yes	**	0.001
							ZT01.25
							Pdf G4 x Scrambled SP vs. Pdf G4 Control	-0.2654	-0.6504 to 0.1196	No	ns	0.29
							Pdf G4 x Scrambled SP vs. Pdf G4 x miR-277 SP	0.5238	0.1418 to 0.9059	Yes	**	0.002
							Pdf G4 x Scrambled SP vs. miR-277 SP Control	-0.1268	-0.5088 to 0.2553	No	ns	0.83
							Pdf G4 Control vs. Pdf G4 x miR-277 SP	0.7892	0.4104 to 1.168	Yes	***	<0.001
							Pdf G4 Control vs. miR-277 SP Control	0.1386	-0.2402 to 0.5175	No	ns	0.78
							Pdf G4 x miR-277 SP vs. miR-277 SP Control	-0.6506	-1.026 to -0.2748	Yes	***	<0.001
							ZT01.50
							Pdf G4 x Scrambled SP vs. Pdf G4 Control	-0.237	-0.6220 to 0.1480	No	ns	0.39
							Pdf G4 x Scrambled SP vs. Pdf G4 x miR-277 SP	0.419	0.03702 to 0.8011	Yes	*	0.02
							Pdf G4 x Scrambled SP vs. miR-277 SP Control	-0.1234	-0.5054 to 0.2586	No	ns	0.84
							Pdf G4 Control vs. Pdf G4 x miR-277 SP	0.656	0.2772 to 1.035	Yes	***	<0.001
							Pdf G4 Control vs. miR-277 SP Control	0.1136	-0.2652 to 0.4924	No	ns	0.87
							Pdf G4 x miR-277 SP vs. miR-277 SP Control	-0.5424	-0.9183 to -0.1666	Yes	**	0.001
							ZT01.75
							Pdf G4 x Scrambled SP vs. Pdf G4 Control	-0.04582	-0.4308 to 0.3392	No	ns	>0.99
							Pdf G4 x Scrambled SP vs. Pdf G4 x miR-277 SP	0.4283	0.04631 to 0.8104	Yes	*	0.02
							Pdf G4 x Scrambled SP vs. miR-277 SP Control	0.09745	-0.2846 to 0.4795	No	ns	0.91
							Pdf G4 Control vs. Pdf G4 x miR-277 SP	0.4742	0.09532 to 0.8530	Yes	**	0.007
							Pdf G4 Control vs. miR-277 SP Control	0.1433	-0.2356 to 0.5221	No	ns	0.77
							Pdf G4 x miR-277 SP vs. miR-277 SP Control	-0.3309	-0.7067 to 0.04493	No	ns	0.11
							ZT02
							Pdf G4 x Scrambled SP vs. Pdf G4 Control	0.03013	-0.3549 to 0.4151	No	ns	>0.99
							Pdf G4 x Scrambled SP vs. Pdf G4 x miR-277 SP	0.3553	-0.02674 to 0.7373	No	ns	0.08
							Pdf G4 x Scrambled SP vs. miR-277 SP Control	0.1882	-0.1939 to 0.5702	No	ns	0.59
							Pdf G4 Control vs. Pdf G4 x miR-277 SP	0.3252	-0.05367 to 0.7040	No	ns	0.12
							Pdf G4 Control vs. miR-277 SP Control	0.158	-0.2208 to 0.5369	No	ns	0.71
							Pdf G4 x miR-277 SP vs. miR-277 SP Control	-0.1671	-0.5430 to 0.2087	No	ns	0.66
							ZT02.25
							Pdf G4 x Scrambled SP vs. Pdf G4 Control	0.01453	-0.3705 to 0.3995	No	ns	>0.99
							Pdf G4 x Scrambled SP vs. Pdf G4 x miR-277 SP	0.2953	-0.08676 to 0.6773	No	ns	0.19
							Pdf G4 x Scrambled SP vs. miR-277 SP Control	0.1371	-0.2449 to 0.5191	No	ns	0.79
							Pdf G4 Control vs. Pdf G4 x miR-277 SP	0.2807	-0.09810 to 0.6596	No	ns	0.23
							Pdf G4 Control vs. miR-277 SP Control	0.1226	-0.2563 to 0.5014	No	ns	0.84
							Pdf G4 x miR-277 SP vs. miR-277 SP Control	-0.1582	-0.5340 to 0.2177	No	ns	0.7
							ZT02.50
							Pdf G4 x Scrambled SP vs. Pdf G4 Control	0.05	-0.3350 to 0.4350	No	ns	0.99
							Pdf G4 x Scrambled SP vs. Pdf G4 x miR-277 SP	0.294	-0.08805 to 0.6760	No	ns	0.2
							Pdf G4 x Scrambled SP vs. miR-277 SP Control	0.2225	-0.1595 to 0.6046	No	ns	0.44
							Pdf G4 Control vs. Pdf G4 x miR-277 SP	0.244	-0.1349 to 0.6228	No	ns	0.35
							Pdf G4 Control vs. miR-277 SP Control	0.1725	-0.2063 to 0.5514	No	ns	0.65
							Pdf G4 x miR-277 SP vs. miR-277 SP Control	-0.07144	-0.4473 to 0.3044	No	ns	0.96
							ZT02.75
							Pdf G4 x Scrambled SP vs. Pdf G4 Control	0.07703	-0.3080 to 0.4620	No	ns	0.96
							Pdf G4 x Scrambled SP vs. Pdf G4 x miR-277 SP	0.1795	-0.2026 to 0.5615	No	ns	0.62
							Pdf G4 x Scrambled SP vs. miR-277 SP Control	0.174	-0.2080 to 0.5560	No	ns	0.65
							Pdf G4 Control vs. Pdf G4 x miR-277 SP	0.1024	-0.2764 to 0.4813	No	ns	0.9
							Pdf G4 Control vs. miR-277 SP Control	0.09697	-0.2819 to 0.4758	No	ns	0.91
							Pdf G4 x miR-277 SP vs. miR-277 SP Control	-0.005469	-0.3813 to 0.3703	No	ns	>0.99
							ZT03
							Pdf G4 x Scrambled SP vs. Pdf G4 Control	0.2047	-0.1803 to 0.5897	No	ns	0.52
							Pdf G4 x Scrambled SP vs. Pdf G4 x miR-277 SP	0.1183	-0.2637 to 0.5003	No	ns	0.86
							Pdf G4 x Scrambled SP vs. miR-277 SP Control	0.2742	-0.1079 to 0.6562	No	ns	0.25
							Pdf G4 Control vs. Pdf G4 x miR-277 SP	-0.08639	-0.4652 to 0.2924	No	ns	0.94
							Pdf G4 Control vs. miR-277 SP Control	0.06947	-0.3094 to 0.4483	No	ns	0.97
							Pdf G4 x miR-277 SP vs. miR-277 SP Control	0.1559	-0.2200 to 0.5317	No	ns	0.71
							ZT03.25
							Pdf G4 x Scrambled SP vs. Pdf G4 Control	0.2088	-0.1762 to 0.5938	No	ns	0.5
							Pdf G4 x Scrambled SP vs. Pdf G4 x miR-277 SP	0.1771	-0.2050 to 0.5591	No	ns	0.63
							Pdf G4 x Scrambled SP vs. miR-277 SP Control	0.2704	-0.1117 to 0.6524	No	ns	0.26
							Pdf G4 Control vs. Pdf G4 x miR-277 SP	-0.03176	-0.4106 to 0.3471	No	ns	>0.99
							Pdf G4 Control vs. miR-277 SP Control	0.06153	-0.3173 to 0.4404	No	ns	0.98
							Pdf G4 x miR-277 SP vs. miR-277 SP Control	0.0933	-0.2825 to 0.4691	No	ns	0.92
							ZT03.50
							Pdf G4 x Scrambled SP vs. Pdf G4 Control	-0.005151	-0.3902 to 0.3798	No	ns	>0.99
							Pdf G4 x Scrambled SP vs. Pdf G4 x miR-277 SP	-0.02103	-0.4031 to 0.3610	No	ns	>0.99
							Pdf G4 x Scrambled SP vs. miR-277 SP Control	0.03644	-0.3456 to 0.4185	No	ns	>0.99
							Pdf G4 Control vs. Pdf G4 x miR-277 SP	-0.01588	-0.3947 to 0.3630	No	ns	>0.99
							Pdf G4 Control vs. miR-277 SP Control	0.04159	-0.3372 to 0.4204	No	ns	>0.99
							Pdf G4 x miR-277 SP vs. miR-277 SP Control	0.05747	-0.3183 to 0.4333	No	ns	0.98
							ZT03.75
							Pdf G4 x Scrambled SP vs. Pdf G4 Control	0.07087	-0.3141 to 0.4559	No	ns	0.97
							Pdf G4 x Scrambled SP vs. Pdf G4 x miR-277 SP	0.05261	-0.3294 to 0.4346	No	ns	0.98
							Pdf G4 x Scrambled SP vs. miR-277 SP Control	0.1507	-0.2313 to 0.5327	No	ns	0.74
							Pdf G4 Control vs. Pdf G4 x miR-277 SP	-0.01826	-0.3971 to 0.3606	No	ns	>0.99
							Pdf G4 Control vs. miR-277 SP Control	0.07983	-0.2990 to 0.4587	No	ns	0.95
							Pdf G4 x miR-277 SP vs. miR-277 SP Control	0.0981	-0.2777 to 0.4739	No	ns	0.91
							ZT04
							Pdf G4 x Scrambled SP vs. Pdf G4 Control	0.07084	-0.3142 to 0.4558	No	ns	0.97
							Pdf G4 x Scrambled SP vs. Pdf G4 x miR-277 SP	0.02205	-0.3600 to 0.4041	No	ns	>0.99
							Pdf G4 x Scrambled SP vs. miR-277 SP Control	0.09153	-0.2905 to 0.4736	No	ns	0.93
							Pdf G4 Control vs. Pdf G4 x miR-277 SP	-0.04879	-0.4276 to 0.3301	No	ns	0.99
							Pdf G4 Control vs. miR-277 SP Control	0.02069	-0.3581 to 0.3995	No	ns	>0.99
							Pdf G4 x miR-277 SP vs. miR-277 SP Control	0.06947	-0.3063 to 0.4453	No	ns	0.96
							ZT04.25
							Pdf G4 x Scrambled SP vs. Pdf G4 Control	0.06034	-0.3247 to 0.4453	No	ns	0.98
							Pdf G4 x Scrambled SP vs. Pdf G4 x miR-277 SP	0.002518	-0.3795 to 0.3845	No	ns	>0.99
							Pdf G4 x Scrambled SP vs. miR-277 SP Control	0.1025	-0.2795 to 0.4845	No	ns	0.9
							Pdf G4 Control vs. Pdf G4 x miR-277 SP	-0.05782	-0.4367 to 0.3210	No	ns	0.98
							Pdf G4 Control vs. miR-277 SP Control	0.04218	-0.3367 to 0.4210	No	ns	>0.99
							Pdf G4 x miR-277 SP vs. miR-277 SP Control	0.1	-0.2758 to 0.4758	No	ns	0.9
							ZT04.50
							Pdf G4 x Scrambled SP vs. Pdf G4 Control	0.09187	-0.2931 to 0.4769	No	ns	0.93
							Pdf G4 x Scrambled SP vs. Pdf G4 x miR-277 SP	0.042	-0.3400 to 0.4240	No	ns	>0.99
							Pdf G4 x Scrambled SP vs. miR-277 SP Control	0.1473	-0.2347 to 0.5293	No	ns	0.75
							Pdf G4 Control vs. Pdf G4 x miR-277 SP	-0.04987	-0.4287 to 0.3290	No	ns	0.99
							Pdf G4 Control vs. miR-277 SP Control	0.05545	-0.3234 to 0.4343	No	ns	0.98
							Pdf G4 x miR-277 SP vs. miR-277 SP Control	0.1053	-0.2705 to 0.4811	No	ns	0.89
							ZT04.75
							Pdf G4 x Scrambled SP vs. Pdf G4 Control	0.0302	-0.3548 to 0.4152	No	ns	>0.99
							Pdf G4 x Scrambled SP vs. Pdf G4 x miR-277 SP	-0.002846	-0.3849 to 0.3792	No	ns	>0.99
							Pdf G4 x Scrambled SP vs. miR-277 SP Control	0.0771	-0.3049 to 0.4591	No	ns	0.95
							Pdf G4 Control vs. Pdf G4 x miR-277 SP	-0.03304	-0.4119 to 0.3458	No	ns	>0.99
							Pdf G4 Control vs. miR-277 SP Control	0.0469	-0.3319 to 0.4257	No	ns	0.99
							Pdf G4 x miR-277 SP vs. miR-277 SP Control	0.07995	-0.2959 to 0.4558	No	ns	0.95
							ZT05
							Pdf G4 x Scrambled SP vs. Pdf G4 Control	0.1621	-0.2229 to 0.5471	No	ns	0.7
							Pdf G4 x Scrambled SP vs. Pdf G4 x miR-277 SP	0.09047	-0.2916 to 0.4725	No	ns	0.93
							Pdf G4 x Scrambled SP vs. miR-277 SP Control	0.1209	-0.2611 to 0.5030	No	ns	0.85
							Pdf G4 Control vs. Pdf G4 x miR-277 SP	-0.07163	-0.4505 to 0.3072	No	ns	0.96
							Pdf G4 Control vs. miR-277 SP Control	-0.04116	-0.4200 to 0.3377	No	ns	>0.99
							Pdf G4 x miR-277 SP vs. miR-277 SP Control	0.03047	-0.3453 to 0.4063	No	ns	>0.99
							ZT05.25
							Pdf G4 x Scrambled SP vs. Pdf G4 Control	0.04509	-0.3399 to 0.4301	No	ns	>0.99
							Pdf G4 x Scrambled SP vs. Pdf G4 x miR-277 SP	0.02148	-0.3606 to 0.4035	No	ns	>0.99
							Pdf G4 x Scrambled SP vs. miR-277 SP Control	0.0529	-0.3291 to 0.4349	No	ns	0.98
							Pdf G4 Control vs. Pdf G4 x miR-277 SP	-0.02361	-0.4024 to 0.3552	No	ns	>0.99
							Pdf G4 Control vs. miR-277 SP Control	0.007811	-0.3710 to 0.3866	No	ns	>0.99
							Pdf G4 x miR-277 SP vs. miR-277 SP Control	0.03142	-0.3444 to 0.4072	No	ns	>0.99
							ZT05.50
							Pdf G4 x Scrambled SP vs. Pdf G4 Control	0.03104	-0.3540 to 0.4160	No	ns	>0.99
							Pdf G4 x Scrambled SP vs. Pdf G4 x miR-277 SP	-0.02475	-0.4068 to 0.3573	No	ns	>0.99
							Pdf G4 x Scrambled SP vs. miR-277 SP Control	-0.03039	-0.4124 to 0.3516	No	ns	>0.99
							Pdf G4 Control vs. Pdf G4 x miR-277 SP	-0.05579	-0.4346 to 0.3230	No	ns	0.98
							Pdf G4 Control vs. miR-277 SP Control	-0.06143	-0.4403 to 0.3174	No	ns	0.98
							Pdf G4 x miR-277 SP vs. miR-277 SP Control	-0.005642	-0.3815 to 0.3702	No	ns	>0.99
							ZT05.75
							Pdf G4 x Scrambled SP vs. Pdf G4 Control	0.06644	-0.3186 to 0.4514	No	ns	0.97
							Pdf G4 x Scrambled SP vs. Pdf G4 x miR-277 SP	0.00552	-0.3765 to 0.3875	No	ns	>0.99
							Pdf G4 x Scrambled SP vs. miR-277 SP Control	0.04763	-0.3344 to 0.4297	No	ns	0.99
							Pdf G4 Control vs. Pdf G4 x miR-277 SP	-0.06092	-0.4398 to 0.3179	No	ns	0.98
							Pdf G4 Control vs. miR-277 SP Control	-0.01881	-0.3976 to 0.3600	No	ns	>0.99
							Pdf G4 x miR-277 SP vs. miR-277 SP Control	0.04211	-0.3337 to 0.4179	No	ns	>0.99
							ZT06
							Pdf G4 x Scrambled SP vs. Pdf G4 Control	0.05611	-0.3289 to 0.4411	No	ns	0.98
							Pdf G4 x Scrambled SP vs. Pdf G4 x miR-277 SP	0.04239	-0.3396 to 0.4244	No	ns	>0.99
							Pdf G4 x Scrambled SP vs. miR-277 SP Control	0.08161	-0.3004 to 0.4636	No	ns	0.95
							Pdf G4 Control vs. Pdf G4 x miR-277 SP	-0.01372	-0.3926 to 0.3651	No	ns	>0.99
							Pdf G4 Control vs. miR-277 SP Control	0.02549	-0.3533 to 0.4043	No	ns	>0.99
							Pdf G4 x miR-277 SP vs. miR-277 SP Control	0.03921	-0.3366 to 0.4150	No	ns	>0.99
							ZT06.25
							Pdf G4 x Scrambled SP vs. Pdf G4 Control	0.1154	-0.2696 to 0.5004	No	ns	0.87
							Pdf G4 x Scrambled SP vs. Pdf G4 x miR-277 SP	0.1255	-0.2565 to 0.5076	No	ns	0.83
							Pdf G4 x Scrambled SP vs. miR-277 SP Control	0.08649	-0.2955 to 0.4685	No	ns	0.94
							Pdf G4 Control vs. Pdf G4 x miR-277 SP	0.01015	-0.3687 to 0.3890	No	ns	>0.99
							Pdf G4 Control vs. miR-277 SP Control	-0.02889	-0.4077 to 0.3499	No	ns	>0.99
							Pdf G4 x miR-277 SP vs. miR-277 SP Control	-0.03904	-0.4149 to 0.3368	No	ns	>0.99
							ZT06.50
							Pdf G4 x Scrambled SP vs. Pdf G4 Control	0.04073	-0.3443 to 0.4257	No	ns	>0.99
							Pdf G4 x Scrambled SP vs. Pdf G4 x miR-277 SP	0.02504	-0.3570 to 0.4071	No	ns	>0.99
							Pdf G4 x Scrambled SP vs. miR-277 SP Control	0.06148	-0.3206 to 0.4435	No	ns	0.98
							Pdf G4 Control vs. Pdf G4 x miR-277 SP	-0.01568	-0.3945 to 0.3632	No	ns	>0.99
							Pdf G4 Control vs. miR-277 SP Control	0.02075	-0.3581 to 0.3996	No	ns	>0.99
							Pdf G4 x miR-277 SP vs. miR-277 SP Control	0.03643	-0.3394 to 0.4123	No	ns	>0.99
							ZT06.75
							Pdf G4 x Scrambled SP vs. Pdf G4 Control	0.02699	-0.3580 to 0.4120	No	ns	>0.99
							Pdf G4 x Scrambled SP vs. Pdf G4 x miR-277 SP	0.05248	-0.3296 to 0.4345	No	ns	0.98
							Pdf G4 x Scrambled SP vs. miR-277 SP Control	0.02519	-0.3568 to 0.4072	No	ns	>0.99
							Pdf G4 Control vs. Pdf G4 x miR-277 SP	0.02549	-0.3533 to 0.4043	No	ns	>0.99
							Pdf G4 Control vs. miR-277 SP Control	-0.001802	-0.3806 to 0.3770	No	ns	>0.99
							Pdf G4 x miR-277 SP vs. miR-277 SP Control	-0.02729	-0.4031 to 0.3485	No	ns	>0.99
							ZT07
							Pdf G4 x Scrambled SP vs. Pdf G4 Control	0.0999	-0.2851 to 0.4849	No	ns	0.91
							Pdf G4 x Scrambled SP vs. Pdf G4 x miR-277 SP	0.1284	-0.2537 to 0.5104	No	ns	0.82
							Pdf G4 x Scrambled SP vs. miR-277 SP Control	0.1354	-0.2467 to 0.5174	No	ns	0.8
							Pdf G4 Control vs. Pdf G4 x miR-277 SP	0.02846	-0.3504 to 0.4073	No	ns	>0.99
							Pdf G4 Control vs. miR-277 SP Control	0.03547	-0.3434 to 0.4143	No	ns	>0.99
							Pdf G4 x miR-277 SP vs. miR-277 SP Control	0.007011	-0.3688 to 0.3828	No	ns	>0.99
							ZT07.25
							Pdf G4 x Scrambled SP vs. Pdf G4 Control	0.0721	-0.3129 to 0.4571	No	ns	0.96
							Pdf G4 x Scrambled SP vs. Pdf G4 x miR-277 SP	0.04103	-0.3410 to 0.4231	No	ns	>0.99
							Pdf G4 x Scrambled SP vs. miR-277 SP Control	0.01438	-0.3677 to 0.3964	No	ns	>0.99
							Pdf G4 Control vs. Pdf G4 x miR-277 SP	-0.03107	-0.4099 to 0.3478	No	ns	>0.99
							Pdf G4 Control vs. miR-277 SP Control	-0.05772	-0.4366 to 0.3211	No	ns	0.98
							Pdf G4 x miR-277 SP vs. miR-277 SP Control	-0.02665	-0.4025 to 0.3492	No	ns	>0.99
							ZT07.50
							Pdf G4 x Scrambled SP vs. Pdf G4 Control	0.03103	-0.3540 to 0.4160	No	ns	>0.99
							Pdf G4 x Scrambled SP vs. Pdf G4 x miR-277 SP	0.01955	-0.3625 to 0.4016	No	ns	>0.99
							Pdf G4 x Scrambled SP vs. miR-277 SP Control	-0.1581	-0.5401 to 0.2240	No	ns	0.71
							Pdf G4 Control vs. Pdf G4 x miR-277 SP	-0.01148	-0.3903 to 0.3674	No	ns	>0.99
							Pdf G4 Control vs. miR-277 SP Control	-0.1891	-0.5679 to 0.1897	No	ns	0.57
							Pdf G4 x miR-277 SP vs. miR-277 SP Control	-0.1776	-0.5534 to 0.1982	No	ns	0.62
							ZT07.75
							Pdf G4 x Scrambled SP vs. Pdf G4 Control	0.05377	-0.3312 to 0.4388	No	ns	0.98
							Pdf G4 x Scrambled SP vs. Pdf G4 x miR-277 SP	0.06705	-0.3150 to 0.4491	No	ns	0.97
							Pdf G4 x Scrambled SP vs. miR-277 SP Control	-0.02233	-0.4044 to 0.3597	No	ns	>0.99
							Pdf G4 Control vs. Pdf G4 x miR-277 SP	0.01328	-0.3656 to 0.3921	No	ns	>0.99
							Pdf G4 Control vs. miR-277 SP Control	-0.0761	-0.4549 to 0.3027	No	ns	0.96
							Pdf G4 x miR-277 SP vs. miR-277 SP Control	-0.08938	-0.4652 to 0.2864	No	ns	0.93
							ZT08
							Pdf G4 x Scrambled SP vs. Pdf G4 Control	0.05278	-0.3322 to 0.4378	No	ns	0.99
							Pdf G4 x Scrambled SP vs. Pdf G4 x miR-277 SP	0.03234	-0.3497 to 0.4144	No	ns	>0.99
							Pdf G4 x Scrambled SP vs. miR-277 SP Control	-0.05375	-0.4358 to 0.3283	No	ns	0.98
							Pdf G4 Control vs. Pdf G4 x miR-277 SP	-0.02044	-0.3993 to 0.3584	No	ns	>0.99
							Pdf G4 Control vs. miR-277 SP Control	-0.1065	-0.4854 to 0.2723	No	ns	0.89
							Pdf G4 x miR-277 SP vs. miR-277 SP Control	-0.08609	-0.4619 to 0.2897	No	ns	0.94
							ZT08.25
							Pdf G4 x Scrambled SP vs. Pdf G4 Control	0.1121	-0.2729 to 0.4971	No	ns	0.88
							Pdf G4 x Scrambled SP vs. Pdf G4 x miR-277 SP	0.09899	-0.2830 to 0.4810	No	ns	0.91
							Pdf G4 x Scrambled SP vs. miR-277 SP Control	0.09672	-0.2853 to 0.4787	No	ns	0.92
							Pdf G4 Control vs. Pdf G4 x miR-277 SP	-0.01314	-0.3920 to 0.3657	No	ns	>0.99
							Pdf G4 Control vs. miR-277 SP Control	-0.01542	-0.3943 to 0.3634	No	ns	>0.99
							Pdf G4 x miR-277 SP vs. miR-277 SP Control	-0.002278	-0.3781 to 0.3735	No	ns	>0.99
							ZT08.50
							Pdf G4 x Scrambled SP vs. Pdf G4 Control	0.1116	-0.2734 to 0.4966	No	ns	0.88
							Pdf G4 x Scrambled SP vs. Pdf G4 x miR-277 SP	0.09483	-0.2872 to 0.4769	No	ns	0.92
							Pdf G4 x Scrambled SP vs. miR-277 SP Control	0.0558	-0.3262 to 0.4378	No	ns	0.98
							Pdf G4 Control vs. Pdf G4 x miR-277 SP	-0.0168	-0.3956 to 0.3620	No	ns	>0.99
							Pdf G4 Control vs. miR-277 SP Control	-0.05583	-0.4347 to 0.3230	No	ns	0.98
							Pdf G4 x miR-277 SP vs. miR-277 SP Control	-0.03903	-0.4148 to 0.3368	No	ns	>0.99
							ZT08.75
							Pdf G4 x Scrambled SP vs. Pdf G4 Control	0.01799	-0.3670 to 0.4030	No	ns	>0.99
							Pdf G4 x Scrambled SP vs. Pdf G4 x miR-277 SP	0.0606	-0.3214 to 0.4426	No	ns	0.98
							Pdf G4 x Scrambled SP vs. miR-277 SP Control	-0.08389	-0.4659 to 0.2981	No	ns	0.94
							Pdf G4 Control vs. Pdf G4 x miR-277 SP	0.04262	-0.3362 to 0.4215	No	ns	>0.99
							Pdf G4 Control vs. miR-277 SP Control	-0.1019	-0.4807 to 0.2770	No	ns	0.9
							Pdf G4 x miR-277 SP vs. miR-277 SP Control	-0.1445	-0.5203 to 0.2313	No	ns	0.76
							ZT09
							Pdf G4 x Scrambled SP vs. Pdf G4 Control	0.09142	-0.2936 to 0.4764	No	ns	0.93
							Pdf G4 x Scrambled SP vs. Pdf G4 x miR-277 SP	0.03111	-0.3509 to 0.4131	No	ns	>0.99
							Pdf G4 x Scrambled SP vs. miR-277 SP Control	-0.03515	-0.4172 to 0.3469	No	ns	>0.99
							Pdf G4 Control vs. Pdf G4 x miR-277 SP	-0.06031	-0.4392 to 0.3185	No	ns	0.98
							Pdf G4 Control vs. miR-277 SP Control	-0.1266	-0.5054 to 0.2523	No	ns	0.83
							Pdf G4 x miR-277 SP vs. miR-277 SP Control	-0.06626	-0.4421 to 0.3096	No	ns	0.97
							ZT09.25
							Pdf G4 x Scrambled SP vs. Pdf G4 Control	0.1278	-0.2572 to 0.5128	No	ns	0.83
							Pdf G4 x Scrambled SP vs. Pdf G4 x miR-277 SP	0.1592	-0.2228 to 0.5412	No	ns	0.71
							Pdf G4 x Scrambled SP vs. miR-277 SP Control	-0.06866	-0.4507 to 0.3134	No	ns	0.97
							Pdf G4 Control vs. Pdf G4 x miR-277 SP	0.03137	-0.3475 to 0.4102	No	ns	>0.99
							Pdf G4 Control vs. miR-277 SP Control	-0.1965	-0.5753 to 0.1823	No	ns	0.54
							Pdf G4 x miR-277 SP vs. miR-277 SP Control	-0.2279	-0.6037 to 0.1479	No	ns	0.4
							ZT09.50
							Pdf G4 x Scrambled SP vs. Pdf G4 Control	-0.127	-0.5120 to 0.2580	No	ns	0.83
							Pdf G4 x Scrambled SP vs. Pdf G4 x miR-277 SP	0.1109	-0.2712 to 0.4929	No	ns	0.88
							Pdf G4 x Scrambled SP vs. miR-277 SP Control	-0.3836	-0.7656 to -0.001532	Yes	*	0.05
							Pdf G4 Control vs. Pdf G4 x miR-277 SP	0.2379	-0.1410 to 0.6167	No	ns	0.37
							Pdf G4 Control vs. miR-277 SP Control	-0.2566	-0.6354 to 0.1223	No	ns	0.3
							Pdf G4 x miR-277 SP vs. miR-277 SP Control	-0.4944	-0.8702 to -0.1186	Yes	**	0.004
							ZT09.75
							Pdf G4 x Scrambled SP vs. Pdf G4 Control	0.04173	-0.3433 to 0.4267	No	ns	>0.99
							Pdf G4 x Scrambled SP vs. Pdf G4 x miR-277 SP	0.1549	-0.2271 to 0.5369	No	ns	0.72
							Pdf G4 x Scrambled SP vs. miR-277 SP Control	-0.6711	-1.053 to -0.2891	Yes	***	<0.001
							Pdf G4 Control vs. Pdf G4 x miR-277 SP	0.1132	-0.2657 to 0.4920	No	ns	0.87
							Pdf G4 Control vs. miR-277 SP Control	-0.7129	-1.092 to -0.3340	Yes	***	<0.001
							Pdf G4 x miR-277 SP vs. miR-277 SP Control	-0.826	-1.202 to -0.4502	Yes	***	<0.001
							ZT10
							Pdf G4 x Scrambled SP vs. Pdf G4 Control	0.2817	-0.1033 to 0.6667	No	ns	0.24
							Pdf G4 x Scrambled SP vs. Pdf G4 x miR-277 SP	0.1603	-0.2217 to 0.5423	No	ns	0.7
							Pdf G4 x Scrambled SP vs. miR-277 SP Control	-0.7255	-1.108 to -0.3435	Yes	***	<0.001
							Pdf G4 Control vs. Pdf G4 x miR-277 SP	-0.1215	-0.5003 to 0.2574	No	ns	0.84
							Pdf G4 Control vs. miR-277 SP Control	-1.007	-1.386 to -0.6284	Yes	***	<0.001
							Pdf G4 x miR-277 SP vs. miR-277 SP Control	-0.8858	-1.262 to -0.5100	Yes	***	<0.001
							ZT10.25
							Pdf G4 x Scrambled SP vs. Pdf G4 Control	0.3637	-0.02130 to 0.7487	No	ns	0.07
							Pdf G4 x Scrambled SP vs. Pdf G4 x miR-277 SP	0.2537	-0.1283 to 0.6357	No	ns	0.32
							Pdf G4 x Scrambled SP vs. miR-277 SP Control	-0.672	-1.054 to -0.2900	Yes	***	<0.001
							Pdf G4 Control vs. Pdf G4 x miR-277 SP	-0.11	-0.4888 to 0.2688	No	ns	0.88
							Pdf G4 Control vs. miR-277 SP Control	-1.036	-1.415 to -0.6568	Yes	***	<0.001
							Pdf G4 x miR-277 SP vs. miR-277 SP Control	-0.9257	-1.302 to -0.5499	Yes	***	<0.001
							ZT10.50
							Pdf G4 x Scrambled SP vs. Pdf G4 Control	0.5278	0.1428 to 0.9128	Yes	**	0.002
							Pdf G4 x Scrambled SP vs. Pdf G4 x miR-277 SP	0.1865	-0.1955 to 0.5686	No	ns	0.59
							Pdf G4 x Scrambled SP vs. miR-277 SP Control	-0.7328	-1.115 to -0.3508	Yes	***	<0.001
							Pdf G4 Control vs. Pdf G4 x miR-277 SP	-0.3412	-0.7201 to 0.03761	No	ns	0.09
							Pdf G4 Control vs. miR-277 SP Control	-1.261	-1.639 to -0.8817	Yes	***	<0.001
							Pdf G4 x miR-277 SP vs. miR-277 SP Control	-0.9193	-1.295 to -0.5435	Yes	***	<0.001
							ZT10.75
							Pdf G4 x Scrambled SP vs. Pdf G4 Control	0.7788	0.3938 to 1.164	Yes	***	<0.001
							Pdf G4 x Scrambled SP vs. Pdf G4 x miR-277 SP	0.2623	-0.1197 to 0.6444	No	ns	0.29
							Pdf G4 x Scrambled SP vs. miR-277 SP Control	-0.6272	-1.009 to -0.2452	Yes	***	<0.001
							Pdf G4 Control vs. Pdf G4 x miR-277 SP	-0.5165	-0.8953 to -0.1376	Yes	**	0.003
							Pdf G4 Control vs. miR-277 SP Control	-1.406	-1.785 to -1.027	Yes	***	<0.001
							Pdf G4 x miR-277 SP vs. miR-277 SP Control	-0.8895	-1.265 to -0.5137	Yes	***	<0.001
							ZT11
							Pdf G4 x Scrambled SP vs. Pdf G4 Control	0.9873	0.6023 to 1.372	Yes	***	<0.001
							Pdf G4 x Scrambled SP vs. Pdf G4 x miR-277 SP	0.3466	-0.03543 to 0.7286	No	ns	0.09
							Pdf G4 x Scrambled SP vs. miR-277 SP Control	-0.2744	-0.6565 to 0.1076	No	ns	0.25
							Pdf G4 Control vs. Pdf G4 x miR-277 SP	-0.6407	-1.020 to -0.2619	Yes	***	<0.001
							Pdf G4 Control vs. miR-277 SP Control	-1.262	-1.641 to -0.8829	Yes	***	<0.001
							Pdf G4 x miR-277 SP vs. miR-277 SP Control	-0.621	-0.9969 to -0.2452	Yes	***	<0.001
							ZT11.25
							Pdf G4 x Scrambled SP vs. Pdf G4 Control	1.089	0.7038 to 1.474	Yes	***	<0.001
							Pdf G4 x Scrambled SP vs. Pdf G4 x miR-277 SP	0.4433	0.06127 to 0.8253	Yes	*	0.02
							Pdf G4 x Scrambled SP vs. miR-277 SP Control	0.04617	-0.3359 to 0.4282	No	ns	0.99
							Pdf G4 Control vs. Pdf G4 x miR-277 SP	-0.6455	-1.024 to -0.2666	Yes	***	<0.001
							Pdf G4 Control vs. miR-277 SP Control	-1.043	-1.421 to -0.6638	Yes	***	<0.001
							Pdf G4 x miR-277 SP vs. miR-277 SP Control	-0.3971	-0.7729 to -0.02131	Yes	*	0.03
							ZT11.50
							Pdf G4 x Scrambled SP vs. Pdf G4 Control	1.072	0.6867 to 1.457	Yes	***	<0.001
							Pdf G4 x Scrambled SP vs. Pdf G4 x miR-277 SP	0.5142	0.1322 to 0.8963	Yes	**	0.003
							Pdf G4 x Scrambled SP vs. miR-277 SP Control	0.1444	-0.2376 to 0.5265	No	ns	0.77
							Pdf G4 Control vs. Pdf G4 x miR-277 SP	-0.5574	-0.9363 to -0.1786	Yes	***	<0.001
							Pdf G4 Control vs. miR-277 SP Control	-0.9272	-1.306 to -0.5484	Yes	***	<0.001
							Pdf G4 x miR-277 SP vs. miR-277 SP Control	-0.3698	-0.7456 to 0.006019	No	ns	0.06
							ZT11.75
							Pdf G4 x Scrambled SP vs. Pdf G4 Control	1.078	0.6926 to 1.463	Yes	***	<0.001
							Pdf G4 x Scrambled SP vs. Pdf G4 x miR-277 SP	0.5535	0.1714 to 0.9355	Yes	**	0.001
							Pdf G4 x Scrambled SP vs. miR-277 SP Control	0.3825	0.0004552 to 0.7645	Yes	*	0.05
							Pdf G4 Control vs. Pdf G4 x miR-277 SP	-0.5241	-0.9029 to -0.1453	Yes	**	0.002
							Pdf G4 Control vs. miR-277 SP Control	-0.6951	-1.074 to -0.3163	Yes	***	<0.001
							Pdf G4 x miR-277 SP vs. miR-277 SP Control	-0.171	-0.5468 to 0.2048	No	ns	0.65
							ZT12
							Pdf G4 x Scrambled SP vs. Pdf G4 Control	0.7524	0.3674 to 1.137	Yes	***	<0.001
							Pdf G4 x Scrambled SP vs. Pdf G4 x miR-277 SP	0.4512	0.06921 to 0.8333	Yes	*	0.01
							Pdf G4 x Scrambled SP vs. miR-277 SP Control	0.3661	-0.01596 to 0.7481	No	ns	0.07
							Pdf G4 Control vs. Pdf G4 x miR-277 SP	-0.3011	-0.6800 to 0.07771	No	ns	0.17
							Pdf G4 Control vs. miR-277 SP Control	-0.3863	-0.7651 to -0.007460	Yes	*	0.04
							Pdf G4 x miR-277 SP vs. miR-277 SP Control	-0.08517	-0.4610 to 0.2907	No	ns	0.94
							ZT12.25
							Pdf G4 x Scrambled SP vs. Pdf G4 Control	0.4397	0.05469 to 0.8247	Yes	*	0.02
							Pdf G4 x Scrambled SP vs. Pdf G4 x miR-277 SP	0.2482	-0.1338 to 0.6302	No	ns	0.34
							Pdf G4 x Scrambled SP vs. miR-277 SP Control	0.2359	-0.1461 to 0.6180	No	ns	0.39
							Pdf G4 Control vs. Pdf G4 x miR-277 SP	-0.1915	-0.5703 to 0.1873	No	ns	0.56
							Pdf G4 Control vs. miR-277 SP Control	-0.2037	-0.5826 to 0.1751	No	ns	0.51
							Pdf G4 x miR-277 SP vs. miR-277 SP Control	-0.01224	-0.3881 to 0.3636	No	ns	>0.99
							ZT12.50
							Pdf G4 x Scrambled SP vs. Pdf G4 Control	-0.5827	-0.9677 to -0.1977	Yes	***	<0.001
							Pdf G4 x Scrambled SP vs. Pdf G4 x miR-277 SP	-0.5541	-0.9361 to -0.1721	Yes	**	0.001
							Pdf G4 x Scrambled SP vs. miR-277 SP Control	-0.405	-0.7870 to -0.02297	Yes	*	0.03
							Pdf G4 Control vs. Pdf G4 x miR-277 SP	0.0286	-0.3502 to 0.4074	No	ns	>0.99
							Pdf G4 Control vs. miR-277 SP Control	0.1777	-0.2012 to 0.5565	No	ns	0.62
							Pdf G4 x miR-277 SP vs. miR-277 SP Control	0.1491	-0.2267 to 0.5249	No	ns	0.74
							ZT12.75
							Pdf G4 x Scrambled SP vs. Pdf G4 Control	-0.5558	-0.9408 to -0.1708	Yes	**	0.001
							Pdf G4 x Scrambled SP vs. Pdf G4 x miR-277 SP	-0.2728	-0.6548 to 0.1093	No	ns	0.26
							Pdf G4 x Scrambled SP vs. miR-277 SP Control	-0.08274	-0.4648 to 0.2993	No	ns	0.94
							Pdf G4 Control vs. Pdf G4 x miR-277 SP	0.283	-0.09580 to 0.6619	No	ns	0.22
							Pdf G4 Control vs. miR-277 SP Control	0.4731	0.09424 to 0.8519	Yes	**	0.007
							Pdf G4 x miR-277 SP vs. miR-277 SP Control	0.19	-0.1858 to 0.5659	No	ns	0.56
							ZT13
							Pdf G4 x Scrambled SP vs. Pdf G4 Control	-0.4414	-0.8264 to -0.05645	Yes	*	0.02
							Pdf G4 x Scrambled SP vs. Pdf G4 x miR-277 SP	-0.1935	-0.5755 to 0.1886	No	ns	0.56
							Pdf G4 x Scrambled SP vs. miR-277 SP Control	0.04382	-0.3382 to 0.4259	No	ns	>0.99
							Pdf G4 Control vs. Pdf G4 x miR-277 SP	0.248	-0.1309 to 0.6268	No	ns	0.33
							Pdf G4 Control vs. miR-277 SP Control	0.4853	0.1064 to 0.8641	Yes	**	0.006
							Pdf G4 x miR-277 SP vs. miR-277 SP Control	0.2373	-0.1385 to 0.6131	No	ns	0.37
							ZT13.25
							Pdf G4 x Scrambled SP vs. Pdf G4 Control	-0.3884	-0.7734 to -0.003447	Yes	*	0.05
							Pdf G4 x Scrambled SP vs. Pdf G4 x miR-277 SP	-0.2033	-0.5854 to 0.1787	No	ns	0.52
							Pdf G4 x Scrambled SP vs. miR-277 SP Control	0.3228	-0.05920 to 0.7049	No	ns	0.13
							Pdf G4 Control vs. Pdf G4 x miR-277 SP	0.1851	-0.1937 to 0.5639	No	ns	0.59
							Pdf G4 Control vs. miR-277 SP Control	0.7113	0.3324 to 1.090	Yes	***	<0.001
							Pdf G4 x miR-277 SP vs. miR-277 SP Control	0.5262	0.1504 to 0.9020	Yes	**	0.002
							ZT13.50
							Pdf G4 x Scrambled SP vs. Pdf G4 Control	-0.2543	-0.6393 to 0.1307	No	ns	0.33
							Pdf G4 x Scrambled SP vs. Pdf G4 x miR-277 SP	-0.0006769	-0.3827 to 0.3814	No	ns	>0.99
							Pdf G4 x Scrambled SP vs. miR-277 SP Control	0.5229	0.1408 to 0.9049	Yes	**	0.002
							Pdf G4 Control vs. Pdf G4 x miR-277 SP	0.2536	-0.1252 to 0.6324	No	ns	0.31
							Pdf G4 Control vs. miR-277 SP Control	0.7772	0.3983 to 1.156	Yes	***	<0.001
							Pdf G4 x miR-277 SP vs. miR-277 SP Control	0.5235	0.1477 to 0.8994	Yes	**	0.002
							ZT13.75
							Pdf G4 x Scrambled SP vs. Pdf G4 Control	-0.08354	-0.4685 to 0.3015	No	ns	0.94
							Pdf G4 x Scrambled SP vs. Pdf G4 x miR-277 SP	0.02558	-0.3565 to 0.4076	No	ns	>0.99
							Pdf G4 x Scrambled SP vs. miR-277 SP Control	0.8225	0.4404 to 1.204	Yes	***	<0.001
							Pdf G4 Control vs. Pdf G4 x miR-277 SP	0.1091	-0.2697 to 0.4880	No	ns	0.88
							Pdf G4 Control vs. miR-277 SP Control	0.906	0.5272 to 1.285	Yes	***	<0.001
							Pdf G4 x miR-277 SP vs. miR-277 SP Control	0.7969	0.4211 to 1.173	Yes	***	<0.001
							ZT14
							Pdf G4 x Scrambled SP vs. Pdf G4 Control	-0.08952	-0.4745 to 0.2955	No	ns	0.93
							Pdf G4 x Scrambled SP vs. Pdf G4 x miR-277 SP	-0.1734	-0.5554 to 0.2086	No	ns	0.65
							Pdf G4 x Scrambled SP vs. miR-277 SP Control	0.8074	0.4254 to 1.189	Yes	***	<0.001
							Pdf G4 Control vs. Pdf G4 x miR-277 SP	-0.08387	-0.4627 to 0.2950	No	ns	0.94
							Pdf G4 Control vs. miR-277 SP Control	0.897	0.5181 to 1.276	Yes	***	<0.001
							Pdf G4 x miR-277 SP vs. miR-277 SP Control	0.9808	0.6050 to 1.357	Yes	***	<0.001
							ZT14.25
							Pdf G4 x Scrambled SP vs. Pdf G4 Control	-0.04049	-0.4255 to 0.3445	No	ns	>0.99
							Pdf G4 x Scrambled SP vs. Pdf G4 x miR-277 SP	-0.1083	-0.4904 to 0.2737	No	ns	0.89
							Pdf G4 x Scrambled SP vs. miR-277 SP Control	0.8022	0.4201 to 1.184	Yes	***	<0.001
							Pdf G4 Control vs. Pdf G4 x miR-277 SP	-0.06784	-0.4467 to 0.3110	No	ns	0.97
							Pdf G4 Control vs. miR-277 SP Control	0.8426	0.4638 to 1.221	Yes	***	<0.001
							Pdf G4 x miR-277 SP vs. miR-277 SP Control	0.9105	0.5347 to 1.286	Yes	***	<0.001
							ZT14.50
							Pdf G4 x Scrambled SP vs. Pdf G4 Control	-0.04236	-0.4274 to 0.3426	No	ns	>0.99
							Pdf G4 x Scrambled SP vs. Pdf G4 x miR-277 SP	-0.189	-0.5710 to 0.1931	No	ns	0.58
							Pdf G4 x Scrambled SP vs. miR-277 SP Control	0.4691	0.08709 to 0.8511	Yes	**	0.009
							Pdf G4 Control vs. Pdf G4 x miR-277 SP	-0.1466	-0.5254 to 0.2322	No	ns	0.75
							Pdf G4 Control vs. miR-277 SP Control	0.5115	0.1326 to 0.8903	Yes	**	0.003
							Pdf G4 x miR-277 SP vs. miR-277 SP Control	0.6581	0.2823 to 1.034	Yes	***	<0.001
							ZT14.75
							Pdf G4 x Scrambled SP vs. Pdf G4 Control	-0.2783	-0.6633 to 0.1067	No	ns	0.25
							Pdf G4 x Scrambled SP vs. Pdf G4 x miR-277 SP	-0.4136	-0.7956 to -0.03155	Yes	*	0.03
							Pdf G4 x Scrambled SP vs. miR-277 SP Control	0.2248	-0.1572 to 0.6069	No	ns	0.43
							Pdf G4 Control vs. Pdf G4 x miR-277 SP	-0.1353	-0.5142 to 0.2435	No	ns	0.8
							Pdf G4 Control vs. miR-277 SP Control	0.5031	0.1243 to 0.8819	Yes	**	0.004
							Pdf G4 x miR-277 SP vs. miR-277 SP Control	0.6384	0.2626 to 1.014	Yes	***	<0.001
							ZT15
							Pdf G4 x Scrambled SP vs. Pdf G4 Control	-0.3216	-0.7066 to 0.06343	No	ns	0.14
							Pdf G4 x Scrambled SP vs. Pdf G4 x miR-277 SP	-0.3724	-0.7544 to 0.009637	No	ns	0.06
							Pdf G4 x Scrambled SP vs. miR-277 SP Control	-0.05691	-0.4389 to 0.3251	No	ns	0.98
							Pdf G4 Control vs. Pdf G4 x miR-277 SP	-0.05082	-0.4297 to 0.3280	No	ns	0.99
							Pdf G4 Control vs. miR-277 SP Control	0.2647	-0.1142 to 0.6435	No	ns	0.28
							Pdf G4 x miR-277 SP vs. miR-277 SP Control	0.3155	-0.06033 to 0.6913	No	ns	0.14
							ZT15.25
							Pdf G4 x Scrambled SP vs. Pdf G4 Control	-0.08517	-0.4702 to 0.2998	No	ns	0.94
							Pdf G4 x Scrambled SP vs. Pdf G4 x miR-277 SP	-0.2478	-0.6298 to 0.1342	No	ns	0.34
							Pdf G4 x Scrambled SP vs. miR-277 SP Control	-0.08756	-0.4696 to 0.2945	No	ns	0.94
							Pdf G4 Control vs. Pdf G4 x miR-277 SP	-0.1626	-0.5415 to 0.2162	No	ns	0.69
							Pdf G4 Control vs. miR-277 SP Control	-0.00239	-0.3812 to 0.3764	No	ns	>0.99
							Pdf G4 x miR-277 SP vs. miR-277 SP Control	0.1602	-0.2156 to 0.5361	No	ns	0.69
							ZT15.50
							Pdf G4 x Scrambled SP vs. Pdf G4 Control	-0.0751	-0.4601 to 0.3099	No	ns	0.96
							Pdf G4 x Scrambled SP vs. Pdf G4 x miR-277 SP	-0.1595	-0.5416 to 0.2225	No	ns	0.71
							Pdf G4 x Scrambled SP vs. miR-277 SP Control	-0.0631	-0.4451 to 0.3189	No	ns	0.97
							Pdf G4 Control vs. Pdf G4 x miR-277 SP	-0.08442	-0.4633 to 0.2944	No	ns	0.94
							Pdf G4 Control vs. miR-277 SP Control	0.01199	-0.3668 to 0.3908	No	ns	>0.99
							Pdf G4 x miR-277 SP vs. miR-277 SP Control	0.09642	-0.2794 to 0.4722	No	ns	0.91
							ZT15.75
							Pdf G4 x Scrambled SP vs. Pdf G4 Control	-0.2643	-0.6493 to 0.1207	No	ns	0.29
							Pdf G4 x Scrambled SP vs. Pdf G4 x miR-277 SP	-0.1508	-0.5328 to 0.2312	No	ns	0.74
							Pdf G4 x Scrambled SP vs. miR-277 SP Control	-0.1273	-0.5093 to 0.2548	No	ns	0.83
							Pdf G4 Control vs. Pdf G4 x miR-277 SP	0.1136	-0.2653 to 0.4924	No	ns	0.87
							Pdf G4 Control vs. miR-277 SP Control	0.1371	-0.2418 to 0.5159	No	ns	0.79
							Pdf G4 x miR-277 SP vs. miR-277 SP Control	0.02352	-0.3523 to 0.3993	No	ns	>0.99
							ZT16
							Pdf G4 x Scrambled SP vs. Pdf G4 Control	-0.1465	-0.5315 to 0.2385	No	ns	0.76
							Pdf G4 x Scrambled SP vs. Pdf G4 x miR-277 SP	-0.349	-0.7311 to 0.03299	No	ns	0.09
							Pdf G4 x Scrambled SP vs. miR-277 SP Control	-0.3026	-0.6846 to 0.07947	No	ns	0.18
							Pdf G4 Control vs. Pdf G4 x miR-277 SP	-0.2025	-0.5814 to 0.1763	No	ns	0.52
							Pdf G4 Control vs. miR-277 SP Control	-0.156	-0.5349 to 0.2228	No	ns	0.71
							Pdf G4 x miR-277 SP vs. miR-277 SP Control	0.04647	-0.3293 to 0.4223	No	ns	0.99
							ZT16.25
							Pdf G4 x Scrambled SP vs. Pdf G4 Control	0.03203	-0.3530 to 0.4170	No	ns	>0.99
							Pdf G4 x Scrambled SP vs. Pdf G4 x miR-277 SP	-0.3175	-0.6996 to 0.06449	No	ns	0.14
							Pdf G4 x Scrambled SP vs. miR-277 SP Control	-0.1653	-0.5473 to 0.2168	No	ns	0.68
							Pdf G4 Control vs. Pdf G4 x miR-277 SP	-0.3496	-0.7284 to 0.02927	No	ns	0.08
							Pdf G4 Control vs. miR-277 SP Control	-0.1973	-0.5761 to 0.1815	No	ns	0.54
							Pdf G4 x miR-277 SP vs. miR-277 SP Control	0.1523	-0.2236 to 0.5281	No	ns	0.73
							ZT16.50
							Pdf G4 x Scrambled SP vs. Pdf G4 Control	0.04879	-0.3362 to 0.4338	No	ns	0.99
							Pdf G4 x Scrambled SP vs. Pdf G4 x miR-277 SP	-0.237	-0.6190 to 0.1450	No	ns	0.38
							Pdf G4 x Scrambled SP vs. miR-277 SP Control	-0.1332	-0.5152 to 0.2489	No	ns	0.81
							Pdf G4 Control vs. Pdf G4 x miR-277 SP	-0.2858	-0.6646 to 0.09305	No	ns	0.21
							Pdf G4 Control vs. miR-277 SP Control	-0.1819	-0.5608 to 0.1969	No	ns	0.61
							Pdf G4 x miR-277 SP vs. miR-277 SP Control	0.1038	-0.2720 to 0.4797	No	ns	0.89
							ZT16.75
							Pdf G4 x Scrambled SP vs. Pdf G4 Control	0.03233	-0.3527 to 0.4173	No	ns	>0.99
							Pdf G4 x Scrambled SP vs. Pdf G4 x miR-277 SP	-0.1514	-0.5334 to 0.2307	No	ns	0.74
							Pdf G4 x Scrambled SP vs. miR-277 SP Control	-0.1672	-0.5492 to 0.2149	No	ns	0.67
							Pdf G4 Control vs. Pdf G4 x miR-277 SP	-0.1837	-0.5625 to 0.1951	No	ns	0.6
							Pdf G4 Control vs. miR-277 SP Control	-0.1995	-0.5783 to 0.1793	No	ns	0.53
							Pdf G4 x miR-277 SP vs. miR-277 SP Control	-0.01579	-0.3916 to 0.3600	No	ns	>0.99
							ZT17
							Pdf G4 x Scrambled SP vs. Pdf G4 Control	-0.07538	-0.4604 to 0.3096	No	ns	0.96
							Pdf G4 x Scrambled SP vs. Pdf G4 x miR-277 SP	-0.3034	-0.6855 to 0.07859	No	ns	0.17
							Pdf G4 x Scrambled SP vs. miR-277 SP Control	-0.2105	-0.5926 to 0.1715	No	ns	0.49
							Pdf G4 Control vs. Pdf G4 x miR-277 SP	-0.2281	-0.6069 to 0.1508	No	ns	0.41
							Pdf G4 Control vs. miR-277 SP Control	-0.1352	-0.5140 to 0.2437	No	ns	0.8
							Pdf G4 x miR-277 SP vs. miR-277 SP Control	0.09289	-0.2829 to 0.4687	No	ns	0.92
							ZT17.25
							Pdf G4 x Scrambled SP vs. Pdf G4 Control	-0.009553	-0.3946 to 0.3754	No	ns	>0.99
							Pdf G4 x Scrambled SP vs. Pdf G4 x miR-277 SP	-0.4316	-0.8136 to -0.04958	Yes	*	0.02
							Pdf G4 x Scrambled SP vs. miR-277 SP Control	-0.1245	-0.5065 to 0.2575	No	ns	0.84
							Pdf G4 Control vs. Pdf G4 x miR-277 SP	-0.4221	-0.8009 to -0.04322	Yes	*	0.02
							Pdf G4 Control vs. miR-277 SP Control	-0.115	-0.4938 to 0.2639	No	ns	0.86
							Pdf G4 x miR-277 SP vs. miR-277 SP Control	0.3071	-0.06871 to 0.6829	No	ns	0.15
							ZT17.50
							Pdf G4 x Scrambled SP vs. Pdf G4 Control	0.1936	-0.1914 to 0.5786	No	ns	0.57
							Pdf G4 x Scrambled SP vs. Pdf G4 x miR-277 SP	-0.2025	-0.5845 to 0.1795	No	ns	0.52
							Pdf G4 x Scrambled SP vs. miR-277 SP Control	-0.0781	-0.4601 to 0.3039	No	ns	0.95
							Pdf G4 Control vs. Pdf G4 x miR-277 SP	-0.3961	-0.7750 to -0.01731	Yes	*	0.04
							Pdf G4 Control vs. miR-277 SP Control	-0.2717	-0.6506 to 0.1071	No	ns	0.25
							Pdf G4 x miR-277 SP vs. miR-277 SP Control	0.1244	-0.2514 to 0.5002	No	ns	0.83
							ZT17.75
							Pdf G4 x Scrambled SP vs. Pdf G4 Control	0.2658	-0.1192 to 0.6508	No	ns	0.29
							Pdf G4 x Scrambled SP vs. Pdf G4 x miR-277 SP	-0.1232	-0.5052 to 0.2588	No	ns	0.84
							Pdf G4 x Scrambled SP vs. miR-277 SP Control	0.05143	-0.3306 to 0.4335	No	ns	0.99
							Pdf G4 Control vs. Pdf G4 x miR-277 SP	-0.389	-0.7679 to -0.01020	Yes	*	0.04
							Pdf G4 Control vs. miR-277 SP Control	-0.2144	-0.5932 to 0.1644	No	ns	0.47
							Pdf G4 x miR-277 SP vs. miR-277 SP Control	0.1746	-0.2012 to 0.5504	No	ns	0.63
							ZT18
							Pdf G4 x Scrambled SP vs. Pdf G4 Control	0.04519	-0.3398 to 0.4302	No	ns	>0.99
							Pdf G4 x Scrambled SP vs. Pdf G4 x miR-277 SP	-0.1924	-0.5745 to 0.1896	No	ns	0.57
							Pdf G4 x Scrambled SP vs. miR-277 SP Control	-0.1558	-0.5378 to 0.2262	No	ns	0.72
							Pdf G4 Control vs. Pdf G4 x miR-277 SP	-0.2376	-0.6165 to 0.1412	No	ns	0.37
							Pdf G4 Control vs. miR-277 SP Control	-0.201	-0.5798 to 0.1779	No	ns	0.52
							Pdf G4 x miR-277 SP vs. miR-277 SP Control	0.03665	-0.3392 to 0.4125	No	ns	>0.99
							ZT18.25
							Pdf G4 x Scrambled SP vs. Pdf G4 Control	-0.07758	-0.4626 to 0.3074	No	ns	0.95
							Pdf G4 x Scrambled SP vs. Pdf G4 x miR-277 SP	-0.2504	-0.6324 to 0.1316	No	ns	0.33
							Pdf G4 x Scrambled SP vs. miR-277 SP Control	0.0002913	-0.3817 to 0.3823	No	ns	>0.99
							Pdf G4 Control vs. Pdf G4 x miR-277 SP	-0.1728	-0.5516 to 0.2060	No	ns	0.64
							Pdf G4 Control vs. miR-277 SP Control	0.07787	-0.3010 to 0.4567	No	ns	0.95
							Pdf G4 x miR-277 SP vs. miR-277 SP Control	0.2507	-0.1251 to 0.6265	No	ns	0.32

## Sheet: Figure 1E
	M peak Phase
	Pdf G4 x Scrambled SP	Pdf G4 Control	Pdf G4 x miR-277 SP	miR-277 SP Control		Shapiro-Wilk test						Kruskal-Wallis test			Number of families	1
	0.5	1	0.25	0.25		W	0.6809	0.8237	0.8832	0.7867		P value	<0.001		Number of comparisons per family	6
	0.25	-0.5	0.25	-0.5		P value	<0.0001	0.0001	0.0024	<0.0001		Exact or approximate P value?	Approximate		Alpha	0.05
	0.25	0.25	2.25	0.25		Passed normality test (alpha=0.05)?	No	No	No	No		P value summary	***
	0.25	-0.5	1.25	-0.5		P value summary	****	***	**	****		Do the medians vary signif. (P < 0.05)?	Yes		Dunn's multiple comparisons test	Mean rank diff.	Significant?	Summary	Adjusted P Value
	-0.5	1.5	2	0.25								Number of groups	4		Pdf G4 x Scrambled SP vs. Pdf G4 Control	18.06	No	ns	0.21	A-B
	-0.5	-0.5	0.25	-0.5		Kolmogorov-Smirnov test						Kruskal-Wallis statistic	27.34		Pdf G4 x Scrambled SP vs. Pdf G4 x miR-277 SP	-24.43	Yes	*	0.02	A-C
	0.25	2.25	1.75	0.25		KS distance	0.4109	0.2448	0.2132	0.3438					Pdf G4 x Scrambled SP vs. miR-277 SP Control	6.668	No	ns	>0.99	A-D
	0.25	0.25	0.25	1.5		P value	<0.0001	<0.0001	0.0007	<0.0001		Data summary			Pdf G4 Control vs. Pdf G4 x miR-277 SP	-42.49	Yes	***	<0.001	B-C
	0.5	0.25	1.25	0.25		Passed normality test (alpha=0.05)?	No	No	No	No		Number of treatments (columns)	4		Pdf G4 Control vs. miR-277 SP Control	-11.39	No	ns	>0.99	B-D
	0.25	-0.5	0.25	0.25		P value summary	****	****	***	****		Number of values (total)	125		Pdf G4 x miR-277 SP vs. miR-277 SP Control	31.09	Yes	**	0.001	C-D
	0.75	0.25	0.25	0.25
	0.25	-0.75	2	-0.5											Test details	Mean rank 1	Mean rank 2	Mean rank diff.	n1	n2	Z
	0.25	-0.5	0.5	-0.75											Pdf G4 x Scrambled SP vs. Pdf G4 Control	62.93	44.87	18.06	30	31	2.107
	0.25	-0.5	0.25	0.75											Pdf G4 x Scrambled SP vs. Pdf G4 x miR-277 SP	62.93	87.36	-24.43	30	32	2.871
	0.25	0.25	1.75	0.25											Pdf G4 x Scrambled SP vs. miR-277 SP Control	62.93	56.27	6.668	30	32	0.7838
	-0.5	0.25	1.25	0.25											Pdf G4 Control vs. Pdf G4 x miR-277 SP	44.87	87.36	-42.49	31	32	5.037
	0.5	0.25	0.75	-1.5											Pdf G4 Control vs. miR-277 SP Control	44.87	56.27	-11.39	31	32	1.351
	0.25	-0.5	0.25	0.25											Pdf G4 x miR-277 SP vs. miR-277 SP Control	87.36	56.27	31.09	32	32	3.716
	0.25	0.25	-0.75	0.25
	0.25	-0.75	0.25	-0.5
	1	-0.5	1.25	0.25
	0.25	0.25	1	0.25
	0.25	0.5	0.75	-0.5
	0.25		1	1.75
	0.25	-0.5	0.25	0.25
	0.25	-0.5	1.25	0.25
	0.25	-0.5	1	0.25
	0.25	0.25	1.25	3.5
	0.25	0.25	0.25	0.25
	0.25	0.25	3.5	0.25
		-1	0.25	-0.5
		-0.5	0.25	1.75
MEAN	0.241667	-0.00806452	0.882812	0.25
SD	0.304303	0.693673	0.835175	0.895779
SEM	0.055558	0.124587	0.14764	0.158353

## Sheet: Figure 1F
	Amplitude of DD Activity
	Pdf G4 x Scrambled SP	Pdf G4 Control	Pdf G4 x miR-277 SP	miR-277 SP Control		Shapiro-Wilk test						ANOVA summary							Number of families	1
	101.35	114.31	75.6	90.66		W	0.9772	0.9812	0.9579	0.977		F	15.58						Number of comparisons per family	6
	75.04	23.79	53.23	103.54		P value	0.7474	0.917	0.2739	0.7244		P value	<0.001						Alpha	0.05
	141.23	137.53	62.91	64.61		Passed normality test (alpha=0.05)?	Yes	Yes	Yes	Yes		P value summary	***
	127.65	131.13	74.02	142.8		P value summary	ns	ns	ns	ns		Significant diff. among means (P < 0.05)?	Yes						Tukey's multiple comparisons test	Mean Diff.	95.00% CI of diff.	Below threshold?	Summary	Adjusted P Value
	116.4	56.99	39.46	230.28								R squared	0.2963						Pdf G4 x Scrambled SP vs. Pdf G4 Control	-1.142	-25.02 to 22.74	No	ns	>0.99	A-B
	80.83	78.58	84.82	156.31		Kolmogorov-Smirnov test													Pdf G4 x Scrambled SP vs. Pdf G4 x miR-277 SP	32.17	9.654 to 54.69	Yes	**	0.002	A-C
	75.26	111.49	66.2	152.64		KS distance	0.1117	0.09742	0.1197	0.06693		Brown-Forsythe test							Pdf G4 x Scrambled SP vs. miR-277 SP Control	-26.21	-48.54 to -3.876	Yes	*	0.01	A-D
	15.14	76.95	85.11	117.91		P value	>0.1000	>0.1000	>0.1000	>0.1000		F (DFn, DFd)	0.6983 (3, 111)						Pdf G4 Control vs. Pdf G4 x miR-277 SP	33.31	9.430 to 57.19	Yes	**	0.002	B-C
	86.68	80.44	49.72	168.61		Passed normality test (alpha=0.05)?	Yes	Yes	Yes	Yes		P value	0.56						Pdf G4 Control vs. miR-277 SP Control	-25.07	-48.78 to -1.358	Yes	*	0.03	B-D
	96.9	88.71	26.28	96		P value summary	ns	ns	ns	ns		P value summary	ns						Pdf G4 x miR-277 SP vs. miR-277 SP Control	-58.38	-80.71 to -36.05	Yes	***	<0.001	C-D
	117.04	126.39	80.25	101.76								Are SDs significantly different (P < 0.05)?	No
	142.22	100.35	82.07	84.99															Test details	Mean 1	Mean 2	Mean Diff.	SE of diff.	n1	n2	q	DF
	87.43	78.67	28.34	126.91								Bartlett's test							Pdf G4 x Scrambled SP vs. Pdf G4 Control	97.96	99.1	-1.142	9.156	30	24	0.1763	111
	116.45	82.55	126.56	154.52								Bartlett's statistic (corrected)	3.772						Pdf G4 x Scrambled SP vs. Pdf G4 x miR-277 SP	97.96	65.79	32.17	8.632	30	30	5.27	111
	63.9	144.25	42.82	166								P value	0.29						Pdf G4 x Scrambled SP vs. miR-277 SP Control	97.96	124.2	-26.21	8.562	30	31	4.329	111
	75.05	64.4	45.45	165.82								P value summary	ns						Pdf G4 Control vs. Pdf G4 x miR-277 SP	99.1	65.79	33.31	9.156	24	30	5.145	111
	130.32	94.12	37.46	108.52								Are SDs significantly different (P < 0.05)?	No						Pdf G4 Control vs. miR-277 SP Control	99.1	124.2	-25.07	9.09	24	31	3.9	111
	41.31	62.85	93.88	52.66															Pdf G4 x miR-277 SP vs. miR-277 SP Control	65.79	124.2	-58.38	8.562	30	31	9.642	111
	92.81	135.69	24.89	112.97								ANOVA table	SS	DF	MS	F (DFn, DFd)	P value
	88.08	113.8	84.41	126.46								Treatment (between columns)	52236	3	17412	F (3, 111) = 15.58	P<0.001
	67.37	154.3	38.99	129.63								Residual (within columns)	124061	111	1118
	174.67	59.12	71.97	66.14								Total	176296	114
	83.42	91.98	96.21	89.93
	87.6	169.96	115.44	110.34								Data summary
	105.43		50.36	135.93								Number of treatments (columns)	4
	121.58		96.23	125.92								Number of values (total)	115
	90.68		41.27	85.63
	78.01		80.37	175.34
	101.91		44.32	139.28
	156.93		74.96	129.52
				137.49
MEAN	97.9563	99.0979	65.7867	124.165
SD	33.1999	35.5036	26.5036	37.7419
SEM	6.06145	7.24714	4.83887	6.77864
