# Supplementary material for: miR-277 regulates the phase of circadian activity-rest rhythm in Drosophila melanogaster
Source: Front Physiol. 2023 Nov 28;14:1082866. doi: 10.3389/fphys.2023.1082866 (PMC10714010; doi:10.3389/fphys.2023.1082866)
Supplement: Supplementary file 2 [file DataSheet1.ZIP › Raw Data/Figure S1.xlsx]

## Sheet: Figure S1A
	Free running period
	tim G4 x Scrambled SP	tim G4 Control	tim G4 x miR-277 SP	miR-277 SP Control			tim G4 x Scrambled SP	tim G4 Control	tim G4 x miR-277 SP	miR-277 SP Control
	24.7	24.7	24.55	23.55		Shapiro-Wilk test
	24.45	24.5	24.5	23		W	0.9836	0.9704	0.9571	0.8984
	24.3	24.85	24.6	23.7		P value	0.8956	0.5309	0.2437	0.0077
	23.7	24.35	23.95	23.65		Passed normality test (alpha=0.05)?	Yes	Yes	Yes	No
	24.45	24.6	24.55	23.6		P value summary	ns	ns	ns	**
	24.3	24.75	24.4	23.9
	24.95	24.65	24.55	23.85		Kolmogorov-Smirnov test
	24.3	24.6	24.1	23.8		KS distance	0.07406	0.1104	0.146	0.145
	24.3	24.55	24.9	23.6		P value	>0.1000	>0.1000	0.0905	>0.1000
	24.2	24.7	24.4	24.05		Passed normality test (alpha=0.05)?	Yes	Yes	Yes	Yes
	24.4	24.7	24.8	23.55		P value summary	ns	ns	ns	ns
	24.1	24.7	24.45	23.75
	23.9	24.35	24.6	23.75
	24.75	25.4	24.8	23.8		ANOVA summary							Tukey's multiple comparisons test	Mean Diff.	95.00% CI of diff.	Below threshold?	Summary	Adjusted P Value
	24.55	24.8	23.55	23.6		F	71.54						tim G4 x Scrambled SP vs. tim G4 Control	-0.2744	-0.4669 to -0.08192	Yes	**	0.002	A-B
	24.7	25.05	24.2	23.6		P value	<0.001						tim G4 x Scrambled SP vs. tim G4 x miR-277 SP	-0.1728	-0.3653 to 0.01970	No	ns	0.1	A-C
	24.8	24.95	25.05	23.75		P value summary	***						tim G4 x Scrambled SP vs. miR-277 SP Control	0.7229	0.5288 to 0.9170	Yes	***	<0.001	A-D
	24.65	25.1	24.4	23.75		Significant diff. among means (P < 0.05)?	Yes						tim G4 Control vs. tim G4 x miR-277 SP	0.1016	-0.09239 to 0.2956	No	ns	0.52	B-C
	24.6	24.9	24.8	23.55		R squared	0.6414						tim G4 Control vs. miR-277 SP Control	0.9973	0.8017 to 1.193	Yes	***	<0.001	B-D
	24.5	24.45	24.65	23.55									tim G4 x miR-277 SP vs. miR-277 SP Control	0.8957	0.7001 to 1.091	Yes	***	<0.001	C-D
	24.55	24.75	25.2	23.7		Brown-Forsythe test
	24.35	24.65	25.05	23.9		F (DFn, DFd)	2.079 (3, 120)						Test details	Mean 1	Mean 2	Mean Diff.	SE of diff.	n1	n2	q	DF
	24.1	24.1	24.4	23.55		P value	0.11						tim G4 x Scrambled SP vs. tim G4 Control	24.41	24.68	-0.2744	0.07388	32	31	5.253	120
	24.25	24.65	24.6	23.75		P value summary	ns						tim G4 x Scrambled SP vs. tim G4 x miR-277 SP	24.41	24.58	-0.1728	0.07388	32	31	3.308	120
	24.65	24.8	24.6	23.8		Are SDs significantly different (P < 0.05)?	No						tim G4 x Scrambled SP vs. miR-277 SP Control	24.41	23.68	0.7229	0.0745	32	30	13.72	120
	24.4	24.4	24.85	23.45									tim G4 Control vs. tim G4 x miR-277 SP	24.68	24.58	0.1016	0.07446	31	31	1.93	120
	24.15	24.95	24.7	23.75		Bartlett's test							tim G4 Control vs. miR-277 SP Control	24.68	23.68	0.9973	0.07508	31	30	18.79	120
	24.55	24	25.1	23.5		Bartlett's statistic (corrected)	10.94						tim G4 x miR-277 SP vs. miR-277 SP Control	24.58	23.68	0.8957	0.07508	31	30	16.87	120
	24.5	25.1	24.95	23.95		P value	0.01
	24.65	25.05	24.1	23.8		P value summary	*
	24.25	24	24.6			Are SDs significantly different (P < 0.05)?	Yes
	24
						ANOVA table	SS	DF	MS	F (DFn, DFd)	P value
						Treatment (between columns)	18.44	3	6.148	F (3, 120) = 71.54	P<0.001
MEAN	24.4062	24.6806	24.579	23.6833		Residual (within columns)	10.31	120	0.08594
SD	0.275549	0.320593	0.355615	0.193129		Total	28.76	123
SEM	0.0487107	0.0575801	0.0638704	0.0352604

## Sheet: Figure S1B
	Free running period
	Pdf G4 x Scrambled SP	Pdf G4 Control	Pdf G4 x miR-277 SP	miR-277 SP Control			Pdf G4 x Scrambled SP	Pdf G4 Control	Pdf G4 x miR-277 SP	miR-277 SP Control			Kruskal-Wallis test			Number of families	1
	24.55	24.85	23.65	23.8		Test for normal distribution							P value	<0.001		Number of comparisons per family	6
	24.45	24.55	24.5	23.65		D'Agostino & Pearson test							Exact or approximate P value?	Approximate		Alpha	0.05
	24.95	24.9	24.3	23.3		K2	12.21	0.3878	2.605	12.59			P value summary	***
	24.5	25.05	23.7	23.6		P value	0.0022	0.8238	0.2719	0.0018			Do the medians vary signif. (P < 0.05)?	Yes		Dunn's multiple comparisons test	Mean rank diff.	Significant?	Summary	Adjusted P Value
	24.45	24.5	24.2	23.85		Passed normality test (alpha=0.05)?	No	Yes	Yes	No			Number of groups	4		Pdf G4 x Scrambled SP vs. Pdf G4 Control	-22.18	No	ns	0.1	A-B
	23.9	24.8	24.25	23.6		P value summary	**	ns	ns	**			Kruskal-Wallis statistic	81.59		Pdf G4 x Scrambled SP vs. Pdf G4 x miR-277 SP	28.05	Yes	**	0.007	A-C
	24.6	24.65	23.95	23.75												Pdf G4 x Scrambled SP vs. miR-277 SP Control	53.65	Yes	***	<0.001	A-D
	23.25	24.5	24.2	23.45		Anderson-Darling test							Data summary			Pdf G4 Control vs. Pdf G4 x miR-277 SP	50.23	Yes	***	<0.001	B-C
	24.45	25	24.3	23.9		A2*	0.6265	0.5551	0.8663	0.6556			Number of treatments (columns)	4		Pdf G4 Control vs. miR-277 SP Control	75.83	Yes	***	<0.001	B-D
	24.6	24.95	24.25	23.8		P value	0.0932	0.1358	0.023	0.0792			Number of values (total)	116		Pdf G4 x miR-277 SP vs. miR-277 SP Control	25.6	Yes	*	0.02	C-D
	24.8	24.9	24.1	23.9		Passed normality test (alpha=0.05)?	Yes	Yes	No	Yes
	24.25	24.85	23.6	22.9		P value summary	ns	ns	*	ns						Test details	Mean rank 1	Mean rank 2	Mean rank diff.	n1	n2	Z
	24.05	24.8	24.25	24.15												Pdf G4 x Scrambled SP vs. Pdf G4 Control	75.97	98.15	-22.18	30	24	2.41
	24.8	24.75	23.7	23.45		Shapiro-Wilk test										Pdf G4 x Scrambled SP vs. Pdf G4 x miR-277 SP	75.97	47.92	28.05	30	30	3.233
	24.45	24.95	24.2	23.85		W	0.9257	0.9419	0.9294	0.9231						Pdf G4 x Scrambled SP vs. miR-277 SP Control	75.97	22.31	53.65	30	32	6.282
	24.9	25.05	24.2	24		P value	0.0377	0.1797	0.0475	0.0253						Pdf G4 Control vs. Pdf G4 x miR-277 SP	98.15	47.92	50.23	24	30	5.458
	24.55	24.5	24.05	23.8		Passed normality test (alpha=0.05)?	No	Yes	No	No						Pdf G4 Control vs. miR-277 SP Control	98.15	22.31	75.83	24	32	8.357
	25.1	24.85	23.8	23.65		P value summary	*	ns	*	*						Pdf G4 x miR-277 SP vs. miR-277 SP Control	47.92	22.31	25.6	30	32	2.998
	24.95	25.05	24.15	23.75
	24.65	25.3	24.1	23.95		Kolmogorov-Smirnov test
	24.25	24.85	23.9	23.75		KS distance	0.1941	0.1466	0.1828	0.1476
	24.45	24.9	24.25	23.85		P value	0.0054	>0.1000	0.0119	0.0739
	24.15	25.1	24.3	23.75		Passed normality test (alpha=0.05)?	No	Yes	No	Yes
	24.45	25.05	24.3	23.65		P value summary	**	ns	*	ns
	24.65		23.8	23.85
	24.8		24.5	23.65		Number of values	30	24	30	32
	24.6		24.45	23.95
	24.65		24.35	23.45
	25.2		23.75	23.6
	24.2		24.55	23.6
				23.9
				24.15
MEAN	24.52	24.8604	24.12	23.7129
SD	0.382956	0.206934	0.270886	0.238036
SEM	0.0699178	0.0422402	0.0494568	0.0427526

## Sheet: FigureS1C
	Target Cq value	Reference Cq value		Delta Cq		2 raised to Delta Cq
Genotype	277	2s rRNA
tubulin G4 Control	28.3232	20.7137		-7.60944		0.00512071
miR-277 OE Control	28.6734	21.3338		-7.33956		0.00617407
tubulin G4 x miR-277 OE	28.3564	21.6561		-6.70031		0.00961626
	277	2s rRNA
tubulin G4 Control	28.8585	20.8805		-7.97795		0.00396641
miR-277 OE Control	28.8005	21.5513		-7.24916		0.00657331
tubulin G4 x miR-277 OE	28.3745	21.6654		-6.70912		0.00955771
ANOVA summary
F	52.32							Number of families	1
P value	0.005							Number of comparisons per family	3
P value summary	**							Alpha	0.05
Significant diff. among means (P < 0.05)?	Yes
R squared	0.9721							Tukey's multiple comparisons test	Mean Diff.	95.00% CI of diff.	Below threshold?	Summary	Adjusted P Value
								miR-277 OE Control vs. tub G4 Control	0.00183	-0.0002559 to 0.003916	No	ns	0.07	A-B
Brown-Forsythe test								miR-277 OE Control vs. tub G4 x miR-277 OE	-0.003213	-0.005299 to -0.001127	Yes	*	0.02	A-C
F (DFn, DFd)	6.270e+029 (2, 3)							tub G4 Control vs. tub G4 x miR-277 OE	-0.005043	-0.007129 to -0.002957	Yes	**	0.004	B-C
P value	<0.001
P value summary	***							Test details	Mean 1	Mean 2	Mean Diff.	SE of diff.	n1	n2	q	DF
Are SDs significantly different (P < 0.05)?	Yes							miR-277 OE Control vs. tub G4 Control	0.006374	0.004544	0.00183	0.0004992	2	2	5.185	3
								miR-277 OE Control vs. tub G4 x miR-277 OE	0.006374	0.009587	-0.003213	0.0004992	2	2	9.103	3
Bartlett's test								tub G4 Control vs. tub G4 x miR-277 OE	0.004544	0.009587	-0.005043	0.0004992	2	2	14.29	3
Bartlett's statistic (corrected)
P value
P value summary
Are SDs significantly different (P < 0.05)?
ANOVA table	SS	DF	MS	F (DFn, DFd)	P value
Treatment (between columns)	2.607e-05	2	1.304e-05	F (2, 3) = 52.32	P=0.005
Residual (within columns)	7.476e-07	3	2.492e-07
Total	2.682e-05	5

## Sheet: Figure S1D
	Free Running Period
S No.	miR-277 OE Control	tim G4 Control	tim G4 x miR-277 OE			ANOVA summary								Number of families	1
1	23.8	24.4	24.5			F	68.2							Number of comparisons per family	3
2	23.6	24.65	23.95			P value	<0.001							Alpha	0.05
3	24.1	24.4	23.95			P value summary	***
4	23.85	24.3	23.85			Significant diff. among means (P < 0.05)?	Yes							Tukey's multiple comparisons test	Mean Diff.	95.00% CI of diff.	Below threshold?	Summary	Adjusted P Value
5	24	24.4	24.55			R squared	0.6161							miR-277 OE Control vs. tim G4 Control	-0.7246	-0.8733 to -0.5758	Yes	***	<0.001	A-B
6	23.95	24.45	23.9											miR-277 OE Control vs. tim G4 x miR-277 OE	-0.3214	-0.4751 to -0.1678	Yes	***	<0.001	A-C
7	23.55	24.7	24.1			Brown-Forsythe test								tim G4 Control vs. tim G4 x miR-277 OE	0.4031	0.2544 to 0.5519	Yes	***	<0.001	B-C
8	24.4	24.65	24.3			F (DFn, DFd)	2.221 (2, 85)
9	23.6	24.4	24.1			P value	0.11							Test details	Mean 1	Mean 2	Mean Diff.	SE of diff.	n1	n2	q	DF
10	24.45	24.45	24.15			P value summary	ns							miR-277 OE Control vs. tim G4 Control	23.84	24.57	-0.7246	0.06236	28	32	16.43	85
11	23.75	24.4	24.7			Are SDs significantly different (P < 0.05)?	No							miR-277 OE Control vs. tim G4 x miR-277 OE	23.84	24.16	-0.3214	0.0644	28	28	7.058	85
12	24	24.55	24.2											tim G4 Control vs. tim G4 x miR-277 OE	24.57	24.16	0.4031	0.06236	32	28	9.143	85
13	23.9	24.2	24.7			Bartlett's test
14	23.8	24.9	24.6			Bartlett's statistic (corrected)	5.042
15	24.15	24.6	24			P value	0.08
16	24	24.55	24.25			P value summary	ns
17	23.7	24.5	24.15			Are SDs significantly different (P < 0.05)?	No
18	23.85	24.25	24.25
19	23.8	24.55	24.2			ANOVA table	SS	DF	MS	F (DFn, DFd)	P value
20	24	24.4	23.8			Treatment (between columns)	7.92	2	3.96	F (2, 85) = 68.20	P<0.001
21	23.6	24.85	24.4			Residual (within columns)	4.936	85	0.05807
22	24	24.85	24			Total	12.86	87
23	23.65	24.5	24.3
24	23.65	24.65	23.8			Data summary
25	23.6	24.75	23.65			Number of treatments (columns)	3
26	23.65	24.7	23.75			Number of values (total)	88
27	23.75	24.55	24.35
28	23.4	24.55	24.1
29		24.95
30		24.55
31		24.75
32		24.75
MEAN	23.8411	24.5656	24.1625
SD	0.247227	0.187271	0.285328
SEM	0.0467215	0.0331052	0.0539219

## Sheet: Figure S1E
	Amplitude of DD Activity
S No.	miR-277 OE Control	tim G4 Control	tim G4 x miR-277 OE			ANOVA summary							Number of families	1
1	110.1	151.89	73.19			F	0.2904						Number of comparisons per family	3
2	42.27	103.44	114.8			P value	0.75						Alpha	0.05
3	133.16	123.55	28.82			P value summary	ns
4	107.88	36.85	46.87			Significant diff. among means (P < 0.05)?	No						Tukey's multiple comparisons test	Mean Diff.	95.00% CI of diff.	Below threshold?	Summary	Adjusted P Value
5	96.96	103.67	46.42			R squared	0.006786						miR-277 OE Control vs. tim G4 Control	-5.786	-26.90 to 15.33	No	ns	0.79	A-B
6	139.78	59.22	95.88										miR-277 OE Control vs. tim G4 x miR-277 OE	-0.01893	-21.83 to 21.79	No	ns	>0.99	A-C
7	94.59	75.75	60.18			Brown-Forsythe test							tim G4 Control vs. tim G4 x miR-277 OE	5.767	-15.35 to 26.88	No	ns	0.79	B-C
8	24.83	110.65	53.04			F (DFn, DFd)	0.9803 (2, 85)
9	67.55	105.76	70.91			P value	0.38						Test details	Mean 1	Mean 2	Mean Diff.	SE of diff.	n1	n2	q	DF
10	46	91.55	71.56			P value summary	ns						miR-277 OE Control vs. tim G4 Control	80.75	86.54	-5.786	8.852	28	32	0.9244	85
11	83.8	68.77	79.95			Are SDs significantly different (P < 0.05)?	No						miR-277 OE Control vs. tim G4 x miR-277 OE	80.75	80.77	-0.01893	9.143	28	28	0.002928	85
12	153.31	68.25	85.29										tim G4 Control vs. tim G4 x miR-277 OE	86.54	80.77	5.767	8.852	32	28	0.9214	85
13	92.88	92.48	110.45			Bartlett's test
14	42.65	120.92	100.86			Bartlett's statistic (corrected)	0.8457
15	120.16	71.7	58.4			P value	0.66
16	54.57	120.7	83.89			P value summary	ns
17	112.8	80.27	90.69			Are SDs significantly different (P < 0.05)?	No
18	58.51	86.79	202.45
19	85.43	57.95	98.29			ANOVA table	SS	DF	MS	F (DFn, DFd)	P value
20	83.78	51.6	43.39			Treatment (between columns)	679.6	2	339.8	F (2, 85) = 0.2904	P=0.75
21	52.66	117.42	72.55			Residual (within columns)	99471	85	1170
22	18.31	57.6	72.19			Total	100150	87
23	31.28	114.39	52.32
24	119.19	73.93	82.49			Data summary
25	107.95	119.86	43.44			Number of treatments (columns)	3
26	96.85	45.15	101.97			Number of values (total)	88
27	31.13	137.41	111.98
28	52.74	59.01	109.38
29		23.88
30		57.31
31		115.73
32		65.85
MEAN	80.7543	86.5406	80.7732
SD	37.4144	31.5282	33.8078
SEM	7.07066	5.57346	6.38908

## Sheet: Figure S1F
	Free Running Period
S No.	miR-277 OE Control	Pdf G4 Control	Pdf G4 x miR-277 OE			ANOVA summary							Number of families	1
1	23.8	25.25	23.95			F	63.67						Number of comparisons per family	3
2	23.6	25	23.9			P value	<0.001						Alpha	0.05
3	24.1	24.7	24.65			P value summary	***
4	23.85	24.35	23.95			Significant diff. among means (P < 0.05)?	Yes						Tukey's multiple comparisons test	Mean Diff.	95.00% CI of diff.	Below threshold?	Summary	Adjusted P Value
5	24	24.35	23.75			R squared	0.6171						miR-277 OE Control vs. Pdf G4 Control	-0.9193	-1.116 to -0.7229	Yes	***	<0.001	A-B
6	23.95	24.65	24.45										miR-277 OE Control vs. Pdf G4 x miR-277 OE	-0.3189	-0.5045 to -0.1333	Yes	***	<0.001	A-C
7	23.55	24.6	23.85			Brown-Forsythe test							Pdf G4 Control vs. Pdf G4 x miR-277 OE	0.6004	0.4070 to 0.7938	Yes	***	<0.001	B-C
8	24.4	24.85	23.6			F (DFn, DFd)	3.964 (2, 79)
9	23.6	24.85	24.1			P value	0.02						Test details	Mean 1	Mean 2	Mean Diff.	SE of diff.	n1	n2	q	DF
10	24.45	24.85	24.05			P value summary	*						miR-277 OE Control vs. Pdf G4 Control	23.84	24.76	-0.9193	0.08225	28	24	15.81	79
11	23.75	25.15	24.55			Are SDs significantly different (P < 0.05)?	Yes						miR-277 OE Control vs. Pdf G4 x miR-277 OE	23.84	24.16	-0.3189	0.0777	28	30	5.805	79
12	24	24.6	24.2										Pdf G4 Control vs. Pdf G4 x miR-277 OE	24.76	24.16	0.6004	0.08098	24	30	10.49	79
13	23.9	24.75	23.95			Bartlett's test
14	23.8	24.5	24.3			Bartlett's statistic (corrected)	7.32
15	24.15	25.15	24			P value	0.03
16	24	24.75	24.8			P value summary	*
17	23.7	24.6	23.85			Are SDs significantly different (P < 0.05)?	Yes
18	23.85	24.9	24.4
19	23.8	24.55	23.6			ANOVA table	SS	DF	MS	F (DFn, DFd)	P value
20	24	24.85	24.3			Treatment (between columns)	11.13	2	5.567	F (2, 79) = 63.67	P<0.001
21	23.6	24.85	24.25			Residual (within columns)	6.907	79	0.08743
22	24	24.7	24.5			Total	18.04	81
23	23.65	24.85	24.25
24	23.65	24.6	24.3			Data summary
25	23.6		24.75			Number of treatments (columns)	3
26	23.65		24.95			Number of values (total)	82
27	23.75		24.15
28	23.4		23.75
29			24.25
30			23.45
31
32
MEAN	23.8411	24.7604	24.16
SD	0.247227	0.232182	0.372179
SEM	0.0467215	0.047394	0.0679503

## Sheet: Figure S1G
	Amplitude of DD Activity
S No.	miR-277 OE Control	Pdf G4 Control	Pdf G4 x miR-277 OE			ANOVA summary							Number of families	1
1	110.1	23.75	149.34			F	0.5873						Number of comparisons per family	3
2	42.27	71.67	101.72			P value	0.56						Alpha	0.05
3	133.16	140.55	43.56			P value summary	ns
4	107.88	101.31	43.86			Significant diff. among means (P < 0.05)?	No						Tukey's multiple comparisons test	Mean Diff.	95.00% CI of diff.	Below threshold?	Summary	Adjusted P Value
5	96.96	102.01	97.81			R squared	0.01465						miR-277 OE Control vs. Pdf G4 Control	-11.71	-38.42 to 15.00	No	ns	0.55	A-B
6	139.78	132.57	70.97										miR-277 OE Control vs. Pdf G4 x miR-277 OE	-7.981	-33.21 to 17.25	No	ns	0.73	A-C
7	94.59	92.68	75.15			Brown-Forsythe test							Pdf G4 Control vs. Pdf G4 x miR-277 OE	3.728	-22.57 to 30.03	No	ns	0.94	B-C
8	24.83	62.32	86.7			F (DFn, DFd)	0.4713 (2, 79)
9	67.55	65.79	55.15			P value	0.63						Test details	Mean 1	Mean 2	Mean Diff.	SE of diff.	n1	n2	q	DF
10	46	85.86	126.17			P value summary	ns						miR-277 OE Control vs. Pdf G4 Control	80.75	92.46	-11.71	11.18	28	24	1.481	79
11	83.8	31.05	59.33			Are SDs significantly different (P < 0.05)?	No						miR-277 OE Control vs. Pdf G4 x miR-277 OE	80.75	88.74	-7.981	10.56	28	30	1.069	79
12	153.31	54.36	74.8										Pdf G4 Control vs. Pdf G4 x miR-277 OE	92.46	88.74	3.728	11.01	24	30	0.4789	79
13	92.88	167.34	118.38			Bartlett's test
14	42.65	130.04	105.5			Bartlett's statistic (corrected)	0.7947
15	120.16	20.95	171.31			P value	0.67
16	54.57	78.2	39.5			P value summary	ns
17	112.8	104.43	96.36			Are SDs significantly different (P < 0.05)?	No
18	58.51	148.61	63.23
19	85.43	93.65	71.29			ANOVA table	SS	DF	MS	F (DFn, DFd)	P value
20	83.78	140.5	92			Treatment (between columns)	1898	2	949.1	F (2, 79) = 0.5873	P=0.56
21	52.66	97.38	124.46			Residual (within columns)	127663	79	1616
22	18.31	86.46	20.7			Total	129562	81
23	31.28	93.87	201.86
24	119.19	93.78	58.49			Data summary
25	107.95		108.44			Number of treatments (columns)	3
26	96.85		18.03			Number of values (total)	82
27	31.13		127.43
28	52.74		147.67
29			65.71
30			47.15
31
32
MEAN	80.7543	92.4638	88.7357
SD	37.4144	38.525	43.8382
SEM	7.07066	7.86388	8.00372

## Sheet: Figure S1H
Evening Activity Onset (ZT) 10 lux
S.No.	Pdf G4 Control	Pdf G4 x Scrambled SP	miR-277 SP Control	Pdf G4 x miR-277 SP			Table Analyzed	E actvity onset 10 lux						Number of families	1
1	9.982	9.28	8.548	9.828			Data sets analyzed	A-D						Number of comparisons per family	6
2	10.216	9.09	8.26	9.24										Alpha	0.05
3	9.646	8.47	8.504	8.8			ANOVA summary
4	9.102	11.282	7.854	9.496			F	28.54						Tukey's multiple comparisons test	Mean Diff.	95.00% CI of diff.	Below threshold?	Summary	Adjusted P Value
5	8.948	8.246	8.066	9.134			P value	<0.001						Pdf G4 Control vs. Pdf G4 x Scrambled SP	0.525	0.1288 to 0.9212	Yes	**	0.004	A-B
6	8.656	8.096	8.29	9.604			P value summary	***						Pdf G4 Control vs. miR-277 SP Control	0.8709	0.4539 to 1.288	Yes	***	<0.001	A-C
7	8.656	7.88	8.314	9.366			Significant diff. among means (P < 0.05)?	Yes						Pdf G4 Control vs. Pdf G4 x miR-277 SP	-0.4954	-0.8882 to -0.1026	Yes	**	0.007	A-D
8	9.324	7.658	8.5	10.946			R squared	0.4377						Pdf G4 x Scrambled SP vs. miR-277 SP Control	0.3459	-0.07735 to 0.7691	No	ns	0.15	B-C
9	9.428	8.228	8.354	10.646										Pdf G4 x Scrambled SP vs. Pdf G4 x miR-277 SP	-1.02	-1.420 to -0.6210	Yes	***	<0.001	B-D
10	9.356	8.21	7.994	10.12			Brown-Forsythe test							miR-277 SP Control vs. Pdf G4 x miR-277 SP	-1.366	-1.786 to -0.9462	Yes	***	<0.001	C-D
11	8.25	8.504	8.018	10.152			F (DFn, DFd)	1.777 (3, 110)
12	8.896	10.032	7.488	9.076			P value	0.16						Test details	Mean 1	Mean 2	Mean Diff.	SE of diff.	n1	n2	q	DF
13	8.542	7.97	8.532	9.844			P value summary	ns						Pdf G4 Control vs. Pdf G4 x Scrambled SP	9.059	8.534	0.525	0.1519	31	29	4.889	110
14	8.152	8.372	8.248	10.206			Are SDs significantly different (P < 0.05)?	No						Pdf G4 Control vs. miR-277 SP Control	9.059	8.188	0.8709	0.1598	31	24	7.705	110
15	9.184	8.312	7.94	9.166										Pdf G4 Control vs. Pdf G4 x miR-277 SP	9.059	9.555	-0.4954	0.1506	31	30	4.653	110
16	8.444	8.308	8.886	10.122			Bartlett's test							Pdf G4 x Scrambled SP vs. miR-277 SP Control	8.534	8.188	0.3459	0.1622	29	24	3.015	110
17	9.264	8.06	8.478	8.868			Bartlett's statistic (corrected)	14.83						Pdf G4 x Scrambled SP vs. Pdf G4 x miR-277 SP	8.534	9.555	-1.02	0.1531	29	30	9.426	110
18	10.024	7.772	7.924	9.594			P value	0.002						miR-277 SP Control vs. Pdf G4 x miR-277 SP	8.188	9.555	-1.366	0.161	24	30	12	110
19	9.854	8.65	8.376	8.758			P value summary	**
20	8.238	8.36	8.28	9.606			Are SDs significantly different (P < 0.05)?	Yes
21	8.608	8.414	8.132	10.042
22	8.71	8.404	7.958	9.552			ANOVA table	SS	DF	MS	F (DFn, DFd)	P value
23	9.27	9.242	7.964	10.302			Treatment (between columns)	29.59	3	9.864	F (3, 110) = 28.54	P<0.001
24	9.918	8.504	7.614	9.258			Residual (within columns)	38.02	110	0.3456
25	9.14	8.504		9.928			Total	67.61	113
26	8.018	9.166		9.054
27	9.352	8.558		9.158			Data summary
28	8.83	7.982		9.574			Number of treatments (columns)	4
29	8.826	7.94		8.676			Number of values (total)	114
30	9.18			8.524
31	8.824
32
MEAN	9.05929	8.53428	8.18842	9.55467
SD	0.579459	0.73728	0.321189	0.597448
SEM	0.104074	0.13691	0.0655623	0.109079

## Sheet: Figure S1I
Evening Activity Onset (ZT) 100 lux
S.No.	Pdf G4 Control	Pdf G4 x Scrambled SP	miR-277 SP Control	Pdf G4 x miR-277 SP			Table Analyzed	E actvity onset 100 lux						Number of families	1
1	10.718	9.062	8.454	10.952			Data sets analyzed	A-D						Number of comparisons per family	6
2	9.612	9.368	9.446	10.812										Alpha	0.05
3	9.862	9.548	9.188	11.15			ANOVA summary
4	10.36	11.194	9.258	10.928			F	27.69						Tukey's multiple comparisons test	Mean Diff.	95.00% CI of diff.	Below threshold?	Summary	Adjusted P Value
5	10.302	9.566	9.108	10.608			P value	<0.001						Pdf G4 Control vs. Pdf G4 x Scrambled SP	0.5828	0.1845 to 0.9811	Yes	**	0.001	A-B
6	10.478	8.366	8.994	10.51			P value summary	***						Pdf G4 Control vs. miR-277 SP Control	0.9709	0.5756 to 1.366	Yes	***	<0.001	A-C
7	9.682	10.19	8.552	9.712			Significant diff. among means (P < 0.05)?	Yes						Pdf G4 Control vs. Pdf G4 x miR-277 SP	-0.2513	-0.6466 to 0.1440	No	ns	0.35	A-D
8	9.948	8.89	8.732	9.966			R squared	0.4091						Pdf G4 x Scrambled SP vs. miR-277 SP Control	0.3881	-0.0004513 to 0.7767	No	ns	0.05	B-C
9	10.126	8.764	9.308	9.858										Pdf G4 x Scrambled SP vs. Pdf G4 x miR-277 SP	-0.8341	-1.223 to -0.4455	Yes	***	<0.001	B-D
10	9.602	9.428	9.608	10.098			Brown-Forsythe test							miR-277 SP Control vs. Pdf G4 x miR-277 SP	-1.222	-1.608 to -0.8367	Yes	***	<0.001	C-D
11	10.002	8.294	8.824	11.024			F (DFn, DFd)	1.583 (3, 120)
12	9.902	9.34	8.8	9.496			P value	0.2						Test details	Mean 1	Mean 2	Mean Diff.	SE of diff.	n1	n2	q	DF
13	9.744	10.984	8.94	10.144			P value summary	ns						Pdf G4 Control vs. Pdf G4 x Scrambled SP	9.932	9.35	0.5828	0.1529	29	31	5.391	120
14	9.3	10.038	8.342	10.484			Are SDs significantly different (P < 0.05)?	No						Pdf G4 Control vs. miR-277 SP Control	9.932	8.962	0.9709	0.1517	29	32	9.05	120
15	10.158	9.018	8.968	9.28										Pdf G4 Control vs. Pdf G4 x miR-277 SP	9.932	10.18	-0.2513	0.1517	29	32	2.342	120
16	9.552	7.92	8.86	10.008			Bartlett's test							Pdf G4 x Scrambled SP vs. miR-277 SP Control	9.35	8.962	0.3881	0.1491	31	32	3.68	120
17	9.82	9.656	8.324	9.546			Bartlett's statistic (corrected)	8.402						Pdf G4 x Scrambled SP vs. Pdf G4 x miR-277 SP	9.35	10.18	-0.8341	0.1491	31	32	7.909	120
18	9.802	9.874	8.21	11.43			P value	0.04						miR-277 SP Control vs. Pdf G4 x miR-277 SP	8.962	10.18	-1.222	0.148	32	32	11.68	120
19	10.332	9.6	9.308	10.188			P value summary	*
20	9.336	8.82	8.872	11.752			Are SDs significantly different (P < 0.05)?	Yes
21	10.254	8.904	8.708	10.104
22	8.556	10.006	9.474	9.92			ANOVA table	SS	DF	MS	F (DFn, DFd)	P value
23	10.596	9.264	9.426	10.21			Treatment (between columns)	29.1	3	9.699	F (3, 120) = 27.69	P<0.001
24	9.666	9.032	8.612	8.81			Residual (within columns)	42.03	120	0.3502
25	10.434	9.786	9.944	10.176			Total	71.12	123
26	9.298	9.06	9.174	10.044
27	9.91	9.64	9.334	9.832			Data summary
28	9.808	9.268	8.652	8.998			Number of treatments (columns)	4
29	10.882	8.654	8.674	9.616			Number of values (total)	124
30		8.872	8.926	10.416
31		9.434	9.708	10.344
32			8.042	9.464
MEAN	9.93248	9.34968	8.96156	10.1837
SD	0.493324	0.701247	0.45251	0.674731
SEM	0.0916079	0.125948	0.0799932	0.119277

## Sheet: Figure S1J
Evening Activity Onset (ZT) 1000 lux
S.No.	Pdf G4 Control	Pdf G4 x Scrambled SP	miR-277 SP Control	Pdf G4 x miR-277 SP			Table Analyzed	E actvity onset 1000 lux						Number of families	1
1	11.95	12.184	10.71	11.5			Data sets analyzed	A-D						Number of comparisons per family	6
2	11.854	10.704	10.678	11.268										Alpha	0.05
3	12.004	11.256	10.89	11.498			ANOVA summary
4	12.156	10.842	10.838	10.904			F	35.82						Tukey's multiple comparisons test	Mean Diff.	95.00% CI of diff.	Below threshold?	Summary	Adjusted P Value
5	11.386	11.392	10.218	11.004			P value	<0.001						Pdf G4 Control vs. Pdf G4 x Scrambled SP	0.8415	0.5033 to 1.180	Yes	***	<0.001	A-B
6	11.016	10.458	10.188	11.314			P value summary	***						Pdf G4 Control vs. miR-277 SP Control	1.35	1.003 to 1.697	Yes	***	<0.001	A-C
7	12.114	10.464	10.188	11.114			Significant diff. among means (P < 0.05)?	Yes						Pdf G4 Control vs. Pdf G4 x miR-277 SP	0.5784	0.2316 to 0.9252	Yes	***	<0.001	A-D
8	11.812	11.284	10.7	11.194			R squared	0.4897						Pdf G4 x Scrambled SP vs. miR-277 SP Control	0.5086	0.1674 to 0.8499	Yes	***	<0.001	B-C
9	12.064	10.874	10.83	11.172										Pdf G4 x Scrambled SP vs. Pdf G4 x miR-277 SP	-0.2631	-0.6044 to 0.07815	No	ns	0.19	B-D
10	12.01	10.852	9.482	10.016			Brown-Forsythe test							miR-277 SP Control vs. Pdf G4 x miR-277 SP	-0.7717	-1.122 to -0.4219	Yes	***	<0.001	C-D
11	11.406	10.15	9.294	10.006			F (DFn, DFd)	1.476 (3, 112)
12	11.81	11.616	11.216	10.908			P value	0.22						Test details	Mean 1	Mean 2	Mean Diff.	SE of diff.	n1	n2	q	DF
13	11.878	10.764	11.188	11.124			P value summary	ns						Pdf G4 Control vs. Pdf G4 x Scrambled SP	11.76	10.92	0.8415	0.1297	29	31	9.178	112
14	12.222	11.35	10.562	11.112			Are SDs significantly different (P < 0.05)?	No						Pdf G4 Control vs. miR-277 SP Control	11.76	10.41	1.35	0.133	29	28	14.36	112
15	11.614	11.198	8.854	11.692										Pdf G4 Control vs. Pdf G4 x miR-277 SP	11.76	11.18	0.5784	0.133	29	28	6.151	112
16	11.502	10.936	10.164	12.214			Bartlett's test							Pdf G4 x Scrambled SP vs. miR-277 SP Control	10.92	10.41	0.5086	0.1308	31	28	5.497	112
17	11.548	10.988	10.226	11.48			Bartlett's statistic (corrected)	10.08						Pdf G4 x Scrambled SP vs. Pdf G4 x miR-277 SP	10.92	11.18	-0.2631	0.1308	31	28	2.844	112
18	11.736	10.424	10.484	11.632			P value	0.02						miR-277 SP Control vs. Pdf G4 x miR-277 SP	10.41	11.18	-0.7717	0.1341	28	28	8.137	112
19	12.06	11.15	11.692	11.082			P value summary	*
20	11.272	11.472	10.218	11.37			Are SDs significantly different (P < 0.05)?	Yes
21	11.306	11.368	9.966	11.116
22	11.572	11.476	10.782	10.69			ANOVA table	SS	DF	MS	F (DFn, DFd)	P value
23	11.75	11.178	10.572	12.172			Treatment (between columns)	27.07	3	9.022	F (3, 112) = 35.82	P<0.001
24	12.018	10.922	10.728	11.384			Residual (within columns)	28.21	112	0.2519
25	11.436	10.026	10.702	11.18			Total	55.28	115
26	12.092	10.352	9.36	11.112
27	12.222	10.212	10.428	11.674			Data summary
28	11.944	10.188	10.314	10.148			Number of treatments (columns)	4
29	11.28	10.41					Number of values (total)	116
30		10.95
31		11.028
32
MEAN	11.7598	10.9183	10.4097	11.1814
SD	0.330335	0.500899	0.615165	0.5239
SEM	0.0613416	0.0899642	0.116255	0.0990078

[truncated: 1 more sheets: Figure S1K]
