# Supplementary material for: miR-277 regulates the phase of circadian activity-rest rhythm in Drosophila melanogaster
Source: Front Physiol. 2023 Nov 28;14:1082866. doi: 10.3389/fphys.2023.1082866 (PMC10714010; doi:10.3389/fphys.2023.1082866)
Supplement: Supplementary file 2 [file DataSheet1.ZIP › Raw Data/Figure 4.xlsx]

## Sheet: Figure 4A Raw Data and Mean
SET 1						SET 2					SET 3
ZT 2						ZT2					ZT2
Genotype	Ct rp49	Ct cryptochrome	Delta Ct	2 raised to Delta Ct		Ct rp49	Ct cryptochrome	Delta Ct	2 raised to Delta Ct		Ct rp49	Ct cryptochrome	Delta Ct	2 raised to Delta Ct		ZT	Genotype	Mean	SD	SEM
pdf G4 control	20.45	24.07				19.57	22.33				17.58	20.33
	20.38	24.32				19.44	22.5				17.44	20.71
	20.25	23.99				19.4	22.33				17.55	20.46
AVG	20.36	24.1267	-3.76667	0.0734717		19.47	22.3867	-2.91667	0.132433		17.5233	20.5	-2.97667	0.127038		ZT02	pdf G4 control	0.110981	0.0325957	0.0188191
pdf G4 x D Sp 1	19.12	22.77				20.54	23.87				17.28	20.29
	19.2	22.49				20.65	23.68				17.48	20.49
	19.32	22.41				20.37	23.57				17.47	20.43
AVG	19.2133	22.5567	-3.34333	0.0985273		20.52	23.7067	-3.18667	0.109829		17.41	20.4033	-2.99333	0.125579			pdf G4 x Do.Scr.SP	0.111312	0.0135867	0.00784426
pdf G4 x miR-277 Sp	19.23	22.34				19.23	22.65				17.28	20.78
	19.29	22.68				19.51	22.94				17.46	21
	19.24	22.45				19.52	22.68				17.33	20.83
AVG	19.2533	22.49	-3.23667	0.106088		19.42	22.7567	-3.33667	0.0989836		17.3567	20.87	-3.51333	0.0875752			pdf G4 x miR-277 SP	0.0975489	0.0093394	0.0053921
ZT 6						ZT6					ZT6
pdf G4 control	18.91	22.23				18.71	22.05				19.87	23.52
	19.05	22.53				18.53	22.23				20.02	23.87
	19.15	22.34				18.75	22.11				20.09	23.59
AVG	19.0367	22.3667	-3.33	0.0994421		18.6633	22.13	-3.46667	0.0904543		19.9933	23.66	-3.66667	0.0787451		ZT06	pdf G4 control	0.0895472	0.0103783	0.0059919
pdf G4 x D Sp 1	18.67	21.9				17.87	21.03				16.45	20.04
	19.06	22.17				18	21.63				16.51	20.29
	18.98	22.42				18.02	21.28				16.64	20.13
AVG	18.9033	22.1633	-3.26	0.104386		17.9633	21.3133	-3.35	0.098073		16.5333	20.1533	-3.62	0.0813339			pdf G4 x Do.Scr.SP	0.0945976	0.0119126	0.00687771
pdf G4 x miR-277 Sp	19.04	21.39				18.3	21.4				18.44	21.43
	19.16	21.88				18.37	21.77				18.44	21.67
	19.08	21.79				18.48	21.6				18.48	21.3
AVG	19.0933	21.6867	-2.59333	0.165702		18.3833	21.59	-3.20667	0.108317		18.4533	21.4667	-3.01333	0.12385			pdf G4 x miR-277 SP	0.132623	0.0296815	0.0171366
ZT 10						ZT10					ZT10
pdf G4 control	18.66	22.46				19	22.46				18.84	22.35
	18.95	22.78				19.07	22.83				19.24	22.48
		22.9					23					22.58
AVG	18.805	22.7133	-3.90833	0.0666		19.035	22.7633	-3.72833	0.0754501		19.04	22.47	-3.43	0.0927827		ZT10	pdf G4 control	0.0782776	0.0133184	0.00768938
pdf G4 x D Sp 1	18.25	22.27				17.16	21				17.38	21.32
	18.56	22.48				17.31	21.02				17.72	21.59
		22.03										21.49
AVG	18.4	22.26	-3.86	0.0688691		17.235	21.01	-3.775	0.0730486		17.55	21.4667	-3.91667	0.0662164			pdf G4 x Do.Scr.SP	0.069378	0.00344439	0.00198862
pdf G4 x miR-277 Sp	19.23	23.43				17.6	21.42				17.22	21.12
	19.26	23.82				18	21.8				17.34	21.26
	19.31	23.56				18	21.52					21.22
AVG	19.2667	23.6033	-4.33667	0.0494918		17.8667	21.58	-3.71333	0.0762387		17.28	21.2	-3.92	0.0660636			pdf G4 x miR-277 SP	0.0639314	0.0135003	0.00779441
ZT 14						ZT14					ZT14
pdf G4 control	18.96	24.06				17.7	22.88				17.99	22.85
	19.11	24.36				18.02	23.14				18.18	23.05
		24.14					22.99					23.01
AVG	19.035	24.1867	-5.15167	0.0281316		17.86	23.0033	-5.14333	0.0282945		18.085	22.97	-4.885	0.033843		ZT14	pdf G4 control	0.0300897	0.00325146	0.00187723
pdf G4 x D Sp 1	20.72	25.75				17.26	22.24				18.03	23.04
	21.03	26.09				17.46	22.56				18.41	23.38
		25.9					22.3					23.17
AVG	20.875	25.9133	-5.03833	0.0304306		17.36	22.3667	-5.00667	0.0311059		18.22	23.1967	-4.97667	0.0317595			pdf G4 x Do.Scr.SP	0.0310987	0.000664493	0.000383645
pdf G4 x miR-277 Sp	18.92	23.24				18.84	24.1				18.6	23.87
	18.78	23.38				19.06	24.15				18.95	23.95
	19.08	23.28				19.21	23.87				19.18	23.75
AVG	18.9267	23.3	-4.37333	0.0482498		19.0367	24.04	-5.00333	0.0311779		18.91	23.8567	-4.94667	0.0324269			pdf G4 x miR-277 SP	0.0372848	0.00951644	0.00549432
ZT 18						ZT18					ZT18
pdf G4 control	20.04	25.63				18.96	24.42				17.01	22.77
	20.19	26.03				19.53	24.89				17.36	23.01
		25.72					24.59					22.64
AVG	20.115	25.7933	-5.67833	0.0195277		19.245	24.6333	-5.38833	0.0238754		17.185	22.8067	-5.62167	0.02031		ZT18	pdf G4 control	0.0212377	0.00231754	0.00133803
pdf G4 x D Sp 1	20.93	26.47				19.16	24.6				19.51	25.15
	21.14	26.54				19.28	25.02				20.02	25.39
		26.46					24.8					25.26
AVG	21.035	26.49	-5.455	0.0227972		19.22	24.8067	-5.58667	0.0208087		19.765	25.2667	-5.50167	0.0220716			pdf G4 x Do.Scr.SP	0.0218925	0.00100625	0.000580958
pdf G4 x miR-277 Sp	20.92	26.47				17.34	23.45				16.81	23.03
	21.13	26.88				17.82	23.58				17.21	23.11
		26.74					23.57					23.07
AVG	21.025	26.6967	-5.67167	0.0196182		17.58	23.5333	-5.95333	0.0161387		17.01	23.07	-6.06	0.0149885			pdf G4 x miR-277 SP	0.0169151	0.00241051	0.00139171
ZT 22						ZT22					ZT22
pdf G4 control	21.39	25.55				17.62	21.73				17.25	21.59
	21.43	25.72				18.04	21.89				17.58	21.64
AVG	21.41	25.635	-4.225	0.0534747		17.83	21.81	-3.98	0.0633725		17.415	21.615	-4.2	0.0544094		ZT22	pdf G4 control	0.0570855	0.00546468	0.00315503
pdf G4 x D Sp 1	19.03	23.14				18.52	22.29				17.74	21.88
	19.02	23.34				18.4	22.45				17.93	21.8
AVG	19.025	23.24	-4.215	0.0538466		18.46	22.37	-3.91	0.0665231		17.835	21.84	-4.005	0.0622838			pdf G4 x Do.Scr.SP	0.0608845	0.00645305	0.00372567
pdf G4 x miR-277 Sp	19.03	22.83				17.45	21.41				16.8	20.85
	18.89	23.04				17.42	21.88				16.49	21.27
		23					21.67					21.13
AVG	18.96	22.9567	-3.99667	0.0626446		17.435	21.6533	-4.21833	0.0537224		16.645	21.0833	-4.43833	0.0461242			pdf G4 x miR-277 SP	0.0541637	0.00826904	0.00477413

## Sheet: Figure 4A Cosinor
pdf G4 control		pdf G4 x Do.Scr.SP		pdf G4 x miR-277 SP
Parameters:		Parameters:		Parameters:
---------------		---------------		---------------
Mesor = 0.0645228		Mesor = 0.0648612		Mesor = 0.0670414
Amplitude (Peak-Trough) = 0.0866878		Amplitude (Peak-Trough) = 0.0883289		Amplitude (Peak-Trough) = 0.104474
Amplitude (Peak/Trough) = 5.09312		Amplitude (Peak/Trough) = 5.26777		Amplitude (Peak/Trough) = 8.05689
Acrophase = -4.44008		Acrophase = -4.1393		Acrophase = -4.92474
Residual Sum of Squares = 0.000443675		Residual Sum of Squares = 0.00020889		Residual Sum of Squares = 0.000591382
Residual Variance = 0.0121611		Residual Variance = 0.00834446		Residual Variance = 0.0140402
Zero Amplitude Test		Zero Amplitude Test		Zero Amplitude Test
------------------------------------------------------		------------------------------------------------------		------------------------------------------------------
Amplitude 0.95 Confidence Limits P Value		Amplitude 0.95 Confidence Limits P Value		Amplitude 0.95 Confidence Limits P Value
--------- ---------------------- -------		--------- ---------------------- -------		--------- ---------------------- -------
0.04 ( 0.0127 to 0.0740) 0.00143863		0.04 ( 0.0231 to 0.0652) 0.000220568		0.05 ( 0.0168 to 0.0877) 0.00117827

## Sheet: Figure 4A Two way ANOVA
Two-way ANOVA	Ordinary						Within each row, compare columns (simple effects within rows)
Alpha	0.05
							Number of families	6
Source of Variation	% of total variation	P value	P value summary	Significant?			Number of comparisons per family	3
Interaction	5.964	0.03	*	Yes			Alpha	0.05
Time points	85.03	<0.001	***	Yes
Genotypes	0.09754	0.82	ns	No			Tukey's multiple comparisons test	Mean Diff.	95.00% CI of diff.	Below threshold?	Summary	Adjusted P Value
ANOVA table	SS	DF	MS	F (DFn, DFd)	P value		ZT 2
Interaction	0.004113	10	0.0004113	F (10, 36) = 2.409	P=0.03		pdf G4 Control vs. pdf G4 x Do.Scr. Sponge	-0.0004346	-0.02651 to 0.02564	No	ns	>0.99
Time points	0.05864	5	0.01173	F (5, 36) = 68.69	P<0.001		pdf G4 Control vs. pdf G4 x miR-277 Sponge	0.01331	-0.01277 to 0.03939	No	ns	0.43
Genotypes	6.727e-05	2	3.364e-05	F (2, 36) = 0.1970	P=0.82		pdf G4 x Do.Scr. Sponge vs. pdf G4 x miR-277 Sponge	0.01374	-0.01234 to 0.03982	No	ns	0.41
Residual	0.006147	36	0.0001707
							ZT 6
Data summary							pdf G4 Control vs. pdf G4 x Do.Scr. Sponge	-0.005036	-0.03112 to 0.02104	No	ns	0.88
Number of columns (Genotypes)	3						pdf G4 Control vs. pdf G4 x miR-277 Sponge	-0.04286	-0.06893 to -0.01678	Yes	***	<0.001
Number of rows (Time points)	6						pdf G4 x Do.Scr. Sponge vs. pdf G4 x miR-277 Sponge	-0.03782	-0.06390 to -0.01174	Yes	**	0.003
Number of values	54
							ZT 10
							pdf G4 Control vs. pdf G4 x Do.Scr. Sponge	0.008883	-0.01720 to 0.03496	No	ns	0.69
							pdf G4 Control vs. pdf G4 x miR-277 Sponge	0.01436	-0.01172 to 0.04043	No	ns	0.38
							pdf G4 x Do.Scr. Sponge vs. pdf G4 x miR-277 Sponge	0.005473	-0.02061 to 0.03155	No	ns	0.87
							ZT 14
							pdf G4 Control vs. pdf G4 x Do.Scr. Sponge	-0.001039	-0.02712 to 0.02504	No	ns	>0.99
							pdf G4 Control vs. pdf G4 x miR-277 Sponge	-0.007303	-0.03338 to 0.01878	No	ns	0.77
							pdf G4 x Do.Scr. Sponge vs. pdf G4 x miR-277 Sponge	-0.006264	-0.03234 to 0.01981	No	ns	0.83
							ZT 18
							pdf G4 Control vs. pdf G4 x Do.Scr. Sponge	-0.0006954	-0.02677 to 0.02538	No	ns	>0.99
							pdf G4 Control vs. pdf G4 x miR-277 Sponge	0.00428	-0.02180 to 0.03036	No	ns	0.92
							pdf G4 x Do.Scr. Sponge vs. pdf G4 x miR-277 Sponge	0.004975	-0.02110 to 0.03105	No	ns	0.89
							ZT 22
							pdf G4 Control vs. pdf G4 x Do.Scr. Sponge	-0.003707	-0.02979 to 0.02237	No	ns	0.94
							pdf G4 Control vs. pdf G4 x miR-277 Sponge	0.003104	-0.02297 to 0.02918	No	ns	0.95
							pdf G4 x Do.Scr. Sponge vs. pdf G4 x miR-277 Sponge	0.006811	-0.01927 to 0.03289	No	ns	0.8
							Test details	Mean 1	Mean 2	Mean Diff.	SE of diff.	N1	N2	q	DF
							ZT 2
							pdf G4 Control vs. pdf G4 x Do.Scr. Sponge	0.1108	0.1112	-0.0004346	0.01067	3	3	0.05761	36
							pdf G4 Control vs. pdf G4 x miR-277 Sponge	0.1108	0.0975	0.01331	0.01067	3	3	1.764	36
							pdf G4 x Do.Scr. Sponge vs. pdf G4 x miR-277 Sponge	0.1112	0.0975	0.01374	0.01067	3	3	1.822	36
							ZT 6
							pdf G4 Control vs. pdf G4 x Do.Scr. Sponge	0.0896	0.09464	-0.005036	0.01067	3	3	0.6676	36
							pdf G4 Control vs. pdf G4 x miR-277 Sponge	0.0896	0.1325	-0.04286	0.01067	3	3	5.681	36
							pdf G4 x Do.Scr. Sponge vs. pdf G4 x miR-277 Sponge	0.09464	0.1325	-0.03782	0.01067	3	3	5.013	36
							ZT 10
							pdf G4 Control vs. pdf G4 x Do.Scr. Sponge	0.07831	0.06942	0.008883	0.01067	3	3	1.177	36
							pdf G4 Control vs. pdf G4 x miR-277 Sponge	0.07831	0.06395	0.01436	0.01067	3	3	1.903	36
							pdf G4 x Do.Scr. Sponge vs. pdf G4 x miR-277 Sponge	0.06942	0.06395	0.005473	0.01067	3	3	0.7255	36
							ZT 14
							pdf G4 Control vs. pdf G4 x Do.Scr. Sponge	0.03004	0.03108	-0.001039	0.01067	3	3	0.1378	36
							pdf G4 Control vs. pdf G4 x miR-277 Sponge	0.03004	0.03735	-0.007303	0.01067	3	3	0.968	36
							pdf G4 x Do.Scr. Sponge vs. pdf G4 x miR-277 Sponge	0.03108	0.03735	-0.006264	0.01067	3	3	0.8303	36
							ZT 18
							pdf G4 Control vs. pdf G4 x Do.Scr. Sponge	0.02121	0.02191	-0.0006954	0.01067	3	3	0.09218	36
							pdf G4 Control vs. pdf G4 x miR-277 Sponge	0.02121	0.01693	0.00428	0.01067	3	3	0.5673	36
							pdf G4 x Do.Scr. Sponge vs. pdf G4 x miR-277 Sponge	0.02191	0.01693	0.004975	0.01067	3	3	0.6594	36
							ZT 22
							pdf G4 Control vs. pdf G4 x Do.Scr. Sponge	0.05717	0.06088	-0.003707	0.01067	3	3	0.4914	36
							pdf G4 Control vs. pdf G4 x miR-277 Sponge	0.05717	0.05407	0.003104	0.01067	3	3	0.4114	36
							pdf G4 x Do.Scr. Sponge vs. pdf G4 x miR-277 Sponge	0.06088	0.05407	0.006811	0.01067	3	3	0.9029	36

## Sheet: Figure 4B Raw Data and Mean
SET 1						SET 2					SET 3
ZT02						ZT02					ZT02
Genotype	Ct rp49	Ct timeless	Delta Ct	2 raised to Delta Ct		Ct rp49	Ct timeless	Delta Ct	2 raised to Delta Ct		Ct rp49	Ct timeless	Delta Ct	2 raised to Delta Ct		ZT	Genotype	MEAN	SD	SEM
pdf G4 control	21.0199	29.4058				19.3226	23.6951				17.9125	22.9598
	20.6381	28.9314				19.181	24.0237				17.6904	23.2574
		29.8088				19.4459	23.8049				17.6101	22.8344
AVG	20.829	29.382	-8.55299	0.00266252		19.3165	23.8412	-4.52471	0.0434436		17.7377	23.0172	-5.27953	0.0257456		ZT02	pdf G4 control	0.0239506	0.0204497	0.0118066
pdf G4 x Do.Scr.SP	19.2711	26.1531				20.7903	25.5363				17.2197	22.9241
	19.1506	26.0462				20.9224	26.0762				17.3115	22.8092
		26.0464				21.2993	25.918				17.3425	22.6597
AVG	19.2108	26.0819	-6.87108	0.00854279		21.004	25.8435	-4.83951	0.0349271		17.2912	22.7977	-5.50646	0.0219984			pdf G4 x Do.Scr.SP	0.0218228	0.013193	0.007617
pdf G4 x miR-277 SP	19.3237	25.7676				19.3159	26.5485				17.3765	24.0108
	19.1347	26.093				19.4988	26.9729				17.4956	23.9956
		25.6529				19.4489	26.886				17.4718	23.8645
AVG	19.2292	25.8378	-6.60863	0.0102471		19.4212	26.8025	-7.38129	0.00599807		17.448	23.957	-6.50901	0.0109797			pdf G4 x miR-277 SP	0.00907498	0.00268975	0.00155293
ZT06						ZT06					ZT06
pdf G4 control	19.1468	25.5697				18.9484	24.1512				19.7896	24.2406
	19.0579	25.5817				19.0321	24.5246				19.8363	24.517
		25.5366				19.1105	24.3303				19.9081	24.4667
AVG	19.1023	25.5627	-6.46032	0.0113566		19.0303	24.3354	-5.30507	0.0252939		19.8447	24.4081	-4.56341	0.0422938		ZT06	pdf G4 control	0.0263148	0.0154938	0.00894536
pdf G4 x Do.Scr.SP	18.7368	25.8442				18.084	24.2892				16.4487	22.1882
	18.7789	25.9334				18.0795	24.4399				16.8991	22.527
						18.1948	24.287				16.7447	22.3891
AVG	18.7578	25.8888	-7.13098	0.00713447		18.1194	24.3387	-6.2193	0.0134216		16.6975	22.3681	-5.67057	0.0196331			pdf G4 x Do.Scr.SP	0.0133964	0.00624934	0.00360806
pdf G4 x miR-277 SP	19.0051	24.8385				18.743	24.5196				18.2391	23.6604
	19.0706	24.9313				18.8833	25.0608				18.271	23.9582
						18.9512	24.909				18.4008	23.7825
AVG	19.0378	24.8849	-5.84706	0.0173723		18.8592	24.8298	-5.97065	0.0159461		18.3036	23.8004	-5.49675	0.0221469			pdf G4 x miR-277 SP	0.0184885	0.00324758	0.00187499
ZT10						ZT10					ZT10
pdf G4 control	18.7835	23.0195				18.8511	21.5876				18.8107	21.6078
	19.0259	22.7547				19.2324	21.5295				19.3689	21.7178
		23.0533					21.5261					22.1355
AVG	18.9047	22.9425	-4.03782	0.060883		19.0418	21.5477	-2.50597	0.176046		19.0898	21.8204	-2.73057	0.150666		ZT10	pdf G4 control	0.129198	0.0605086	0.0349347
pdf G4 x Do.Scr.SP	18.314	22.3799				17.3671	20.001				17.428	20.1411
	18.4964	22.2171				17.7151	20.1736				17.8103	20.2135
		22.2476					20.064					20.3586
AVG	18.4052	22.2815	-3.87636	0.0680924		17.5411	20.0795	-2.53844	0.172128		17.6191	20.2377	-2.61861	0.162824			pdf G4 x Do.Scr.SP	0.134348	0.0575676	0.0332366
pdf G4 x miR-277 SP	19.2641	23.5866				17.826	21.1928				16.951	19.7714
	19.3198	24.0758				18.0107	21.4334				17.2215	20.0456
	19.3526	23.8886				18.2261	21.2196				16.9795	20.0131
AVG	19.3122	23.8503	-4.53816	0.0430407		18.0209	21.2819	-3.26104	0.104311		17.0507	19.9434	-2.89271	0.13465			pdf G4 x miR-277 SP	0.0940005	0.0466668	0.0269431
ZT14						ZT14					ZT14
pdf G4 control	19.0416	26.7325				17.9777	20.6099				18.1244	20.3775
	19.2715	26.6316				18.2448	21.0667				18.2484	20.0636
							20.9079					20.1809
AVG	19.1566	26.6821	-7.52551	0.00542744		18.1113	20.8615	-2.75025	0.148625		18.1864	20.2074	-2.02098	0.24639		ZT14	pdf G4 control	0.133481	0.121193	0.069971
pdf G4 x Do.Scr.SP	20.8459	28.3751				17.4123	20.1105				18.1711	20.4493
	20.9429	27.9932				17.7127	20.3438				18.2627	20.3923
							20.2853					20.3298
AVG	20.8944	28.1841	-7.28978	0.00639082		17.5625	20.2465	-2.68405	0.155604		18.2169	20.3905	-2.1736	0.221658			pdf G4 x Do.Scr.SP	0.127884	0.110278	0.063669
pdf G4 x miR-277 SP	18.9112	26.5035				19.138	21.4591				18.6611	20.1699
	18.8108	26.6871				19.2822	21.7186				18.9581	20.2621
		26.2654				19.4636	21.5483				18.9561	20.0601
AVG	18.861	26.4853	-7.62435	0.00506807		19.2946	21.5753	-2.28076	0.205789		18.8584	20.164	-1.3056	0.404553			pdf G4 x miR-277 SP	0.205137	0.199743	0.115322
ZT18						ZT18					ZT18
pdf G4 control	20.0676	28.6479				19.119	22.0328				17.2224	18.9582
		28.9654				19.4502	22.2325				17.1752	19.1364
							21.9402					18.7503
AVG	20.0676	28.8066	-8.73905	0.00234037		19.2846	22.0685	-2.78389	0.145199		17.1988	18.9483	-1.74946	0.297412		ZT18	pdf G4 control	0.148317	0.147561	0.0851942
pdf G4 x Do.Scr.SP	20.983	26.8292				19.3908	22.0572				19.4829	21.7081
	21.1898	27.1125				19.6792	21.5861				19.9169	21.6776
		27.1266					21.5555					21.8358
AVG	21.0864	27.0228	-5.93637	0.0163296		19.535	21.733	-2.19793	0.21795		19.6999	21.7405	-2.04059	0.243064			pdf G4 x Do.Scr.SP	0.159114	0.124291	0.0717596
pdf G4 x miR-277 SP	21.1198	25.9765				17.6749	20.3334				16.7774	18.851
	21.2766	26.1943				18.0452	20.6524				17.0483	18.6247
		26.1456					20.4713					18.9667
AVG	21.1982	26.1055	-4.90725	0.033325		17.86	20.4857	-2.62568	0.162029		16.9129	18.8141	-1.90126	0.267709			pdf G4 x miR-277 SP	0.154354	0.11738	0.0677696
ZT22						ZT22					ZT22
pdf G4 control	23.8458	29.8203				17.9934	22.4482				17.1162	21.2506
						18.2667					17.4901	21.1468
AVG	23.8458	29.8203	-5.97455	0.0159031		18.13	22.4482	-4.31811	0.0501326		17.3031	21.1987	-3.8956	0.0671906		ZT22	pdf G4 control	0.0444087	0.0261185	0.0150795
pdf G4 x Do.Scr.SP	19.2209	26.2218				18.5465	23.0221				17.8836	21.8552
	19.1805	26.5577				18.8582	23.1096				18.2879	21.7979
AVG	19.2007	26.3897	-7.18904	0.00685304		18.7024	23.0659	-4.3635	0.0485798		18.0857	21.8265	-3.7408	0.0748009			pdf G4 x Do.Scr.SP	0.0434112	0.0342675	0.0197844
pdf G4 x miR-277 SP	18.9947	24.2645				17.643	22.169				16.6951	19.788
	19.4972	24.4131				17.5567	22.4492				16.7962	19.6319
		24.5706					22.3294					19.8064
AVG	19.246	24.416	-5.17009	0.0277745		17.5998	22.3158	-4.716	0.038049		16.7457	19.7421	-2.9964	0.125312			pdf G4 x miR-277 SP	0.0637119	0.0535942	0.0309427

## Sheet: Figure 4B Cosinor
pdf G4 control							pdf G4 x Do.Scr.Sponge							pdf G4 x miR-277 Sp
Parameters:							Parameters:							Parameters:
---------------							---------------							---------------
Mesor = 0.0842785							Mesor = 0.0833295							Mesor = 0.0907945
Amplitude (Peak-Trough) = 0.143568							Amplitude (Peak-Trough) = 0.152899							Amplitude (Peak-Trough) = 0.195821
Amplitude (Peak/Trough) = 12.4904							Amplitude (Peak/Trough) = 23.2244							Amplitude (Peak/Trough) = -26.5178
Acrophase = -14.5738							Acrophase = -14.7959							Acrophase = -15.2091
Residual Sum of Squares = 0.00166974							Residual Sum of Squares = 0.00306488							Residual Sum of Squares = 0.00100449
Residual Variance = 0.023592							Residual Variance = 0.0319629							Residual Variance = 0.0182984
Zero Amplitude Test							Zero Amplitude Test							Zero Amplitude Test
------------------------------------------------------							------------------------------------------------------							------------------------------------------------------
Amplitude 0.95 Confidence Limits P Value							Amplitude 0.95 Confidence Limits P Value							Amplitude 0.95 Confidence Limits P Value
--------- ---------------------- -------							--------- ---------------------- -------							--------- ---------------------- -------
0.07 ( 0.0000 to 0.0000) 0.00296705							0.08 ( 0.0000 to 0.0000) 0.00853967							0.10 ( 0.0000 to 0.0000) 0.000209235

## Sheet: Figure 4C Raw Data and Mean
SET 1						SET 2					SET 3
ZT 2						ZT2					ZT2
Genotype	Ct rp49	Ct period	Delta Ct	2 raised to Delta Ct		Ct rp49	Ct period	Delta Ct	2 raised to Delta Ct		Ct rp49	Ct period	Delta Ct	2 raised to Delta Ct		ZT	Genotype	Mean	SD	SEM
pdf G4 control	20.93	30.98				19.01	26.62				17.83	25.38
	20.68	30.46				18.85	26.85				17.5	25.28
	20.93					18.75					17.57	25.18
AVG	20.8467	30.72	-9.87333	0.00106618		18.87	26.735	-7.865	0.00428943		17.6333	25.28	-7.64667	0.00499027		ZT02	pdf G4 control	0.00344862	0.0020928	0.00120828
pdf G4 x Do.Scr.Sponge	19.08	27.91				20.28	29.06				17.02	25.34
	19.25	28.01				20.26	29.18				17.03	25.16
	19.33	28.12				20.36	28.8				17.27	25.18
AVG	19.22	28.0133	-8.79333	0.00225394		20.3	29.0133	-8.71333	0.00238246		17.1067	25.2267	-8.12	0.00359448			pdf G4 x Do.Scr.SP	0.00274363	0.000739658	0.000427042
pdf G4 x miR-277 SP	19.11	28.01				18.88	27.77				17.25	25.98
	19.12	27.91				18.86	27.67				17.27	26.06
	19.1	27.94				18.93	28.13				17.23	25.87
AVG	19.11	27.9533	-8.84333	0.00217717		18.89	27.8567	-8.96667	0.00199878		17.25	25.97	-8.72	0.00237147			pdf G4 x miR-277 SP	0.00218247	0.000186405	0.000107621
ZT 6						ZT6					ZT6
pdf G4 control	19.17	27.03				18.01	26.26				19.61	28.01
	18.76	26.76				18.2	26.39				19.77	28.39
	19.16					18.49	26.21				19.93	28.37
AVG	19.03	26.895	-7.865	0.00428943		18.2333	26.2867	-8.05333	0.00376448		19.77	28.2567	-8.48667	0.00278778		ZT06	pdf G4 control	0.0036139	0.000762063	0.000439977
pdf G4 x Do.Scr.Sponge	18.59	27.04				17.38	25.2				16.35	23.35
	19.01	27.24				17.65	25.55				16.47	23.79
	19	27.17				17.47	25.49				16.64	23.5
AVG	18.8667	27.15	-8.28333	0.00320973		17.5	25.4133	-7.91333	0.0041481		16.4867	23.5467	-7.06	0.00749425			pdf G4 x Do.Scr.SP	0.00495069	0.0022522	0.00130031
pdf G4 x miR-277 SP	18.73	26.06				18	25.56				17.94	25.18
	19.11	26.54				17.97	25.92				18.23	25.05
	18.83	26.31				17.87	25.7				18.15	25.02
AVG	18.89	26.3033	-7.41333	0.0058663		17.9467	25.7267	-7.78	0.00454974		18.1067	25.0833	-6.97667	0.00793988			pdf G4 x miR-277 SP	0.00611864	0.0017091	0.000986749
ZT 10						ZT10					ZT10
pdf G4 control	18.71	25.39				18.4	24.09				18.98	23.96
	18.84	25.7				18.52	24.49				19.01	24.2
							24.39					24.53
AVG	18.775	25.545	-6.77	0.00916277		18.46	24.3233	-5.86333	0.0171775		18.995	24.23	-5.235	0.0265527		ZT10	pdf G4 control	0.017631	0.00870381	0.00502514
pdf G4 x Do.Scr.Sponge	18.16	25.15				16.91	22.63				17.55	23.35
	18.33	25.1				16.94	22.42				17.73	23.25
		25.09					22.38					23.23
AVG	18.4	22.26	-3.86	0.0688691		16.925	22.4767	-5.55167	0.0213197		17.64	23.2767	-5.63667	0.0200999			pdf G4 x Do.Scr.SP	0.0367629	0.0278114	0.0160569
pdf G4 x miR-277 SP	19.11	26.94				17.29	23.28				17.55	23.67
	19.14	26.67				17.6	23.31				16.99	23.87
	19.22	26.52				17.6	23.43				17.14	23.91
AVG	19.1567	26.71	-7.55333	0.00532378		17.4967	23.34	-5.84333	0.0174173		17.2267	23.8167	-6.59	0.0103804			pdf G4 x miR-277 SP	0.0110405	0.00607374	0.00350667
ZT 14						ZT14					ZT14
pdf G4 control	18.8	28.11				17.31	23.06				18.1	23.57
	19.05	28.07				17.61	23.36				18.02	23.83
		27.75					22.95					23.63
AVG	18.925	27.9767	-9.05167	0.00188442		17.46	23.1233	-5.66333	0.0197318		18.06	23.6767	-5.61667	0.0203805		ZT14	pdf G4 control	0.0139989	0.0104965	0.00606014
pdf G4 x Do.Scr.Sponge	20.71	30.02				16.94	22.35				18.13	23.72
	20.88	29.7				17.17	22.68				18.43	23.67
		29.8					22.3					23.66
AVG	20.795	29.84	-9.045	0.00189314		17.055	22.4433	-5.38833	0.0238754		18.28	23.6833	-5.40333	0.0236284			pdf G4 x Do.Scr.SP	0.0164656	0.0126208	0.0072866
pdf G4 x miR-277 SP	18.72	27				18.53	24.1				18.59	23.78
	18.92	27.14				18.82	24.27				19.01	23.48
	19.01	26.97				19.01	24.17				19.1	23.56
AVG	18.8833	27.0367	-8.15333	0.00351238		18.7867	24.18	-5.39333	0.0237928		18.9	23.6067	-4.70667	0.0382959			pdf G4 x miR-277 SP	0.021867	0.0174715	0.0100872
ZT 18						ZT18					ZT18
pdf G4 control	20.13	30.94				18.64	24.83				17.09	22.83
	20.28	30.9				18.84	25.1				17.11	22.9
							24.88					22.9
AVG	20.205	30.92	-10.715	0.000594927		18.74	24.9367	-6.19667	0.0136338		17.1	22.8767	-5.77667	0.0182411		ZT18	pdf G4 control	0.0108233	0.00915264	0.00528428
pdf G4 x Do.Scr.Sponge	20.94	29.48				19.21	24.28				19.43	25.48
	21.15	29.53				18.72	24.49				19.75	25.2
							24.49					25.22
AVG	21.045	29.505	-8.46	0.00283979		18.965	24.42	-5.455	0.0227972		19.59	25.3	-5.71	0.0191038			pdf G4 x Do.Scr.SP	0.0149136	0.010618	0.00613033
pdf G4 x miR-277 SP	20.7	28.87				17.34	23.47				16.97	21.87
	21.13	29.09				17.35	23.2				17.17	22.4
		29.2										22.29
AVG	20.915	29.0533	-8.13833	0.00354909		17.345	23.335	-5.99	0.0157337		17.07	22.1867	-5.11667	0.0288224			pdf G4 x miR-277 SP	0.0160351	0.0126393	0.00729733
ZT 22						ZT22					ZT22
pdf G4 control	21.38	31.62				17.15	25.62				17.16	25.39
	21.45	31.61				17.26	25.6				17.19	25.73
AVG	21.415	31.615	-10.2	0.000850147		17.205	25.61	-8.405	0.00295014		17.175	25.56	-8.385	0.00299132		ZT22	pdf G4 control	0.00226387	0.00122449	0.000706962
pdf G4 x Do.Scr.Sponge	19.16	30.01				18.17	26.41				17.69	26.39
	19.22	29.58				18.03	26.79				17.97
AVG	19.19	29.795	-10.605	0.000642062		18.1	26.6	-8.5	0.00276214		17.83	26.39	-8.56	0.00264962			pdf G4 x Do.Scr.SP	0.00201794	0.00119287	0.000688705
pdf G4 x miR-277 SP	18.95	28.28				17.2	25.05				16.92	23.63
	18.77	28.04				17.34	25.18				16.45	24.1
		28.22					25.14					24
AVG	18.86	28.18	-9.32	0.00156459		17.27	25.1233	-7.85333	0.00432425		16.685	23.91	-7.225	0.00668434			pdf G4 x miR-277 SP	0.00419106	0.00256247	0.00147944

## Sheet: Figure 4C Cosinor
pdf G4 control						pdf G4 x Do.Scr.Sponge						pdf G4 x miR-277 SP
Parameters:						Parameters:						Parameters:
---------------						---------------						---------------
Mesor = 0.00862357						Mesor = 0.0096159						Mesor = 0.0102336
Amplitude (Peak-Trough) = 0.0152886						Amplitude (Peak-Trough) = 0.017522						Amplitude (Peak-Trough) = 0.0187854
Amplitude (Peak/Trough) = 16.6119						Amplitude (Peak/Trough) = 21.4958						Amplitude (Peak/Trough) = 23.3395
Acrophase = -12.8035						Acrophase = -13.4133						Acrophase = -14.3614
Residual Sum of Squares = 3.1412e-05						Residual Sum of Squares = 2.0222e-05						Residual Sum of Squares = 2.28895e-05
Residual Variance = 0.00323584						Residual Variance = 0.00259628						Residual Variance = 0.00276221
Zero Amplitude Test						Zero Amplitude Test						Zero Amplitude Test
------------------------------------------------------						------------------------------------------------------						------------------------------------------------------
Amplitude 0.95 Confidence Limits P Value						Amplitude 0.95 Confidence Limits P Value						Amplitude 0.95 Confidence Limits P Value
--------- ---------------------- -------						--------- ---------------------- -------						--------- ---------------------- -------
0.01 ( 0.0000 to 0.0000) 0.00900116						0.01 ( 0.0000 to 0.0000) 0.00185181						0.01 ( 0.0000 to 0.0000) 0.00178761

## Sheet: Figure 4D Raw Data and Mean
SET 1						SET 2					SET 3
ZT02						ZT02					ZT02
Genotype	Ct rp49	Ct Clock	Delta Ct	2 raised to Delta Ct		Ct rp49	Ct Clock	Delta Ct	2 raised to Delta Ct		Ct rp49	Ct Clock	Delta Ct	2 raised to Delta Ct		ZT	Genotype	MEAN	SD	SEM
pdf G4 control	22.76	31.05				19.15	25.73				17.76	24.73
	22.68	31.37				19.25	25.62				17.5	25.19
		31.07				19.04	25.36				17.49	24.66
AVG	22.72	31.1633	-8.44333	0.00287279		19.1467	25.57	-6.42333	0.0116516		17.5833	24.86	-7.27667	0.00644919		ZT02	pdf G4 control	0.00699118	0.00441441	0.00254866
pdf G4 x Do.Scr.SP	23.73	32.81				20.38	26.99				17.15	24.15
	23.59	33.03				20.33	27.12				17.08	24.56
						20.43	27.02				17.24	24.48
AVG	23.66	32.92	-9.26	0.00163103		20.38	27.0433	-6.66333	0.0098659		17.1567	24.3967	-7.24	0.0066152			pdf G4 x Do.Scr.SP	0.00603738	0.00414773	0.00239469
pdf G4 x miR-277 SP	24.24	33.31				19.1	27.5				17.2	25.28
	24.38	33.57				19.16	27.59				17.53	25.51
						19.1	27.46				17.26	25.26
AVG	24.31	33.44	-9.13	0.00178483		19.12	27.5167	-8.39667	0.00296723		17.33	25.35	-8.02	0.00385247			pdf G4 x miR-277 SP	0.00286818	0.00103738	0.000598929
ZT06						ZT06					ZT06
pdf G4 control	22.57	32.16				18.41	27.07				19.33	26.15
	22.63	32.24				18.4	27.45				19.72	26.61
		32.38				18.65					19.74	26.56
AVG	22.6	32.26	-9.66	0.00123609		18.4867	27.26	-8.77333	0.00228541		19.5967	26.44	-6.84333	0.00870866		ZT06	pdf G4 control	0.00407672	0.00404554	0.0023357
pdf G4 x Do.Scr.SP	23.27	32.45				17.4	25.82				16.57	24.94
	23.33	32.22				17.44	26.15				16.35	25.1
		32.71				17.76	25.96				16.48	25.19
AVG	23.3	32.335	-9.035	0.00190631		17.5333	25.9767	-8.44333	0.00287279		16.4667	25.0767	-8.61	0.00255936			pdf G4 x Do.Scr.SP	0.00244615	0.000493083	0.000284681
pdf G4 x miR-277 SP	22.61	31.38				17.79	26.2				18.06	26.14
	22.5	31.28				18.38	26.68				18.44	26.25
						18.09	26.55				18.22	26.23
AVG	22.555	31.33	-8.775	0.00228277		18.0867	26.4767	-8.39	0.00298098		18.24	26.2067	-7.96667	0.00399755			pdf G4 x miR-277 SP	0.0030871	0.000862305	0.000497852
ZT10						ZT10					ZT10
pdf G4 control	23.28	35.44				18.4	25.67				18.94	26.76
	23.42	35.49				18.64	26.02				19.06	26.79
							25.9					27.13
AVG	23.35	35.465	-12.115	0.000225435		18.52	25.8633	-7.34333	0.00615795		19	26.8933	-7.89333	0.00420601		ZT10	pdf G4 control	0.0035298	0.00302351	0.00174563
pdf G4 x Do.Scr.SP	22.26	33.71				17.05	26.33				17.4	26.66
	22.37	33.33				16.97	26.4				17.61	26.74
							26.2					26.85
AVG	22.315	33.52	-11.205	0.000423603		17.01	26.31	-9.3	0.00158643		17.505	26.75	-9.245	0.00164808			pdf G4 x Do.Scr.SP	0.00121937	0.000689844	0.000398282
pdf G4 x miR-277 SP	22.87	33.3				17.29	26.12				16.74	25.65
	22.98	33.29				17.69	26.36				17.05	25.73
		33.3				17.62	26.46				17.06	25.5
AVG	22.925	33.2967	-10.3717	0.000754775		17.5333	26.3133	-8.78	0.00227487		16.95	25.6267	-8.67667	0.00244379			pdf G4 x miR-277 SP	0.00182448	0.000930231	0.000537069
ZT14						ZT14					ZT14
pdf G4 control	22.72	32.47				17.33	26.28				17.75	27.09
	22.73	32.3				17.81	26.5				18.05	27.11
		32.41					26.49					26.88
AVG	22.725	32.3933	-9.66833	0.00122897		17.57	26.4233	-8.85333	0.00216213		17.9	27.0267	-9.12667	0.00178896		ZT14	pdf G4 control	0.00172668	0.000469684	0.000271172
pdf G4 x Do.Scr.SP	20.81	30.98				17.21	26.92				18.21	26.52
	20.93	31.15				17.26	26.96				18.13	26.87
		31.51					26.7					26.56
AVG	20.87	31.2133	-10.3433	0.000769744		17.235	26.86	-9.625	0.00126644		18.17	26.65	-8.48	0.00280069			pdf G4 x Do.Scr.SP	0.00161229	0.00105872	0.000611255
pdf G4 x miR-277 SP	22.45	30.85				18.49	27.22				18.57	26.39
	22.43	31.01				18.77	27.75				18.7	26.46
							27.22				18.8	26.24
AVG	22.44	30.93	-8.49	0.00278135		18.63	27.3967	-8.76667	0.00229599		18.69	26.3633	-7.67333	0.00489888			pdf G4 x miR-277 SP	0.00332541	0.00138411	0.000799114
ZT18						ZT18					ZT18
pdf G4 control	22.31	31.54				18.72	26.62				17.01	24.87
	22.18	31.28				19.1	26.86				17.14	25.14
							26.65					24.75
AVG	22.245	31.41	-9.165	0.00174205		18.91	26.71	-7.8	0.0044871		17.075	24.92	-7.845	0.0043493
pdf G4 x Do.Scr.SP	21.51	32.03				18.71	26.47				19.38	26.27				ZT18	pdf G4 control	0.00352615	0.00154661	0.000892938
	21.81	32.35				19.17	27.03				19.74	26.36
							26.85					26.24
AVG	21.66	32.19	-10.53	0.000676323		18.94	26.7833	-7.84333	0.00435433		19.56	26.29	-6.73	0.00942037
pdf G4 x miR-277 SP	22.54	32.41				17.19	27.24				16.84	25.25					pdf G4 x Do.Scr.SP	0.00481701	0.00439035	0.00253477
	22.37	32.61				17.37	27.39				17.04	25.32
							27.27					25.38
AVG	22.455	32.51	-10.055	0.000940034		17.28	27.3	-10.02	0.000963118		16.94	25.3167	-8.37667	0.00300865
																	pdf G4 x miR-277 SP	0.00163727	0.00118771	0.000685725
ZT22						ZT22					ZT22
pdf G4 control	21.66	29.49				17.35	24.94				17.03	24.15
	21.61	30.07				17.42	25.05				17.17	24.26
AVG	21.635	29.78	-8.145	0.00353273		17.385	24.995	-7.61	0.00511872		17.1	24.205	-7.105	0.0072641
pdf G4 x Do.Scr.SP	19.75	29.01				18.08	25.63				17.63	24.46				ZT22	pdf G4 control	0.00530519	0.00187266	0.00108118
	20.14	29.23				18.17	25.9				17.6	25.07
AVG	19.945	29.12	-9.175	0.00173001		18.125	25.765	-7.64	0.00501338		17.615	24.765	-7.15	0.00704102
pdf G4 x miR-277 SP	22.19	28.69				17.14	24.88				16.68	23.91					pdf G4 x Do.Scr.SP	0.00459481	0.00268013	0.00154737
	22.11					16.81	25.05				16.57	24.01
							25.07					23.66
AVG	22.15	28.69	-6.54	0.0107464		16.975	25	-8.025	0.00383914		16.625	23.86	-7.235	0.00663816
																	pdf G4 x miR-277 SP	0.00707458	0.00347426	0.00200586

## Sheet: Figure 4D Cosinor
pdf G4 control						pdf G4 x Do.Scr.SP						pdf G4 x miR-277 SP
Parameters:						Parameters:						Parameters:
---------------						---------------						---------------
Mesor = 0.00421206						Mesor = 0.00348473						Mesor = 0.00312024
Amplitude (Peak-Trough) = 0.0043252						Amplitude (Peak-Trough) = 0.00482437						Amplitude (Peak-Trough) = 0.00240708
Amplitude (Peak/Trough) = 3.11041						Amplitude (Peak/Trough) = 5.49806						Amplitude (Peak/Trough) = 2.25585
Acrophase = -1.31521						Acrophase = -22.9419						Acrophase = -23.0859
Residual Sum of Squares = 1.92733e-06						Residual Sum of Squares = 2.54885e-06						Residual Sum of Squares = 8.77967e-06
Residual Variance = 0.000801526						Residual Variance = 0.000921746						Residual Variance = 0.00171072
Zero Amplitude Test						Zero Amplitude Test						Zero Amplitude Test
------------------------------------------------------						------------------------------------------------------						------------------------------------------------------
Amplitude 0.95 Confidence Limits P Value						Amplitude 0.95 Confidence Limits P Value						Amplitude 0.95 Confidence Limits P Value
--------- ---------------------- -------						--------- ---------------------- -------						--------- ---------------------- -------
0.00 ( 0.0001 to 0.0042) 0.0050694						0.00 ( 0.0000 to 0.0000) 0.00579463						0.00 ( 0.0000 to 0.0000) 0.365958
