# Supplementary material for: miR-277 regulates the phase of circadian activity-rest rhythm in Drosophila melanogaster
Source: Front Physiol. 2023 Nov 28;14:1082866. doi: 10.3389/fphys.2023.1082866 (PMC10714010; doi:10.3389/fphys.2023.1082866)
Supplement: Supplementary file 2 [file DataSheet1.ZIP › Raw Data/Figure 3.xlsx]

## Sheet: Figure 3A Raw Data
		Pdf G4 x Scrambled SP																																				Pdf G4 x Scrambled SP
Zeitgeber Time		Fly 1	Fly 2	Fly 3	Fly 4	Fly 5	Fly 6	Fly 7	Fly 8	Fly 9	Fly 10	Fly 11	Fly 12	Fly 13	Fly 14	Fly 15	Fly 16	Fly 17	Fly 18	Fly 19	Fly 20	Fly 21	Fly 22	Fly 23	Fly 24	Fly 25	Fly 26	Fly 27	Fly 28	Fly 29	Fly 30	Fly 31	Fly 32			ZT		MEAN	SEM	N
ZT18.25	1	0	0.911488	0.33038	2.55255	0.422352	0.164697	0	1.19731	0.944327	0.890842	1.11487	0.879924	1.37224	0	0.608946	0.702028	1.02701	0.144928	0.836606	1.18028	0.417802	1.70818	0.410846	0.574586	0.177305	0.8867	0.813253	0.018223		0.531208	0.038655	0.298872			ZT18.25		0.682465	0.102221	31
ZT18.50	2	0	1.26554	0.015017	1.02603	0.503574	0	0.360741	1.15868	0.704722	1.11652	1.67937	0.961148	0.851138	0.060459	0.25465	0.140406	0.801913	0.036232	1.04149	0.989911	1.08992	0.756292	0.147905	0.629834	0.147754	1.0509	0	0		0.823373	0	0.013585			ZT18.50		0.568616	0.0888975	31
ZT18.75	3	0.213472	1.35593	0.075086	0.800801	0.82846	0.125945	0.609529	1.37939	0.85976	0.700796	1.49591	0.85285	0.703491	0.574365	0.642161	0.421217	0.773776	0	0.870753	0.81858	0.980926	0.247751	0.345111	0.674033	0	0.91954	0	0.145786		0.929615	0	0.095096			ZT18.75		0.594843	0.0769901	31
ZT19	4	0.521822	0.79096	0.195225	0.950951	0.877193	0.019376	0.920513	1.11454	0.902044	0.475116	1.256	1.02883	0.642696	0.332527	0.498229	1.43526	0.548678	0.09058	0.546355	0.418808	1.10808	0.756292	0.271159	0.707182	0	1.31363	0.572289	0.61959		0.504648	0.115964	0.326043			ZT19		0.640664	0.0691819	31
ZT19.25	5	0.118596	0.843691	0.540622	1.47648	0	0.329394	1.11954	0.993158	0.310078	0.380093	1.256	0.595641	0.069481	0	0.819309	0.811232	0.42206	0.398551	0.341472	0	0.999092	0.53462	0.238291	0.729282	0	0.47619	0.783133	0.437358		0	0.115964	0.421138			ZT19.25		0.50195	0.0717768	31
ZT19.50	6	0.047438	0.715631	0.540622	0.1001	0.211176	0.271265	0.671725	1.09799	0.690627	0.154413	0.60683	0.419656	0.147646	0.272068	0.863596	1.26365	0.506472	0.344203	0.085368	0	1.18074	0.482462	0.739523	0.762431	0	0.049261	1.86747	0.583144		0.053121	0.096637	0			ZT19.50		0.478235	0.0800858	31
ZT19.75	7	0.166034	0.775895	0.345397	0.750751	0.341131	0.184073	0.286105	1.18627	0.831572	0	0.211685	0.64979	0.382143	0.695284	1.20682	0.795632	0.998875	0.362319	0.170736	0.152294	1.3624	0.325988	0.649137	0.033149	1.12293	0.180624	0.662651	0.583144		0.318725	0	0.095096			ZT19.75		0.510537	0.0695519	31
ZT20	8	0.023719	0.753296	0.630725	0.925926	0	0.09688	0.174151	0.976606	0.930233	0.095023	0.42337	0.717477	0.312663	0.574365	0.88574	1.99688	0.534609	0.978261	0.085368	0.247478	1.25341	0.26079	0.090386	0	0.088652	0.098522	0.933735	0.419134		0	0.115964	0.489064			ZT20		0.487498	0.0835615	31
ZT20.25	9	0.094877	0.557439	1.06623	1.87688	0	0.193761	0.447817	1.45663	0.549683	0.047512	0.338696	0.825775	0.217127	0	0.88574	2.63651	0.30951	0.942029	0.973194	0.171331	0.799273	0	0.10682	0	0.797872	0.279146	0	0		0.106242	0.212601	1.04605			ZT20.25		0.546411	0.110923	31
ZT20.50	10	0.332068	0.286252	0.615708	1.32633	0.422352	0.203449	0.57221	0.987641	0.676533	0.011878	0.437482	0.203059	0.191072	0	0.498229	0.982839	0.436128	0.978261	0.973194	0.266514	0.726612	0.026079	0.147905	0	0.295508	0.361248	0.421687	0.273349		0.239044	0.850406	0.950958			ZT20.50		0.474	0.0630769	31
ZT20.75	11	0	0.444444	0.976123	2.05205	0.308642	0.222825	0.684165	1.10351	0.451022	0	0.649167	0.243671	0.425569	0	0.741807	0.889236	0.562746	0.815217	0.990268	0	0.762943	0	0.271159	0.364641	0.827423	0.525452	1.0241	0.036446		0.053121	0.753769	0.529819			ZT20.75		0.539011	0.0803541	31
ZT21	12	0	0.775895	1.50173	0.650651	1.03964	0.513466	1.29369	1.19731	0.902044	0.118779	0.677392	0.906999	0.816397	0.302297	0.775022	1.32605	0.914463	0.724638	0.819532	0.019037	0.799273	0.143435	0.164339	0.441989	0.561466	0.91954	0.180723	0.273349		0	0.831078	0.02717			ZT21		0.632819	0.0763336	31
ZT21.25	13	0.189753	1.16761	1.33654	0.35035	0.682261	0.833172	1.56736	0.998676	1.2544	1.05713	0.776178	1.31312	0.955359	0	0.631089	1.77847	0.9426	0.634058	0.9049	0.038073	0.672116	0	0.246508	0.464088	0.384161	0.114943	2.01807	1.07517		0.106242	0.947043	0			ZT21.25		0.756111	0.0974249	31
ZT21.50	14	1.6129	1.05461	0.480553	0.675676	0.60104	0.736291	1.31857	1.17524	2.11416	1.18779	1.38301	1.67863	1.26802	0.695284	0.808237	1.87207	1.40687	0.996377	0.734164	0.209404	1.14441	0.01304	0.460148	0.110497	0	1.92118	2.86145	0.601367		0.63745	0.985698	0			ZT21.50		0.991747	0.120488	31
ZT21.75	15	2.11101	1.64219	0.090104	1.7017	0.990903	0.184073	2.01518	1.12558	1.83228	1.17591	1.24188	1.36727	1.41567	1.02781	0.88574	2.24649	1.64603	0.815217	0.973194	0.9328	1.19891	0	0.772391	0.651934	0.916076	1.7734	2.83133	0.309795		0.849934	0.947043	0.624915			ZT21.75		1.17086	0.116868	31
ZT22	16	2.06357	1.74011	0.105121	3.02803	0.909682	0.8913	1.43053	1.26352	2.0155	1.71042	1.65114	1.25897	1.32882	2.90206	0.409655	2.4805	2.05402	1.43116	1.161	1.63716	1.65304	0.052158	0.85456	0.917127	0.768322	1.88834	2.40964	1.47608		1.03586	0.811751	0.733596			ZT22		1.4217	0.130729	31
ZT22.25	17	1.92125	1.40866	1.96726	2.75275	1.55945	1.55009	1.39321	1.25248	2.43834	1.48474	1.39712	0.85285	1.31145	2.35792	1.79362	1.99688	1.98368	1.63044	0.597576	1.97982	1.79836	0.091277	0.706656	1.14917	0	2.16749	3.49398	1.05695		2.44356	1.23695	1.48078			ZT22.25		1.58886	0.131866	31
ZT22.50	18	2.41935	1.76271	1.93723	1.47648	1.77063	1.45321	1.54248	1.21938	1.64905	1.91234	1.69348	0.920536	1.68491	2.50907	1.6054	2.12168	1.40687	1.75725	1.58784	2.18922	1.98002	1.34307	1.14215	1.67956	1.59574	2.21675	2.3494	2.00456		3.74502	1.43023	1.67097			ZT22.50		1.79924	0.0930229	31
ZT22.75	19	1.68406	1.89077	2.14747	1.32633	1.7219	1.19163	1.81615	1.10351	1.90275	2.06675	1.58058	0.866387	1.65017	1.90447	1.72719	2.05928	2.40574	2.44565	1.77565	2.64611	2.76113	1.79945	0.254725	1.8895	1.53664	2.20033	0.873494	2.56948		2.65604	1.1983	2.89363			ZT22.75		1.82404	0.109293	31
ZT23	20	1.16224	1.74765	2.26761	0.600601	1.60819	0.745979	1.81615	1.46767	1.98731	1.94798	1.8346	0.879924	1.89335	1.4208	1.89327	1.43526	1.47721	2.08333	1.58784	2.075	2.21617	1.70818	0.969597	2.30939	3.487	1.90476	1.14458	1.03872		3.4263	1.17897	2.66268			ZT23		1.74124	0.120455	31
ZT23.25	21	1.2334	1.93597	2.11743	1.55155	1.96556	0.775044	1.79127	1.29662	2.0155	2.12614	1.97573	1.0153	1.27671	2.41838	1.93755	2.96412	1.57569	1.26812	1.45125	1.97982	2.21617	1.98201	1.47083	2.01105	0.916076	2.18391	1.4759	0.911162		1.96547	1.75879	2.88004			ZT23.25		1.75621	0.0954306	31
ZT23.50	22	1.51803	2.42561	2.07238	4.12913	2.48538	0.377834	1.71663	1.46767	1.93094	1.67478	1.97573	0.920536	1.3375	1.96493	2.1922	2.30889	2.03995	0.706522	2.18542	2.20826	2.30699	2.00808	1.82416	2.25414	0.620567	2.36453	2.95181	0.911162		0.982736	1.46888	2.86646			ZT23.50		1.87735	0.137966	31
ZT23.75	23	1.28083	1.95104	1.77204	1.6016	2.64782	0.988181	1.95298	1.37939	2.2833	2.06675	2.15919	1.51618	1.61543	1.84401	1.92648	2.04368	2.32133	0.869565	2.28786	2.60803	2.198	2.1124	1.82416	2.22099	1.9208	1.62562	3.5241	1.84055		0.982736	0.792424	3.00231			ZT23.75		1.90838	0.107675	31
ZT00	24	1.99241	1.80038	1.38159	5.95596	2.46914	2.11199	2.01518	1.33525	2.21283	1.99549	2.10274	1.50264	1.77176	2.237	1.82684	2.34009	2.05402	1.81159	2.28786	2.62707	2.2525	2.36015	2.1857	2.43094	2.54137	1.59278	2.83133	1.87699		1.48738	0.869733	2.49966			ZT00		2.15356	0.14831	31
ZT00.25	25	3.48672	1.72505	2.04235	2.35235	2.51787	2.42201	1.36833	1.42353	1.78999	1.88858	2.3991	2.30134	1.93677	4.41354	2.12577	2.21529	2.25099	3.27899	2.16835	2.45574	2.74296	2.02112	2.35826	2.41989	4.13712	2.44663	2.6506	1.18451		3.10757	2.55122	2.62193			ZT00.25		2.41305	0.127266	31
ZT00.50	26	2.89374	1.27307	2.26761	2.02703	2.79402	2.5092	1.91566	1.31869	1.90275	2.06675	2.68134	2.22012	1.79781	3.11366	2.26971	2.12168	2.3776	3.96739	2.15127	1.69427	2.36149	1.42131	2.34182	2.27624	3.78251	2.6601	3.19277	0.510251		3.21381	3.42095	2.96155			ZT00.50		2.37117	0.134586	31
ZT00.75	27	2.13472	1.43126	2.13245	1.32633	2.11176	2.35419	1.28125	1.30766	1.84637	1.91234	2.49788	1.9223	1.5112	2.44861	1.89327	1.68487	1.75858	3.04348	1.96346	1.1422	1.76204	1.29091	2.32539	2.09945	3.57565	2.23317	2.31928	0.546697		2.33732	2.45458	2.54042			ZT00.75		1.97384	0.107187	31
ZT01	28	1.68406	1.49906	1.75702	2.07708	1.8681	2.27669	1.24394	1.21386	1.2544	1.41347	2.20152	1.4891	1.45909	2.8416	1.80469	1.23245	1.71638	2.26449	2.59518	0.666286	1.3624	1.27787	1.96385	2.44199	2.18676	2.0197	2.43976	0.637813		1.43426	1.44955	2.26871			ZT01		1.74326	0.0965718	31
ZT01.25	29	0.85389	1.18267	1.1263	0.850851	1.77063	2.13137	1.2315	1.21938	0.789288	1.43722	2.08862	1.62447	1.25934	2.26723	1.62755	1.07644	1.6179	1.25	1.96346	0.399772	1.23524	0.899726	1.79129	2.03315	2.60047	1.67488	1.89759	0.364465		0.929615	0.715114	1.9155			ZT01.25		1.41371	0.0999393	31
ZT01.50	30	1.47059	1.72505	0.901036	0.875876	1.77063	2.13137	1.49272	1.1642	1.12756	1.56788	1.93339	1.20482	0.998784	1.87424	1.55004	0.826833	1.58976	1.01449	1.53662	0.399772	0.762943	0.378146	1.72555	2.0442	3.07329	1.46141	1.68675	0.127563		0.690571	0.676459	1.84757			ZT01.50		1.34291	0.110417	31
ZT01.75	31	0.687856	1.13748	0.976123	2.47748	1.49448	1.86979	1.00759	1.10351	0.690627	1.11652	1.256	1.28604	0.981414	1.84401	1.25111	1.23245	1.40687	0.507246	1.31467	0.209404	0.563124	0.665015	1.61874	1.74586	2.51182	0.706076	1.23494	0.473804		0.292165	0.637804	1.46719			ZT01.75		1.15378	0.101569	31
ZT02	32	0.426945	0.964218	0.810933	0.775776	1.23457	1.56946	1.29369	1.02075	1.0007	0.807697	1.27011	1.21836	0.677436	1.51149	1.20682	0.686427	1.56162	0.398551	1.31467	0.019037	0.30881	0.599817	1.53656	1.58011	1.6844	0.656814	0.813253	0.05467		0.504648	0.270584	1.61663			ZT02		0.948244	0.0875974	31
ZT02.25	33	0.545541	0.813559	1.26145	0.675676	1.20208	1.69541	1.13198	1.03178	0.422833	0.415726	1.17132	1.25897	0.616641	0.604595	1.04074	0.795632	1.19584	0.434783	1.60492	0.038073	0.254314	0.234711	0.673788	1.24862	0.916076	0.377668	1.38554	0		0.292165	0.154619	1.45361			ZT02.25		0.804795	0.0856193	31
ZT02.50	34	0.948767	0.94162	0.99114	0.500501	1.02339	1.74385	1.03247	0.971088	1.0007	0.510749	1.24188	1.00176	1.04221	0.544135	0.874668	0.280811	1.26618	0.307971	1.29759	0	0.108992	0.52158	1.36401	1.32597	1.32979	0.246305	1.83735	0		0.106242	0.173947	0.910202			ZT02.50		0.820834	0.0905403	31
ZT02.75	35	0.166034	0.625235	0.916053	0.35035	0.82846	1.3757	0.758801	0.87729	0.620155	1.08089	0.903189	0.839312	0.816397	0.906892	1.04074	0.24961	1.02701	0.398551	1.02442	0.247478	0.036331	0.756292	1.1175	1.25967	1.24114	0.90312	0.512048	0.018223		0.265604	0.057982	1.22266			ZT02.75		0.723972	0.0709727	31
ZT03	36	0.047438	0.429379	0.720829	0.550551	1.10461	0.620035	0.908073	0.92143	0.606061	0.617651	1.29834	1.08298	0.56453	0.453446	0.841453	0.24961	0.506472	0.217391	0.819532	0.152294	0.181653	0.495501	0.846343	1.07182	0.945626	0.45977	0.421687	0		0.079681	0	0.815107			ZT03		0.58159	0.0639242	31
ZT03.25	37	0	0.40678	0.435501	0.275275	1.00715	0.561907	0.945391	0.932465	0.5074	0.67704	0.832628	0.920536	0.5819	0.241838	0.465013	0.202808	0.9426	0.126812	0.887827	0	0.018165	0.052158	1.31471	0.751381	0.650118	0.45977	0.391566	0.091116		0	0.193274	1.0053			ZT03.25		0.512207	0.0666777	31
ZT03.50	38	0	0.414313	0.060069	0.325325	0.406108	0.707227	0.78368	0.85522	0.676533	0.296947	1.18544	0.663327	0.573215	0.060459	0.487157	0	0.844119	0.126812	0.819532	0.513992	0.054496	0	1.10107	0.674033	0.856974	0.45977	0.361446	0.036446		0.212483	0.115964	0.937373			ZT03.50		0.471275	0.0632153	31
ZT03.75	39	0	0.354049	0.420484	0.075075	0.730994	0.852548	0.908073	0.893842	0.366455	0.546383	0.776178	0.527955	0.321348	0	0.276794	0.109204	0.323579	0.036232	0.580502	0.87569	0.054496	0.143435	1.10929	0.287293	0.856974	0.738916	0.060241	0.309795		0.02656	0.038655	0.787936			ZT03.75		0.431902	0.0610402	31
ZT04	40	0	0.241055	1.5618	0.375375	0.71475	0.804108	0.932952	0.761421	0.12685	0.344459	0.169348	0.324895	0.416884	0	0.719663	0.156006	0.703433	0.072464	0.614649	0.399772	0.018165	0.195593	0.797042	0.287293	0.620567	0.328407	0.361446	0		0	0.309239	0.067926			ZT04		0.400824	0.0636549	31
ZT04.25	41	0	0.429379	0.615708	0.35035	0.373619	0.930052	0.945391	0.888325	0.5074	0.439482	0.733841	0.257209	0.338718	0	0.553587	0.015601	0.337648	0.09058	0.751238	0.799543	0	0.678055	0.805259	0.088398	0.206856	0.525452	0.03012	0		0.079681	0.463858	0.244532			ZT04.25		0.402577	0.0555446	31
ZT04.50	42	0	0.444444	0.690794	0.35035	0.211176	0.784732	0.908073	0.87729	0.310078	0.296947	1.22777	0.35197	0.243182	0.634825	0.343224	0.062402	0.801913	0.072464	0.785385	0.076147	0	0.26079	0.928513	0	0	0.098522	0.512048	0		0.132802	0.115964	0.380383			ZT04.50		0.383942	0.0616145	31
ZT04.75	43	0	0.53484	0.015017	0.05005	0.211176	1.15288	0.634407	0.777974	0.394644	0.178168	0.874965	0.189522	0.173702	0.423216	0.465013	0.156006	0.717501	0.072464	0.256104	0.247478	0.054496	0.195593	0.838127	0.022099	0.088652	0.065681	0.421687	0.05467		0.185923	0.289911	0.815107			ZT04.75		0.340551	0.0556573	31
ZT05	44	0	0.316384	0.465535	0.2002	0.584795	0.862236	0.833437	0.92143	0.211416	0.130657	0.098786	0.35197	0.269237	0	0.143933	0.109204	0.393922	0.126812	0.597576	0.266514	0	0.27383	1.09285	0	0.502364	0.01642	0.120482	0.364465		0	0	0.190192			ZT05		0.304666	0.0540203	31
ZT05.25	45	0.023719	0.090395	0.300345	0.525526	0.211176	0.416586	0.746361	0.800044	0	0.130657	0.225797	0.230134	0.199757	0	0.18822	0.093604	0.604952	0	0.66587	0.513992	0.054496	0.247751	1.10107	0	0.118203	0.01642	0.120482	0		0	0.328566	0			ZT05.25		0.256585	0.0512378	31
ZT05.50	46	0	0.030132	0	0.375375	0.324886	0.009688	0.733922	0.860737	0	0.166291	0	0.175985	0.234497	0	0	0.062402	0.154755	0	0.273177	0.05711	0.018165	0.247751	1.1175	0	0.177305	0.311987	0	0.036446		0	0	0			ZT05.50		0.173165	0.0492674	31
ZT05.75	47	0	0.022599	0.120138	0.2002	0.032489	0.271265	0.696604	0.766939	0.169133	0	0.381033	0.243671	0.121591	0.181378	0.06643	0.078003	0.225098	0	0.221957	0.038073	0.036331	0.117356	0.74774	0	0.236407	0.410509	0	0		0	0.038655	0			ZT05.75		0.174955	0.039446	31
ZT06	48	0	0.082863	0	0.3003	0.22742	0.019376	0.721483	0.794527	0.281889	0.023756	0.395145	0.216597	0.251867	0.997582	0.022143	0.312012	0	0	0.187809	0.171331	0	0.130395	0.813476	0	0.472813	0.262726	0	0		0.053121	0	0			ZT06		0.217375	0.0498863	31
ZT06.25	49	0	0.045198	0.600691	0.125125	0.081222	0.077504	0.522453	0.800044	0.042283	0.083145	0.310471	0.121836	0.425569	0.876663	0	0.093604	0.084412	0	0	0.038073	0	0.026079	0.542317	0	0.118203	0.01642	0	0		0.185923	0.038655	0.013585			ZT06.25		0.169983	0.0444879	31
ZT06.50	50	0	0.218456	0.450518	0.175175	0	0.34877	0.709043	0.711763	0.056378	0.011878	0.211685	0.270746	0.104221	0.332527	0	0	0.070343	0	0	0.076147	0.054496	0	0.443714	0	0	0	0	0.091116		0	0	0			ZT06.50		0.139902	0.0369158	31
ZT06.75	51	0	0.218456	0.195225	0.125125	0.097466	0.009688	0.883194	0.761421	0.056378	0.190046	0	0.013537	0.086851	0.060459	0.011072	0.046802	0.295442	0	0.256104	0.190367	0.163488	0	0.82991	0	0	0.131363	0	0		0.132802	0.057982	0			ZT06.75		0.155264	0.0429979	31
ZT07	52	0	0.067797	0.045052	0.825826	0.064977	0.106568	0.485135	0.783492	0.352361	0.071267	0.084674	0.040612	0.121591	0.544135	0.033215	0.109204	0.295442	0	0.529281	0.019037	0.018165	0	1.12572	0.01105	0	0.197044	0	0		0.265604	0	0.013585			ZT07		0.200349	0.0520139	31
ZT07.25	53	0	0.436911	0.120138	0.35035	0	0.09688	0.58465	0.60693	0.225511	0.22568	0.762066	0.040612	0.138961	0.392987	0.033215	0	0.168824	0	0.409766	0.171331	0	0.039119	1.36401	0	0	0.01642	0	0		0.053121	0.019327	0			ZT07.25		0.201833	0.0542309	31
ZT07.50	54	0	0.489642	0.045052	0.05005	0.617284	0.542531	0.758801	0.744869	0.591966	0.629528	0.931414	0.081224	0.026055	0.483676	0.420726	0.046802	0.112549	0	0.324398	0.437845	0.036331	0.026079	1.09285	0	0	0	0.060241	0		0.265604	0.096637	0.176606			ZT07.50		0.293186	0.057182	31
ZT07.75	55	0	0.497175	0.015017	0.475475	0.779727	0.784732	0.97027	0.866255	0.831572	0.712674	0.564493	0.311358	0.330033	0.03023	0.298937	0.031201	0	0.307971	0.119515	2.47478	0.58129	0.365106	0.862777	0.209945	0	0	0.060241	0.072893		0	0.270584	0.720011			ZT07.75		0.436912	0.0890844	31
ZT08	56	0	0.286252	0	0.275275	0.909682	0.552219	0.945391	0.789009	1.04299	1.27093	0.832628	0.920536	0.486364	0	0.664305	0.483619	0.239167	0.905797	0.42684	3.10299	0.599455	0.821489	0.846343	0.552486	0.029551	0.47619	0.301205	0		0	1.12099	0.923788			ZT08		0.638887	0.10616	31
ZT08.25	57	0	0.225989	0.720829	0.725726	1.29954	0.862236	0.684165	0.844185	1.2685	1.63915	1.97573	1.24543	0.634011	0.513906	0.708592	1.04524	0.450197	1.48551	1.40003	2.89358	1.10808	1.59082	0.731306	0.906077	0.916076	1.6913	0.963855	0		0	2.08736	1.08681			ZT08.25		1.02272	0.1151	31
ZT08.50	58	0	0.40678	1.80207	0.550551	1.7219	0.84286	0.646847	0.844185	1.46582	1.80544	2.11685	1.24543	0.981414	0.816203	1.25111	1.37285	0.872257	1.48551	2.16835	2.37959	1.48955	1.35611	1.32292	1.21547	0.35461	1.98686	1.77711	0.036446		1.91235	2.6092	1.6438			ZT08.50		1.30582	0.119132	31
ZT08.75	59	0	0.497175	1.60685	0.850851	1.7219	1.40477	0.597089	0.744869	1.57858	1.63915	1.31245	1.04237	1.05089	2.14631	1.68291	1.84087	1.40687	2.35507	1.72443	1.82753	1.85286	1.69514	1.22432	1.69061	1.27069	1.60919	1.65663	0.145786		2.5498	2.78315	1.88833			ZT08.75		1.46443	0.114191	31
ZT09	60	0.071157	1.05461	2.20754	1.32633	2.06303	1.73416	0.422938	0.888325	1.55039	1.65103	1.76404	1.51618	1.55463	1.9347	1.66076	1.93448	1.53348	2.11957	2.16835	2.28441	1.48955	2.1124	1.63517	1.8895	1.30024	1.55993	2.53012	1.11162		2.81541	2.3966	2.96155			ZT09		1.71749	0.111828	31
ZT09.25	61	0.972486	0.798493	2.01231	0.45045	1.78687	1.84073	1.15686	0.827632	1.70543	1.49662	1.82049	1.40788	1.45909	2.29746	1.68291	1.37285	1.3928	2.22826	1.51955	3.31239	2.39782	2.26887	1.82416	1.73481	2.39362	2.18391	2.3494	1.36674		3.24037	1.9714	2.45891			ZT09.25		1.79779	0.116188	31
ZT09.50	62	2.2296	1.16761	1.93723	0.825826	1.59194	1.97636	0.808558	0.87729	1.80409	1.81732	1.93339	1.47557	1.44172	1.99516	1.49469	1.46646	1.36466	2.31884	1.58784	2.17019	2.198	2.09936	1.72555	1.75691	2.24586	2.10181	2.37952	2.60592		2.97477	2.20332	2.37739			ZT09.50		1.83719	0.0925159	31
ZT09.75	63	2.94118	0.979284	2.44781	0.650651	1.90058	1.91823	0.908073	0.89936	1.74771	1.69854	2.10274	1.43495	1.55463	2.05562	1.71612	1.57566	1.58976	2.53623	1.79273	2.05597	2.07084	2.26887	1.9392	1.77901	2.30497	2.15107	3.04217	2.71526		3.08101	2.16467	2.30947			ZT09.75		1.94621	0.108076	31
ZT10	64	3.24953	0.979284	1.98228	0.975976	1.83561	1.91823	1.15686	0.904878	1.69133	1.62727	1.90516	1.28604	1.58068	1.63241	1.5279	1.68487	1.36466	2.33696	1.96346	2.24634	2.34332	2.28191	1.95563	1.73481	2.36407	2.21675	2.1988	2.62415		2.81541	2.22265	2.45891			ZT10		1.90536	0.0988477	31
ZT10.25	65	2.94118	1.3032	1.63688	1.12613	1.75439	2.21856	1.02003	1.04282	1.73361	1.79356	2.0604	1.73277	1.50252	1.69287	1.51683	1.57566	1.42093	2.28261	1.82687	2.26537	2.27066	2.2428	1.72555	1.70166	2.48227	2.11823	1.59639	2.75171		2.97477	2.29996	2.51324			ZT10.25		1.90724	0.0928575	31
ZT10.50	66	2.8463	1.17514	2.0874	1.72673	1.85185	1.8601	1.02003	0.844185	1.67724	1.67478	2.01806	1.47557	1.7457	2.59976	1.67183	1.40406	1.54755	2.13768	1.77565	1.88464	2.23433	2.34711	1.90633	1.70166	3.22104	2.13465	2.25904	2.53303		3.02789	2.66718	2.47249			ZT10.50		1.98481	0.100149	31
ZT10.75	67	3.3444	1.65725	1.86214	1.001	1.85185	2.20887	1.20662	0.926948	1.97322	1.85295	2.0604	1.51618	1.62411	2.11608	1.71612	1.71607	1.435	2.77174	1.98054	2.18922	2.37966	2.42535	1.91454	1.70166	3.01418	1.88834	1.92771	2.5877		3.16069	2.55122	2.77136			ZT10.75		2.043	0.105327	31
ZT11	68	3.67647	1.26554	1.69695	1.001	1.91683	2.08293	1.30613	0.960053	1.98731	1.9361	1.98984	1.52971	1.89335	2.26723	1.56112	1.52886	1.64603	3.02536	1.79273	2.18922	2.56131	2.42535	1.90633	1.83425	3.01418	2.06897	1.92771	2.78816		3.16069	2.76382	2.59476			ZT11		2.07414	0.115007	31
ZT11.25	69	3.70019	1.52919	1.96726	1.07608	1.81936	2.07324	1.40565	0.987641	1.84637	1.67478	1.97573	1.9223	1.72833	2.8416	1.62755	1.68487	1.77265	3.07971	2.01468	2.24634	2.6703	2.42535	1.74199	1.75691	2.77778	2.16749	1.77711	3.11617		3.02789	3.20835	2.70344			ZT11.25		2.1402	0.117794	31
ZT11.50	70	4.43548	1.90584	1.90719	2.02703	2.24172	2.24763	1.56736	0.965571	2.04369	1.98361	2.01806	1.90876	1.86729	4.17171	1.97077	1.74727	1.74451	3.42391	2.01468	2.39863	2.96095	2.63398	2.05423	2.0221	3.22104	2.0197	2.40964	2.69704		3.21381	3.3823	2.78495			ZT11.50		2.38679	0.136091	31
ZT11.75	71	4.72011	1.60452	1.89218	1.8018	2.128	2.21856	1.5176	1.0373	2.0155	2.37558	2.31442	1.97645	1.96283	4.14147	1.77148	1.70047	1.57569	3.51449	2.32201	2.74129	2.87012	2.5427	1.99671	1.8895	2.92553	2.26601	2.56024	3.09795		2.92165	3.71086	2.93438			ZT11.75		2.42088	0.145157	31
ZT12	72	5.26565	1.83051	2.29764	1.85185	2.25796	2.24763	1.69175	1.08696	1.69133	2.1499	2.35676	2.00352	2.1539	4.23216	1.79362	1.84087	1.73045	3.80435	2.30493	3.0078	3.12443	2.79046	2.01315	2.09945	2.95508	2.41379	1.56627	3.66287		2.65604	3.5949	2.93438			ZT12		2.49711	0.159768	31
ZT12.25	73	5.88235	1.9435	2.22256	2.55255	2.87524	2.19919	2.63714	1.26352	2.97392	2.66065	2.512	2.88344	2.59684	4.95768	2.3915	2.05928	2.23692	4.51087	2.59518	3.82639	3.65123	2.95997	2.90057	2.46409	4.22577	2.72578	3.22289	3.38952		3.53254	3.90414	3.40986			ZT12.25		3.03765	0.17067	31
ZT12.50	74	4.86243	2.25235	2.41778	3.47848	2.79402	2.23794	2.64958	1.14765	2.7907	2.06675	1.49591	2.70746	2.41445	3.26481	2.1922	2.4181	2.81373	4.69203	2.56104	3.69313	3.05177	2.80349	2.56368	2.59668	3.51655	2.29885	1.38554	3.97267		2.70916	3.44028	2.81212			ZT12.50		2.77746	0.148447	31
ZT12.75	75	4.76755	2.04896	1.24643	1.12613	2.94022	1.15288	2.4008	1.37939	1.78999	1.48474	0	2.53147	2.36234	1.78356	2.00399	2.65211	1.60383	3.49638	1.69029	3.21721	3.06994	2.6731	1.87346	2.56354	1.15248	0.361248	0.060241	3.69932		2.76228	2.87978	0.176606			ZT12.75		2.03065	0.199316	31
ZT13	76	3.70019	2.27495	1.93723	0.875876	1.94932	1.55977	2.22664	1.08144	0.577872	1.24718	0	2.13889	2.35366	0.272068	2.32507	2.30889	1.435	2.53623	1.161	2.87455	2.27066	2.62094	1.12572	2.26519	0.768322	0.344828	0.090361	3.22551		3.85126	3.01507	0			ZT13		1.75528	0.192943	31
ZT13.25	77	2.94118	2.13936	0.540622	0.2002	1.90058	1.24976	1.70419	1.14213	0.028189	0.926476	0	2.55855	2.19733	0.090689	1.98184	2.24649	1.47721	1.23188	0.443913	1.82753	1.28974	2.79046	0.361545	1.69061	0.916076	0.509031	0.060241	3.2984		2.39044	2.91844	0.013585			ZT13.25		1.38925	0.180254	31
ZT13.50	78	0.664137	1.74011	0.345397	0.025025	0.016244	0.862236	1.91566	1.06489	0.295983	0.629528	0	1.1236	1.88466	0	2.15899	1.60686	0.830051	0.398551	0	0.799543	1.07175	2.39927	1.01068	1.13812	0.206856	0.262726	0	3.62642		0.929615	2.78315	0			ZT13.50		0.96097	0.166018	31
ZT13.75	79	0.023719	1.66478	0.180207	0.075075	0.243665	0.523154	1.56736	1.26352	0.324172	0.641406	0	0.555029	1.78044	0	2.01506	1.98128	0.168824	0	0	0.342661	0.454133	1.94289	0.262942	0.276243	0.029551	0	0.060241	4.06378		0.239044	1.60417	0			ZT13.75		0.718818	0.169061	31
ZT14	80	0	1.258	0.315363	0.325325	0	0.44565	0.634407	0.711763	0.014094	0.665162	0.084674	0.839312	0.729547	0	2.04827	0.280811	0.576815	0.108696	0	0	0.090827	1.06924	0.525883	0.342541	0	0.180624	0	3.20729		0	0.019327	0			ZT14		0.466891	0.124038	31
ZT14.25	81	0	0.971751	0.840967	0.15015	0.276153	0.465026	0.049757	0.766939	0.056378	0.570139	0.141123	0.270746	0.5819	0	1.41718	0	0.407991	0	0	0	0	0.495501	0.895645	0.198895	0	0.131363	0.090361	3.26196		0	0	0			ZT14.25		0.388385	0.116255	31
ZT14.50	82	0	0.625235	0.285328	0	0.211176	0.203449	0	0.871772	0	0.760185	0	0.189522	0.746917	0	1.06289	0.234009	0.464266	0	0	0	0	0.27383	0.361545	0.828729	0.059102	0.131363	0.180723	2.62415		0	0.038655	0			ZT14.50		0.327511	0.0950291	31
ZT14.75	83	0	0.723164	0.420484	0	0.82846	0.213137	0	0.893842	0.38055	0.142535	0	0.568566	0.746917	0	0.852524	0.343214	0.014069	0.054348	0	0	0	0.078237	0.32046	0.707182	0	0.492611	0	3.97267		0	0.019327	0			ZT14.75		0.379751	0.13234	31
ZT15	84	0	0.233522	1.23142	0.05005	0.146199	0.358458	0.012439	0.982123	0.747005	0.130657	0	0.446731	0.651381	0	0.575731	0.187207	0.647158	0	0	0.038073	0	0.234711	0.838127	0.375691	0	0.180624	0	2.13212		0	0.057982	0.05434			ZT15		0.332637	0.0850505	31
ZT15.25	85	0	0.79096	1.1263	0.3003	0	0.155009	0.161712	1.20283	1.16984	0.629528	0	0.785163	0.312663	0	0.177148	0.046802	0.73157	0	0	0.05711	0	0.065198	0.304026	0.662983	0	0.492611	0.090361	2.11389		0	0	0			ZT15.25		0.366968	0.0904789	31
ZT15.50	86	0	1.46893	1.15633	0.05005	0	0.280953	0.18659	0.954535	0.479211	0.427604	0.23991	1.1236	0.416884	0	0	0.514821	0.675295	0.036232	0	0	0	0	0.131471	0.707182	0	0.213465	0.03012	1.36674		0	0.019327	0			ZT15.50		0.33804	0.0805942	31
ZT15.75	87	0.023719	0.986817	0.525604	0.05005	0.633528	0.629723	0.796119	0.932465	0.831572	0.22568	0	0.879924	1.13775	0	0	0.826833	0.661227	0.072464	0	0	0	0.078237	0.558751	0.983425	0	0.968801	0.120482	1.03872		0.02656	0	0			ZT15.75		0.418982	0.0759733	31
ZT16	88	0	1.47646	0.615708	0.725726	0.22742	1.83104	0.77124	1.13661	0.422833	0.522627	0.014112	0.595641	0.877193	0	0.18822	0.031201	0.450197	0.199275	0.614649	0.038073	0.072661	0.052158	0.61627	0.972376	0	0.558292	0.481928	0.273349		0	0	0.013585			ZT16		0.444479	0.0832085	31
ZT16.25	89	0	1.48399	1.29148	1.12613	0.146199	1.24976	1.87834	1.21938	0.577872	1.62727	0.508044	0.595641	1.02484	0	0.575731	0.358814	0.365785	0.072464	0.819532	0.494955	0.036331	0.391185	0.32046	0.375691	0	0.673235	0.060241	0		0.02656	0	0.421138			ZT16.25		0.571647	0.0972779	31
ZT16.50	90	0	1.2806	1.09626	1.15115	1.07212	1.27882	0.696604	0.904878	0.845666	1.74605	0.451595	0.85285	1.44172	0	0.597874	0.187207	0.886325	0.181159	1.2293	0.228441	0.163488	1.01708	0.287592	0.220994	0.059102	0.656814	0.421687	0.036446		0.132802	0.231929	0.353213			ZT16.50		0.635799	0.0884467	31
ZT16.75	91	0	1.22787	1.09626	0.275275	0.389864	0.813796	1.02003	1.31318	1.33897	1.38971	0.169348	1.44849	1.44172	0	0.653233	0.936037	1.28025	0.054348	0.819532	0.704359	0.199818	0.977963	0.180772	0.331492	0	0.295567	0.060241	0.018223		0.132802	0	0.081511			ZT16.75		0.601634	0.095265	31
ZT17	92	0	0.6629	1.38159	0.175175	0	1.10444	1.29369	1.26904	1.53629	1.24718	0.056449	1.54325	1.56331	0	0.564659	0.405616	0.773776	0.144928	0.870753	0.019037	0.236149	1.53866	0.230074	0.81768	0.35461	0.8867	0.150602	0		0.02656	0.773096	0.02717			ZT17		0.63398	0.102168	31
ZT17.25	93	0.094877	1.49906	0.510587	0.275275	0.698506	1.31757	1.70419	1.30766	1.35307	1.61539	0.338696	1.00176	1.45041	0	0.420726	0	0.830051	0	1.00734	0.05711	0.363306	1.83857	0.419063	0.983425	0	1.54351	0.180723	0.218679		0	1.23695	0			ZT17.25		0.718275	0.111835	31
ZT17.50	94	0.545541	1.12241	0.765881	5.05506	0.812216	1.49196	0.634407	1.26904	0.732911	1.47286	0.225797	1.09652	1.61543	0	0.542516	0.109204	0.872257	0	0.580502	0.038073	0.199818	1.83857	0.583402	1.52486	0.118203	2.08539	0.240964	0		0.106242	0.715114	0.108681			ZT17.50		0.854962	0.176442	31
ZT17.75	95	0.023719	1.00188	1.03619	1.05105	0.259909	1.34664	0.111954	1.30214	0.338266	1.47286	0.409258	1.1236	1.09432	0	0.553587	0.577223	1.12549	0	0.512208	0	0.27248	1.86465	0.764174	1.30387	0.088652	1.42857	0.391566	0.018223		0.664011	0.502513	0.108681			ZT17.75		0.66928	0.0967679	31
ZT18	96	0	1.36346	0.780898	2.65265	0.162443	0.620035	0	1.23593	0.422833	1.22342	0.169348	1.34019	1.09432	0	0.310009	0.327613	1.08329	0.018116	1.00734	0.361698	0.163488	1.39523	0.115037	0.81768	0.118203	0.607553	0.481928	0		0.212483	0.405876	0			ZT18		0.596486	0.109325	31
ZT18.25	97	0	0.911488	0.33038	2.55255	0.422352	0.164697	0	1.19731	0.944327	0.890842	1.11487	0.879924	1.37224	0	0.608946	0.702028	1.02701	0.144928	0.836606	1.18028	0.417802	1.70818	0.410846	0.574586	0.177305	0.8867	0.813253	0.018223		0.531208	0.038655	0.298872			ZT18.25		0.682465	0.102221	31
		Pdf G4 Control																																				Pdf G4 Control
Zeitgeber Time		Fly 1	Fly 2	Fly 3	Fly 4	Fly 5	Fly 6	Fly 7	Fly 8	Fly 9	Fly 10	Fly 11	Fly 12	Fly 13	Fly 14	Fly 15	Fly 16	Fly 17	Fly 18	Fly 19	Fly 20	Fly 21	Fly 22	Fly 23	Fly 24	Fly 25	Fly 26	Fly 27	Fly 28	Fly 29	Fly 30	Fly 31	Fly 32			ZT		MEAN	SEM	N
ZT18.25		0.676062	0	0.317223	0.538727	0.237605	0.149701	0.514999	0.639338	0.591125	0.057837	0.661464	1.0934	0.469224	0	0.471562	0.073368	0	0.167131	0	0.030934	0.569213		0.177896	0	0.167052	0	0.550648	0.700758	0.485869		0.612223	0.484019			ZT18.25		0.347913	0.0531221	30
ZT18.50		0.552276	0	0.279903	0.020329	0.110882	0.299401	0.1545	0.188041	0.682708	0.231348	0.88443	0.667724	0.828043	0.261252	0.481186	0.278797	0	0.334262	0.449479	0	0.552714		0.592988	0	1.04086	0.085077	0.527704	0.511364	0.412989		0.732481	0.525745			ZT18.50		0.38955	0.0523945	30
ZT18.75		0.590364	0	0.186602	0.508233	0.372248	0.426071	0.437749	0.225649	0.11656	0.968768	0.6466	0.425674	1.05805	0.166251	0.384949	0.322817	0	1.41133	1.0338	0.113425	0.206237		1.17856	0	1.40067	0	0.481817	0	0.3725		0.218651	0.767754			ZT18.75		0.467378	0.0763911	30
ZT19		0.71415	0	0.055981	0.792844	0.237605	0.264855	0.12875	0.620534	0	0.73742	0.148644	0.868041	1.12246	0.391877	0.41382	0.396185	0.177305	0.612813	0.602301	0.51557	1.11368		1.40093	0	1.36212	0.629573	0.504761	0	0.267228		0.623155	0.759409			ZT19		0.5154	0.0722649	30
ZT19.25		0.314226	0.085861	0.410524	0.538727	0.419769	1.0479	0.064375	0.150432	0.208143	0.780798	0.282423	0.792922	0.864845	1.15188	0.529304	0.557594	0.199468	1.26277	0.260698	0.917715	0.965187		1.21562	0.706283	0.424056	0.52748	0.493289	0.094697	0.3725		0.787143	0.717683			ZT19.25		0.571477	0.0637177	30
ZT19.50		0	0.143102	1.45549	0.101647	0.562332	0.80608	0.592249	0.188041	0.016651	0.216888	0.312152	0.659377	0.331217	1.18751	0.423443	0.79237	0.132979	0.259981	0.278677	0.711487	0.676456		0.815358	0.389674	0.295554	0.578526	0.412986	0.965909	0.024293		0.994862	0.433948			ZT19.50		0.491975	0.0660407	30
ZT19.75		0	0.02862	1.11961	0.487904	0.681134	1.117	1.9055	1.24107	0.008326	0.130133	0.535117	0.475753	0.542828	1.03313	0.702531	0.513573	0	0	0.359583	0.752733	0.552714		0.355793	0.267901	0.629658	0.595542	0.149134	0.643939	0.963641		0.798076	0.500709			ZT19.75		0.569722	0.0794433	30
ZT20		0	0.228964	0.821049	0.650539	0.277206	0.40304	1.32612	1.89921	0	0.303644	0.445931	0.367248	0.864845	0.950006	0.692907	0.322817	0	0.482823	1.32147	0.866158	0.841445		0.059299	0.194837	1.02801	1.07197	0	0.208333	1.41712		0.032798	0.659267			ZT20		0.591235	0.0903441	30
ZT20.25		0	0	1.43684	0.772515	1.44939	0.449102	1.19737	1.61715	0.549496	0.636206	0.88443	0.292129	0.414022	0.475003	0.51968	0.660308	0.088652	0.947075	1.39338	0.876469	0.899192		0.237195	0.803702	1.14366	1.41229	0	0.795455	1.72484		0.404504	0.609196			ZT20.25		0.756308	0.0903392	30
ZT20.50		0.495144	0	0.261243	0.894491	1.56027	0.057577	1.442	1.27868	1.28216	0.954309	0.929023	0.417327	0.533628	0.011875	0.057742	0.454879	0.044326	0.835655	1.05178	1.02083	0.61046		0.014825	0.681929	1.15651	1.37825	0	0.92803	1.21467		0.743413	0.842861			ZT20.50		0.70513	0.0894417	30
ZT20.75		1.0379	0.057241	0.839709	1.04696	1.47315	0.598802	0.952749	1.89921	1.21555	1.63389	0.876997	0.166931	0.920048	0.581879	0.250217	1.4967	0.310284	0.371402	0.719166	0.433079	0.981686		0.718998	0.121773	0.899512	1.15705	0.332683	0.984848	1.02842		1.9132	1.10991			ZT20.75		0.870998	0.0910403	30
ZT21		1.19025	0	0.205262	1.53486	1.8454	0.80608	0.270375	1.97443	1.2322	1.20012	0.98848	0.350555	1.22366	1.24688	1.32807	1.2766	0	0	0.251708	1.04145	1.68289		1.37129	0.365319	0.706759	1.90573	0.022944	1.36364	0.70451		1.89133	1.45206			ZT21		0.981095	0.115651	30
ZT21.25		1.46639	0.085861	0.055981	1.07746	0.934579	0.184247	0.978499	2.42572	1.2322	0.578369	1.70197	0.792922	1.26047	1.12813	1.59754	1.01247	0.044326	0.482823	0.809061	2.1654	1.83963		1.74931	0.803702	0.218453	1.39527	1.33073	1.04167	0.745		1.19165	1.56889			ZT21.25		1.06329	0.112064	30
ZT21.50		1.86631	0.200343	0	0.955479	0.918739	1.20912	1.37762	0.676946	1.36542	1.73511	1.71683	0.94316	0.96605	1.05688	1.27033	0.513573	0.820035	1.87558	1.09673	2.0829	2.2686		1.53436	1.19338	0.860961	1.4293	1.629	0.965909	0.753097		1.02766	1.48544			ZT21.50		1.19316	0.0952076	30
ZT21.75		1.95201	0.715512	1.23157	1.12828	0.855378	1.50852	2.74237	1.03422	1.34044	1.28687	1.76143	1.73608	1.15926	1.61501	1.31845	0.528247	0.132979	1.03993	1.05178	1.03114	1.88088		1.36387	0.681929	1.18222	1.17407	2.14523	1.85606	0.931249		1.13698	1.15163			ZT21.75		1.28912	0.0948949	30
ZT22		1.83774	2.06067	1.13827	1.32141	0.997941	1.7158	2.56212	1.52313	1.90659	1.1712	1.97696	1.71104	1.62848	2.09001	1.54942	0.704329	0.243794	2.69266	0.755124	0.845535	1.08893		1.45282	0.925475	1.11797	1.51438	2.60411	2.82197	1.54668		0.885536	1.42702			ZT22		1.52724	0.115094	30
ZT22.25		1.59017	0.057241	1.79138	1.45355	1.97212	2.63703	2.3175	2.03084	2.46441	1.79294	2.30398	1.71104	2.01491	1.80501	1.83813	1.95158	0.421099	2.65552	1.00683	0.783667	1.43541		2.30524	0.754993	0.809561	1.8717	2.54675	2.04546	1.67625		1.29004	1.7191			ZT22.25		1.70178	0.11938	30
ZT22.50		2.04723	0.114482	2.12726	2.06343	2.083	2.3146	1.58362	2.12486	2.35617	0.93985	2.22222	1.62758	2.10691	1.57939	2.15571	2.56786	1.15248	2.30269	1.62711	1.41266	1.81488		2.49796	1.41257	1.56772	1.90573	2.43203	1.70454	2.14592		1.46496	1.60227			ZT22.50		1.83526	0.0952242	30
ZT22.75		2.24719	2.17516	2.42583	1.33157	2.05924	2.71764	2.71662	1.82399	2.45608	0.824176	2.22222	1.51073	1.8769	1.60313	2.09797	3.22817	1.97252	1.55989	1.75297	2.01072	2.02112		2.00133	1.16902	2.17168	2.02484	2.4435	1.875	1.8463		1.58522	1.85262			ZT22.75		1.98678	0.0881096	30
ZT23		3.01847	2.26102	2.14592	2.02277	2.39981	2.19945	2.71662	1.69237	2.49771	2.13997	2.3783	2.08664	2.14371	2.01876	1.84775	2.2157	1.77305	1.91272	1.35743	2.27882	2.07062		1.88274	1.21773	3.00694	1.99081	2.38614	1.875	1.79772		1.26818	1.81924			ZT23		2.08074	0.0774335	30
ZT23.25		3.13274	0.314825	2.72439	2.31754	2.13844	1.47398	1.96987	1.78639	2.31454	2.12551	2.14047	2.22853	1.9137	3.02814	2.26157	1.46735	3.05851	0.984215	1.74398	2.351	1.99637		2.74257	1.70482	2.17168	1.63349	2.42056	1.66667	1.94348		1.76014	1.87766			ZT23.25		2.04644	0.107941	30
ZT23.50		3.1613	2.0893	1.58612	3.00874	1.94044	1.38185	2.25312	2.3129	1.93989	1.77849	2.25938	2.35373	1.9873	2.75502	2.28082	2.25972	3.52394	2.3584	1.56419	2.51598	2.29335		2.66103	1.82659	1.96608	1.73558	2.48939	1.60985	2.17831		1.85853	1.9778			ZT23.50		2.1969	0.0888415	30
ZT23.75		3.10417	2.2324	1.60478	2.49034	2.38397	1.47398	2.70375	2.783	1.457	2.09659	2.32627	2.25357	1.9229	2.43439	2.14609	3.59501	2.85904	2.97122	1.70802	2.54692	2.24385		2.70551	1.63176	2.18453	1.95678	2.37467	1.60985	2.29168		2.15371	1.9778			ZT23.75		2.27412	0.0920968	30
ZT00		3.12322	4.97997	1.67942	2.72413	2.17805	2.29157	2.79387	2.10606	1.66514	1.72065	2.23709	2.0616	2.07931	2.63627	2.28082	2.40646	1.37411	2.87837	1.73499	2.57785	2.19436		2.43866	1.77789	2.31303	1.85469	2.20259	1.875	2.05685		1.74921	1.9027			ZT00		2.26313	0.119644	30
ZT00.25		3.57075	6.29651	2.46315	2.85627	2.51069	3.12068	2.79387	2.93343	2.59762	2.48699	2.25938	2.43719	2.12531	2.73127	2.34819	3.68305	3.90071	3.58403	2.47213	2.76346	2.55733		3.13542	2.6303	2.94269	2.4162	2.76471	2.5	2.34837		2.15371	2.07794			ZT00.25		2.84871	0.146269	30
ZT00.50		3.32318	6.75444	2.22056	2.81561	2.60573	3.16674	2.781	2.53855	2.9806	2.53036	2.4006	2.32869	2.16211	2.75502	2.60803	3.2135	5.27482	2.13556	2.47213	2.81501	2.60683		2.95011	2.82513	2.95554	2.90965	3.02856	2.63258	2.52652		2.18651	1.98615			ZT00.50		2.88299	0.170698	30
ZT00.75		3.05656	5.26617	2.1086	2.27689	2.15428	2.90189	2.12437	2.01204	2.57264	2.32794	2.27425	2.42885	1.9505	2.32752	2.33856	2.59721	4.49911	1.11421	2.20244	2.54692	2.24385		2.57208	2.55723	2.46723	2.10992	2.42056	2.65151	2.01636		1.93506	1.79421			ZT00.75		2.46163	0.137941	30
ZT01		2.16149	4.6079	1.34353	1.62635	1.98004	2.64855	1.24887	1.99323	2.14803	2.38577	2.06615	1.94475	1.80329	2.28001	2.12684	1.64343	3.74557	1.00279	1.95973	2.07259	2.05412		2.26818	1.97272	2.08173	2.16097	2.23701	1.72348	1.94348		1.8804	1.61896			ZT01		2.091	0.122357	30
ZT01.25		0.723672	3.3486	1.7354	1.39256	1.53651	2.32612	0.347625	1.95562	1.98152	1.64835	1.73913	1.83624	1.63769	2.19689	1.97286	0.777696	3.34663	0.668524	1.88781	1.64983	1.78188		1.73449	2.28933	2.08173	2.00783	2.05346	2.17803	1.68435		1.58522	1.37695			ZT01.25		1.78275	0.117602	30
ZT01.50		0.076176	1.51689	0.98899	1.25025	1.23555	2.09581	0.02575	1.50432	2.1064	1.50376	1.59792	1.79451	1.34327	1.86439	1.867	1.40866	2.17199	0.352832	1.87882	1.15488	1.6004		1.47506	1.68047	1.24647	1.58244	1.74372	1.93182	1.39282		1.56335	0.675958			ZT01.50		1.42102	0.099491	30
ZT01.75		0.19044	0.915856	0.839709	1.31124	1.30683	2.18793	0.244625	1.27868	1.22388	1.25795	1.19658	1.69435	1.39847	1.59126	1.42431	0.704329	1.70656	0.594243	1.60014	0.928026	1.24567		0.97843	1.26644	1.33642	1.51438	1.36515	1.23106	1.40092		1.59615	0.859551			ZT01.75		1.21299	0.0776993	30
ZT02		0	0.286205	0.653107	0.803009	1.27515	1.78489	0.2575	1.46672	0.682708	1.98091	0.765515	1.69435	0.828043	1.52001	1.35694	0.939105	0.908688	0.389972	1.39338	0.598061	1.34466		1.17856	1.09596	1.10511	1.70155	1.38809	1.42046	1.30375		1.03859	0.801135			ZT02		1.0654	0.0887516	30
ZT02.25		0	0	0.485165	0.833503	0.96626	1.72731	0	0.789771	0.799267	1.417	0.312152	1.2019	0.76364	1.50813	1.14522	0.381511	0.155142	0	1.15966	0.886781	1.09718		0.200133	1.02289	0.886662	1.4293	1.12424	1.3447	1.32804		0.951132	0.29208			ZT02.25		0.80696	0.0930908	30
ZT02.50		0	0	0.317223	0.416751	1.02962	1.46246	0	0.714554	0.457914	1.06998	0.052025	0.868041	0.690036	1.00938	0.692907	0.352164	0.022163	0.501393	1.27652	0.721798	1.34466		0.363205	0.998539	0.668209	1.2081	0.676838	0.965909	0.939347		1.02766	0.308771			ZT02.50		0.671872	0.0782107	30
ZT02.75		0	0	0.205262	0.416751	0.443529	1.18609	0	0.413689	0.199817	0.93985	0	0.759536	0.561229	0.807505	0.606294	0.234776	0	0.649954	1.00683	0.268097	0.585712		0.155659	0.852411	0.346955	0.71465	0.722726	0.681818	0.421087		1.13698	0.267045			ZT02.75		0.486142	0.063896	30
ZT03		0	0	0.466505	0.15247	0.752416	0.713957	0.012875	1.3915	0	0.809717	0.007432	0.94316	0.662434	0.439378	0.971995	0.014674	0	0	0.62028	0.412456	0.7672		0.014825	0.608865	0.681059	1.00391	0.286796	1.42046	1.14179		0.273314	0.350497			ZT03		0.497332	0.0798157	30
ZT03.25		0	0	0.149282	0.345599	0.633613	0.840626	0	0.620534	0	0.520532	0	0.617645	0.248413	0.213751	0.307959	0	0	0	0.907947	0.082491	0.395974		0.044474	0.170482	0.475456	0.612557	0.470345	0.662879	0.429185		0.240516	0.233664			ZT03.25		0.307464	0.050641	30
ZT03.50		0	0	0.615787	0	0.443529	0.195762	0	0.376081	0	0.361481	0	0.792922	0.349618	0.095001	0.125108	0	0	0	0.548364	0.020623	0.255733		0	0.243546	0.359805	0.833759	0.43593	0.833333	0.234837		0.338909	0.150213			ZT03.50		0.253678	0.0486473	30
ZT03.75		0	0	0	0	0.451449	0	0	0.112824	0	0.361481	0	0.26709	0.469224	0	0.567799	0	0	0	0.584322	0	0.379475		0	0.438383	0.077101	0.493449	0.011472	0.454545	0.550652		0.404504	0.575816			ZT03.75		0.206653	0.0430469	30
ZT04		0	0	0.223922	0.020329	0	0	0	0.169237	0	0.18797	0	0.400634	0.469224	0	0.500433	0.029347	0.177305	0	0.862999	0	0.453721		0	0.219191	0	0.221201	0.103247	0.833333	0.315815		0.437302	0.375532			ZT04		0.200025	0.0450076	30
ZT04.25		0	0	0	0	0	0	0.502124	0.319669	0	0.491614	0	0.559219	0.469224	0	0.182851	0.117388	0	0	0.359583	0	0.189738		0	0.024355	0	0.085077	0	0.814394	0.121467		0.021865	0.2587			ZT04.25		0.150576	0.0403213	30
ZT04.50		0	0	0	0	0.182164	0	0.12875	0	0	0.072296	0.014864	0.442367	0.092005	0	0.07699	0.058694	0	0.129991	0.134844	0	0.008249		0.014825	0.31661	0.064251	0.221201	0	0.284091	0.404891		0	0.475674			ZT04.50		0.104092	0.0263325	30
ZT04.75		0	0	0	0.030494	0.079202	0	0.399125	0	0	0	0	0.333862	0.0092	0	0.038495	0.704329	0.044326	1.16992	0.314635	0.422768	0.470219		0	0	0.78386	0.051046	0	0.075758	0.25913		0	0.559125			ZT04.75		0.191516	0.0541105	30
ZT05		0	0	0	0.020329	0.118802	0	0	0	0	0.303644	0	0.475753	0	0	0.057742	0	0	0.575673	0.548364	0.07218	0.008249		0.007412	0.170482	0.038551	0	0	0.265152	0		0.51383	0.116832			ZT05		0.109767	0.0337486	30
ZT05.25		0	0	0	0.010165	0.118802	0	0	0	0	0	0	0.250396	0	0	0	0	0.022163	0	0.143833	0.041246	0.008249		0.496627	0	0	0	0	0.056818	0		0.196786	0.150213			ZT05.25		0.0498433	0.0196664	30
ZT05.50		0	0	0	0.030494	0.126723	0	0	0	0	0.028918	0	0	0.358819	0	0	0	0.022163	0	0.080906	0.020623	0		0.007412	0.024355	0	0	0	0	0		0.04373	0.484019			ZT05.50		0.0409387	0.019786	30
ZT05.75		0	0	0	0	0	0	0.038625	0	0	0	0	0	0.441623	0	0	0	0	0.909935	0.305645	0	0.008249		0.022237	0.243546	0	0	0	0.094697	0.040489		0	0.300426			ZT05.75		0.0801824	0.0353275	30
ZT06		0	0	0	0	0	0	0	0	0	0	0	0	0.101205	0	0	0	0	0.297122	0.00899	0	0.024748		0.118598	0.146128	0	0	0	0	0		0.010933	0.075106			ZT06		0.0260943	0.0117429	30
ZT06.25		0	0	0	0.020329	0	0	0	0	0	0	0	0	0	0	0	0	0	0	0.017979	0.020623	0		0.518864	0.365319	0	0	0	0	0		0.021865	0.100142			ZT06.25		0.035504	0.0208037	30
ZT06.50		0	0	0	0	0	0	0	0	0	0	0	0	0.165609	0	0	0	0	0	0.21575	0	0		0.022237	0	0.038551	0	0	0	0.040489		0.546627	0			ZT06.50		0.0343088	0.0198002	30
ZT06.75		0	0	0.055981	0.020329	0	0.034546	0	0.131628	0	0	0	0	0.423222	0	0	0	0	0	0.746134	0	0		0.022237	0.58451	0	0	0	0	0.11337		0.623155	0.200284			ZT06.75		0.0985132	0.0379078	30
ZT07		0	0	0	0.010165	0	0	0	0	0	0	0	0.075119	0.312816	0	0.221345	0	0	0	0.656239	0.041246	0.016499		0.014825	0.852411	0.514007	0.153139	0	0	0		0.896469	1.08487			ZT07		0.161638	0.0566953	30
ZT07.25		0	0	0	0.040659	0	0	0	0.432493	0	0	0	0.008347	0.414022	0	0.192474	0	0	0	0.557353	0.195917	0		0	1.0716	0.231303	0.221201	0	0	0.024293		0.732481	1.19336			ZT07.25		0.177183	0.0588825	30
ZT07.50		0	0	0	0.020329	0	0	0	0.282061	0	0.028918	0.014864	0.417327	1.06726	0	0	0.088041	0	0	0.530385	0.536193	0		0.022237	0.779347	0	0.391356	0	0	0		0.962064	0.283735			ZT07.50		0.180804	0.0562956	30
ZT07.75		0	0	0	0.010165	0.261365	0	0	0.150432	0	0.361481	0	0.70111	0.938449	0	0.115485	0.586941	0	0	0.539374	0.309342	0.024748		0.037062	1.02289	0.0257	0.18717	0	0	0.089076		0.677818	0.008345			ZT07.75		0.201565	0.0554084	30
ZT08		0	0	0.186602	0.579386	0	0.414556	0	0.714554	0.008326	0.506073	0	0.275436	1.45368	0	0.067366	0.014674	0	0	0.359583	0.51557	0.46197		0.014825	1.65611	0.79671	0.561511	0	0	0.032391		1.18071	0.225319			ZT08		0.334179	0.082351	30
ZT08.25		0	0	0.597126	0.823338	0.126723	0.875173	0	0.338473	0	1.22903	0.029729	1.25198	1.62848	0.059375	0.163603	0	0	0	0.458468	0.474325	0.494968		0.718998	1.29079	0.346955	1.00391	0	0.037879	0.064783		1.16978	0.492364			ZT08.25		0.455876	0.0901173	30
ZT08.50		0	0	0.074641	1.33157	0.403928	0.944265	0	0.470102	0.149863	1.28687	0.141211	1.85293	1.47208	0.665004	0.904629	0.777696	0	0	0.809061	0.340276	0.519716		1.31199	0.754993	0.179902	1.41229	0	0.738636	0.647826		0.962064	0.959693			ZT08.50		0.637041	0.0971701	30
ZT08.75		0	0	0.354544	1.32141	0.285126	1.48549	0	0.282061	0.566148	1.61943	0.691193	1.48569	1.35247	0.463128	1.35694	0.660308	0	0.01857	0.84502	1.66014	0.890942		1.66778	1.04725	2.21023	1.71856	0	2.10227	1.66005		1.42123	1.21839			ZT08.75		0.946146	0.126824	30
ZT09		0	0	0.877029	1.50437	1.05338	1.85398	0.566499	1.8428	0.674382	1.43146	1.84318	1.48569	1.30647	0.356252	1.68415	1.23257	0	0.519963	1.17763	1.45391	1.69114		2.37195	1.21773	1.88898	1.73558	0.470345	2.06439	1.61956		1.60708	1.36861			ZT09		1.22997	0.11789	30
ZT09.25		0	0	1.56746	1.06729	1.90084	1.84247	1.55787	1.16585	1.5236	1.24349	2.23709	1.65262	1.06726	0.665004	1.7034	1.92223	0	1.28134	1.32147	1.6292	1.70764		2.21629	0.974184	1.45207	2.00783	0.906275	2.82197	1.78962		1.62895	1.52716			ZT09.25		1.41268	0.118582	30
ZT09.50		0	0	1.97798	1.81948	1.67115	2.34915	1.60937	1.61715	2.08975	1.53268	2.03642	1.5775	1.19606	1.16376	1.73227	2.2157	0.066489	1.94986	1.43833	1.54671	1.76538		1.8012	0.876766	1.65767	2.04186	1.21602	2.36742	1.74103		1.59615	1.60227			ZT09.50		1.54185	0.112498	30
ZT09.75		1.0379	0.171723	2.64975	1.86013	1.53651	2.0152	1.60937	1.24107	2.59762	1.44592	1.98439	1.90301	1.55488	2.41064	1.79963	1.438	0.620567	1.89415	1.50126	1.50547	1.93037		1.69743	1.21773	1.64482	1.95678	2.5238	2.48106	1.75723		1.77107	1.51882			ZT09.75		1.70921	0.0994569	30
ZT10		1.74253	2.26102	1.56746	1.64668	2.10676	2.11884	2.44625	1.05303	2.30622	2.16888	1.83575	1.75277	1.33407	2.26814	1.90549	2.4945	2.01684	2.13556	1.33046	1.77356	2.18611		2.20888	1.29079	1.79902	1.68453	2.22554	2.31061	1.95158		1.3447	1.66903			ZT10		1.89785	0.0691656	30
ZT10.25		2.83756	2.06067	1.7354	1.62635	2.17013	2.25702	1.98275	1.29748	2.27292	1.5616	1.83575	1.97813	1.67449	2.10189	2.00173	2.25972	3.63475	2.06128	1.53722	1.74263	2.13661		1.99392	1.6074	1.69622	1.95678	2.28289	2.08333	1.78152		2.36143	1.62731			ZT10.25		2.00523	0.0802909	30
ZT10.50		2.95182	3.94963	1.62344	1.92112	2.05132	2.18793	2.69087	1.52313	2.43943	1.59051	1.99926	1.86128	1.64689	2.16126	1.94399	2.78797	3.67908	3.19406	1.51025	1.78387	2.09536		1.66778	1.58305	1.81187	1.92275	2.14523	2.63258	1.90299		1.69454	1.70241			ZT10.50		2.15519	0.115015	30
ZT10.75		3.23748	4.80824	2.2019	2.0126	2.13052	2.19945	2.99987	1.44791	2.24794	1.61943	1.9398	2.00317	1.75729	2.11376	2.14609	2.50917	4.41046	3.26834	1.62711	2.0829	2.12836		2.37195	1.48563	2.30018	2.09291	2.25995	2.10227	1.91918		1.56335	1.66069			ZT10.75		2.28826	0.14127	30
ZT11		2.87564	4.80824	2.59377	2.19557	2.19389	2.38369	2.472	1.72997	2.29789	1.92308	2.02155	2.07829	1.8953	1.97126	2.30969	2.67058	4.23316	3.30548	1.70802	2.05197	2.07886		2.32007	2.04579	2.27448	2.00783	2.50086	2.27273	1.91918		1.96786	1.82759			ZT11		2.36448	0.124686	30
ZT11.25		3.22796	4.63652	3.06027	2.27689	2.32853	2.47582	2.58787	1.91801	2.29789	2.06767	2.00669	2.38711	1.8217	2.26814	2.40593	2.96405	4.05585	3.34262	1.75297	2.10353	2.15311		2.40901	2.02143	2.44153	2.195	2.42056	2.17803	1.95967		1.86946	1.78586			ZT11.25		2.44732	0.120263	30
ZT11.50		3.10417	5.09445	3.34017	2.55133	2.43149	2.67158	2.5235	2.21888	2.42278	2.32794	2.16276	2.51231	2.07011	2.33939	2.72351	3.34556	4.01152	3.75116	1.93276	2.49536	2.29335		2.4609	3.04433	2.77564	2.16097	2.66147	2.78409	2.17831		1.8476	1.99449			ZT11.50		2.6744	0.125605	30
ZT11.75		3.38983	5.581	3.32152	2.8766	2.51069	2.72916	2.53637	2.46333	2.45608	2.44361	2.20736	2.64586	2.20811	2.28001	2.62727	3.68305	4.16667	3.71402	2.13952	2.54692	2.47484		2.72774	3.36094	2.76279	2.24604	2.92532	2.57576	2.26739		2.2849	2.16974			ZT11.75		2.81075	0.134027	30
ZT12		3.53266	5.92444	3.71338	2.93759	2.62949	2.97098	2.79387	2.48214	2.61427	2.79063	2.29654	2.73767	2.45653	2.18501	2.9641	3.87381	4.92021	4.02971	2.27436	2.7119	2.40059		2.60173	3.40964	3.01979	2.87562	3.01709	2.51894	2.30788		2.2849	2.0696			ZT12		2.97817	0.153168	30
ZT12.25		3.93258	6.55409	4.85165	3.30352	3.22351	3.51221	2.99987	3.44114	3.33861	3.84615	3.06949	3.23011	2.99936	2.94502	3.75325	4.4901	5.98404	4.71681	3.29018	3.59868	2.97806		3.16507	4.33512	3.22539	3.33503	3.65952	3.0303	2.93141		3.1923	2.47017			ZT12.25		3.64676	0.164999	30
ZT12.50		4.32299	6.26789	4.90763	3.32385	3.46903	3.12068	3.502	3.66679	3.63001	3.81724	3.34448	3.06318	3.10056	3.46752	3.94572	4.44608	5.89539	4.43825	2.83171	3.46463	3.02755		2.86858	4.82221	3.10974	3.36907	3.78571	3.54167	2.85043		3.06111	2.57031			ZT12.50		3.70107	0.159257	30
ZT12.75		3.76119	0.400687	4.77701	2.27689	3.26311	1.73883	3.07712	3.34712	3.08883	3.48467	2.33371	2.52066	2.24492	2.68377	3.19507	3.47762	4.12234	3.13835	2.0676	2.96968	2.59858		1.92721	4.18899	2.26163	2.68845	3.60216	3.18182	1.73293		1.68361	2.27823			ZT12.75		2.80376	0.163553	30
ZT13		3.42792	0	4.51577	1.26042	3.09678	1.52004	2.99987	1.48552	2.18133	3.45575	2.27425	1.3271	1.51808	2.49377	1.82851	1.42333	2.63741	1.31848	2.01366	2.57785	1.78188		0.911719	4.48125	1.37497	2.26306	3.39566	1.38258	0.866467		0.634088	1.41033			ZT13		2.06193	0.197387	30
ZT13.25		2.71377	0	4.32917	0.620045	2.62949	1.00184	2.781	1.09064	1.21555	2.83401	1.22631	0.100159	0.662434	1.82876	1.30882	0.146735	0.775709	0	1.42035	1.95917	0.709454		0.266845	4.28641	0.321254	1.51438	2.66147	0.454545	0.615434		0.360774	0.842861			ZT13.25		1.35591	0.217163	30
ZT13.50		1.26642	0	2.33252	0.335434	1.87708	0.495164	2.61362	0.300865	1.457	1.4893	0.772947	0.21701	0.036802	0.926256	0.683284	0.088041	0.044326	0	1.15966	0.680553	0.750701		0.111185	3.28787	0.089951	0.833759	2.24848	0	0.421087		0.623155	0.675958			ZT13.50		0.860614	0.158746	30
ZT13.75		0.09522	0	0.578466	0.467575	0.847458	0.103639	1.24887	0.263257	0.374657	0.722961	0.936455	0.317169	0.073604	0.688754	0	0.220103	0.088652	0.241411	0.404531	0.082491	0.065996		0.051886	0.608865	0	0.255232	1.52575	0	0.210543		0.765278	0.5174			ZT13.75		0.391874	0.0710124	30
ZT14		0.152352	0	0.03732	0.111811	0	0.023031	0.605124	0.244453	0.524519	0.072296	0.371609	0.317169	0.055203	0.035625	0.028871	0.205429	0	0	0.512406	0.381522	0		0.274257	0	0.01285	0	0.011472	0	0.404891		0.721548	0.525745			ZT14		0.18765	0.0403745	30
ZT14.25		0.33327	0	0.055981	0.538727	0.095042	0	0.373375	0.864987	0.624428	0.028918	0.468227	0.100159	0.018401	0	0.096237	0.044021	0	0	0.242718	0.464013	0.15674		0.311319	0	0	0.017015	0	0	0.607337		0.524762	0.392222			ZT14.25		0.21193	0.0452231	30
ZT14.50		0.104742	0	0.01866	1.33157	0.340567	0	0.3605	0.282061	0.532845	0.37594	0.416202	0.141891	0.110406	0.059375	0.07699	0.014674	0	0.817084	0.350593	0.030934	0.131991		0.244608	0	0	0.017015	0	0	0.753097		0.491965	0.80948			ZT14.50		0.26044	0.0591996	30
ZT14.75		0.019044	0.057241	0	1.28075	0.245525	0	0.424874	0.037608	0.158188	0.130133	0.215533	0.075119	0.018401	0	0.721778	0.220103	0.022163	1.16992	0.503416	0.257785	0.090744		0.363205	0	0.257003	0	0	0	0.680217		0.174921	1.41033			ZT14.75		0.284467	0.071919	30
ZT15		0	0	0	1.1791	0.300966	0.034546	0	0	0	0.072296	0.624303	0.100159	0.128807	0.130626	0.356077	0.044021	0.132979	0.129991	0.359583	0.134048	0.338228		0.163072	0	0.526857	0	0	0	0.44538		0.415437	0.442293			ZT15		0.201959	0.0478602	30
ZT15.25		0.19044	0	0	0.579386	0.079202	0	0	0	0.074931	0	0.572278	0.066772	0.312816	0	0.394572	0.264123	0	0	0.988853	0.164982	0.544465		0.452153	0	1.02801	0	0	0	0.097174		0.240516	1.05149			ZT15.25		0.236739	0.0596293	30
ZT15.50		0.504666	0	0.130621	0.162635	0.166323	0	0	0.263257	0.366331	0.506073	0.557414	0.651031	0.680835	0.095001	0	0.29347	0	0.01857	0.746134	0	0.041247		0.12601	0	0.73246	0	0	0	0.518261		0.426369	1.15163			ZT15.50		0.271278	0.0563113	30
ZT15.75		0.885546	0.02862	0.074641	0.477739	0.221765	0.034546	0.012875	0.639338	0.574473	0.028918	0.505388	0.283783	0.588831	0	0.202098	0.205429	0	0.148561	0.476447	0.44339	0.164989		0.044474	0	0.398355	0	0	0.454545	0.315815		0.535695	0.817825			ZT15.75		0.28547	0.0482523	30
ZT16		0.609408	0	0	0.193129	0.261365	0	0.656624	0.150432	1.00741	0	0.527685	0.275436	0.220811	0	0.211722	0.807043	0	0	1.15067	0.618684	0.659957		1.11926	0	0	0	0	0.587121	0.745		1.02766	0.968038			ZT16		0.393248	0.0734499	30
ZT16.25		0.580842	0	0.01866	0.335434	0.269286	0.023031	0.785374	0.037608	1.03239	0.130133	0.222965	0.208664	0.588831	0.653129	0.279088	0.161409	0.044326	0.854225	0.809061	0.505259	0.346477		0.340968	0	0.822411	0	0	0.454545	1.02842		0.535695	0.876241			ZT16.25		0.398149	0.061703	30
ZT16.50		0.695106	0	0.335884	0.599715	0.49897	0.011515	0.926999	0	0.391308	0.245807	0.505388	0.759536	0.644033	0.831255	0.163603	0.205429	0	1.81987	0.854009	0.257785	0.288731		0.296494	0	0.963763	0	0	0.30303	1.41712		0.491965	1.08487			ZT16.50		0.486406	0.0824467	30
ZT16.75		0.33327	0	0.111961	0.711527	0.158403	0.184247	0.270375	0.864987	0.591125	0.419318	1.10739	0.525833	0.690036	0.570004	0.192474	0.044021	0.066489	1.81987	1.06976	0.835224	0.140241		0.207546	0	0.475456	0	0	0	1.33614		0.666885	0.934657			ZT16.75		0.477575	0.0836435	30
ZT17		0.295182	0.200343	0.373204	1.34174	0.095042	0.356978	0.064375	0.319669	0.591125	0.057837	1.13712	0.642684	0.901647	0.807505	0	0	0.044326	0.185701	0.764114	1.02083	0.197987		0.177896	0	0.167052	0	0	0	1.61147		0.962064	0.717683			ZT17		0.434452	0.0828353	30
ZT17.25		0.361836	0.228964	0.205262	0.965643	0.00792	0.011515	0.115875	0.639338	0.491216	0.072296	1.36752	0.150238	1.23286	1.44876	0.356077	0.264123	0	0.01857	0.782093	1.50547	0.008249		0.007412	0	0.346955	0	0	0	1.15799		1.55242	0.951348			ZT17.25		0.474998	0.0983846	30
ZT17.50		0.028566	0.143102	0.074641	0.559057	0.253445	0.092123	0	1.05303	0.566148	0.144592	1.07767	0.150238	1.24206	1.62688	0.33683	0.190756	0	0.03714	0.934915	0.876469	0		0.6004	0	0.78386	0	0	0.795455	0.583043		0.240516	1.2935			ZT17.50		0.456148	0.0862087	30
ZT17.75		0	0	0	0.660703	0.364328	0	0.450624	1.03422	0.77429	0.101215	0.587142	0.02504	1.08566	0.688754	0.221345	0.190756	0	0.167131	0.41352	0.237162	0.701204		0.511452	0	0.809561	0	0	1.00379	0.769293		0.666885	0.892932			ZT17.75		0.4119	0.0673892	30
ZT18		0.228528	0	0.055981	0.518398	0.403928	0.034546	0.746749	0.338473	0.799267	0.057837	0.966184	0.442367	0.460024	0	0.461938	0.572267	0	0.01857	0.20676	0.051557	0.593961		1.04514	0	0	0.068062	0.240909	0.32197	0.429185		0.327976	1.23508			ZT18		0.354189	0.0624723	30
ZT18.25		0.676062	0	0.317223	0.538727	0.237605	0.149701	0.514999	0.639338	0.591125	0.057837	0.661464	1.0934	0.469224	0	0.471562	0.073368	0	0.167131	0	0.030934	0.569213		0.177896	0	0.167052	0	0.550648	0.700758	0.485869		0.612223	0.484019			ZT18.25		0.347913	0.0531221	30
		Pdf G4 x miR-277 SP																																				Pdf G4 x miR-277 SP
Zeitgeber Time		Fly 1	Fly 2	Fly 3	Fly 4	Fly 5	Fly 6	Fly 7	Fly 8	Fly 9	Fly 10	Fly 11	Fly 12	Fly 13	Fly 14	Fly 15	Fly 16	Fly 17	Fly 18	Fly 19	Fly 20	Fly 21	Fly 22	Fly 23	Fly 24	Fly 25	Fly 26	Fly 27	Fly 28	Fly 29	Fly 30	Fly 31	Fly 32			ZT		MEAN	SEM	N
ZT18.25		0.075715	0.986175	1.14816	1.21827	0.172961	1.6184	0.945653	0	0	0.161551	0	1.06701	0.136559	1.76523		1.22401	1.09558	0.726304	1.23781	1.28225	2.01057	0.881162	2.03019		1.3558	0.615958	0.801676	0.754218	1.53178	0	2.17059	0.047809			ZT18.25		0.902046	0.12245	30
ZT18.50		0	0.884793	0.770683	0.72758	0.720669	1.05622	1.27606	0	0.039047	0.34618	0.082068	0.810926	0.253609	2.85967		1.2535	1.98338	0.133156	0.950238	1.55137	2.06239	0.857347	1.21031		1.27833	0.859476	0.665027	0.251406	1.6339	0.158121	1.96188	0.159363			ZT18.50		0.893223	0.131284	30
ZT18.75		0.018929	1.34562	1.43127	0.592217	1.21072	0.88586	1.45836	0	0	0.253866	0.041034	0.597525	0.48771	1.76523		1.07654	1.47337	0.133156	0.525131	1.48805	1.7722	0.762086	1.14524		0.154949	0.673256	0.628587	0.317565	1.1616	0.158121	1.72534	0.239044			ZT18.75		0.784085	0.108135	30
ZT19		0.795003	0.958525	0.723498	2.16582	1.1819	0.170358	1.44696	0	0	0.300023	0.123102	1.15237	0.370659	0.935569		1.65167	0.963355	0.036315	0.550138	1.09229	2.09348	1.21457	1.36648		0.251792	0.587308	0.519268	0.105855	0.689303	0.045177	1.75317	0.334661			ZT19		0.785954	0.114615	30
ZT19.25		0.435359	1.08756	1.16389	2.01354	0.144134	1.15843	1.83434	0	0	0.023079	0.841198	1.83525	0.663285	1.23566		1.283	1.24669	0.617359	0.462616	0.50657	1.50275	0.881162	1.40552		0	0.601633	0.355288	1.03209	0.638244	0.225887	1.62794	0.972112			ZT19.25		0.859819	0.107439	30
ZT19.50		0.075715	1.62212	1.16389	0.829103	0	1.32879	1.40139	0	0	0.161551	0.718096	1.63608	0.682794	0.529568		1.5042	0.698904	0.83525	0.512628	0.284945	0.694372	0.095261	0.689745		0.871586	0.329466	0.674137	1.00562	0.434006	0.135532	1.4888	1.56175			ZT19.50		0.732177	0.0973634	30
ZT19.75		0	0.617512	1.50991	0.642978	0	0.749574	1.29885	0	0	0	0.410341	2.04866	0.273117	0.86496		0.722607	0.28334	0.157366	0.100025	0.53823	0.228003	0.333413	0.468506		1.33643	0	0.546597	0.886537	0.370181	0	1.07138	0.796813			ZT19.75		0.541844	0.0947096	30
ZT20		0.340716	0.571429	1.17962	0.067682	0	0.596252	1.42418	0	0	0.18463	0.20517	2.78845	0	0.829656		1.44521	0.037779	0.411572	0.137534	0.633212	0.414551	0.452489	1.40552		0.581058	0	0.583037	0.648363	0.242533	0	0.932239	1.32271			ZT20		0.581186	0.114651	30
ZT20.25		0.170358	0.230415	0.550488	0.490694	0	1.75469	1.2191	0	0	0.34618	0	2.06288	0	0.564872		0.471907	0	0.338942	0.587647	0.5224	0.54928	0.214337	0.026028		0.426109	0	0.929216	0.913	0	0	1.21052	1.22709			ZT20.25		0.493538	0.100183	30
ZT20.50		0	0.175115	0.408934	0.778342	0.172961	0.562181	1.05959	0.626714	0	0.115393	0	0.92474	0	0.582524		0.973308	0.528901	1.54945	0.950238	0.284945	0.518188	0.571565	0.377408		1.02653	0	1.25717	0.383725	0	0	0.848755	0.876494			ZT20.50		0.518439	0.0789978	30
ZT20.75		0	0.285714	0	0.626058	0.835976	0.017036	1.02541	0.235018	0	0.207708	0	0	0.195084	0.38835		0.693113	1.56781	2.1426	0.950238	0.902327	0.300549	1.00024	0.039042		0.581058	0.315141	0.974765	0.70129	0	0	0.542646	0.318725			ZT20.75		0.494863	0.094555	30
ZT21		0	0.709677	0.377477	0.778342	0.663015	0.545145	1.12795	0.195848	0	0.369259	0	0	0.253609	0.353045		0.81109	1.43559	2.11839	0.462616	0.649042	0.352368	1.4051	1.13222		1.02653	0.687581	1.24806	0.807145	0.485065	0.180709	0.083484	0.302789			ZT21		0.618705	0.0926312	30
ZT21.25		0	0.903226	1.57282	1.37056	0.547708	1.05622	1.43557	0.274187	0	0.392338	0.082068	0	0.565743	0.441306		0.958561	0.566679	2.91732	0.450113	0.791515	0.207275	0.64301	1.30141		1.00717	0.71623	1.6489	1.32319	0.625479	0.045177	0.027828	0.780876			ZT21.25		0.755082	0.117549	30
ZT21.50		0.227144	1.02304	1.65146	0.676819	0.245027	1.32879	1.75459	0.117509	0.078094	0	0.902749	0.056907	0.72181	2.22418		1.71066	1.43559	2.10628	1.75044	0.443248	0.424914	2.07192	1.58771		1.39454	1.00272	2.08618	1.42904	0.49783	1.92004	0.250452	1.32271			ZT21.50		1.08141	0.132092	30
ZT21.75		0.738217	1.67742	1.17962	1.97969	1.25396	1.26065	1.97106	0.195848	0.780945	0.853912	1.51826	0.085361	2.30199	2.08297		2.71346	2.28561	2.03365	1.6004	2.70698	0.829101	2.5006	1.47059		1.41391	1.16029	1.80377	1.8657	1.48073	1.7845	0.570474	2.03984			ZT21.75		1.53798	0.12567	30
ZT22		0.473216	1.91705	2.28059	2.19966	2.06111	1.17547	2.29008	1.99765	0.234283	1.43088	3.15962	0.853606	2.34101	2.7361		2.72821	2.56895	1.9005	2.52563	2.4062	1.46129	2.31007	2.99323		3.11834	1.21759	2.32304	2.92425	1.73602	3.23018	1.14095	2.58167			ZT22		2.07722	0.143691	30
ZT22.25		3.14215	2.30415	3.19283	2.41963	2.43586	3.54344	2.22172	2.54602	0	3.50796	3.69306	0.697112	2.96528	2.84201		2.43327	3.1734	2.45733	2.23806	2.94444	2.35257	2.90545	3.1494		2.42107	1.97679	2.21372	3.12273	1.48073	3.65936	3.10283	3.29881			ZT22.25		2.61471	0.149544	30
ZT22.50		5.30002	2.25807	2.53224	2.08122	1.72961	2.65758	1.98245	4.07364	0.70285	3.06947	3.32376	2.50391	3.31643	2.41836		2.47751	2.75784	2.66312	2.88822	2.13709	2.75676	2.52441	2.75898		3.50571	3.33763	2.1044	2.79193	1.99132	2.91394	2.56018	2.32669			ZT22.50		2.68151	0.144966	30
ZT22.75		4.58073	2.52535	2.43787	2.04738	2.19083	2.36797	2.29008	5.71876	3.04569	2.60789	3.11859	3.22948	3.74561	2.20653		2.38903	2.62561	2.49364	2.82571	2.0896	2.73604	2.57204	2.70692		3.42824	2.95087	2.29571	2.83162	3.36993	3.25277	2.6854	3.23506			ZT22.75		2.8867	0.139594	30
ZT23		3.25573	2.39631	2.43787	1.89509	4.05016	3.16865	2.77999	5.01371	4.09996	3.09255	2.52359	3.21525	2.75068	2.47132		2.7872	2.3045	2.55417	2.71318	2.07377	2.72567	2.47678	2.66788		2.94402	2.80762	2.48702	2.96394	3.01251	3.20759	2.40712	2.27888			ZT23		2.85209	0.116091	30
ZT23.25		3.97501	2.0553	2.53224	2.16582	3.83396	3.30494	2.16475	4.34783	3.98282	2.44634	2.56463	3.07298	2.69216	2.20653		2.02035	2.34227	2.25154	2.35059	2.29539	2.35257	1.54799	2.42061		2.76971	2.32058	2.20461	3.20212	2.51468	3.04947	2.21233	2.13546			ZT23.25		2.64452	0.122188	30
ZT23.50		4.08859	2.13825	2.53224	1.92893	3.25742	2.28279	2.39262	4.62201	3.63139	2.86176	2.6467	2.8169	2.18494	1.9594		2.2858	2.53117	2.29996	2.60065	2.65949	2.44585	1.02405	3.17543		2.57602	2.49248	2.23194	3.22858	2.65509	3.00429	2.03145	1.9761			ZT23.50		2.61874	0.125759	30
ZT23.75		3.3693	2.03687	2.51652	2.7242	2.99798	2.84497	2.36983	4.23032	3.39711	2.90792	2.48256	2.75999	2.84822	2.27714		2.507	2.8334	2.6147	2.4131	2.13709	2.18675	1.45273	2.1343		3.19582	2.97952	2.15906	2.79193	2.45085	2.89135	1.78099	2.07171			ZT23.75		2.61211	0.0993971	30
ZT00		3.55858	2.00922	2.32778	2.26734	2.79619	4.07155	1.9027	5.2879	3.74854	2.23863	2.8929	2.1767	2.47756	2.24184		2.40377	2.62561	2.90522	2.31308	2.84945	2.52876	2.54823	2.43363		3.04087	2.89357	2.1955	2.739	2.80827	2.66546	1.54445	3.84064			ZT00		2.74443	0.135937	30
ZT00.25		4.08859	1.40092	1.87166	2.38579	2.59441	2.18058	1.80016	3.44692	4.09996	3.53104	2.17481	2.36165	2.28248	2.15358		2.06459	2.05893	2.21523	2.13803	1.21893	1.47165	2.85782	2.74597		4.14488	2.96519	1.88576	2.32881	2.80827	2.82358	1.04355	2.80478			ZT00.25		2.46495	0.14677	30
ZT00.50		4.01287	1.04147	1.65146	2.16582	2.62323	2.50426	1.45836	1.2926	2.69426	4.40803	2.60566	2.43278	1.48264	2.85967		2.22681	1.62448	2.34838	1.93798	1.07646	0.79801	2.73875	2.18636		2.3436	2.59275	1.31183	2.09064	2.6168	3.20759	0.779185	2.39044			ZT00.50		2.18344	0.155425	30
ZT00.75		2.99072	0.626728	1.2268	0.676819	2.34938	2.04429	0.786146	1.52761	0.70285	4.17724	1.70291	2.29051	0.624268	1.62401		1.32724	1.62448	2.3968	0.887722	0.759854	0.259094	2.45296	2.04321		0.600426	2.66438	0.473718	1.98478	1.68496	3.04947	0.250452	1.9761			ZT00.75		1.59286	0.174361	30
ZT01		2.91501	0.43318	0.865052	0.406091	2.00346	1.34583	0.341802	0.509205	0	3.18486	1.62085	1.63608	0.253609	1.23566		0.530895	1.36003	1.94892	0.450113	0.142473	0.093274	1.78614	1.67881		0.154949	1.96247	0.255079	1.81277	1.17437	2.34922	0.13914	1.78486			ZT01		1.14581	0.162422	30
ZT01.25		2.06322	0.267281	0.660585	0.084602	1.75843	0.647359	0.319016	0.744222	0	2.37711	1.18999	1.35154	0.11705	1.07679		0.368677	0.358897	1.64629	0.112528	0.839006	0.020728	1.14313	1.43155		0.27116	1.64733	0.173089	1.62752	0.485065	2.1911	0.041742	1.48207			ZT01.25		0.883236	0.132832	30
ZT01.50		1.70358	0.193548	0.361749	0	1.91698	0.459966	0.113934	0.391696	0	1.52319	1.02585	1.29464	0.039017	0.970874		0.309689	0.170004	1.62208	0	0.300776	0	0.119076	0.989068		0.058106	1.27489	0.01822	0.833609	0.255297	1.35532	0.166968	1.49801			ZT01.50		0.632204	0.114783	30
ZT01.75		0.889646	0.175115	0.314564	0	1.12424	0.221465	0.022787	0.391696	0	0.369259	0.902749	0.526391	0	0.54722		0.058988	0	1.00472	0	0.031661	0	0.119076	0.780843		0.038737	0.744879	0	0.635131	0.02553	0.903546	0.06957	1.17928			ZT01.75		0.369237	0.0729978	30
ZT02		0.094643	0.064516	0.204467	0	0.936869	0.085179	0.091147	0.313357	0	0.34618	0.287238	0.497937	0	0.335393		0	0	0.641569	0	0.047491	0	0.142891	0.156169		0.116212	0.315141	0	1.00562	0	0.361419	0.041742	0.494024			ZT02		0.219307	0.0494279	30
ZT02.25		0.075715	0.036866	0.110098	0	0.504468	0.051107	0.022787	0.274187	0	0.046157	0.348789	0.085361	0	0.264784		0.014747	0	0.423678	0	0.237454	0	0	0.234253		0.154949	0.171895	0	0.27787	0	0.022589	0.06957	0.478088			ZT02.25		0.13018	0.0283746	30
ZT02.50		0	0.018433	0.17301	0.033841	0.259441	0	0	0	0	0	0	0.099587	0.039017	0.035305		0.014747	0	0.472098	0	0	0	0	0.052056		0.058106	0	0	0.052928	0	0.045177	0.013914	0.302789			ZT02.50		0.0556816	0.0198933	30
ZT02.75		0	0.018433	0.031456	0	0.014413	0	0	0	0	0	0.061551	0.014227	0	0.052957		0	0	0.217891	0	0	0.020728	0	0.026028		0.058106	0	0	0.079391	0	0	0.027828	0.50996			ZT02.75		0.0377656	0.018088	30
ZT03		0.037857	0	0	0	0.04324	0	0	0.509205	0	0	0	0.028454	0	0.052957		0	0	0.193681	0	0	0	0	0		0.077474	0	0.03644	0	0.089354	0	0.013914	0.095618			ZT03		0.0392731	0.018007	30
ZT03.25		0	0.009217	0	0	0	0	0.022787	0	0	0	0	0	0	0		0	0	0.02421	0	0	0	0.04763	0		0.13558	0	0	0	0	0	0	0.063745			ZT03.25		0.0101056	0.00512382	30
ZT03.50		0.018929	0	0	0	0.028827	0	0	0	0	0	0	0	0	0		0.044241	0	0.02421	0	0.01583	0.010364	0	0		0.368003	0	0	0	0	0	0	0			ZT03.50		0.0170135	0.0122631	30
ZT03.75		0	0.009217	0.031456	0	0	0	0.03418	0	0	0	0	0	0.019508	0		0.029494	0.018889	0.036315	0	0	0	0	0		0.251792	0	0	0	0	0	0	0			ZT03.75		0.0143617	0.00846767	30
ZT04		0	0.018433	0	0	0	0	0	0	0	0	0	0	0	0		0.058988	0.056668	0.060525	0	0	0	0	0		0.058106	0	0	0	0	0	0	0			ZT04		0.008424	0.00370481	30
ZT04.25		0	0.036866	0	0	0	0	0	0	0	0	0	0	0	0		0.029494	0	0	0	0	0.031091	0	0		0.096843	0	0.03644	0	0	0	0	0			ZT04.25		0.00769113	0.00373358	30
ZT04.50		0	0.064516	0.047185	0	0	0	0	0	0	0	0	0	0	0		0	0	0.02421	0	0	0	0	0		0.096843	0	0.03644	0	0	0	0	0			ZT04.50		0.00897313	0.0041889	30
ZT04.75		0	0.009217	0.031456	0	0	0	0.011393	0	0	0	0	0	0	0		0	0	0.012105	0	0	0	0.071446	0		0.096843	0	0.03644	0	0	0	0.013914	0			ZT04.75		0.00942713	0.00410903	30
ZT05		0	0	0.062913	0	0	0	0	0	0	0	0	0	0	0		0	0	0	0	0.01583	0	0	0		0.038737	0	0.00911	0	0	0	0	0.015936			ZT05		0.00475087	0.00248421	30
ZT05.25		0	0.082949	0.031456	0	0	0	0	0	0	0	0	0	0.019508	0		0	0	0	0	0	0	0	0		0.13558	0	0	0	0	0	0	0			ZT05.25		0.0089831	0.00527536	30
ZT05.50		0	0.009217	0.015728	0	0	0	0	0	0	0	0	0	0	0		0	0	0	0	0.031661	0	0	0		0.174317	0	0	0	0	0	0	0			ZT05.50		0.00769743	0.00586668	30
ZT05.75		0	0	0	0	0.014413	0	0	0	0	0	0	0	0	0		0	0	0	0	0	0	0	0		0.251792	0	0	0	0	0	0	0.015936			ZT05.75		0.0094047	0.00838769	30
ZT06		0	0.009217	0	0	0	0	0.03418	0	0	0	0	0	0.019508	0		0.073735	0	0	0	0	0	0	0		0.077474	0	0	0	0	0	0	0			ZT06		0.00713713	0.00364277	30
ZT06.25		0	0	0	0	0	0	0	0	0	0	0	0	0	0		0	0	0	0	0	0	0	0		0	0	0	0	0	0	0	0.047809			ZT06.25		0.00159363	0.00159363	30
ZT06.50		0	0.018433	0.110098	0	0	0	0	0	0	0	0	0	0	0		0	0	0	0	0	0	0.04763	0.013014		0.13558	0	0	0	0	0	0	0			ZT06.50		0.0108252	0.00584923	30
ZT06.75		0	0.018433	0.17301	0	0	0	0	0	0	0	0	0	0	0		0	0	0	0	0.079151	0.031091	0	0		0.251792	0	0	0	0	0	0	0			ZT06.75		0.0184492	0.01021	30
ZT07		0	0.02765	0.17301	0	0	0.017036	0	0	0	0	0	0	0	0		0	0	0	0	0.047491	0	0	0		0.193686	0	0.02733	0	0	0	0	0			ZT07		0.0162068	0.00855167	30
ZT07.25		0	0	0.015728	0	0.014413	0	0	0	0	0	0	0	0	0		0	0	0	0	0	0.010364	0	0		0.193686	0	0	0	0	0	0.027828	0			ZT07.25		0.00873397	0.00648275	30
ZT07.50		0	0	0	0	0.028827	0	0	0	0	0	0	0	0	0		0	0	0.205786	0	0.047491	0.041455	0.023815	0		0.038737	0	0	0.026464	0.02553	0	0	0.015936			ZT07.50		0.0151347	0.00710794	30
ZT07.75		0	0	0	0	0.100894	0.034072	0	0	0	0	0	0	0	0		0	0	0.04842	0.025006	0	0	0	0		0.116212	0	0	0	0	0	0	0.031873			ZT07.75		0.0118826	0.00531702	30
ZT08		0	0.036866	0.047185	0	0.187374	0	0	0	0	0	0	0.056907	0	0		0	0	0.229996	0.025006	0.031661	0.010364	0.04763	0		0.077474	0	0.01822	0.039696	0.02553	0	0.097398	0.414343			ZT08		0.044855	0.0161958	30
ZT08.25		0	0.018433	0.44039	0	0.08648	0.085179	0.045574	0	0	0	0	0.270309	0.097542	0.070609		0.132724	0	0.544728	0.012503	0.300776	0.031091	0	0		0.213054	0.014325	0.04555	0	0.02553	0	0.375678	1.17928			ZT08.25		0.132992	0.0449029	30
ZT08.50		0	0.018433	0.17301	0	0	0	0.022787	0	0	0	0	0.654432	0.078034	0		0.206459	0	0.411572	0.037509	0.221624	0.020728	0.04763	0		0.213054	0.028649	0.06377	0	0	0	0.459162	0.924303			ZT08.50		0.119372	0.0403769	30
ZT08.75		0	0.184332	0.534759	0	0.345921	0	0.03418	0	0	0	0	0.512164	0.019508	0		0.206459	0	0.302627	0.037509	0.364097	0	0	0		0.077474	0	0	0.661594	0.229768	0	0.960067	1.08367			ZT08.75		0.185137	0.0539895	30
ZT09		0	0.211982	0.975149	0.152284	0.576535	0.051107	0.091147	0	0	0	0	0.910514	0	0		0.412918	0.018889	1.6705	0.025006	1.18727	0.062183	0	0		0.019369	0.028649	0	1.75984	0.548889	0	0.848755	2.42231			ZT09		0.39911	0.116342	30
ZT09.25		0	0.414747	2.20195	0.592217	1.41251	0.017036	0.364589	0	0	0	0.041034	2.3901	0.331643	0.15887		1.7844	0.018889	2.26365	0.687672	1.12395	0.207275	0.547749	0.091098		0.232423	1.21759	0	1.826	0.842481	0.542128	0.918325	2.35857			ZT09.25		0.752896	0.147859	30
ZT09.50		0.227144	0.156682	1.66719	1.03215	2.0467	0.971039	0.774752	0	0	0.046157	0.082068	2.26206	1.03394	0.088261		2.27105	0.075557	1.69471	1.1878	1.58303	0.518188	0.619195	1.05414		0.019369	2.09139	0.05466	1.33642	1.64667	1.28755	2.01753	1.72112			ZT09.50		0.985551	0.143827	30
ZT09.75		0.492145	0.599078	1.80875	2.03046	2.03229	1.53322	1.84573	0	0	0.300023	0.041034	2.68886	1.03394	0.406002		2.58074	0.207782	1.97313	1.38785	2.72281	1.34729	0.881162	2.48569		0.174317	2.66438	0.337068	2.05094	2.25938	2.03298	2.36538	2.07171			ZT09.75		1.4118	0.172619	30
ZT10		1.74144	0.645161	1.77729	3.04569	2.66647	2.58944	2.16475	0	0.390472	0.853912	0.574477	2.26206	1.34608	1.28861		2.21206	0.717794	1.9005	2.56314	2.16875	1.7722	0.976423	2.64185		0.290529	2.5068	0.892776	2.23619	2.82104	3.86266	2.17059	1.64143			ZT10		1.75735	0.170714	30
ZT10.25		3.93716	1.17972	2.15477	3.24873	2.29173	2.94719	1.93688	0.078339	0.859039	2.33095	1.74395	2.30474	2.57511	1.60635		2.09409	1.45448	1.73103	2.51313	2.10543	2.00021	1.73851	2.30349		0.445477	2.6214	1.60335	2.63315	2.59127	3.54642	2.1845	2.10359			ZT10.25		2.09547	0.149444	30
ZT10.50		4.1643	1.70507	2.23341	3.04569	2.23407	2.74276	1.98245	0.744222	2.45998	3.55412	3.32376	2.27628	3.08232	1.94175		2.37428	2.28561	1.81576	2.48812	2.27956	1.89657	1.80995	2.57678		1.49138	2.65005	1.91309	2.43467	2.75721	3.13982	2.04536	1.76892			ZT10.50		2.37391	0.123625	30
ZT10.75		3.21787	1.89862	2.32778	3.06261	2.23407	2.36797	1.97106	2.31101	3.67044	3.85414	3.20066	2.21938	3.66758	2.94793		1.94662	2.41783	1.69471	2.55064	2.34288	2.00021	2.21481	1.69183		3.37013	2.10572	2.04063	2.27589	2.66786	3.27536	1.96188	1.73705			ZT10.75		2.50817	0.115519	30
ZT11		3.29358	1.76958	1.96603	2.94416	2.23407	2.19761	2.00524	3.52526	5.77899	3.94646	3.15962	2.43278	3.23839	2.70079		1.91712	2.34227	1.94892	2.45061	2.34288	2.0313	2.78638	2.00416		4.41604	2.29194	2.20461	2.47436	2.55297	2.91394	2.07319	1.94422			ZT11		2.66292	0.158612	30
ZT11.25		3.12323	1.81567	1.9503	2.69035	2.63765	2.0954	2.085	3.56443	6.16946	3.30025	2.66721	2.27628	3.29692	2.71845		1.84339	2.13449	1.83997	2.60065	2.50119	2.11421	2.52441	2.03019		5.01646	2.10572	2.20461	2.63315	2.60403	3.34312	2.2819	2.18327			ZT11.25		2.67838	0.170994	30
ZT11.50		3.00965	1.80645	2.23341	2.91032	2.70972	2.19761	2.14196	4.11281	6.32565	3.66951	2.99549	2.10556	3.78463	2.24184		2.41852	2.19116	1.9126	2.21305	2.34288	2.07275	2.47678	1.91307		4.82278	2.46383	2.25016	2.64638	2.96145	3.09465	2.14276	2.00797			ZT11.50		2.73918	0.178591	30
ZT11.75		2.5743	1.92627	2.07613	3.04569	2.83943	2.47019	2.0736	4.26949	7.0285	3.41565	2.83135	1.99175	3.64807	2.48897		2.10883	1.9456	1.98523	2.75069	2.02628	2.16603	2.21481	2.04321		4.86151	2.57843	2.32304	2.92425	2.75721	3.56901	2.10102	2.15139			ZT11.75		2.77286	0.196923	30
ZT12		3.04751	2.07373	2.21768	2.99492	2.72413	2.62351	2.085	3.95613	6.24756	3.11562	3.18014	2.51814	3.9602	2.55958		2.33004	1.96449	1.74313	2.71318	2.23207	2.26966	2.52441	2.29047		5.03583	2.29194	2.35037	2.88455	2.88486	2.41699	2.42104	2.18327			ZT12		2.79467	0.171504	30
ZT12.25		3.91823	2.96774	2.87826	3.92555	3.79072	2.93015	3.01925	6.65883	7.80945	4.5465	3.83668	3.21525	4.76005	2.93027		2.7872	4.0612	2.65101	3.43836	2.9761	2.68422	3.78662	2.73295		6.1011	3.20871	2.79676	4.00926	3.15292	3.16241	2.64366	2.94821			ZT12.25		3.67759	0.226179	30
ZT12.50		4.33466	3.49309	2.64234	4.11167	3.8772	2.79387	3.01925	6.14963	7.53612	5.40041	3.611	3.55669	4.643	2.24184		3.11164	3.72119	2.82048	3.33833	3.05525	2.85004	4.69159	2.88912		5.71373	3.6671	2.78765	4.19451	3.28057	3.47865	2.9776	2.48606			ZT12.50		3.74914	0.217119	30
ZT12.75		3.67216	3.06912	2.53224	3.65482	4.06457	2.23169	2.75721	5.56208	7.88754	4.3388	4.28806	3.08721	3.78463	2.48897		2.72821	3.13563	2.50575	3.16329	2.62783	2.71531	3.81043	2.61583		3.27329	3.4952	2.98807	4.3136	3.0508	2.9817	2.60192	2.40638			ZT12.75		3.39441	0.206099	30
ZT13		2.76358	3.59447	2.53224	3.36717	3.2286	1.99319	3.79401	3.76028	3.94377	2.72329	4.16496	3.14412	3.90168	2.82436		2.72821	3.07896	2.34838	2.98825	2.64366	2.60131	3.19124	3.31858		0.813481	3.75304	3.09739	3.83725	2.97422	2.80099	2.85237	1.38645			ZT13		3.00498	0.135097	30
ZT13.25		1.13572	3.35484	2.43787	2.57191	1.98905	2.87905	2.92811	2.93772	1.52284	2.07708	3.50841	2.33319	3.23839	2.48897		2.97891	4.09898	1.82787	2.82571	2.13709	2.45621	3.11979	2.70692		0.348635	3.18006	2.54168	4.12835	2.99974	2.05557	2.60192	1.11554			ZT13.25		2.55087	0.151808	30
ZT13.50		0.246072	3.10599	1.54137	1.75973	0.216201	2.70869	2.15335	2.27184	0.468567	0.830833	3.30324	2.00597	2.26297	2.80671		2.507	1.7756	1.21051	2.30057	1.86797	1.79293	1.35747	2.83706		0.40674	1.33219	1.31183	0.965928	2.60403	1.6038	2.53235	0.207171			ZT13.50		1.74316	0.163449	30
ZT13.75		0.227144	2.65438	0.251651	0.186125	0.072067	1.07325	1.39	1.01841	0.117142	0.53081	2.91342	0.540617	1.05345	2.71845		1.17977	1.51114	0.472098	2.11303	0.664873	1.90693	0.309598	1.99115		0.019369	0.429738	0.783456	0.105855	1.35308	0.971312	1.60011	0.063745			ZT13.75		1.00741	0.155741	30
ZT14		0.1325	2.47005	0.424662	0.169205	0.115307	0.596252	0.8659	0.195848	0.117142	0.461574	2.99549	0	1.07296	1.46514		0.427666	0.793351	0.169471	1.80045	0.759854	2.18675	0.309598	0.572618		0.174317	0.34379	0.983875	0.132319	0.765892	0.112943	1.12704	0.302789			ZT14		0.734825	0.138731	30
ZT14.25		0.056786	2.19355	0.157282	0.541455	0	0.76661	0.694998	0	0	0	1.10792	0	0.663285	1.1827		0.235953	0.094447	0.266312	1.28782	0.712363	2.11421	1.02405	0.078084		0	1.07435	0.592147	0.052928	0.229768	0	1.16878	0.079681			ZT14.25		0.545849	0.112904	30
ZT14.50		0	1.93548	0.157282	0.456853	0.100894	0.545145	0.524097	0	0	0.34618	0.492409	0	0.351151	0.70609		0	0.188893	0.169471	0.650163	0.696533	2.1453	0.785901	0.026028		0	0.18622	0.874556	0.132319	0.02553	0	0.264366	0.063745			ZT14.50		0.394154	0.0957103	30
ZT14.75		0.018929	1.76037	0.235923	0.135364	0.028827	0.374787	0.797539	0	0	0.253866	0.677062	0	0.60476	0.211827		0	0.188893	0.229996	0.150038	0.569891	2.00021	0.166706	0.052056		0.019369	0.415413	0.364398	0.052928	0.102119	0	0.27828	0.031873			ZT14.75		0.324047	0.0870888	30
ZT15		0	1.70507	0.094369	0.101523	0.446815	0.357751	0.170901	0	0	0.230787	0.061551	0	0.214592	0.123566		0.206459	0.340008	0.02421	0.412603	0.744024	1.83439	0.64301	0		0.116212	0.028649	1.05676	0.119087	0.063824	0.067766	0.403506	0			ZT15		0.318914	0.0852871	30
ZT15.25		0	1.30876	0.235923	0.050761	0.317094	0.954003	0.877293	0	0	0.069236	0	0	0.097542	0.070609		0.530895	0.321118	0.181576	0.562641	0.316606	0.88092	0.404858	0.390422		0.077474	0.286492	1.35738	0.21171	0.063824	0.045177	0.333936	0.079681			ZT15.25		0.334198	0.0698645	30
ZT15.50		0.037857	1.13364	0	0.084602	0.201787	0.238501	0.478523	0	0.234283	0.276944	0	0.028454	0.585252	0.017652		0.073735	0.075557	0.254207	0.712678	0.063321	0.54928	1.16694	0.754815		0	0.229194	1.39382	0.039696	0.204238	0.067766	0.20871	0.031873			ZT15.50		0.304778	0.0696254	30
ZT15.75		0.018929	1.43779	0.70777	0.135364	1.16748	0.494037	0.615244	0	0	0.023079	0	0.128041	0.643777	0.017652		0.044241	0.245561	0.278417	0.425106	0.807345	0.331641	0.309598	0.06507		0.329266	0.028649	1.52136	0.224942	0	0.067766	0.166968	0			ZT15.75		0.34117	0.077322	30
ZT16		0.189286	1.46544	1.66719	0.084602	0.663015	0.255537	0.159508	0	0.078094	0.276944	0.143619	0	0.526726	0		0	1.0578	0.121051	0.412603	1.12395	1.06747	0.904977	0.182197		0.213054	0.687581	2.24105	0.238174	0.268062	0	0.904411	0.207171			ZT16		0.50465	0.103556	30
ZT16.25		0.075715	1.21659	1.47845	0.152284	0.374748	0.289608	1.02541	0	0	0.230787	0	0.028454	0.253609	0.035305		0.2507	1.22781	0.266312	0.700175	0.427418	0.953467	0.023815	0.377408		0.019369	0.401089	2.41414	0.344029	0.089354	0.090355	0.918325	0.239044			ZT16.25		0.463459	0.101918	30
ZT16.50		0.113572	1.30876	0.692042	0.287648	0.230614	0.272572	0.410163	0	0	0.115393	0	0.085361	0	0		0.870078	0.623347	0.290522	0.362591	0.933988	1.24365	0.976423	0.221239		0.038737	0.128921	2.04974	0.198478	0.140414	0	0.375678	1.30677			ZT16.50		0.442557	0.0936998	30
ZT16.75		0.1325	1.04147	1.05379	0.778342	0	0.32368	0.558277	0	0	0.207708	0	0.298762	0.039017	0		0.781596	1.60559	1.10156	1.02526	1.32974	1.28511	1.54799	0.312337		0.309897	0.329466	2.05885	0.185246	0.306357	0.271064	0.862669	1.40239			ZT16.75		0.638289	0.106509	30
ZT17		0	0.995392	1.17962	0.575296	0.028827	0.988075	0.706392	0	0	0.369259	0.041034	0.227628	0.058525	0		0.958561	1.19003	0.702094	1.35034	0.886497	1.52347	1.04787	0.273295		0.038737	1.48976	2.16817	0.264638	0.370181	0.158121	1.4888	1.56175			ZT17		0.688079	0.112032	30
ZT17.25		0.056786	1.05069	1.02233	1.25212	0	0.868825	1.27606	0	0.078094	0.046157	0.389824	0.071134	0.877877	0.617829		0.81109	1.09558	0.387362	0.837709	2.18458	1.69966	0.952608	0.143155		0.13558	1.21759	2.0133	0.754218	1.1999	0.112943	2.14276	0.924303			ZT17.25		0.807335	0.118359	30
ZT17.50		0.208215	1.02304	0.629129	1.52284	0.590948	0.817717	1.53811	0	0	0.115393	0.779647	0.113814	0.994928	1.37688		0.693113	1.64337	0.677884	1.02526	1.96296	1.44056	0.762086	0.325351		0.445477	0.658931	2.14995	0.27787	1.91473	0.090355	2.53235	0.733068			ZT17.50		0.901466	0.124994	30
ZT17.75		0.208215	1.09677	0.990878	1.75973	0.417988	0.783646	1.2077	0	0	0.092315	0.533443	0.48371	0.643777	2.27714		0.737354	1.75671	0.387362	0.950238	1.53554	1.2022	1.4051	0.286309		0.077474	0.587308	1.57602	0.172015	2.00408	0	1.60011	1.13147			ZT17.75		0.863487	0.120316	30
ZT18		0.113572	0.847926	1.88739	1.09983	0	0.477002	1.27606	0	0.039047	0.207708	0.061551	1.50804	0.409676	2.18888		0.840584	1.75671	1.02893	1.27532	0.933988	1.72039	1.0955	1.28839		0.058106	0.315141	1.33916	0.42342	1.68496	0	1.55837	0.159363			ZT18		0.853167	0.12384	30
ZT18.25		0.075715	0.986175	1.14816	1.21827	0.172961	1.6184	0.945653	0	0	0.161551	0	1.06701	0.136559	1.76523		1.22401	1.09558	0.726304	1.23781	1.28225	2.01057	0.881162	2.03019		1.3558	0.615958	0.801676	0.754218	1.53178	0	2.17059	0.047809			ZT18.25		0.902046	0.12245	30
		miR-277 SP Control																																				miR-277 SP Control
Zeitgeber Time		Fly 1	Fly 2	Fly 3	Fly 4	Fly 5	Fly 6	Fly 7	Fly 8	Fly 9	Fly 10	Fly 11	Fly 12	Fly 13	Fly 14	Fly 15	Fly 16	Fly 17	Fly 18	Fly 19	Fly 20	Fly 21	Fly 22	Fly 23	Fly 24	Fly 25	Fly 26	Fly 27	Fly 28	Fly 29	Fly 30	Fly 31	Fly 32			ZT		MEAN	SEM	N
ZT18.25		0.785647	0.452105	1.89605	1.62677	1.857	0.051467	1.5726	0.61287		0.451375	0.914132	0.070413	1.09347	0		0.571138	0.440044		0.410065			0.018886	0.239941		0.039085	0.394033	1.15219	0.47011	0.618174	0.850565	2.31733	0.376932			ZT18.25		0.741631	0.126317	26
ZT18.50		0.879456	1.07375	1.31608	1.2317	1.3306	0.1544	1.23457	0.674157		0.793325	0.659374	0.478806	0.179748	1.08055		0.507679	1.12211		0.410065			0.169972	0.147656		0.586281	0.351815	1.12687	0.017411	0.63878	0.77724	2.12816	0.942329			ZT18.50		0.769727	0.0955947	26
ZT18.75		0.422139	0.621645	1.00379	1.2317	0.935809	0	0.970018	0.735444		0.588155	0.749288	0.732291	0.823847	0.933202		1.07882	0.858086		0.801491			0.698772	0.036914		1.25073	0.295525	0.62041	0.104469	0.947867	0.659921	1.8917	0.150773			ZT18.75		0.736262	0.0819085	26
ZT19		0.199343	0.565131	0.713808	1.25494	1.4622	0	1.0582	0.715015		1.39516	0.524502	0.098578	0.074895	0.654879		0.977281	1.07811		0.633737			0.585458	0.350683		1.3289	0.633268	0	0.713871	0.535751	0.439947	1.67888	0.11308			ZT19		0.684062	0.093523	26
ZT19.25		0.175891	0.508618	0.780727	0.627469	1.30136	0.694802	1.89594	1.20531		0.916427	1.22883	0.197155	1.12343	0.180092		1.63726	2.06821		0			0.415486	0.166113		1.70022	0.562905	0.785009	1.32327	0.556357	0.645256	0.673918	0.245006			ZT19.25		0.831349	0.112342	26
ZT19.50		0.562852	0.254309	1.04841	0.58099	1.08203	1.36387	1.29336	0.715015		1.39516	1.3637	0.28165	0.883763	0.08186		1.43419	1.78218		0			0.736544	0		2.1497	0.773994	1.06356	0.504933	0	0.498607	0.153701	0.094233			ZT19.50		0.773023	0.116571	26
ZT19.75		0.527674	0.169539	0.468436	0.232396	0.979675	1.13227	1.27866	0.939734		1.10792	1.5735	0.408393	0.224685	0.130976		1.5865	1.82618		0.27959			1.41643	0.166113		1.4657	0.520687	0.848316	0.713871	0	0.131984	0	0.11308			ZT19.75		0.701628	0.111782	26
ZT20		1.3485	0.423849	0.044613	0	0.906565	1.95574	1.80776	1.02145		0.424019	1.82826	0.591466	0.074895	1.42436		1.20574	1.51815		0.372787			0.717658	0.36914		1.36799	0.956938	0.35452	0.174115	0	0.219974	0	0.207312			ZT20		0.742915	0.124642	26
ZT20.25		1.98171	0	0	0	0.409417	1.28667	1.01411	0.367722		0.424019	1.52855	0.577383	0.104853	0.720367		1.5738	1.38614		0.186393			0.75543	0.424511		0.93805	0.999156	0.582426	0.504933	0	0.850565	0	0.094233			ZT20.25		0.642709	0.110538	26
ZT20.50		1.55957	0.452105	0	0.046479	0.862699	1.02934	1.21987	0.551583		0.424019	1.66342	0.521053	0.059916	0.900458		0.888438	1.12211		0.782852			1.37866	0.387597		0.683995	0.956938	0.316536	0.731283	0	0.542602	0	0.753864			ZT20.50		0.685976	0.0930382	26
ZT20.75		0.949812	0.805312	1.62837	0.859865	0.906565	0.977869	1.41094	1.81818		0.451375	1.63345	0.830869	0.419413	2.19384		1.09151	0.792079		1.64026			1.11426	0.129199		0.449482	1.82944	0.468473	1.30586	0.164846	0.879894	0	0.414625			ZT20.75		0.967915	0.113838	26
ZT21		1.18433	0.678158	0.847647	1.46409	0.848077	0.926402	0.705467	0.980592		0.807003	0.749288	0.830869	0.029958	1.6372		1.09151	0.660066		0.242311			0.868744	0.092285		0.527653	1.77315	0.8863	0.957632	0.329693	0.74791	0.094585	1.22503			ZT21		0.814844	0.0862395	26
ZT21.25		1.25469	1.96383	0.423823	0.929584	1.79851	1.20947	1.64609	0.939734		0.834359	1.66342	0.380228	0.494308	1.65357		1.01536	0.660066		1.19292			0.528801	0.129199		1.38753	1.35097	0.949607	0.800929	1.31877	1.48116	0.934027	0.490011			ZT21.25		1.05504	0.0955596	26
ZT21.50		2.06379	1.38457	0.133839	0.720428	1.50607	0.257334	1.95473	0.980592		2.06538	1.48359	1.22518	0.599161	1.85003		1.37073	1.0121		2.14352			0.491029	0.203027		1.70022	1.81537	1.06356	1.14916	2.26664	2.72767	1.47789	1.16849			ZT21.50		1.339	0.133065	26
ZT21.75		2.01689	1.75191	1.53915	1.69649	1.40371	1.0036	1.80776	0.796731		0.943783	0.98906	0.323898	1.24326	1.78455		1.71341	1.21012		1.50979			2.5118	0.830565		1.8761	2.12496	1.67131	1.75856	2.36967	2.62502	2.22275	2.52544			ZT21.75		1.62501	0.115929	26
ZT22		2.18105	1.90732	2.56525	1.2317	1.43296	1.28667	2.05761	0.572012		1.10792	2.08302	0.690044	2.17196	2.2757		2.11956	2.20022		1.95713			2.70066	1.38427		2.34512	2.19533	1.67131	1.82821	1.85452	2.68368	2.89667	2.37467			ZT22		1.91441	0.117092	26
ZT22.25		2.06379	2.47245	2.47602	1.90565	2.89516	2.80494	2.1164	0.694586		0.314594	2.98217	1.14068	2.02217	2.32482		2.11956	2.17822		2.12488			2.3796	1.47656		3.55677	2.11089	2.24107	1.58445	1.09211	2.44904	2.97943	2.84584			ZT22.25		2.12892	0.145148	26
ZT22.50		2.28659	1.61062	2.23065	1.99861	2.69045	2.31601	1.91064	0.490296		0.424019	1.93316	2.29545	1.61773	2.60314		1.87841	1.58416		1.137			2.62512	2.38095		1.83701	1.82944	3.30463	2.01973	1.66907	2.65435	2.60109	2.45006			ZT22.50		2.01455	0.127452	26
ZT22.75		2.60319	2.03447	2.72139	2.32396	2.01784	2.72774	2.48383	0.224719		0.191492	2.35277	2.83059	2.75614	3.30714		1.92918	1.43014		0.764212			1.64306	2.65781		2.22787	1.77315	2.34237	2.22867	1.40119	2.61035	1.44242	2.12967			ZT22.75		2.04444	0.151753	26
ZT23		2.06379	1.99209	1.73991	1.95213	2.39801	2.98508	1.86655	0.429009		0.875393	2.51761	2.52077	3.04074	1.81729		2.10687	1.54015		2.46039			3.26723	2.80546		2.22787	2.54714	2.35503	2.14161	2.59633	2.18507	1.44242	2.69506			ZT23		2.17573	0.125127	26
ZT23.25		1.91135	1.80842	2.31988	2.3472	2.57348	2.29027	2.33686	0.755873		1.79182	2.02308	3.37981	2.35171	2.30845		1.84034	1.14411		1.36067			1.79415	3.63603		2.03244	1.77315	2.13978	1.30586	2.28724	1.49582	1.26507	2.33698			ZT23.25		2.02346	0.123563	26
ZT23.50		2.36867	2.10511	1.94067	1.46409	2.57348	2.62481	2.17519	1.1236		1.31309	2.18792	2.35178	2.75614	2.12836		2.08148	1.10011		2.14352			1.8508	2.93466		2.38421	2.3642	1.96252	3.46489	2.59633	2.00909	1.91535	2.41236			ZT23.50		2.16663	0.104854	26
ZT23.75		1.74719	1.97796	2.18604	1.67325	2.38339	2.93361	2.33686	0.858018		0.601833	2.77237	2.901	2.47154	1.89915		2.46224	1.87019		2.75862			1.60529	2.78701		2.22787	2.2094	2.24107	3.36042	2.18422	2.40504	2.6602	2.77045			ZT23.75		2.2417	0.121098	26
ZT00		2.05206	1.73778	2.766	1.69649	2.48574	2.98508	2.26337	2.0429		1.13528	2.00809	2.46444	2.51648	1.99738		2.13225	1.93619		2.01305			2.30406	2.25175		2.46238	1.92795	2.22841	2.83807	2.59633	2.2584	2.93214	2.97776			ZT00		2.26961	0.0856342	26
ZT00.25		2.27486	2.44419	2.43141	1.90565	2.22255	2.52187	1.63139	1.59346		1.4909	1.87322	2.47852	2.26183	2.12836		2.00533	2.68427		2.87046			2.05855	2.71318		2.05198	2.04053	1.83591	2.69878	2.26664	2.33172	2.95578	2.4689			ZT00.25		2.24001	0.0760013	26
ZT00.50		2.01689	2.27465	2.67678	1.97537	2.09095	2.59907	1.91064	3.35036		1.83285	2.39772	2.54894	2.05213	2.47217		2.32263	2.53025		2.66542			2.43626	3.39609		2.1497	2.37827	1.87389	2.75102	3.17329	2.24373	2.28186	2.37467			ZT00.50		2.41445	0.081796	26
ZT00.75		1.78236	2.18988	2.29757	1.78945	1.44758	1.90427	1.44033	1.71604		1.51826	1.94815	2.08421	2.00719	2.11198		2.28455	2.06821		2.46039			2.32295	2.71318		1.62204	1.71686	1.72195	2.5769	2.61694	1.34917	2.23457	2.33698			ZT00.75		2.01008	0.0753731	26
ZT01		1.53612	2.17576	1.80683	0.906344	0.848077	1.95574	1.45503	1.24617		1.69607	1.60348	1.87298	1.87238	2.14473		1.48496	1.76018		2.32992			2.26629	2.54706		1.34845	1.745	1.49405	1.77597	2.28724	0.733245	1.72618	2.41236			ZT01		1.73195	0.0931347	26
ZT01.25		1.20779	1.9497	2.0522	0.488032	0.643369	1.3896	0.984715	1.08274		1.83285	1.78331	1.78848	1.58778	1.53896		1.2692	1.43014		1.6589			2.15298	1.8457		1.05531	1.68871	1.46873	1.88044	2.143	0.571931	0.886734	2.24274			ZT01.25		1.48554	0.0983808	26
ZT01.50		1.0319	1.92145	1.383	0.371834	0.497149	0.720535	0.999412	1.94076		1.76446	1.60348	2.23912	1.52786	0.867714		0.977281	0.924092		0.521901			1.64306	1.25508		0.820793	1.29468	1.608	1.23622	2.20482	0.02933	0.461102	1.96005			ZT01.50		1.22327	0.117376	26
ZT01.75		0.86773	1.73778	0.869953	0.209156	0.321684	0.308801	1.01411	1.28703		1.28573	1.24382	1.366	1.07849	0.442043		0.964589	0.528053		0.615098			1.47309	0.461425		0.625366	1.08359	1.02558	1.00987	1.7721	0.146649	0.18917	1.69619			ZT01.75		0.908581	0.0968776	26
ZT02		0.469043	1.76604	0.557662	0.185917	0.043866	0.1544	0.85244	1.00102		1.27206	0.749288	1.29559	1.27322	0.294695		1.37073	0.638064		0.447344			1.68083	0.682909		0.371311	0.900647	0.759686	0.557168	1.17453	0	0.130054	1.33811			ZT02		0.767947	0.0997914	26
ZT02.25		0.304878	1.52585	0.200758	0.278875	0.029244	0.1544	0.396825	0.837589		1.05321	1.07898	0.633714	1.06351	0.180092		0.329991	0.220022		0.074557			1.43532	0.092285		0.820793	0.59105	0.911623	0.504933	0.576963	0	0.011823	0.565398			ZT02.25		0.533564	0.0864051	26
ZT02.50		0.164165	0.861825	0.089226	0.139438	0	0.051467	0.220459	1.24617		0.629189	0.434587	0.521053	0.704014	0.049116		0.12692	0.066007		0.055918			0.849858	0.073828		0.351769	0.239234	0.202583	1.20139	0.494539	0	0.011823	0.77271			ZT02.50		0.367588	0.0733892	26
ZT02.75		0.175891	0.819441	0	0	0	0	0.176367	0.20429		1.06689	0.629402	0.070413	0.359497	0		0.12692	0.044004		0.111836			0.339943	0.018457		0.039085	0.098508	0.012661	0.34823	0.309087	0	0.011823	0.584244			ZT02.75		0.213346	0.0551439	26
ZT03		0.046904	0.480362	0	0.046479	0	0	0.102881	0.326864		0.848037	0.134872	0	0.029958	0		0.025384	0		0			0.075543	0.055371		0.078171	0.098508	0	0.313407	0.020606	0	0	0.207312			ZT03		0.111179	0.0379527	26
ZT03.25		0.046904	0.240181	0	0	0	0	0.088183	0.674157		0.656545	0.344673	0.070413	0.029958	0		0	0		0			0.188857	0		0	0.816212	0	0	0	0	0.035469	0.094233			ZT03.25		0.126376	0.0459869	26
ZT03.50		0.011726	0.324951	0	0	0	0	0	0.551583		0.724935	0.089915	0.042248	0	0		0.012692	0		0			0	0		0	0	0	0.034823	0	0.02933	0.070939	0			ZT03.50		0.0728132	0.0354052	26
ZT03.75		0	0.08477	0	0	0	0	0	0.572012		1.31309	0.029972	0	0	0		0.012692	0		0.037279			0	0		0	0	0	0.017411	0	0	0	0.169619			ZT03.75		0.0860325	0.0540323	26
ZT04		0.035178	0	0	0	0	0	0	0.837589		0.642867	0	0	0	0		0	0		0			0	0		0	0.028145	0	0	0	0	0	0.075386			ZT04		0.0622756	0.0396467	26
ZT04.25		0.011726	0	0	0	0	0	0	0.735444		0.218848	0	0	0	0		0	0		0.037279			0	0		0	0	0	0	0	0.02933	0	0.282699			ZT04.25		0.0505895	0.0304968	26
ZT04.50		0	0	0	0	0	0	0	0.347293		0.164136	0	0	0	0		0	0		0			0	0		0.039085	0	0	0	0	0	0	0.037693			ZT04.50		0.0226233	0.0145282	26
ZT04.75		0.023452	0	0	0	0	0	0	0.837589		0.670223	0	0	0	0		0	0		0			0	0		0	0	0	0	0	0	0	0.094233			ZT04.75		0.0625191	0.0403553	26
ZT05		0.035178	0.042385	0	0	0	0	0	0.40858		0.424019	0	0	0	0		0	0		0.093197			0	0		0	0	0	0	0	0	0.011823	0.05654			ZT05		0.0412201	0.022105	26
ZT05.25		0.035178	0	0	0	0	0	0	0.224719		0.314594	0	0.014083	0	0		0	0		0			0	0		0	0	0	0	0	0	0	0			ZT05.25		0.0226375	0.0145486	26
ZT05.50		0.046904	0	0	0	0	0	0	0.531154		0.629189	0	0	0	0		0	0		0			0	0		0	0	0	0	0	0	0	0			ZT05.50		0.0464326	0.0309875	26
ZT05.75		0.046904	0	0	0	0	0	0	0.102145		1.1216	0	0	0	0		0	0		0			0	0.018457		0	0	0	0	0	0	0	0			ZT05.75		0.0495809	0.0430928	26
ZT06		0.011726	0	0	0	0	0	0	0.347293		1.23102	0.029972	0	0.074895	0		0	0		0			0	0		0	0	0	0	0	0	0	0			ZT06		0.0651888	0.0485511	26
ZT06.25		0	0	0	0	0	0	0	0.449438		0.902749	0	0	0.014979	0.098232		0	0		0			0	0.092285		0	0	0	0	0	0	0.047293	0			ZT06.25		0.0617298	0.037998	26
ZT06.50		0	0	0	0	0	0	0	0.306435		0.492409	0	0	0	0		0.266531	0		0			0	0		0	0	0	0.069646	0	0	0.153701	0.150773			ZT06.50		0.0553652	0.0241443	26
ZT06.75		0	0	0	0	0	0	0	0.490296		0.13678	0	0	0.059916	0		0.253839	0		0.037279			0	0		0	0	0	0	0	0	0.035469	0.131926			ZT06.75		0.0440579	0.0213652	26
ZT07		0	0	0	0.02324	0	0	0	0.306435		0.410341	0	0	0	0		0.469603	0		0			0	0		0	0.028145	0	0.034823	0	0	0.047293	0.05654			ZT07		0.0529392	0.0253566	26
ZT07.25		0.046904	0	0	0.255636	0	0.0772	0.058789	0.490296		0.355629	0	0	0	0		0.736134	0		0			0.037771	0		0	0.26738	0	0.052234	0	0	0.047293	0.094233			ZT07.25		0.0969038	0.0356982	26
ZT07.50		0.187617	0.070641	0	0.046479	0	0	0.058789	0.449438		0.314594	0.029972	0	0.404434	0.147348		0.609214	0		0			0.339943	0.129199		0	0.830284	0.012661	0.087057	0.762415	0.322628	0	0.245006			ZT07.50		0.194143	0.0480203	26
ZT07.75		0.175891	0.226053	0	1.39438	0.248574	0.205867	0.088183	0.449438		0.437697	0.1049	0	0.883763	0.261952		0.824978	0.220022		0			0.528801	0		0	1.1821	0	0	0.906656	0.909224	0.047293	0.753864			ZT07.75		0.378832	0.0812063	26
ZT08		0.257974	0.621645	0	1.44085	0.438661	0.463201	0.823045	0.715015		1.08056	0.179829	0.028165	1.01857	0.736739		1.35804	0.528053		0.447344			0.830973	0.018457		0	1.39319	0.025323	0.069646	1.40119	1.17319	0.295578	1.39465			ZT08		0.643843	0.099696	26
ZT08.25		0.480769	1.07375	0.579969	2.02184	0.789589	1.3124	1.29336	0.490296		0.642867	0.869174	0.478806	1.4979	1.3425		1.76418	0.374037		1.99441			1.4542	0		0.195427	2.0546	0.79767	1.61927	1.4218	1.40783	1.74982	1.92235			ZT08.25		1.13957	0.120067	26
ZT08.50		0.902908	1.34219	1.82913	2.06832	1.41834	2.67627	1.41094	0.531154		0.34195	1.3637	1.88706	1.82744	1.65357		1.5865	0.572057		1.41659			1.81303	0.221484		1.07485	1.97017	2.07647	2.15903	1.56604	1.84778	1.69071	2.16736			ZT08.50		1.51596	0.118756	26
ZT08.75		1.3485	1.2009	2.766	1.81269	1.66691	1.93	1.82246	0.551583		1.8055	1.049	1.94339	1.8574	1.76817		1.43419	0.814081		2.21808			1.4542	0.682909		1.48524	1.81537	1.92454	2.38537	2.45209	2.08242	1.51336	2.24274			ZT08.75		1.69335	0.10577	26
ZT09		1.84099	1.28567	2.45371	1.99861	2.17868	1.77561	1.6167	1.47089		1.60033	0.974075	3.16857	1.87238	2.40668		1.51034	1.87019		2.1808			1.60529	2.08564		2.22787	2.02646	1.78526	2.52467	2.59633	2.2584	1.79712	2.7516			ZT09		1.99472	0.0949836	26
ZT09.25		1.54784	1.63888	2.29757	1.71973	1.98859	1.41534	1.95473	0.898876		1.27206	1.39368	2.16871	1.7825	1.96464		1.31996	2.22222		2.06897			1.983	3.10078		1.79793	1.73093	1.54469	2.26349	2.03998	1.90644	1.80894	2.12967			ZT09.25		1.84462	0.08401	26
ZT09.50		1.41886	2.31704	2.31988	1.65001	1.91549	1.95574	1.30805	1.30746		1.55929	1.70838	1.88706	2.03715	1.68631		1.51034	2.09021		2.32992			1.96412	2.63935		1.97381	1.71686	1.49405	2.05456	1.95755	1.99443	1.57248	1.52657			ZT09.50		1.84211	0.0666748	26
ZT09.75		1.67683	2.02034	2.29757	1.76621	1.88624	2.0072	1.73427	1.32789		1.10792	1.67841	2.02788	1.61773	1.83366		1.56111	2.37624		2.25536			2.22852	3.02695		2.07153	1.745	1.74728	2.31573	2.03998	2.11175	1.65524	2.14851			ZT09.75		1.93328	0.074796	26
ZT10		1.77064	2.03447	2.63217	1.67325	2.12019	1.67267	1.66079	2.16547		1.4909	1.64843	2.02788	1.63271	1.83366		1.44688	1.71617		1.90121			1.88857	2.51015		1.66113	1.8013	1.65865	2.50725	2.143	2.18507	1.59612	1.92235			ZT10		1.8962	0.0621551	26
ZT10.25		1.44231	1.90732	2.31988	1.69649	1.94473	1.59547	1.66079	1.45046		1.42251	1.85824	2.0983	1.52786	1.86641		1.63726	1.93619		2.21808			1.54863	2.51015		1.95427	1.75908	1.43074	2.07197	2.20482	1.99443	1.66706	1.63965			ZT10.25		1.82166	0.0580995	26
ZT10.50		1.6182	2.35942	2.63217	2.25424	2.00322	1.74987	1.6167	1.51175		1.46355	1.69339	1.98564	1.72259	2.06287		1.66265	2.17822		2.12488			1.73749	2.93466		1.85656	1.88573	1.7726	2.35055	2.4933	2.33172	1.8917	2.01659			ZT10.50		1.99655	0.0715435	26
ZT10.75		1.65338	2.23227	2.52063	1.69649	2.04708	1.51827	1.70488	1.77732		2.17481	1.30376	1.87298	1.54284	1.91552		1.75149	1.89219		2.12488			2.26629	2.78701		1.66113	1.77315	1.74728	2.03715	2.26664	2.40504	1.82076	1.73389			ZT10.75		1.93181	0.0666082	26
ZT11		1.6182	2.40181	2.81062	1.78945	2.31028	2.47041	1.48442	2.10419		1.76446	1.67841	2.11238	1.90234	2.1611		1.85303	1.89219		2.25536			1.94523	3.13769		1.95427	2.0546	1.65865	1.9675	2.69936	2.55169	1.91535	1.99774			ZT11		2.0958	0.077364	26
ZT11.25		1.54784	2.26053	2.34218	2.37044	2.26641	2.16161	1.54321	1.8999		2.02435	1.61846	1.99972	1.70761	2.03012		1.77687	2.06821		2.46039			1.60529	2.97158		1.62204	2.04053	1.65865	2.22867	2.4727	2.99164	1.93899	1.77158			ZT11.25		2.05306	0.0778947	26
ZT11.50		1.59475	2.54309	2.02989	2.30072	2.00322	2.44467	1.602	1.8999		0.656545	1.90319	2.12646	1.82744	2.1611		2.00533	2.15622		2.25536			2.34183	3.11923		2.22787	1.82944	1.81059	2.66396	2.94663	3.15295	1.95082	2.03543			ZT11.50		2.13802	0.100409	26
ZT11.75		1.85272	2.62786	2.16373	2.67255	2.09095	2.54761	1.88125	1.4096		1.44987	1.82826	2.18279	1.96225	2.70138		1.85303	2.37624		2.87046			2.07743	3.35917		1.7393	2.18126	2.08914	2.48984	3.02905	3.19695	2.18728	2.09197			ZT11.75		2.26584	0.0980215	26
ZT12		1.86445	3.05171	2.58755	2.53312	2.35414	2.65054	1.70488	1.98161		2.03803	1.85824	2.6616	2.05213	3.01244		1.85303	2.28823		2.77726			2.2474	3.70986		2.0129	2.22347	1.83591	2.66396	3.25572	3.53424	2.25822	2.37467			ZT12		2.4379	0.105544	26
ZT12.25		3.07223	4.45041	4.63975	3.50918	3.69937	3.62841	2.85126	3.18693		2.76296	3.40177	3.68962	3.84961	3.81467		2.81762	3.0143		4.23113			3.47498	4.54042		3.32226	3.27892	3.40593	4.0917	4.07995	4.91274	3.90163	3.65624			ZT12.25		3.66477	0.113281	26
ZT12.50		3.91651	4.28087	3.72518	3.02115	4.02106	3.34534	3.54203	2.94178		2.65354	3.28188	3.63329	5.18274	4.01113		2.85569	3.32233		3.85834			4.00378	4.66962		3.49814	3.26485	3.65915	3.98723	3.60602	4.48746	4.25633	3.52431			ZT12.50		3.71345	0.113923	26
ZT12.75		2.91979	3.36253	2.0745	2.60283	2.64659	2.85641	3.46855	2.16547		2.10642	2.39772	3.28123	3.38526	1.78455		2.91915	2.50825		2.53495			3.305	3.34072		2.97049	2.49085	3.36794	2.5769	1.21574	2.14108	3.58241	0.659631			ZT12.75		2.64096	0.139858	26
ZT13		2.84944	2.2464	1.29378	3.09087	1.69615	2.29027	3.05702	1.85904		1.40884	0.929117	3.42205	1.43799	1.70269		2.71608	3.05831		1.39795			2.39849	3.63603		2.63827	2.06867	2.64624	0.313407	0.556357	0.909224	2.11634	0			ZT13		1.98996	0.190131	26
ZT13.25		2.4742	0.805312	0.133839	2.74227	0.570259	1.98147	1.10229	1.55261		0.765969	0.044957	3.08407	0.269623	0.458415		1.48496	2.9923		0.503262			0.75543	0.885936		2.34512	1.70279	0.911623	0.905398	0.185452	0.263968	1.738	0.018847			ZT13.25		1.17994	0.185275	26
ZT13.50		2.34522	0	0	2.69579	0.248574	1.10654	1.24927	0.674157		0.519765	0.329687	2.43628	1.46795	0.703995		0.964589	1.47415		0.652377			0.188857	0.092285		2.50147	0.900647	0.417827	0.295995	0.432722	0.175979	0.650272	0			ZT13.50		0.866322	0.162031	26
ZT13.75		0.609756	0	0	1.02254	0.541015	0.540401	0.734862	1.22574		0.177814	0.134872	0.183073	0.074895	0		0.177688	1.56216		0.316869			0.188857	0.055371		0.742623	0.225162	0.671056	0.12188	0	0.117319	0.508394	0.150773			ZT13.75		0.387812	0.0803504	26
ZT14		0.211069	0.028257	0	0.58099	0.160842	0.128667	0.382128	0.960163		0.601833	0.344673	0	0.509287	0.327439		0.203071	0.088009		0			0.113314	0.018457		0.312683	0.05629	0.303874	0	0	0	0.047293	0.282699			ZT14		0.217732	0.0471635	26
ZT14.25		0.293152	0.310822	0	0.697188	0.102354	0.437468	0.514403	0		0.629189	0.584445	0	0.853805	0.392927		0.101536	0		0.018639			0.113314	0.350683		0.019543	0	0.493796	0.017411	0	0	0	0.188466			ZT14.25		0.235352	0.0517729	26
ZT14.50		0.211069	0	0.089226	0.255636	0	0.437468	0	0.265577		0.697579	0.419601	0.070413	0.539245	0.032744		0.088844	0		0.596459			0.1322	0		0.019543	0	0.405166	0	0.020606	0.117319	0.106408	0			ZT14.50		0.173273	0.0416919	26
ZT14.75		0.668386	0.028257	0	0.116198	0.175464	0.128667	0.044092	0		0.492409	0.1049	0.084495	0.674056	0.261952		0.494987	0		0.074557			0.018886	0.129199		0	0	0.44315	0	0.041212	0.982549	0.602979	0.358085			ZT14.75		0.227865	0.0535916	26
ZT15		0.246248	0.141283	0.178452	0.069719	0.131598	0	0.176367	0		0.355629	0.674359	0.605549	0.239664	0.16372		0.012692	0		0.596459			0.151086	0.073828		0	0.084436	0.291213	0.017411	0	0.351958	0	0.471165			ZT15		0.193571	0.0401151	26
ZT15.25		0.187617	0.226053	0.513049	0	0.716479	0.360268	0.249853	0.469867		0.998495	0	0	0.14979	0.065488		0.050768	0.594059		0.335508			0.018886	0.036914		0.058628	0.070363	0.316536	0	0.041212	0.205309	0.011823	0.188466			ZT15.25		0.225594	0.0501418	26
ZT15.50		0.164165	0.169539	0.022306	0.302115	0.204708	0	0.044092	1.69561		1.57297	0	0.352063	0.389455	0.278324		0.342683	0.110011		0			0.056657	0		0	0.070363	0.544442	0.365641	0	0.234639	0.472925	0.018847			ZT15.50		0.28506	0.0843789	26
ZT15.75		0.316604	0.155411	0.44613	0.02324	0.365551	0.205867	0	1.61389		1.62768	0	0	0.299581	0.196464		0.291915	0.220022		0.316869			0.358829	0.239941		0	0.028145	0.721702	0.069646	0.061817	0.263968	0.508394	0.188466			ZT15.75		0.327698	0.0823186	26
ZT16		0.809099	0.155411	0.089226	0.092958	0.555637	0.437468	0.132275	1.59346		1.35412	0.344673	0.11266	1.84242	0.343811		0.203071	0.308031		0			0.188857	0.36914		0.136799	0	0.949607	0.139292	0	0.190644	0.130054	0.471165			ZT16		0.421149	0.0972042	26
ZT16.25		0.715291	0.028257	0.245371	0	0.453283	0.437468	0.485009	1.24617		1.69607	0.179829	0.05633	0.689035	0.343811		0.456911	0.682068		0.633737			0.094429	0.055371		0.429939	0	1.07622	0.052234	0.082423	0.293298	1.40695	0.037693			ZT16.25		0.456816	0.0906752	26
ZT16.50		0.715291	0.098898	0.200758	0.232396	0.116976	0.540401	0.323339	0.755873		1.13528	0.49453	0.084495	0.104853	0.785855		0.203071	0.90209		0.447344			0.358829	0.036914		0.058628	0.028145	0.696379	0.330818	0	0.307963	0.520218	0.414625			ZT16.50		0.380537	0.0597774	26
ZT16.75		0.644934	0.070641	0.133839	0.697188	0	0.488935	0.396825	1.24617		0.861715	0.209801	0.197155	0.194727	0.294695		0.355375	0.748075		0.391426			0.018886	0.258398		0.703537	0	0.848316	0.069646	0.041212	0.02933	0.898558	0.075386			ZT16.75		0.379799	0.068112	26
ZT17		0.621482	0.169539	0.223065	0.976063	0.687235	0.463201	0	1.51175		0.738613	1.4686	0.394311	0.14979	0.573019		0.90113	0.880088		0.316869			0.056657	0		0.605824	0.26738	1.03824	0.191526	0	0.175979	0.248286	0.395778			ZT17		0.502093	0.0835403	26
ZT17.25		0.609756	0.268437	0.267678	1.06902	1.1259	0.257334	0.69077	1.49132		0.916427	0.704331	0.098578	0.479329	0.834971		0.317299	0.814081		0.83877			0.151086	0.276855		0.644909	0.675486	1.4434	1.2188	0.082423	0	0.082762	0.659631			ZT17.25		0.616129	0.0836864	26
ZT17.50		0.844278	0	0.089226	1.06902	0.818833	0	0.734862	1.04188		1.88757	0.914132	0.239403	0.584182	0.769483		0.736134	0.660066		1.43523			0.018886	0		0.449482	0.506614	0.79767	2.00232	0.679992	0.102654	0.508394	0.320392			ZT17.50		0.66195	0.104751	26
ZT17.75		1.53612	0.155411	0.111532	1.02254	0.789589	0	0.573192	2.41062		1.1216	1.87322	0	0.389455	0.016372		0.469603	0.440044		1.60298			0.377715	0.036914		0.293141	0.689558	0.873639	1.04469	0.741809	0.410617	1.61977	0.527704			ZT17.75		0.735686	0.12537	26
ZT18		0.797373	0.042385	1.78452	1.53381	1.31598	0.540401	0.529101	1.4096		0.793325	1.03402	0.16899	0.434392	0.08186		0.06346	0.638064		1.6589			0.056657	0		0.605824	0.492542	1.31679	0.835752	0.412116	0.674586	1.66706	0.414625			ZT18		0.74239	0.109843	26
ZT18.25		0.785647	0.452105	1.89605	1.62677	1.857	0.051467	1.5726	0.61287		0.451375	0.914132	0.070413	1.09347	0		0.571138	0.440044		0.410065			0.018886	0.239941		0.039085	0.394033	1.15219	0.47011	0.618174	0.850565	2.31733	0.376932			ZT18.25		0.741631	0.126317	26

## Sheet: Figure 3A ANOVA
						Within each row, compare columns (simple effects within rows)
Two-way ANOVA	Ordinary
Alpha	0.05					Number of families	97
						Number of comparisons per family	6
Source of Variation	% of total variation	P value	P value summary	Significant?		Alpha	0.05
Interaction	5.567	<0.001	***	Yes
Row Factor	67.87	<0.001	***	Yes		Tukey's multiple comparisons test	Predicted (LS) mean diff.	95.00% CI of diff.	Below threshold?	Summary	Adjusted P Value
Column Factor	0.0006523	0.97	ns	No
						ZT18.25
ANOVA table	SS (Type III)	DF	MS	F (DFn, DFd)	P value	Pdf G4 x Scrambled SP vs. Pdf G4 Control	0.3346	-0.03161 to 0.7007	No	ns	0.09
Interaction	716.3	288	2.487	F (288, 10961) = 8.033	P<0.001	Pdf G4 x Scrambled SP vs. Pdf G4 x miR-277 SP	-0.2196	-0.5857 to 0.1466	No	ns	0.41
Row Factor	8733	96	90.96	F (96, 10961) = 293.8	P<0.001	Pdf G4 x Scrambled SP vs. miR-277 SP Control	-0.05917	-0.4394 to 0.3210	No	ns	0.98
Column Factor	0.08393	3	0.02798	F (3, 10961) = 0.09036	P=0.97	Pdf G4 Control vs. Pdf G4 x miR-277 SP	-0.5541	-0.9233 to -0.1850	Yes	***	<0.001
Residual	3394	10961	0.3096			Pdf G4 Control vs. miR-277 SP Control	-0.3937	-0.7768 to -0.01064	Yes	*	0.04
						Pdf G4 x miR-277 SP vs. miR-277 SP Control	0.1604	-0.2227 to 0.5435	No	ns	0.7
Data summary
Number of columns (Column Factor)	4					ZT18.50
Number of rows (Row Factor)	97					Pdf G4 x Scrambled SP vs. Pdf G4 Control	0.1791	-0.1871 to 0.5452	No	ns	0.59
Number of values	11349					Pdf G4 x Scrambled SP vs. Pdf G4 x miR-277 SP	-0.3246	-0.6908 to 0.04155	No	ns	0.1
						Pdf G4 x Scrambled SP vs. miR-277 SP Control	-0.2011	-0.5813 to 0.1791	No	ns	0.53
						Pdf G4 Control vs. Pdf G4 x miR-277 SP	-0.5037	-0.8728 to -0.1345	Yes	**	0.003
						Pdf G4 Control vs. miR-277 SP Control	-0.3802	-0.7633 to 0.002906	No	ns	0.05
						Pdf G4 x miR-277 SP vs. miR-277 SP Control	0.1235	-0.2596 to 0.5066	No	ns	0.84
						ZT18.75
						Pdf G4 x Scrambled SP vs. Pdf G4 Control	0.1275	-0.2387 to 0.4936	No	ns	0.81
						Pdf G4 x Scrambled SP vs. Pdf G4 x miR-277 SP	-0.1892	-0.5554 to 0.1769	No	ns	0.55
						Pdf G4 x Scrambled SP vs. miR-277 SP Control	-0.1414	-0.5216 to 0.2388	No	ns	0.77
						Pdf G4 Control vs. Pdf G4 x miR-277 SP	-0.3167	-0.6859 to 0.05244	No	ns	0.12
						Pdf G4 Control vs. miR-277 SP Control	-0.2689	-0.6520 to 0.1142	No	ns	0.27
						Pdf G4 x miR-277 SP vs. miR-277 SP Control	0.04782	-0.3353 to 0.4309	No	ns	0.99
						ZT19
						Pdf G4 x Scrambled SP vs. Pdf G4 Control	0.1253	-0.2409 to 0.4914	No	ns	0.82
						Pdf G4 x Scrambled SP vs. Pdf G4 x miR-277 SP	-0.1453	-0.5114 to 0.2209	No	ns	0.74
						Pdf G4 x Scrambled SP vs. miR-277 SP Control	-0.0434	-0.4236 to 0.3368	No	ns	>0.99
						Pdf G4 Control vs. Pdf G4 x miR-277 SP	-0.2706	-0.6397 to 0.09859	No	ns	0.24
						Pdf G4 Control vs. miR-277 SP Control	-0.1687	-0.5517 to 0.2144	No	ns	0.67
						Pdf G4 x miR-277 SP vs. miR-277 SP Control	0.1019	-0.2812 to 0.4850	No	ns	0.9
						ZT19.25
						Pdf G4 x Scrambled SP vs. Pdf G4 Control	-0.06953	-0.4357 to 0.2966	No	ns	0.96
						Pdf G4 x Scrambled SP vs. Pdf G4 x miR-277 SP	-0.3579	-0.7240 to 0.008290	No	ns	0.06
						Pdf G4 x Scrambled SP vs. miR-277 SP Control	-0.3294	-0.7096 to 0.05081	No	ns	0.12
						Pdf G4 Control vs. Pdf G4 x miR-277 SP	-0.2883	-0.6575 to 0.08081	No	ns	0.19
						Pdf G4 Control vs. miR-277 SP Control	-0.2599	-0.6430 to 0.1232	No	ns	0.3
						Pdf G4 x miR-277 SP vs. miR-277 SP Control	0.02847	-0.3546 to 0.4116	No	ns	>0.99
						ZT19.50
						Pdf G4 x Scrambled SP vs. Pdf G4 Control	-0.01374	-0.3799 to 0.3524	No	ns	>0.99
						Pdf G4 x Scrambled SP vs. Pdf G4 x miR-277 SP	-0.2539	-0.6201 to 0.1122	No	ns	0.28
						Pdf G4 x Scrambled SP vs. miR-277 SP Control	-0.2948	-0.6750 to 0.08541	No	ns	0.19
						Pdf G4 Control vs. Pdf G4 x miR-277 SP	-0.2402	-0.6094 to 0.1289	No	ns	0.34
						Pdf G4 Control vs. miR-277 SP Control	-0.281	-0.6641 to 0.1020	No	ns	0.23
						Pdf G4 x miR-277 SP vs. miR-277 SP Control	-0.04085	-0.4239 to 0.3422	No	ns	>0.99
						ZT19.75
						Pdf G4 x Scrambled SP vs. Pdf G4 Control	-0.05918	-0.4253 to 0.3070	No	ns	0.98
						Pdf G4 x Scrambled SP vs. Pdf G4 x miR-277 SP	-0.03131	-0.3975 to 0.3349	No	ns	>0.99
						Pdf G4 x Scrambled SP vs. miR-277 SP Control	-0.1911	-0.5713 to 0.1891	No	ns	0.57
						Pdf G4 Control vs. Pdf G4 x miR-277 SP	0.02788	-0.3413 to 0.3970	No	ns	>0.99
						Pdf G4 Control vs. miR-277 SP Control	-0.1319	-0.5150 to 0.2512	No	ns	0.81
						Pdf G4 x miR-277 SP vs. miR-277 SP Control	-0.1598	-0.5429 to 0.2233	No	ns	0.71
						ZT20
						Pdf G4 x Scrambled SP vs. Pdf G4 Control	-0.1037	-0.4699 to 0.2624	No	ns	0.89
						Pdf G4 x Scrambled SP vs. Pdf G4 x miR-277 SP	-0.09369	-0.4598 to 0.2725	No	ns	0.91
						Pdf G4 x Scrambled SP vs. miR-277 SP Control	-0.2554	-0.6356 to 0.1248	No	ns	0.31
						Pdf G4 Control vs. Pdf G4 x miR-277 SP	0.01005	-0.3591 to 0.3792	No	ns	>0.99
						Pdf G4 Control vs. miR-277 SP Control	-0.1517	-0.5348 to 0.2314	No	ns	0.74
						Pdf G4 x miR-277 SP vs. miR-277 SP Control	-0.1617	-0.5448 to 0.2214	No	ns	0.7
						ZT20.25
						Pdf G4 x Scrambled SP vs. Pdf G4 Control	-0.2099	-0.5761 to 0.1563	No	ns	0.45
						Pdf G4 x Scrambled SP vs. Pdf G4 x miR-277 SP	0.05287	-0.3133 to 0.4190	No	ns	0.98
						Pdf G4 x Scrambled SP vs. miR-277 SP Control	-0.0963	-0.4765 to 0.2839	No	ns	0.92
						Pdf G4 Control vs. Pdf G4 x miR-277 SP	0.2628	-0.1064 to 0.6319	No	ns	0.26
						Pdf G4 Control vs. miR-277 SP Control	0.1136	-0.2695 to 0.4967	No	ns	0.87
						Pdf G4 x miR-277 SP vs. miR-277 SP Control	-0.1492	-0.5323 to 0.2339	No	ns	0.75
						ZT20.50
						Pdf G4 x Scrambled SP vs. Pdf G4 Control	-0.2311	-0.5973 to 0.1350	No	ns	0.37
						Pdf G4 x Scrambled SP vs. Pdf G4 x miR-277 SP	-0.04444	-0.4106 to 0.3217	No	ns	0.99
						Pdf G4 x Scrambled SP vs. miR-277 SP Control	-0.212	-0.5922 to 0.1682	No	ns	0.48
						Pdf G4 Control vs. Pdf G4 x miR-277 SP	0.1867	-0.1825 to 0.5558	No	ns	0.56
						Pdf G4 Control vs. miR-277 SP Control	0.01915	-0.3639 to 0.4022	No	ns	>0.99
						Pdf G4 x miR-277 SP vs. miR-277 SP Control	-0.1675	-0.5506 to 0.2155	No	ns	0.67
						ZT20.75
						Pdf G4 x Scrambled SP vs. Pdf G4 Control	-0.332	-0.6981 to 0.03417	No	ns	0.09
						Pdf G4 x Scrambled SP vs. Pdf G4 x miR-277 SP	0.04415	-0.3220 to 0.4103	No	ns	0.99
						Pdf G4 x Scrambled SP vs. miR-277 SP Control	-0.4289	-0.8091 to -0.04870	Yes	*	0.02
						Pdf G4 Control vs. Pdf G4 x miR-277 SP	0.3761	0.006987 to 0.7453	Yes	*	0.04
						Pdf G4 Control vs. miR-277 SP Control	-0.09692	-0.4800 to 0.2862	No	ns	0.92
						Pdf G4 x miR-277 SP vs. miR-277 SP Control	-0.4731	-0.8561 to -0.08997	Yes	**	0.008
						ZT21
						Pdf G4 x Scrambled SP vs. Pdf G4 Control	-0.3483	-0.7144 to 0.01788	No	ns	0.07
						Pdf G4 x Scrambled SP vs. Pdf G4 x miR-277 SP	0.01411	-0.3520 to 0.3803	No	ns	>0.99
						Pdf G4 x Scrambled SP vs. miR-277 SP Control	-0.182	-0.5622 to 0.1982	No	ns	0.61
						Pdf G4 Control vs. Pdf G4 x miR-277 SP	0.3624	-0.006758 to 0.7315	No	ns	0.06
						Pdf G4 Control vs. miR-277 SP Control	0.1663	-0.2168 to 0.5493	No	ns	0.68
						Pdf G4 x miR-277 SP vs. miR-277 SP Control	-0.1961	-0.5792 to 0.1869	No	ns	0.55
						ZT21.25
						Pdf G4 x Scrambled SP vs. Pdf G4 Control	-0.3072	-0.6733 to 0.05898	No	ns	0.14
						Pdf G4 x Scrambled SP vs. Pdf G4 x miR-277 SP	0.001029	-0.3651 to 0.3672	No	ns	>0.99
						Pdf G4 x Scrambled SP vs. miR-277 SP Control	-0.2989	-0.6791 to 0.08128	No	ns	0.18
						Pdf G4 Control vs. Pdf G4 x miR-277 SP	0.3082	-0.06094 to 0.6774	No	ns	0.14
						Pdf G4 Control vs. miR-277 SP Control	0.008254	-0.3748 to 0.3913	No	ns	>0.99
						Pdf G4 x miR-277 SP vs. miR-277 SP Control	-0.3	-0.6830 to 0.08313	No	ns	0.18
						ZT21.50
						Pdf G4 x Scrambled SP vs. Pdf G4 Control	-0.2014	-0.5676 to 0.1647	No	ns	0.49
						Pdf G4 x Scrambled SP vs. Pdf G4 x miR-277 SP	-0.08967	-0.4558 to 0.2765	No	ns	0.92
						Pdf G4 x Scrambled SP vs. miR-277 SP Control	-0.3473	-0.7275 to 0.03295	No	ns	0.09
						Pdf G4 Control vs. Pdf G4 x miR-277 SP	0.1117	-0.2574 to 0.4809	No	ns	0.86
						Pdf G4 Control vs. miR-277 SP Control	-0.1458	-0.5289 to 0.2372	No	ns	0.76
						Pdf G4 x miR-277 SP vs. miR-277 SP Control	-0.2576	-0.6407 to 0.1255	No	ns	0.31
						ZT21.75
						Pdf G4 x Scrambled SP vs. Pdf G4 Control	-0.1183	-0.4844 to 0.2479	No	ns	0.84
						Pdf G4 x Scrambled SP vs. Pdf G4 x miR-277 SP	-0.3671	-0.7333 to -0.0009617	Yes	*	0.05
						Pdf G4 x Scrambled SP vs. miR-277 SP Control	-0.4541	-0.8344 to -0.07394	Yes	*	0.01
						Pdf G4 Control vs. Pdf G4 x miR-277 SP	-0.2489	-0.6180 to 0.1203	No	ns	0.31
						Pdf G4 Control vs. miR-277 SP Control	-0.3359	-0.7190 to 0.04719	No	ns	0.11
						Pdf G4 x miR-277 SP vs. miR-277 SP Control	-0.08703	-0.4701 to 0.2961	No	ns	0.94
						ZT22
						Pdf G4 x Scrambled SP vs. Pdf G4 Control	-0.1055	-0.4717 to 0.2606	No	ns	0.88
						Pdf G4 x Scrambled SP vs. Pdf G4 x miR-277 SP	-0.6555	-1.022 to -0.2894	Yes	***	<0.001
						Pdf G4 x Scrambled SP vs. miR-277 SP Control	-0.4927	-0.8729 to -0.1125	Yes	**	0.005
						Pdf G4 Control vs. Pdf G4 x miR-277 SP	-0.55	-0.9191 to -0.1808	Yes	***	<0.001
						Pdf G4 Control vs. miR-277 SP Control	-0.3872	-0.7703 to -0.004086	Yes	*	0.05
						Pdf G4 x miR-277 SP vs. miR-277 SP Control	0.1628	-0.2203 to 0.5459	No	ns	0.69
						ZT22.25
						Pdf G4 x Scrambled SP vs. Pdf G4 Control	-0.1129	-0.4791 to 0.2532	No	ns	0.86
						Pdf G4 x Scrambled SP vs. Pdf G4 x miR-277 SP	-1.026	-1.392 to -0.6597	Yes	***	<0.001
						Pdf G4 x Scrambled SP vs. miR-277 SP Control	-0.5401	-0.9203 to -0.1599	Yes	**	0.002
						Pdf G4 Control vs. Pdf G4 x miR-277 SP	-0.9129	-1.282 to -0.5438	Yes	***	<0.001
						Pdf G4 Control vs. miR-277 SP Control	-0.4271	-0.8102 to -0.04405	Yes	*	0.02
						Pdf G4 x miR-277 SP vs. miR-277 SP Control	0.4858	0.1027 to 0.8689	Yes	**	0.006
						ZT22.50
						Pdf G4 x Scrambled SP vs. Pdf G4 Control	-0.03601	-0.4022 to 0.3301	No	ns	>0.99
						Pdf G4 x Scrambled SP vs. Pdf G4 x miR-277 SP	-0.8823	-1.248 to -0.5161	Yes	***	<0.001
						Pdf G4 x Scrambled SP vs. miR-277 SP Control	-0.2153	-0.5955 to 0.1649	No	ns	0.46
						Pdf G4 Control vs. Pdf G4 x miR-277 SP	-0.8463	-1.215 to -0.4771	Yes	***	<0.001
						Pdf G4 Control vs. miR-277 SP Control	-0.1793	-0.5624 to 0.2038	No	ns	0.63
						Pdf G4 x miR-277 SP vs. miR-277 SP Control	0.667	0.2839 to 1.050	Yes	***	<0.001
						ZT22.75
						Pdf G4 x Scrambled SP vs. Pdf G4 Control	-0.1627	-0.5289 to 0.2034	No	ns	0.66
						Pdf G4 x Scrambled SP vs. Pdf G4 x miR-277 SP	-1.063	-1.429 to -0.6965	Yes	***	<0.001
						Pdf G4 x Scrambled SP vs. miR-277 SP Control	-0.2204	-0.6006 to 0.1598	No	ns	0.44
						Pdf G4 Control vs. Pdf G4 x miR-277 SP	-0.8999	-1.269 to -0.5308	Yes	***	<0.001
						Pdf G4 Control vs. miR-277 SP Control	-0.05766	-0.4407 to 0.3254	No	ns	0.98
						Pdf G4 x miR-277 SP vs. miR-277 SP Control	0.8423	0.4592 to 1.225	Yes	***	<0.001
						ZT23
						Pdf G4 x Scrambled SP vs. Pdf G4 Control	-0.3395	-0.7057 to 0.02666	No	ns	0.08
						Pdf G4 x Scrambled SP vs. Pdf G4 x miR-277 SP	-1.111	-1.477 to -0.7447	Yes	***	<0.001
						Pdf G4 x Scrambled SP vs. miR-277 SP Control	-0.4345	-0.8147 to -0.05429	Yes	*	0.02
						Pdf G4 Control vs. Pdf G4 x miR-277 SP	-0.7714	-1.141 to -0.4022	Yes	***	<0.001
						Pdf G4 Control vs. miR-277 SP Control	-0.09499	-0.4781 to 0.2881	No	ns	0.92
						Pdf G4 x miR-277 SP vs. miR-277 SP Control	0.6764	0.2933 to 1.059	Yes	***	<0.001
						ZT23.25
						Pdf G4 x Scrambled SP vs. Pdf G4 Control	-0.2902	-0.6564 to 0.07593	No	ns	0.17
						Pdf G4 x Scrambled SP vs. Pdf G4 x miR-277 SP	-0.8883	-1.254 to -0.5221	Yes	***	<0.001
						Pdf G4 x Scrambled SP vs. miR-277 SP Control	-0.2672	-0.6474 to 0.1130	No	ns	0.27
						Pdf G4 Control vs. Pdf G4 x miR-277 SP	-0.5981	-0.9672 to -0.2289	Yes	***	<0.001
						Pdf G4 Control vs. miR-277 SP Control	0.02298	-0.3601 to 0.4061	No	ns	>0.99
						Pdf G4 x miR-277 SP vs. miR-277 SP Control	0.6211	0.2380 to 1.004	Yes	***	<0.001
						ZT23.50
						Pdf G4 x Scrambled SP vs. Pdf G4 Control	-0.3196	-0.6857 to 0.04660	No	ns	0.11
						Pdf G4 x Scrambled SP vs. Pdf G4 x miR-277 SP	-0.7414	-1.108 to -0.3752	Yes	***	<0.001
						Pdf G4 x Scrambled SP vs. miR-277 SP Control	-0.2893	-0.6695 to 0.09092	No	ns	0.21
						Pdf G4 Control vs. Pdf G4 x miR-277 SP	-0.4218	-0.7910 to -0.05269	Yes	*	0.02
						Pdf G4 Control vs. miR-277 SP Control	0.03027	-0.3528 to 0.4134	No	ns	>0.99
						Pdf G4 x miR-277 SP vs. miR-277 SP Control	0.4521	0.06903 to 0.8352	Yes	*	0.01
						ZT23.75
						Pdf G4 x Scrambled SP vs. Pdf G4 Control	-0.3657	-0.7319 to 0.0004209	No	ns	0.05
						Pdf G4 x Scrambled SP vs. Pdf G4 x miR-277 SP	-0.7037	-1.070 to -0.3376	Yes	***	<0.001
						Pdf G4 x Scrambled SP vs. miR-277 SP Control	-0.3333	-0.7135 to 0.04688	No	ns	0.11
						Pdf G4 Control vs. Pdf G4 x miR-277 SP	-0.338	-0.7071 to 0.03116	No	ns	0.09
						Pdf G4 Control vs. miR-277 SP Control	0.03242	-0.3507 to 0.4155	No	ns	>0.99
						Pdf G4 x miR-277 SP vs. miR-277 SP Control	0.3704	-0.01268 to 0.7535	No	ns	0.06
						ZT00
						Pdf G4 x Scrambled SP vs. Pdf G4 Control	-0.1096	-0.4757 to 0.2566	No	ns	0.87
						Pdf G4 x Scrambled SP vs. Pdf G4 x miR-277 SP	-0.5909	-0.9570 to -0.2247	Yes	***	<0.001
						Pdf G4 x Scrambled SP vs. miR-277 SP Control	-0.116	-0.4963 to 0.2642	No	ns	0.86
						Pdf G4 Control vs. Pdf G4 x miR-277 SP	-0.4813	-0.8505 to -0.1122	Yes	**	0.005
						Pdf G4 Control vs. miR-277 SP Control	-0.00648	-0.3896 to 0.3766	No	ns	>0.99
						Pdf G4 x miR-277 SP vs. miR-277 SP Control	0.4748	0.09174 to 0.8579	Yes	**	0.008
						ZT00.25
						Pdf G4 x Scrambled SP vs. Pdf G4 Control	-0.4357	-0.8018 to -0.06951	Yes	*	0.01
						Pdf G4 x Scrambled SP vs. Pdf G4 x miR-277 SP	-0.0519	-0.4181 to 0.3143	No	ns	0.98
						Pdf G4 x Scrambled SP vs. miR-277 SP Control	0.173	-0.2072 to 0.5532	No	ns	0.65
						Pdf G4 Control vs. Pdf G4 x miR-277 SP	0.3838	0.01461 to 0.7529	Yes	*	0.04
						Pdf G4 Control vs. miR-277 SP Control	0.6087	0.2256 to 0.9918	Yes	***	<0.001
						Pdf G4 x miR-277 SP vs. miR-277 SP Control	0.2249	-0.1581 to 0.6080	No	ns	0.43
						ZT00.50
						Pdf G4 x Scrambled SP vs. Pdf G4 Control	-0.5118	-0.8780 to -0.1457	Yes	**	0.002
						Pdf G4 x Scrambled SP vs. Pdf G4 x miR-277 SP	0.1877	-0.1784 to 0.5539	No	ns	0.55
						Pdf G4 x Scrambled SP vs. miR-277 SP Control	-0.04328	-0.4235 to 0.3369	No	ns	>0.99
						Pdf G4 Control vs. Pdf G4 x miR-277 SP	0.6996	0.3304 to 1.069	Yes	***	<0.001
						Pdf G4 Control vs. miR-277 SP Control	0.4685	0.08546 to 0.8516	Yes	**	0.009
						Pdf G4 x miR-277 SP vs. miR-277 SP Control	-0.231	-0.6141 to 0.1521	No	ns	0.41
						ZT00.75
						Pdf G4 x Scrambled SP vs. Pdf G4 Control	-0.4878	-0.8539 to -0.1216	Yes	**	0.003
						Pdf G4 x Scrambled SP vs. Pdf G4 x miR-277 SP	0.381	0.01482 to 0.7471	Yes	*	0.04
						Pdf G4 x Scrambled SP vs. miR-277 SP Control	-0.03623	-0.4164 to 0.3440	No	ns	>0.99
						Pdf G4 Control vs. Pdf G4 x miR-277 SP	0.8688	0.4996 to 1.238	Yes	***	<0.001
						Pdf G4 Control vs. miR-277 SP Control	0.4516	0.06847 to 0.8346	Yes	*	0.01
						Pdf G4 x miR-277 SP vs. miR-277 SP Control	-0.4172	-0.8003 to -0.03413	Yes	*	0.03
						ZT01
						Pdf G4 x Scrambled SP vs. Pdf G4 Control	-0.3477	-0.7139 to 0.01842	No	ns	0.07
						Pdf G4 x Scrambled SP vs. Pdf G4 x miR-277 SP	0.5975	0.2313 to 0.9636	Yes	***	<0.001
						Pdf G4 x Scrambled SP vs. miR-277 SP Control	0.01132	-0.3689 to 0.3915	No	ns	>0.99
						Pdf G4 Control vs. Pdf G4 x miR-277 SP	0.9452	0.5760 to 1.314	Yes	***	<0.001
						Pdf G4 Control vs. miR-277 SP Control	0.3591	-0.02403 to 0.7421	No	ns	0.08
						Pdf G4 x miR-277 SP vs. miR-277 SP Control	-0.5861	-0.9692 to -0.2031	Yes	***	<0.001
						ZT01.25
						Pdf G4 x Scrambled SP vs. Pdf G4 Control	-0.369	-0.7352 to -0.002885	Yes	*	0.05
						Pdf G4 x Scrambled SP vs. Pdf G4 x miR-277 SP	0.5305	0.1643 to 0.8966	Yes	**	0.001
						Pdf G4 x Scrambled SP vs. miR-277 SP Control	-0.07183	-0.4520 to 0.3084	No	ns	0.96
						Pdf G4 Control vs. Pdf G4 x miR-277 SP	0.8995	0.5304 to 1.269	Yes	***	<0.001
						Pdf G4 Control vs. miR-277 SP Control	0.2972	-0.08587 to 0.6803	No	ns	0.19
						Pdf G4 x miR-277 SP vs. miR-277 SP Control	-0.6023	-0.9854 to -0.2192	Yes	***	<0.001
						ZT01.50
						Pdf G4 x Scrambled SP vs. Pdf G4 Control	-0.07811	-0.4443 to 0.2880	No	ns	0.95
						Pdf G4 x Scrambled SP vs. Pdf G4 x miR-277 SP	0.7107	0.3445 to 1.077	Yes	***	<0.001
						Pdf G4 x Scrambled SP vs. miR-277 SP Control	0.1196	-0.2606 to 0.4998	No	ns	0.85
						Pdf G4 Control vs. Pdf G4 x miR-277 SP	0.7888	0.4197 to 1.158	Yes	***	<0.001
						Pdf G4 Control vs. miR-277 SP Control	0.1977	-0.1853 to 0.5808	No	ns	0.55
						Pdf G4 x miR-277 SP vs. miR-277 SP Control	-0.5911	-0.9742 to -0.2080	Yes	***	<0.001
						ZT01.75
						Pdf G4 x Scrambled SP vs. Pdf G4 Control	-0.05921	-0.4254 to 0.3070	No	ns	0.98
						Pdf G4 x Scrambled SP vs. Pdf G4 x miR-277 SP	0.7845	0.4184 to 1.151	Yes	***	<0.001
						Pdf G4 x Scrambled SP vs. miR-277 SP Control	0.2452	-0.1350 to 0.6254	No	ns	0.35
						Pdf G4 Control vs. Pdf G4 x miR-277 SP	0.8437	0.4746 to 1.213	Yes	***	<0.001
						Pdf G4 Control vs. miR-277 SP Control	0.3044	-0.07868 to 0.6875	No	ns	0.17
						Pdf G4 x miR-277 SP vs. miR-277 SP Control	-0.5393	-0.9224 to -0.1563	Yes	**	0.002
						ZT02
						Pdf G4 x Scrambled SP vs. Pdf G4 Control	-0.1172	-0.4833 to 0.2490	No	ns	0.84
						Pdf G4 x Scrambled SP vs. Pdf G4 x miR-277 SP	0.7289	0.3628 to 1.095	Yes	***	<0.001
						Pdf G4 x Scrambled SP vs. miR-277 SP Control	0.1803	-0.1999 to 0.5605	No	ns	0.62
						Pdf G4 Control vs. Pdf G4 x miR-277 SP	0.8461	0.4769 to 1.215	Yes	***	<0.001
						Pdf G4 Control vs. miR-277 SP Control	0.2975	-0.08563 to 0.6805	No	ns	0.19
						Pdf G4 x miR-277 SP vs. miR-277 SP Control	-0.5486	-0.9317 to -0.1656	Yes	**	0.001
						ZT02.25
						Pdf G4 x Scrambled SP vs. Pdf G4 Control	-0.002164	-0.3683 to 0.3640	No	ns	>0.99
						Pdf G4 x Scrambled SP vs. Pdf G4 x miR-277 SP	0.6746	0.3085 to 1.041	Yes	***	<0.001
						Pdf G4 x Scrambled SP vs. miR-277 SP Control	0.2712	-0.1090 to 0.6514	No	ns	0.26
						Pdf G4 Control vs. Pdf G4 x miR-277 SP	0.6768	0.3076 to 1.046	Yes	***	<0.001
						Pdf G4 Control vs. miR-277 SP Control	0.2734	-0.1097 to 0.6565	No	ns	0.26
						Pdf G4 x miR-277 SP vs. miR-277 SP Control	-0.4034	-0.7865 to -0.02030	Yes	*	0.03
						ZT02.50
						Pdf G4 x Scrambled SP vs. Pdf G4 Control	0.149	-0.2172 to 0.5151	No	ns	0.72
						Pdf G4 x Scrambled SP vs. Pdf G4 x miR-277 SP	0.7652	0.3990 to 1.131	Yes	***	<0.001
						Pdf G4 x Scrambled SP vs. miR-277 SP Control	0.4532	0.07304 to 0.8334	Yes	*	0.01
						Pdf G4 Control vs. Pdf G4 x miR-277 SP	0.6162	0.2470 to 0.9853	Yes	***	<0.001
						Pdf G4 Control vs. miR-277 SP Control	0.3043	-0.07880 to 0.6874	No	ns	0.17
						Pdf G4 x miR-277 SP vs. miR-277 SP Control	-0.3119	-0.6950 to 0.07118	No	ns	0.16
						ZT02.75
						Pdf G4 x Scrambled SP vs. Pdf G4 Control	0.2378	-0.1283 to 0.6040	No	ns	0.34
						Pdf G4 x Scrambled SP vs. Pdf G4 x miR-277 SP	0.6862	0.3200 to 1.052	Yes	***	<0.001
						Pdf G4 x Scrambled SP vs. miR-277 SP Control	0.5106	0.1304 to 0.8908	Yes	**	0.003
						Pdf G4 Control vs. Pdf G4 x miR-277 SP	0.4484	0.07923 to 0.8175	Yes	**	0.01
						Pdf G4 Control vs. miR-277 SP Control	0.2728	-0.1103 to 0.6559	No	ns	0.26
						Pdf G4 x miR-277 SP vs. miR-277 SP Control	-0.1756	-0.5587 to 0.2075	No	ns	0.64
						ZT03
						Pdf G4 x Scrambled SP vs. Pdf G4 Control	0.08426	-0.2819 to 0.4504	No	ns	0.93
						Pdf G4 x Scrambled SP vs. Pdf G4 x miR-277 SP	0.5423	0.1762 to 0.9085	Yes	***	<0.001
						Pdf G4 x Scrambled SP vs. miR-277 SP Control	0.4704	0.09021 to 0.8506	Yes	**	0.008
						Pdf G4 Control vs. Pdf G4 x miR-277 SP	0.4581	0.08891 to 0.8272	Yes	**	0.008
						Pdf G4 Control vs. miR-277 SP Control	0.3862	0.003070 to 0.7692	Yes	*	0.05
						Pdf G4 x miR-277 SP vs. miR-277 SP Control	-0.07191	-0.4550 to 0.3112	No	ns	0.96
						ZT03.25
						Pdf G4 x Scrambled SP vs. Pdf G4 Control	0.2047	-0.1614 to 0.5709	No	ns	0.48
						Pdf G4 x Scrambled SP vs. Pdf G4 x miR-277 SP	0.5021	0.1359 to 0.8683	Yes	**	0.002
						Pdf G4 x Scrambled SP vs. miR-277 SP Control	0.3858	0.005627 to 0.7660	Yes	*	0.05
						Pdf G4 Control vs. Pdf G4 x miR-277 SP	0.2974	-0.07179 to 0.6665	No	ns	0.16
						Pdf G4 Control vs. miR-277 SP Control	0.1811	-0.2020 to 0.5642	No	ns	0.62
						Pdf G4 x miR-277 SP vs. miR-277 SP Control	-0.1163	-0.4994 to 0.2668	No	ns	0.86
						ZT03.50
						Pdf G4 x Scrambled SP vs. Pdf G4 Control	0.2176	-0.1486 to 0.5838	No	ns	0.42
						Pdf G4 x Scrambled SP vs. Pdf G4 x miR-277 SP	0.4543	0.08810 to 0.8204	Yes	**	0.008
						Pdf G4 x Scrambled SP vs. miR-277 SP Control	0.3985	0.01826 to 0.7787	Yes	*	0.04
						Pdf G4 Control vs. Pdf G4 x miR-277 SP	0.2367	-0.1325 to 0.6058	No	ns	0.35
						Pdf G4 Control vs. miR-277 SP Control	0.1809	-0.2022 to 0.5639	No	ns	0.62
						Pdf G4 x miR-277 SP vs. miR-277 SP Control	-0.0558	-0.4389 to 0.3273	No	ns	0.98
						ZT03.75
						Pdf G4 x Scrambled SP vs. Pdf G4 Control	0.2252	-0.1409 to 0.5914	No	ns	0.39
						Pdf G4 x Scrambled SP vs. Pdf G4 x miR-277 SP	0.4175	0.05138 to 0.7837	Yes	*	0.02
						Pdf G4 x Scrambled SP vs. miR-277 SP Control	0.3459	-0.03433 to 0.7261	No	ns	0.09
						Pdf G4 Control vs. Pdf G4 x miR-277 SP	0.1923	-0.1769 to 0.5614	No	ns	0.54
						Pdf G4 Control vs. miR-277 SP Control	0.1206	-0.2625 to 0.5037	No	ns	0.85
						Pdf G4 x miR-277 SP vs. miR-277 SP Control	-0.07167	-0.4548 to 0.3114	No	ns	0.96
						ZT04
						Pdf G4 x Scrambled SP vs. Pdf G4 Control	0.2008	-0.1654 to 0.5670	No	ns	0.49
						Pdf G4 x Scrambled SP vs. Pdf G4 x miR-277 SP	0.3924	0.02624 to 0.7586	Yes	*	0.03
						Pdf G4 x Scrambled SP vs. miR-277 SP Control	0.3385	-0.04165 to 0.7188	No	ns	0.1
						Pdf G4 Control vs. Pdf G4 x miR-277 SP	0.1916	-0.1775 to 0.5607	No	ns	0.54
						Pdf G4 Control vs. miR-277 SP Control	0.1377	-0.2453 to 0.5208	No	ns	0.79
						Pdf G4 x miR-277 SP vs. miR-277 SP Control	-0.05385	-0.4369 to 0.3292	No	ns	0.98
						ZT04.25
						Pdf G4 x Scrambled SP vs. Pdf G4 Control	0.252	-0.1142 to 0.6182	No	ns	0.29
						Pdf G4 x Scrambled SP vs. Pdf G4 x miR-277 SP	0.3949	0.02873 to 0.7610	Yes	*	0.03
						Pdf G4 x Scrambled SP vs. miR-277 SP Control	0.352	-0.02822 to 0.7322	No	ns	0.08
						Pdf G4 Control vs. Pdf G4 x miR-277 SP	0.1429	-0.2263 to 0.5120	No	ns	0.75
						Pdf G4 Control vs. miR-277 SP Control	0.09999	-0.2831 to 0.4831	No	ns	0.91
						Pdf G4 x miR-277 SP vs. miR-277 SP Control	-0.0429	-0.4260 to 0.3402	No	ns	>0.99
						ZT04.50
						Pdf G4 x Scrambled SP vs. Pdf G4 Control	0.2798	-0.08631 to 0.6460	No	ns	0.2
						Pdf G4 x Scrambled SP vs. Pdf G4 x miR-277 SP	0.375	0.008810 to 0.7411	Yes	*	0.04
						Pdf G4 x Scrambled SP vs. miR-277 SP Control	0.3613	-0.01889 to 0.7415	No	ns	0.07
						Pdf G4 Control vs. Pdf G4 x miR-277 SP	0.09512	-0.2740 to 0.4643	No	ns	0.91
						Pdf G4 Control vs. miR-277 SP Control	0.08147	-0.3016 to 0.4646	No	ns	0.95
						Pdf G4 x miR-277 SP vs. miR-277 SP Control	-0.01365	-0.3967 to 0.3694	No	ns	>0.99
						ZT04.75
						Pdf G4 x Scrambled SP vs. Pdf G4 Control	0.149	-0.2171 to 0.5152	No	ns	0.72
						Pdf G4 x Scrambled SP vs. Pdf G4 x miR-277 SP	0.3311	-0.03504 to 0.6973	No	ns	0.09
						Pdf G4 x Scrambled SP vs. miR-277 SP Control	0.278	-0.1022 to 0.6582	No	ns	0.24
						Pdf G4 Control vs. Pdf G4 x miR-277 SP	0.1821	-0.1871 to 0.5512	No	ns	0.58
						Pdf G4 Control vs. miR-277 SP Control	0.129	-0.2541 to 0.5121	No	ns	0.82
						Pdf G4 x miR-277 SP vs. miR-277 SP Control	-0.05309	-0.4362 to 0.3300	No	ns	0.98
						ZT05
						Pdf G4 x Scrambled SP vs. Pdf G4 Control	0.1949	-0.1713 to 0.5611	No	ns	0.52
						Pdf G4 x Scrambled SP vs. Pdf G4 x miR-277 SP	0.2999	-0.06624 to 0.6661	No	ns	0.15
						Pdf G4 x Scrambled SP vs. miR-277 SP Control	0.2634	-0.1168 to 0.6436	No	ns	0.28
						Pdf G4 Control vs. Pdf G4 x miR-277 SP	0.105	-0.2641 to 0.4742	No	ns	0.88
						Pdf G4 Control vs. miR-277 SP Control	0.06855	-0.3145 to 0.4516	No	ns	0.97
						Pdf G4 x miR-277 SP vs. miR-277 SP Control	-0.03647	-0.4196 to 0.3466	No	ns	>0.99
						ZT05.25
						Pdf G4 x Scrambled SP vs. Pdf G4 Control	0.2067	-0.1594 to 0.5729	No	ns	0.47
						Pdf G4 x Scrambled SP vs. Pdf G4 x miR-277 SP	0.2476	-0.1186 to 0.6138	No	ns	0.3
						Pdf G4 x Scrambled SP vs. miR-277 SP Control	0.2339	-0.1463 to 0.6142	No	ns	0.39
						Pdf G4 Control vs. Pdf G4 x miR-277 SP	0.04086	-0.3283 to 0.4100	No	ns	>0.99
						Pdf G4 Control vs. miR-277 SP Control	0.02721	-0.3559 to 0.4103	No	ns	>0.99
						Pdf G4 x miR-277 SP vs. miR-277 SP Control	-0.01365	-0.3967 to 0.3694	No	ns	>0.99
						ZT05.50
						Pdf G4 x Scrambled SP vs. Pdf G4 Control	0.1322	-0.2339 to 0.4984	No	ns	0.79
						Pdf G4 x Scrambled SP vs. Pdf G4 x miR-277 SP	0.1655	-0.2007 to 0.5316	No	ns	0.65
						Pdf G4 x Scrambled SP vs. miR-277 SP Control	0.1267	-0.2535 to 0.5069	No	ns	0.83
						Pdf G4 Control vs. Pdf G4 x miR-277 SP	0.03324	-0.3359 to 0.4024	No	ns	>0.99
						Pdf G4 Control vs. miR-277 SP Control	-0.005494	-0.3886 to 0.3776	No	ns	>0.99
						Pdf G4 x miR-277 SP vs. miR-277 SP Control	-0.03874	-0.4218 to 0.3443	No	ns	>0.99
						ZT05.75
						Pdf G4 x Scrambled SP vs. Pdf G4 Control	0.09477	-0.2714 to 0.4609	No	ns	0.91
						Pdf G4 x Scrambled SP vs. Pdf G4 x miR-277 SP	0.1656	-0.2006 to 0.5317	No	ns	0.65
						Pdf G4 x Scrambled SP vs. miR-277 SP Control	0.1254	-0.2548 to 0.5056	No	ns	0.83
						Pdf G4 Control vs. Pdf G4 x miR-277 SP	0.07078	-0.2984 to 0.4399	No	ns	0.96
						Pdf G4 Control vs. miR-277 SP Control	0.0306	-0.3525 to 0.4137	No	ns	>0.99
						Pdf G4 x miR-277 SP vs. miR-277 SP Control	-0.04018	-0.4233 to 0.3429	No	ns	>0.99
						ZT06
						Pdf G4 x Scrambled SP vs. Pdf G4 Control	0.1913	-0.1749 to 0.5574	No	ns	0.54
						Pdf G4 x Scrambled SP vs. Pdf G4 x miR-277 SP	0.2102	-0.1559 to 0.5764	No	ns	0.45
						Pdf G4 x Scrambled SP vs. miR-277 SP Control	0.1522	-0.2280 to 0.5324	No	ns	0.73
						Pdf G4 Control vs. Pdf G4 x miR-277 SP	0.01896	-0.3502 to 0.3881	No	ns	>0.99
						Pdf G4 Control vs. miR-277 SP Control	-0.03909	-0.4222 to 0.3440	No	ns	>0.99
						Pdf G4 x miR-277 SP vs. miR-277 SP Control	-0.05805	-0.4411 to 0.3250	No	ns	0.98
						ZT06.25
						Pdf G4 x Scrambled SP vs. Pdf G4 Control	0.1345	-0.2317 to 0.5006	No	ns	0.78
						Pdf G4 x Scrambled SP vs. Pdf G4 x miR-277 SP	0.1684	-0.1978 to 0.5345	No	ns	0.64
						Pdf G4 x Scrambled SP vs. miR-277 SP Control	0.1083	-0.2720 to 0.4885	No	ns	0.88
						Pdf G4 Control vs. Pdf G4 x miR-277 SP	0.03391	-0.3352 to 0.4031	No	ns	>0.99
						Pdf G4 Control vs. miR-277 SP Control	-0.02623	-0.4093 to 0.3569	No	ns	>0.99
						Pdf G4 x miR-277 SP vs. miR-277 SP Control	-0.06014	-0.4432 to 0.3229	No	ns	0.98
						ZT06.50
						Pdf G4 x Scrambled SP vs. Pdf G4 Control	0.1056	-0.2606 to 0.4718	No	ns	0.88
						Pdf G4 x Scrambled SP vs. Pdf G4 x miR-277 SP	0.1291	-0.2371 to 0.4952	No	ns	0.8
						Pdf G4 x Scrambled SP vs. miR-277 SP Control	0.08454	-0.2957 to 0.4647	No	ns	0.94
						Pdf G4 Control vs. Pdf G4 x miR-277 SP	0.02348	-0.3457 to 0.3926	No	ns	>0.99
						Pdf G4 Control vs. miR-277 SP Control	-0.02106	-0.4041 to 0.3620	No	ns	>0.99
						Pdf G4 x miR-277 SP vs. miR-277 SP Control	-0.04454	-0.4276 to 0.3385	No	ns	>0.99
						ZT06.75
						Pdf G4 x Scrambled SP vs. Pdf G4 Control	0.05675	-0.3094 to 0.4229	No	ns	0.98
						Pdf G4 x Scrambled SP vs. Pdf G4 x miR-277 SP	0.1368	-0.2293 to 0.5030	No	ns	0.77
						Pdf G4 x Scrambled SP vs. miR-277 SP Control	0.1112	-0.2690 to 0.4914	No	ns	0.88
						Pdf G4 Control vs. Pdf G4 x miR-277 SP	0.08006	-0.2891 to 0.4492	No	ns	0.94
						Pdf G4 Control vs. miR-277 SP Control	0.05446	-0.3286 to 0.4375	No	ns	0.98
						Pdf G4 x miR-277 SP vs. miR-277 SP Control	-0.02561	-0.4087 to 0.3575	No	ns	>0.99
						ZT07
						Pdf G4 x Scrambled SP vs. Pdf G4 Control	0.03871	-0.3274 to 0.4049	No	ns	>0.99
						Pdf G4 x Scrambled SP vs. Pdf G4 x miR-277 SP	0.1841	-0.1820 to 0.5503	No	ns	0.57
						Pdf G4 x Scrambled SP vs. miR-277 SP Control	0.1474	-0.2328 to 0.5276	No	ns	0.75
						Pdf G4 Control vs. Pdf G4 x miR-277 SP	0.1454	-0.2237 to 0.5146	No	ns	0.74
						Pdf G4 Control vs. miR-277 SP Control	0.1087	-0.2744 to 0.4918	No	ns	0.89
						Pdf G4 x miR-277 SP vs. miR-277 SP Control	-0.03673	-0.4198 to 0.3464	No	ns	>0.99
						ZT07.25
						Pdf G4 x Scrambled SP vs. Pdf G4 Control	0.02465	-0.3415 to 0.3908	No	ns	>0.99
						Pdf G4 x Scrambled SP vs. Pdf G4 x miR-277 SP	0.1931	-0.1731 to 0.5593	No	ns	0.53
						Pdf G4 x Scrambled SP vs. miR-277 SP Control	0.1049	-0.2753 to 0.4851	No	ns	0.89
						Pdf G4 Control vs. Pdf G4 x miR-277 SP	0.1684	-0.2007 to 0.5376	No	ns	0.64
						Pdf G4 Control vs. miR-277 SP Control	0.08028	-0.3028 to 0.4634	No	ns	0.95
						Pdf G4 x miR-277 SP vs. miR-277 SP Control	-0.08817	-0.4713 to 0.2949	No	ns	0.93
						ZT07.50
						Pdf G4 x Scrambled SP vs. Pdf G4 Control	0.1124	-0.2538 to 0.4785	No	ns	0.86
						Pdf G4 x Scrambled SP vs. Pdf G4 x miR-277 SP	0.2781	-0.08811 to 0.6442	No	ns	0.21
						Pdf G4 x Scrambled SP vs. miR-277 SP Control	0.09904	-0.2812 to 0.4792	No	ns	0.91
						Pdf G4 Control vs. Pdf G4 x miR-277 SP	0.1657	-0.2035 to 0.5348	No	ns	0.66
						Pdf G4 Control vs. miR-277 SP Control	-0.01334	-0.3964 to 0.3697	No	ns	>0.99
						Pdf G4 x miR-277 SP vs. miR-277 SP Control	-0.179	-0.5621 to 0.2041	No	ns	0.63
						ZT07.75
						Pdf G4 x Scrambled SP vs. Pdf G4 Control	0.2353	-0.1308 to 0.6015	No	ns	0.35
						Pdf G4 x Scrambled SP vs. Pdf G4 x miR-277 SP	0.425	0.05887 to 0.7912	Yes	*	0.02
						Pdf G4 x Scrambled SP vs. miR-277 SP Control	0.05808	-0.3221 to 0.4383	No	ns	0.98
						Pdf G4 Control vs. Pdf G4 x miR-277 SP	0.1897	-0.1795 to 0.5588	No	ns	0.55
						Pdf G4 Control vs. miR-277 SP Control	-0.1773	-0.5603 to 0.2058	No	ns	0.63
						Pdf G4 x miR-277 SP vs. miR-277 SP Control	-0.3669	-0.7500 to 0.01613	No	ns	0.07
						ZT08
						Pdf G4 x Scrambled SP vs. Pdf G4 Control	0.3047	-0.06145 to 0.6709	No	ns	0.14
						Pdf G4 x Scrambled SP vs. Pdf G4 x miR-277 SP	0.594	0.2279 to 0.9602	Yes	***	<0.001
						Pdf G4 x Scrambled SP vs. miR-277 SP Control	-0.004956	-0.3852 to 0.3752	No	ns	>0.99
						Pdf G4 Control vs. Pdf G4 x miR-277 SP	0.2893	-0.07982 to 0.6585	No	ns	0.18
						Pdf G4 Control vs. miR-277 SP Control	-0.3097	-0.6927 to 0.07342	No	ns	0.16
						Pdf G4 x miR-277 SP vs. miR-277 SP Control	-0.599	-0.9821 to -0.2159	Yes	***	<0.001
						ZT08.25
						Pdf G4 x Scrambled SP vs. Pdf G4 Control	0.5668	0.2007 to 0.9330	Yes	***	<0.001
						Pdf G4 x Scrambled SP vs. Pdf G4 x miR-277 SP	0.8897	0.5236 to 1.256	Yes	***	<0.001
						Pdf G4 x Scrambled SP vs. miR-277 SP Control	-0.1169	-0.4971 to 0.2634	No	ns	0.86
						Pdf G4 Control vs. Pdf G4 x miR-277 SP	0.3229	-0.04626 to 0.6920	No	ns	0.11
						Pdf G4 Control vs. miR-277 SP Control	-0.6837	-1.067 to -0.3006	Yes	***	<0.001
						Pdf G4 x miR-277 SP vs. miR-277 SP Control	-1.007	-1.390 to -0.6235	Yes	***	<0.001
						ZT08.50
						Pdf G4 x Scrambled SP vs. Pdf G4 Control	0.6688	0.3026 to 1.035	Yes	***	<0.001
						Pdf G4 x Scrambled SP vs. Pdf G4 x miR-277 SP	1.186	0.8203 to 1.553	Yes	***	<0.001
						Pdf G4 x Scrambled SP vs. miR-277 SP Control	-0.2101	-0.5903 to 0.1701	No	ns	0.49
						Pdf G4 Control vs. Pdf G4 x miR-277 SP	0.5177	0.1485 to 0.8868	Yes	**	0.002
						Pdf G4 Control vs. miR-277 SP Control	-0.8789	-1.262 to -0.4958	Yes	***	<0.001
						Pdf G4 x miR-277 SP vs. miR-277 SP Control	-1.397	-1.780 to -1.014	Yes	***	<0.001
						ZT08.75
						Pdf G4 x Scrambled SP vs. Pdf G4 Control	0.5183	0.1521 to 0.8844	Yes	**	0.002
						Pdf G4 x Scrambled SP vs. Pdf G4 x miR-277 SP	1.279	0.9131 to 1.645	Yes	***	<0.001
						Pdf G4 x Scrambled SP vs. miR-277 SP Control	-0.2289	-0.6091 to 0.1513	No	ns	0.41
						Pdf G4 Control vs. Pdf G4 x miR-277 SP	0.761	0.3919 to 1.130	Yes	***	<0.001
						Pdf G4 Control vs. miR-277 SP Control	-0.7472	-1.130 to -0.3641	Yes	***	<0.001
						Pdf G4 x miR-277 SP vs. miR-277 SP Control	-1.508	-1.891 to -1.125	Yes	***	<0.001
						ZT09
						Pdf G4 x Scrambled SP vs. Pdf G4 Control	0.4875	0.1214 to 0.8537	Yes	**	0.004
						Pdf G4 x Scrambled SP vs. Pdf G4 x miR-277 SP	1.318	0.9522 to 1.685	Yes	***	<0.001
						Pdf G4 x Scrambled SP vs. miR-277 SP Control	-0.2772	-0.6574 to 0.1030	No	ns	0.24
						Pdf G4 Control vs. Pdf G4 x miR-277 SP	0.8309	0.4617 to 1.200	Yes	***	<0.001
						Pdf G4 Control vs. miR-277 SP Control	-0.7648	-1.148 to -0.3817	Yes	***	<0.001
						Pdf G4 x miR-277 SP vs. miR-277 SP Control	-1.596	-1.979 to -1.213	Yes	***	<0.001
						ZT09.25
						Pdf G4 x Scrambled SP vs. Pdf G4 Control	0.3851	0.01895 to 0.7513	Yes	*	0.03
						Pdf G4 x Scrambled SP vs. Pdf G4 x miR-277 SP	1.045	0.6787 to 1.411	Yes	***	<0.001
						Pdf G4 x Scrambled SP vs. miR-277 SP Control	-0.04683	-0.4270 to 0.3334	No	ns	0.99
						Pdf G4 Control vs. Pdf G4 x miR-277 SP	0.6598	0.2906 to 1.029	Yes	***	<0.001
						Pdf G4 Control vs. miR-277 SP Control	-0.4319	-0.8150 to -0.04886	Yes	*	0.02
						Pdf G4 x miR-277 SP vs. miR-277 SP Control	-1.092	-1.475 to -0.7086	Yes	***	<0.001
						ZT09.50
						Pdf G4 x Scrambled SP vs. Pdf G4 Control	0.2953	-0.07083 to 0.6615	No	ns	0.16
						Pdf G4 x Scrambled SP vs. Pdf G4 x miR-277 SP	0.8516	0.4855 to 1.218	Yes	***	<0.001
						Pdf G4 x Scrambled SP vs. miR-277 SP Control	-0.004928	-0.3851 to 0.3753	No	ns	>0.99
						Pdf G4 Control vs. Pdf G4 x miR-277 SP	0.5563	0.1872 to 0.9255	Yes	***	<0.001
						Pdf G4 Control vs. miR-277 SP Control	-0.3003	-0.6833 to 0.08282	No	ns	0.18
						Pdf G4 x miR-277 SP vs. miR-277 SP Control	-0.8566	-1.240 to -0.4735	Yes	***	<0.001
						ZT09.75
						Pdf G4 x Scrambled SP vs. Pdf G4 Control	0.237	-0.1292 to 0.6032	No	ns	0.34
						Pdf G4 x Scrambled SP vs. Pdf G4 x miR-277 SP	0.5344	0.1682 to 0.9006	Yes	**	0.001
						Pdf G4 x Scrambled SP vs. miR-277 SP Control	0.01292	-0.3673 to 0.3931	No	ns	>0.99
						Pdf G4 Control vs. Pdf G4 x miR-277 SP	0.2974	-0.07174 to 0.6666	No	ns	0.16
						Pdf G4 Control vs. miR-277 SP Control	-0.2241	-0.6072 to 0.1590	No	ns	0.44
						Pdf G4 x miR-277 SP vs. miR-277 SP Control	-0.5215	-0.9046 to -0.1384	Yes	**	0.003
						ZT10
						Pdf G4 x Scrambled SP vs. Pdf G4 Control	0.007506	-0.3587 to 0.3737	No	ns	>0.99
						Pdf G4 x Scrambled SP vs. Pdf G4 x miR-277 SP	0.148	-0.2182 to 0.5142	No	ns	0.73
						Pdf G4 x Scrambled SP vs. miR-277 SP Control	0.009162	-0.3710 to 0.3894	No	ns	>0.99
						Pdf G4 Control vs. Pdf G4 x miR-277 SP	0.1405	-0.2286 to 0.5096	No	ns	0.76
						Pdf G4 Control vs. miR-277 SP Control	0.001656	-0.3814 to 0.3847	No	ns	>0.99
						Pdf G4 x miR-277 SP vs. miR-277 SP Control	-0.1388	-0.5219 to 0.2442	No	ns	0.79
						ZT10.25
						Pdf G4 x Scrambled SP vs. Pdf G4 Control	-0.09799	-0.4641 to 0.2682	No	ns	0.9
						Pdf G4 x Scrambled SP vs. Pdf G4 x miR-277 SP	-0.1882	-0.5544 to 0.1779	No	ns	0.55
						Pdf G4 x Scrambled SP vs. miR-277 SP Control	0.08558	-0.2946 to 0.4658	No	ns	0.94
						Pdf G4 Control vs. Pdf G4 x miR-277 SP	-0.09024	-0.4594 to 0.2789	No	ns	0.92
						Pdf G4 Control vs. miR-277 SP Control	0.1836	-0.1995 to 0.5667	No	ns	0.61
						Pdf G4 x miR-277 SP vs. miR-277 SP Control	0.2738	-0.1093 to 0.6569	No	ns	0.26
						ZT10.50
						Pdf G4 x Scrambled SP vs. Pdf G4 Control	-0.1704	-0.5365 to 0.1958	No	ns	0.63
						Pdf G4 x Scrambled SP vs. Pdf G4 x miR-277 SP	-0.3891	-0.7553 to -0.02295	Yes	*	0.03
						Pdf G4 x Scrambled SP vs. miR-277 SP Control	-0.01174	-0.3919 to 0.3685	No	ns	>0.99
						Pdf G4 Control vs. Pdf G4 x miR-277 SP	-0.2187	-0.5879 to 0.1504	No	ns	0.42
						Pdf G4 Control vs. miR-277 SP Control	0.1586	-0.2244 to 0.5417	No	ns	0.71
						Pdf G4 x miR-277 SP vs. miR-277 SP Control	0.3774	-0.005719 to 0.7604	No	ns	0.06
						ZT10.75
						Pdf G4 x Scrambled SP vs. Pdf G4 Control	-0.2453	-0.6114 to 0.1209	No	ns	0.31
						Pdf G4 x Scrambled SP vs. Pdf G4 x miR-277 SP	-0.4652	-0.8313 to -0.09901	Yes	**	0.006
						Pdf G4 x Scrambled SP vs. miR-277 SP Control	0.1112	-0.2690 to 0.4914	No	ns	0.88
						Pdf G4 Control vs. Pdf G4 x miR-277 SP	-0.2199	-0.5891 to 0.1492	No	ns	0.42
						Pdf G4 Control vs. miR-277 SP Control	0.3565	-0.02663 to 0.7395	No	ns	0.08
						Pdf G4 x miR-277 SP vs. miR-277 SP Control	0.5764	0.1933 to 0.9594	Yes	***	<0.001
						ZT11
						Pdf G4 x Scrambled SP vs. Pdf G4 Control	-0.2903	-0.6565 to 0.07582	No	ns	0.17
						Pdf G4 x Scrambled SP vs. Pdf G4 x miR-277 SP	-0.5888	-0.9549 to -0.2226	Yes	***	<0.001
						Pdf G4 x Scrambled SP vs. miR-277 SP Control	-0.02166	-0.4019 to 0.3585	No	ns	>0.99
						Pdf G4 Control vs. Pdf G4 x miR-277 SP	-0.2984	-0.6676 to 0.07071	No	ns	0.16
						Pdf G4 Control vs. miR-277 SP Control	0.2687	-0.1144 to 0.6518	No	ns	0.27
						Pdf G4 x miR-277 SP vs. miR-277 SP Control	0.5671	0.1840 to 0.9502	Yes	***	<0.001
						ZT11.25
						Pdf G4 x Scrambled SP vs. Pdf G4 Control	-0.3071	-0.6733 to 0.05904	No	ns	0.14
						Pdf G4 x Scrambled SP vs. Pdf G4 x miR-277 SP	-0.5382	-0.9043 to -0.1720	Yes	***	<0.001
						Pdf G4 x Scrambled SP vs. miR-277 SP Control	0.08714	-0.2931 to 0.4673	No	ns	0.94
						Pdf G4 Control vs. Pdf G4 x miR-277 SP	-0.2311	-0.6002 to 0.1381	No	ns	0.37
						Pdf G4 Control vs. miR-277 SP Control	0.3943	0.01118 to 0.7773	Yes	*	0.04
						Pdf G4 x miR-277 SP vs. miR-277 SP Control	0.6253	0.2422 to 1.008	Yes	***	<0.001
						ZT11.50
						Pdf G4 x Scrambled SP vs. Pdf G4 Control	-0.2876	-0.6538 to 0.07855	No	ns	0.18
						Pdf G4 x Scrambled SP vs. Pdf G4 x miR-277 SP	-0.3524	-0.7186 to 0.01377	No	ns	0.06
						Pdf G4 x Scrambled SP vs. miR-277 SP Control	0.2488	-0.1314 to 0.6290	No	ns	0.33
						Pdf G4 Control vs. Pdf G4 x miR-277 SP	-0.06478	-0.4339 to 0.3044	No	ns	0.97
						Pdf G4 Control vs. miR-277 SP Control	0.5364	0.1533 to 0.9195	Yes	**	0.002
						Pdf G4 x miR-277 SP vs. miR-277 SP Control	0.6012	0.2181 to 0.9842	Yes	***	<0.001
						ZT11.75
						Pdf G4 x Scrambled SP vs. Pdf G4 Control	-0.3899	-0.7560 to -0.02370	Yes	*	0.03
						Pdf G4 x Scrambled SP vs. Pdf G4 x miR-277 SP	-0.352	-0.7181 to 0.01418	No	ns	0.06
						Pdf G4 x Scrambled SP vs. miR-277 SP Control	0.155	-0.2252 to 0.5352	No	ns	0.72
						Pdf G4 Control vs. Pdf G4 x miR-277 SP	0.03788	-0.3313 to 0.4070	No	ns	>0.99
						Pdf G4 Control vs. miR-277 SP Control	0.5449	0.1618 to 0.9280	Yes	**	0.001
						Pdf G4 x miR-277 SP vs. miR-277 SP Control	0.507	0.1239 to 0.8901	Yes	**	0.004
						ZT12
						Pdf G4 x Scrambled SP vs. Pdf G4 Control	-0.4811	-0.8472 to -0.1149	Yes	**	0.004
						Pdf G4 x Scrambled SP vs. Pdf G4 x miR-277 SP	-0.2976	-0.6637 to 0.06860	No	ns	0.16
						Pdf G4 x Scrambled SP vs. miR-277 SP Control	0.05921	-0.3210 to 0.4394	No	ns	0.98
						Pdf G4 Control vs. Pdf G4 x miR-277 SP	0.1835	-0.1856 to 0.5526	No	ns	0.58
						Pdf G4 Control vs. miR-277 SP Control	0.5403	0.1572 to 0.9234	Yes	**	0.002
						Pdf G4 x miR-277 SP vs. miR-277 SP Control	0.3568	-0.02631 to 0.7399	No	ns	0.08
						ZT12.25
						Pdf G4 x Scrambled SP vs. Pdf G4 Control	-0.6091	-0.9753 to -0.2430	Yes	***	<0.001
						Pdf G4 x Scrambled SP vs. Pdf G4 x miR-277 SP	-0.6399	-1.006 to -0.2738	Yes	***	<0.001
						Pdf G4 x Scrambled SP vs. miR-277 SP Control	-0.6271	-1.007 to -0.2469	Yes	***	<0.001
						Pdf G4 Control vs. Pdf G4 x miR-277 SP	-0.03083	-0.4000 to 0.3383	No	ns	>0.99
						Pdf G4 Control vs. miR-277 SP Control	-0.01801	-0.4011 to 0.3651	No	ns	>0.99
						Pdf G4 x miR-277 SP vs. miR-277 SP Control	0.01282	-0.3703 to 0.3959	No	ns	>0.99
						ZT12.50
						Pdf G4 x Scrambled SP vs. Pdf G4 Control	-0.9236	-1.290 to -0.5574	Yes	***	<0.001
						Pdf G4 x Scrambled SP vs. Pdf G4 x miR-277 SP	-0.9717	-1.338 to -0.6055	Yes	***	<0.001
						Pdf G4 x Scrambled SP vs. miR-277 SP Control	-0.936	-1.316 to -0.5558	Yes	***	<0.001
						Pdf G4 Control vs. Pdf G4 x miR-277 SP	-0.04808	-0.4172 to 0.3211	No	ns	0.99
						Pdf G4 Control vs. miR-277 SP Control	-0.01239	-0.3955 to 0.3707	No	ns	>0.99
						Pdf G4 x miR-277 SP vs. miR-277 SP Control	0.03569	-0.3474 to 0.4188	No	ns	>0.99
						ZT12.75
						Pdf G4 x Scrambled SP vs. Pdf G4 Control	-0.7731	-1.139 to -0.4069	Yes	***	<0.001
						Pdf G4 x Scrambled SP vs. Pdf G4 x miR-277 SP	-1.364	-1.730 to -0.9976	Yes	***	<0.001
						Pdf G4 x Scrambled SP vs. miR-277 SP Control	-0.6103	-0.9905 to -0.2301	Yes	***	<0.001
						Pdf G4 Control vs. Pdf G4 x miR-277 SP	-0.5907	-0.9598 to -0.2215	Yes	***	<0.001
						Pdf G4 Control vs. miR-277 SP Control	0.1628	-0.2203 to 0.5459	No	ns	0.69
						Pdf G4 x miR-277 SP vs. miR-277 SP Control	0.7535	0.3704 to 1.137	Yes	***	<0.001
						ZT13
						Pdf G4 x Scrambled SP vs. Pdf G4 Control	-0.3066	-0.6728 to 0.05951	No	ns	0.14
						Pdf G4 x Scrambled SP vs. Pdf G4 x miR-277 SP	-1.25	-1.616 to -0.8835	Yes	***	<0.001
						Pdf G4 x Scrambled SP vs. miR-277 SP Control	-0.2347	-0.6149 to 0.1455	No	ns	0.39
						Pdf G4 Control vs. Pdf G4 x miR-277 SP	-0.9431	-1.312 to -0.5739	Yes	***	<0.001
						Pdf G4 Control vs. miR-277 SP Control	0.07197	-0.3111 to 0.4550	No	ns	0.96
						Pdf G4 x miR-277 SP vs. miR-277 SP Control	1.015	0.6319 to 1.398	Yes	***	<0.001
						ZT13.25
						Pdf G4 x Scrambled SP vs. Pdf G4 Control	0.03333	-0.3328 to 0.3995	No	ns	>0.99
						Pdf G4 x Scrambled SP vs. Pdf G4 x miR-277 SP	-1.162	-1.528 to -0.7955	Yes	***	<0.001
						Pdf G4 x Scrambled SP vs. miR-277 SP Control	0.2093	-0.1709 to 0.5895	No	ns	0.49
						Pdf G4 Control vs. Pdf G4 x miR-277 SP	-1.195	-1.564 to -0.8258	Yes	***	<0.001
						Pdf G4 Control vs. miR-277 SP Control	0.176	-0.2071 to 0.5591	No	ns	0.64
						Pdf G4 x miR-277 SP vs. miR-277 SP Control	1.371	0.9879 to 1.754	Yes	***	<0.001
						ZT13.50
						Pdf G4 x Scrambled SP vs. Pdf G4 Control	0.1004	-0.2658 to 0.4665	No	ns	0.9
						Pdf G4 x Scrambled SP vs. Pdf G4 x miR-277 SP	-0.7822	-1.148 to -0.4160	Yes	***	<0.001
						Pdf G4 x Scrambled SP vs. miR-277 SP Control	0.09465	-0.2856 to 0.4749	No	ns	0.92
						Pdf G4 Control vs. Pdf G4 x miR-277 SP	-0.8825	-1.252 to -0.5134	Yes	***	<0.001
						Pdf G4 Control vs. miR-277 SP Control	-0.005708	-0.3888 to 0.3774	No	ns	>0.99
						Pdf G4 x miR-277 SP vs. miR-277 SP Control	0.8768	0.4938 to 1.260	Yes	***	<0.001
						ZT13.75
						Pdf G4 x Scrambled SP vs. Pdf G4 Control	0.3269	-0.03922 to 0.6931	No	ns	0.1
						Pdf G4 x Scrambled SP vs. Pdf G4 x miR-277 SP	-0.2886	-0.6547 to 0.07757	No	ns	0.18
						Pdf G4 x Scrambled SP vs. miR-277 SP Control	0.331	-0.04920 to 0.7112	No	ns	0.11
						Pdf G4 Control vs. Pdf G4 x miR-277 SP	-0.6155	-0.9847 to -0.2464	Yes	***	<0.001
						Pdf G4 Control vs. miR-277 SP Control	0.004062	-0.3790 to 0.3871	No	ns	>0.99
						Pdf G4 x miR-277 SP vs. miR-277 SP Control	0.6196	0.2365 to 1.003	Yes	***	<0.001
						ZT14
						Pdf G4 x Scrambled SP vs. Pdf G4 Control	0.2792	-0.08692 to 0.6454	No	ns	0.2
						Pdf G4 x Scrambled SP vs. Pdf G4 x miR-277 SP	-0.2679	-0.6341 to 0.09823	No	ns	0.24
						Pdf G4 x Scrambled SP vs. miR-277 SP Control	0.2492	-0.1310 to 0.6294	No	ns	0.33
						Pdf G4 Control vs. Pdf G4 x miR-277 SP	-0.5472	-0.9163 to -0.1780	Yes	***	<0.001
						Pdf G4 Control vs. miR-277 SP Control	-0.03008	-0.4132 to 0.3530	No	ns	>0.99
						Pdf G4 x miR-277 SP vs. miR-277 SP Control	0.5171	0.1340 to 0.9002	Yes	**	0.003
						ZT14.25
						Pdf G4 x Scrambled SP vs. Pdf G4 Control	0.1765	-0.1897 to 0.5426	No	ns	0.6
						Pdf G4 x Scrambled SP vs. Pdf G4 x miR-277 SP	-0.1575	-0.5236 to 0.2087	No	ns	0.69
						Pdf G4 x Scrambled SP vs. miR-277 SP Control	0.153	-0.2272 to 0.5332	No	ns	0.73
						Pdf G4 Control vs. Pdf G4 x miR-277 SP	-0.3339	-0.7031 to 0.03523	No	ns	0.09
						Pdf G4 Control vs. miR-277 SP Control	-0.02342	-0.4065 to 0.3597	No	ns	>0.99
						Pdf G4 x miR-277 SP vs. miR-277 SP Control	0.3105	-0.07259 to 0.6936	No	ns	0.16
						ZT14.50
						Pdf G4 x Scrambled SP vs. Pdf G4 Control	0.06707	-0.2991 to 0.4332	No	ns	0.97
						Pdf G4 x Scrambled SP vs. Pdf G4 x miR-277 SP	-0.06664	-0.4328 to 0.2995	No	ns	0.97
						Pdf G4 x Scrambled SP vs. miR-277 SP Control	0.1542	-0.2260 to 0.5344	No	ns	0.72
						Pdf G4 Control vs. Pdf G4 x miR-277 SP	-0.1337	-0.5029 to 0.2354	No	ns	0.79
						Pdf G4 Control vs. miR-277 SP Control	0.08717	-0.2959 to 0.4702	No	ns	0.94
						Pdf G4 x miR-277 SP vs. miR-277 SP Control	0.2209	-0.1622 to 0.6040	No	ns	0.45
						ZT14.75
						Pdf G4 x Scrambled SP vs. Pdf G4 Control	0.09528	-0.2709 to 0.4614	No	ns	0.91
						Pdf G4 x Scrambled SP vs. Pdf G4 x miR-277 SP	0.0557	-0.3105 to 0.4219	No	ns	0.98
						Pdf G4 x Scrambled SP vs. miR-277 SP Control	0.1519	-0.2283 to 0.5321	No	ns	0.73
						Pdf G4 Control vs. Pdf G4 x miR-277 SP	-0.03958	-0.4087 to 0.3296	No	ns	>0.99
						Pdf G4 Control vs. miR-277 SP Control	0.0566	-0.3265 to 0.4397	No	ns	0.98
						Pdf G4 x miR-277 SP vs. miR-277 SP Control	0.09618	-0.2869 to 0.4793	No	ns	0.92
						ZT15
						Pdf G4 x Scrambled SP vs. Pdf G4 Control	0.1307	-0.2355 to 0.4968	No	ns	0.8
						Pdf G4 x Scrambled SP vs. Pdf G4 x miR-277 SP	0.01372	-0.3524 to 0.3799	No	ns	>0.99
						Pdf G4 x Scrambled SP vs. miR-277 SP Control	0.1391	-0.2411 to 0.5193	No	ns	0.78
						Pdf G4 Control vs. Pdf G4 x miR-277 SP	-0.117	-0.4861 to 0.2522	No	ns	0.85
						Pdf G4 Control vs. miR-277 SP Control	0.008388	-0.3747 to 0.3915	No	ns	>0.99
						Pdf G4 x miR-277 SP vs. miR-277 SP Control	0.1253	-0.2577 to 0.5084	No	ns	0.84
						ZT15.25
						Pdf G4 x Scrambled SP vs. Pdf G4 Control	0.1302	-0.2359 to 0.4964	No	ns	0.8
						Pdf G4 x Scrambled SP vs. Pdf G4 x miR-277 SP	0.03277	-0.3334 to 0.3989	No	ns	>0.99
						Pdf G4 x Scrambled SP vs. miR-277 SP Control	0.1414	-0.2388 to 0.5216	No	ns	0.77
						Pdf G4 Control vs. Pdf G4 x miR-277 SP	-0.09746	-0.4666 to 0.2717	No	ns	0.91
						Pdf G4 Control vs. miR-277 SP Control	0.01115	-0.3719 to 0.3942	No	ns	>0.99
						Pdf G4 x miR-277 SP vs. miR-277 SP Control	0.1086	-0.2745 to 0.4917	No	ns	0.89
						ZT15.50
						Pdf G4 x Scrambled SP vs. Pdf G4 Control	0.06676	-0.2994 to 0.4329	No	ns	0.97
						Pdf G4 x Scrambled SP vs. Pdf G4 x miR-277 SP	0.03326	-0.3329 to 0.3994	No	ns	>0.99
						Pdf G4 x Scrambled SP vs. miR-277 SP Control	0.05298	-0.3272 to 0.4332	No	ns	0.98
						Pdf G4 Control vs. Pdf G4 x miR-277 SP	-0.0335	-0.4026 to 0.3356	No	ns	>0.99
						Pdf G4 Control vs. miR-277 SP Control	-0.01378	-0.3969 to 0.3693	No	ns	>0.99
						Pdf G4 x miR-277 SP vs. miR-277 SP Control	0.01972	-0.3634 to 0.4028	No	ns	>0.99
						ZT15.75
						Pdf G4 x Scrambled SP vs. Pdf G4 Control	0.1335	-0.2326 to 0.4997	No	ns	0.78
						Pdf G4 x Scrambled SP vs. Pdf G4 x miR-277 SP	0.07781	-0.2883 to 0.4440	No	ns	0.95
						Pdf G4 x Scrambled SP vs. miR-277 SP Control	0.09128	-0.2889 to 0.4715	No	ns	0.93
						Pdf G4 Control vs. Pdf G4 x miR-277 SP	-0.0557	-0.4248 to 0.3134	No	ns	0.98
						Pdf G4 Control vs. miR-277 SP Control	-0.04223	-0.4253 to 0.3409	No	ns	>0.99
						Pdf G4 x miR-277 SP vs. miR-277 SP Control	0.01347	-0.3696 to 0.3966	No	ns	>0.99
						ZT16
						Pdf G4 x Scrambled SP vs. Pdf G4 Control	0.05123	-0.3149 to 0.4174	No	ns	0.98
						Pdf G4 x Scrambled SP vs. Pdf G4 x miR-277 SP	-0.06017	-0.4263 to 0.3060	No	ns	0.97
						Pdf G4 x Scrambled SP vs. miR-277 SP Control	0.02333	-0.3569 to 0.4035	No	ns	>0.99
						Pdf G4 Control vs. Pdf G4 x miR-277 SP	-0.1114	-0.4805 to 0.2577	No	ns	0.87
						Pdf G4 Control vs. miR-277 SP Control	-0.0279	-0.4110 to 0.3552	No	ns	>0.99
						Pdf G4 x miR-277 SP vs. miR-277 SP Control	0.0835	-0.2996 to 0.4666	No	ns	0.94
						ZT16.25
						Pdf G4 x Scrambled SP vs. Pdf G4 Control	0.1735	-0.1927 to 0.5397	No	ns	0.62
						Pdf G4 x Scrambled SP vs. Pdf G4 x miR-277 SP	0.1082	-0.2580 to 0.4743	No	ns	0.87
						Pdf G4 x Scrambled SP vs. miR-277 SP Control	0.1148	-0.2654 to 0.4950	No	ns	0.87
						Pdf G4 Control vs. Pdf G4 x miR-277 SP	-0.06531	-0.4345 to 0.3038	No	ns	0.97
						Pdf G4 Control vs. miR-277 SP Control	-0.05867	-0.4417 to 0.3244	No	ns	0.98
						Pdf G4 x miR-277 SP vs. miR-277 SP Control	0.006643	-0.3764 to 0.3897	No	ns	>0.99
						ZT16.50
						Pdf G4 x Scrambled SP vs. Pdf G4 Control	0.1494	-0.2168 to 0.5156	No	ns	0.72
						Pdf G4 x Scrambled SP vs. Pdf G4 x miR-277 SP	0.1932	-0.1729 to 0.5594	No	ns	0.53
						Pdf G4 x Scrambled SP vs. miR-277 SP Control	0.2553	-0.1249 to 0.6355	No	ns	0.31
						Pdf G4 Control vs. Pdf G4 x miR-277 SP	0.04385	-0.3253 to 0.4130	No	ns	>0.99
						Pdf G4 Control vs. miR-277 SP Control	0.1059	-0.2772 to 0.4890	No	ns	0.89
						Pdf G4 x miR-277 SP vs. miR-277 SP Control	0.06202	-0.3211 to 0.4451	No	ns	0.98
						ZT16.75
						Pdf G4 x Scrambled SP vs. Pdf G4 Control	0.1241	-0.2421 to 0.4902	No	ns	0.82
						Pdf G4 x Scrambled SP vs. Pdf G4 x miR-277 SP	-0.03665	-0.4028 to 0.3295	No	ns	>0.99
						Pdf G4 x Scrambled SP vs. miR-277 SP Control	0.2218	-0.1584 to 0.6020	No	ns	0.44
						Pdf G4 Control vs. Pdf G4 x miR-277 SP	-0.1607	-0.5299 to 0.2084	No	ns	0.68
						Pdf G4 Control vs. miR-277 SP Control	0.09778	-0.2853 to 0.4809	No	ns	0.91
						Pdf G4 x miR-277 SP vs. miR-277 SP Control	0.2585	-0.1246 to 0.6416	No	ns	0.31
						ZT17
						Pdf G4 x Scrambled SP vs. Pdf G4 Control	0.1995	-0.1666 to 0.5657	No	ns	0.5
						Pdf G4 x Scrambled SP vs. Pdf G4 x miR-277 SP	-0.0541	-0.4203 to 0.3121	No	ns	0.98
						Pdf G4 x Scrambled SP vs. miR-277 SP Control	0.1319	-0.2483 to 0.5121	No	ns	0.81
						Pdf G4 Control vs. Pdf G4 x miR-277 SP	-0.2536	-0.6228 to 0.1155	No	ns	0.29
						Pdf G4 Control vs. miR-277 SP Control	-0.06764	-0.4507 to 0.3154	No	ns	0.97
						Pdf G4 x miR-277 SP vs. miR-277 SP Control	0.186	-0.1971 to 0.5691	No	ns	0.6
						ZT17.25
						Pdf G4 x Scrambled SP vs. Pdf G4 Control	0.2433	-0.1229 to 0.6094	No	ns	0.32
						Pdf G4 x Scrambled SP vs. Pdf G4 x miR-277 SP	-0.08906	-0.4552 to 0.2771	No	ns	0.92
						Pdf G4 x Scrambled SP vs. miR-277 SP Control	0.1021	-0.2781 to 0.4823	No	ns	0.9
						Pdf G4 Control vs. Pdf G4 x miR-277 SP	-0.3323	-0.7015 to 0.03681	No	ns	0.1
						Pdf G4 Control vs. miR-277 SP Control	-0.1411	-0.5242 to 0.2420	No	ns	0.78
						Pdf G4 x miR-277 SP vs. miR-277 SP Control	0.1912	-0.1919 to 0.5743	No	ns	0.57
						ZT17.50
						Pdf G4 x Scrambled SP vs. Pdf G4 Control	0.3988	0.03265 to 0.7650	Yes	*	0.03
						Pdf G4 x Scrambled SP vs. Pdf G4 x miR-277 SP	-0.0465	-0.4127 to 0.3197	No	ns	0.99
						Pdf G4 x Scrambled SP vs. miR-277 SP Control	0.193	-0.1872 to 0.5732	No	ns	0.56
						Pdf G4 Control vs. Pdf G4 x miR-277 SP	-0.4453	-0.8145 to -0.07617	Yes	*	0.01
						Pdf G4 Control vs. miR-277 SP Control	-0.2058	-0.5889 to 0.1773	No	ns	0.51
						Pdf G4 x miR-277 SP vs. miR-277 SP Control	0.2395	-0.1436 to 0.6226	No	ns	0.37
						ZT17.75
						Pdf G4 x Scrambled SP vs. Pdf G4 Control	0.2574	-0.1088 to 0.6235	No	ns	0.27
						Pdf G4 x Scrambled SP vs. Pdf G4 x miR-277 SP	-0.1942	-0.5604 to 0.1720	No	ns	0.52
						Pdf G4 x Scrambled SP vs. miR-277 SP Control	-0.06641	-0.4466 to 0.3138	No	ns	0.97
						Pdf G4 Control vs. Pdf G4 x miR-277 SP	-0.4516	-0.8207 to -0.08244	Yes	**	0.009
						Pdf G4 Control vs. miR-277 SP Control	-0.3238	-0.7069 to 0.05930	No	ns	0.13
						Pdf G4 x miR-277 SP vs. miR-277 SP Control	0.1278	-0.2553 to 0.5109	No	ns	0.83
						ZT18
						Pdf G4 x Scrambled SP vs. Pdf G4 Control	0.2423	-0.1239 to 0.6085	No	ns	0.32
						Pdf G4 x Scrambled SP vs. Pdf G4 x miR-277 SP	-0.2567	-0.6228 to 0.1095	No	ns	0.27
						Pdf G4 x Scrambled SP vs. miR-277 SP Control	-0.1459	-0.5261 to 0.2343	No	ns	0.76
						Pdf G4 Control vs. Pdf G4 x miR-277 SP	-0.499	-0.8681 to -0.1298	Yes	**	0.003
						Pdf G4 Control vs. miR-277 SP Control	-0.3882	-0.7713 to -0.005118	Yes	*	0.05
						Pdf G4 x miR-277 SP vs. miR-277 SP Control	0.1108	-0.2723 to 0.4939	No	ns	0.88
						ZT18.25
						Pdf G4 x Scrambled SP vs. Pdf G4 Control	0.3346	-0.03161 to 0.7007	No	ns	0.09
						Pdf G4 x Scrambled SP vs. Pdf G4 x miR-277 SP	-0.2196	-0.5857 to 0.1466	No	ns	0.41
						Pdf G4 x Scrambled SP vs. miR-277 SP Control	-0.05917	-0.4394 to 0.3210	No	ns	0.98
						Pdf G4 Control vs. Pdf G4 x miR-277 SP	-0.5541	-0.9233 to -0.1850	Yes	***	<0.001
						Pdf G4 Control vs. miR-277 SP Control	-0.3937	-0.7768 to -0.01064	Yes	*	0.04
						Pdf G4 x miR-277 SP vs. miR-277 SP Control	0.1604	-0.2227 to 0.5435	No	ns	0.7

## Sheet: Figure 3B
	M peak phase 10 lux
	Pdf G4 x Scrambled SP	Pdf G4 Control	Pdf G4 x miR-277 SP	miR-277 SP Control		Shapiro-Wilk test						Kruskal-Wallis test			Number of families	1
	-0.5	-0.5	1.5	1.25		W	0.898	0.6372	0.8779	0.9405		P value	<0.001		Number of comparisons per family	6
	0.5	-0.5	1.25	1.75		P value	0.0064	<0.0001	0.0025	0.138		Exact or approximate P value?	Approximate		Alpha	0.05
	1	0.75	1.75	1.25		Passed normality test (alpha=0.05)?	No	No	No	Yes		P value summary	***
	0.5	0.5	0.25	0.75		P value summary	**	****	**	ns		Do the medians vary signif. (P < 0.05)?	Yes		Dunn's multiple comparisons test	Mean rank diff.	Significant?	Summary	Adjusted P Value
	-0.5	-0.5	1	1.75								Number of groups	4		Pdf G4 x Scrambled SP vs. Pdf G4 Control	15.78	No	ns	0.38	A-B
	-0.5	-0.5	1.75	1		Kolmogorov-Smirnov test						Kruskal-Wallis statistic	44.32		Pdf G4 x Scrambled SP vs. Pdf G4 x miR-277 SP	-34.74	Yes	***	<0.001	A-C
	2.25	-0.5	1	1.25		KS distance	0.2609	0.4268	0.1975	0.1239					Pdf G4 x Scrambled SP vs. miR-277 SP Control	-27.12	Yes	*	0.01	A-D
	1	0.25	1.25	-0.5		P value	<0.0001	<0.0001	0.0042	>0.1000		Data summary			Pdf G4 Control vs. Pdf G4 x miR-277 SP	-50.52	Yes	***	<0.001	B-C
	1.75	-0.5	1	2.5		Passed normality test (alpha=0.05)?	No	No	No	Yes		Number of treatments (columns)	4		Pdf G4 Control vs. miR-277 SP Control	-42.9	Yes	***	<0.001	B-D
	0.75	-0.5	-0.5	1.75		P value summary	****	****	**	ns		Number of values (total)	117		Pdf G4 x miR-277 SP vs. miR-277 SP Control	7.619	No	ns	>0.99	C-D
	-0.5	-0.5	1.75	0.75
	-0.5	-0.75	1.25	1											Test details	Mean rank 1	Mean rank 2	Mean rank diff.	n1	n2	Z
	1	-0.5	1.25	1.25											Pdf G4 x Scrambled SP vs. Pdf G4 Control	48.11	32.33	15.78	31	30	1.854
	-0.5	0.75	-0.5	0.25											Pdf G4 x Scrambled SP vs. Pdf G4 x miR-277 SP	48.11	82.85	-34.74	31	30	4.082
	-0.5	-0.5	1	-0.5											Pdf G4 x Scrambled SP vs. miR-277 SP Control	48.11	75.23	-27.12	31	26	3.069
	0.75	0.25	1.75	0.25											Pdf G4 Control vs. Pdf G4 x miR-277 SP	32.33	82.85	-50.52	30	30	5.889
	1.25	-0.5	2.75	1											Pdf G4 Control vs. miR-277 SP Control	32.33	75.23	-42.9	30	26	4.819
	-0.5	0.25	1.5	0.75											Pdf G4 x miR-277 SP vs. miR-277 SP Control	82.85	75.23	7.619	30	26	0.8559
	-1	-0.5	1.75	1.75
	1.25	-0.5	1.5	1
	1.25	-0.5	1.75	1.5
	0.25	-0.5	0.5	0.5
	-0.5	-0.5	1.5	-0.5
	-1	1	1.5	2.5
	-0.5	-0.5	1	1.75
	-0.5	-0.5	0.5	1.75
	0.25	2	1.25
	1.25	-0.5	1.75
	1.5	-0.5	1.75
	-0.5	-0.5	1.75
	0.25
MEAN	0.282258	-0.183333	1.25	1.06731
SD	0.893826	0.626062	0.679122	0.814118
SEM	0.160536	0.114303	0.12399	0.159662

## Sheet: Figure 3C Raw Data
		Pdf G4 x Scrambled SP																																				Pdf G4 x Scrambled SP
ZT		Fly 1	Fly 2	Fly 3	Fly 4	Fly 5	Fly 6	Fly 7	Fly 8	Fly 9	Fly 10	Fly 11	Fly 12	Fly 13	Fly 14	Fly 15	Fly 16	Fly 17	Fly 18	Fly 19	Fly 20	Fly 21	Fly 22	Fly 23	Fly 24	Fly 25	Fly 26	Fly 27	Fly 28	Fly 29	Fly 30	Fly 31	Fly 32			ZT		MEAN	SEM	N
ZT18.25	1	0.360336	0.01429	0.249501	0.557769	0.883783	1.26701	0	0.421243	0.34321	0.945125	0.746988	1.01549	0.514139	0.999437	0.497658	1.42578	1.41657	0.876634	0.865867	0.282552	1.00953	0.680687	0.819319	0.272294	0.71133	0	0.653214	0.615493	0	0.956811	1.07973	1.5499			ZT18.25	1	0.68849	0.075604	32
ZT18.50	2	0.026692	0.042869	0.361776	0.039841	1.28148	1.19431	0	0	0.400412	0.694377	0.795181	0.395869	0.205656	1.09797	0.809914	1.04836	1.54835	1.3548	0.273432	0.23546	1.12296	0.447018	0.373724	0.369542	0.646663	0	0.606555	1.23099	0.176835	0.837209	1.16649	1.5751			ZT18.50	2	0.636245	0.0878709	32
ZT18.75	3	0.293607	0	0.237026	0.039841	1.50243	1.00737	0	0	0.709301	1.06085	0.783133	0.70568	0.051414	1.1402	0.273224	1.80319	1.46599	1.60982	0.577244	0.164822	1.16833	0.497816	0.114992	0.058349	0.142266	0.27894	0.816517	1.23099	0.159151	1.68771	0.809795	1.4869			ZT18.75	3	0.683653	0.10327	32
ZT19	4	0	0.02858	0.299401	0	1.59081	0.488109	0	0	1.17836	1.28267	0.481928	0.447504	0.719794	1.42173	0.741608	1.29997	0.955362	1.16353	1.15449	0.11773	0.260889	0.355583	0.330602	0.077798	0.465598	0.316977	1.52805	1.67669	0.212202	1.22259	0.559144	1.82712			ZT19	4	0.693901	0.101771	32
ZT19.25	5	0.133458	0.514433	0.623752	0.796813	1.2373	0.52965	0	0.496465	1.08683	1.05121	0.445783	0.258176	0.205656	1.77365	0.761124	0.866648	1.08714	1.32292	1.12411	0.164822	0.839383	0.284466	0.618083	0.01945	0.129333	0.469126	1.53972	2.10117	0.282935	2.00664	0.578425	1.36089			ZT19.25	5	0.772173	0.100707	32
ZT19.50	6	0.160149	0.02858	0.785928	3.14741	1.39196	0.259632	0	0.496465	0.938108	1.47555	0.445783	0.172117	0.205656	1.47804	1.14169	0.978474	0.922418	1.05196	0.911439	0.176595	0.986842	0.375902	0.632457	0.009725	0.219865	0.684671	1.49306	1.5069	2.22812	0.903654	0.723031	1.14667			ZT19.50	6	0.846214	0.121446	32
ZT19.75	7	0.013346	0.385825	0.474052	0.199203	1.52452	0.228476	0	0.330976	1.32708	0.617224	0.674699	0	0.102828	1.33727	0.673302	0.601062	0.576511	0.557858	0.683579	0.129503	0.975499	0.589251	0.934311	0	0.504397	0.760746	1.32976	1.33711	1.14942	0.598007	0.588065	0.970262			ZT19.75	7	0.630442	0.0780702	32
ZT20	8	0.667289	0.600171	0.536427	0.478088	0.77331	0.259632	0	0.496465	0.514815	0.414698	1.12048	0.20654	0.411311	1.09797	1.0929	0.992452	0.411794	0.510041	0.653198	0.329644	1.14564	0.386061	0.675579	0.058349	0.478531	1.06504	0.886504	1.08242	0.91954	0.465116	0.482021	0.844254			ZT20	8	0.626759	0.0565001	32
ZT20.25	9	1.14774	0.600171	0.261976	1.03586	0.795404	0.332329	0	0.707086	0.388972	0.250747	1.56627	0	0	0.478604	0.34153	1.48169	0.214133	0.573797	0.668388	0.23546	0.612523	0.629889	0.50309	0.311193	0.452664	0.988969	0.431588	1.18854	0.671972	0.730897	0.491661	0.579637			ZT20.25	9	0.583524	0.0689726	32
ZT20.50	10	0.707327	0.271506	0.261976	0.996016	0.552364	0.332329	0	0.887618	0.091523	0	1.03615	0.654045	0.257069	0.309685	0	0.810735	0.28002	0.255021	0.455719	0.400283	0.442377	0.731484	0.459968	0.408441	0.181066	0.367694	0.314942	0.530598	0.813439	1.02326	0.819435	0.390625			ZT20.50	10	0.470085	0.0531073	32
ZT20.75	11	0.667289	0.485853	0.174651	0.119522	1.25939	0.332329	0.210526	1.24868	0	0	0.566265	0.654045	0	0.49268	0	0.54515	0.049415	0.302837	0.562054	0.35319	0.249546	0.365742	0.862441	0.437615	0	0.684671	0.093316	0.87018	1.27321	0.810631	1.18577	0.075605			ZT20.75	11	0.466644	0.0705472	32
ZT21	12	1.16108	0.828808	0.0998	0.079681	1.25939	0.311559	0	1.06815	0.034321	0	0.26506	1.54905	0	0.253378	0	0.601062	0	0	0.592435	0.953614	0	0.294626	1.23616	1.01138	0.116399	0.646634	0	0.848956	1.20248	0.956811	1.04116	0.16381			ZT21	12	0.517994	0.0881518	32
ZT21.25	13	0.827439	0.543012	0.249501	0.796813	0.927972	0.238862	0.052632	1.29382	0.01144	0.009644	0.301205	0.791738	0.462725	0.281532	0	0.992452	0	0	0.729151	0.882976	0.362976	0.82292	0.704327	1.24477	0.219865	0.684671	0	0.657941	1.09638	1.11628	1.09901	0.075605			ZT21.25	13	0.546177	0.0744556	32
ZT21.50	14	1.64153	0.042869	0.461577	0.717131	1.01635	0.155779	0	1.06815	0.183045	0.318256	0.60241	0.981067	1.18252	0	0.448868	1.04836	0	0.414409	0.653198	1.25971	0.907441	1.15818	1.13555	1.35175	0.607863	1.35666	0	1.01875	1.53846	1.10299	0.829075	0.655242			ZT21.50	14	0.745537	0.0864246	32
ZT21.75	15	1.428	0.885967	0.349301	0.956175	1.36986	1.39163	0.657895	0.752219	0.34321	1.35982	1.37349	1.72117	0.308483	0.422297	0.887978	0.754822	0.395322	0.12751	1.23044	0.706381	0.964156	1.2293	1.52364	1.96441	0.59493	1.83847	0.233291	0.827733	1.48541	1.67442	1.0508	1.26008			ZT21.75	15	1.00214	0.0896041	32
ZT22	16	1.01428	2.17205	1.1477	0.438247	2.12108	1.46433	0.684211	0.887618	0.068642	1.88061	1.16867	0.946644	0.102828	0.591216	1.6491	1.00643	0.790644	0.605674	0.94182	0.906522	2.22323	1.35121	1.89737	1.79909	0.879462	1.42006	0.793188	0.721613	1.66225	1.39535	1.14721	1.6129			ZT22	16	1.1716	0.100401	32
ZT22.25	17	1.68157	1.55759	1.77146	0.398406	1.17101	1.53702	1.34211	0.421243	0.01144	1.95776	1.3253	1.463	1.02828	1.0839	2.27361	1.07632	1.64718	0.844756	1.26082	1.21262	2.13249	1.29026	2.67357	1.57542	1.22866	1.1538	0.87484	1.46445	1.22016	1.67442	0.588065	2.14214			ZT22.25	17	1.34636	0.0996634	32
ZT22.50	18	2.10864	1.51472	2.38273	1.31474	2.20946	1.70319	0.157895	0	0.949548	1.89025	1.26506	1.66953	0.719794	1.66104	1.68813	1.4118	1.76248	1.13165	0.972201	1.33035	2.09846	1.30042	2.42921	1.19615	1.44853	0.266261	0.97982	1.76158	0.86649	2.23256	0.616986	2.57057			ZT22.50	18	1.42532	0.116276	32
ZT22.75	19	2.24209	1.50043	2.58234	2.19123	1.39196	1.73434	0	0.225666	1.54445	2.16993	1.14458	2.13425	0.154242	1.75957	1.78571	1.13223	2.50371	1.54606	0.546863	0.97716	1.78085	1.66616	2.25672	1.14752	1.96586	0.126791	1.16645	1.59179	0.618921	1.76744	0.636267	2.30595			ZT22.75	19	1.4468	0.129302	32
ZT23	20	2.40224	1.62904	2.25798	0	2.16527	1.54741	0	0.436287	1.8419	2.0542	0.819277	2.40964	0.565553	2.08333	1.73692	1.32793	2.65195	1.3548	0.607626	0.85943	1.8716	1.89983	2.50108	0.495964	1.88826	0.063395	1.24811	1.20976	0.442087	1.16944	0.800154	2.41935			ZT23	20	1.39874	0.141835	32
ZT23.25	21	3.28306	1.51472	2.20808	0	1.34777	1.45394	0.342105	0.676997	1.69317	2.16993	0.879518	2.46127	0.154242	2.40709	1.19048	1.46771	2.47076	1.78514	0.486101	1.3068	2.12114	1.92015	2.4867	0.388992	2.41852	0.862178	1.81967	0.955076	0.371353	2.08638	0.93512	2.15474			ZT23.25	21	1.49434	0.146785	32
ZT23.50	22	2.18871	1.72907	2.30788	0.239044	1.67919	1.4124	2.13158	0.96284	2.20798	2.35317	1.74699	2.54733	0.154242	2.42117	1.17096	2.34834	2.22369	2.78929	0.926629	2.21333	2.23457	1.53408	2.19922	0.427891	3.02638	1.50881	1.73802	1.74036	0.424403	1.66113	1.03152	2.00353			ZT23.50	22	1.72762	0.130971	32
ZT23.75	23	2.22875	2.05773	2.38273	2.19123	1.6129	1.72396	1.13158	1.70002	2.33383	1.90954	1.6747	2.80551	0.771208	2.74493	1.63934	2.02684	2.48723	2.75741	1.26082	2.80198	2.58621	1.89983	2.27109	1.16698	2.84532	1.90186	1.86633	2.82278	1.37931	1.54153	1.13757	2.21774			ZT23.75	23	1.99621	0.101926	32
ZT00	24	2.12198	2.15776	2.12076	1.51394	2.07689	1.54741	1.81579	2.37701	2.10502	1.93847	2.6988	2.51291	2.15938	2.57601	1.7662	1.71932	2.42135	2.93274	2.05074	2.42524	2.50681	1.69664	1.99799	2.10055	3.07812	2.01598	2.06462	2.9289	2.0336	1.47508	1.34002	2.21774			ZT00	24	2.14043	0.0756852	32
ZT00.25	25	1.53477	2.32924	2.78194	2.07171	2.14317	1.50587	2.52632	2.78321	1.77325	2.04456	2.55422	2.23752	3.39332	1.95664	1.74668	1.39782	1.41657	2.82117	2.7647	2.27219	2.24592	1.77791	1.92612	2.28532	2.78065	1.66096	1.72635	2.12239	3.60743	1.59468	2.08233	1.47429			ZT00.25	25	2.16685	0.0989273	32
ZT00.50	26	2.46897	2.15776	2.93164	0.63745	2.18736	1.75511	1.97368	3.18941	2.02494	2.21815	2.6988	2.22031	6.27249	1.60473	1.97112	1.76125	1.96014	2.47051	2.74951	2.5312	2.16651	1.84903	2.51545	2.60624	2.27625	1.97794	1.79634	1.93138	3.18302	1.28904	2.06305	2.53276			ZT00.50	26	2.31161	0.15713	32
ZT00.75	27	1.7483	2.12918	3.06886	0	2.23155	1.51625	2.42105	3.32481	1.59021	1.71666	2.14458	1.94492	5.44987	1.22466	1.70765	1.45373	1.61423	2.00829	2.4305	2.03673	1.92831	1.37153	2.01236	2.41175	2.09519	1.92722	1.35309	1.46445	2.47568	1.4485	1.957	1.5121			ZT00.75	27	1.99123	0.152249	32
ZT01	28	1.68157	2.25779	2.44511	0.199203	2.0106	1.26701	0.815789	2.93365	1.71605	1.76488	1.9759	2.0654	4.88432	0.900901	1.72717	1.66341	2.1578	1.75327	2.12669	2.13092	1.98503	1.31058	1.29366	2.21725	2.26332	1.88918	1.16645	1.37955	2.3519	0.837209	1.70635	0.756048			ZT01	28	1.80106	0.143478	32
ZT01.25	29	1.37462	1.90054	2.56986	0	1.72338	1.21508	0.815789	3.14428	1.57877	1.53342	1.62651	1.73838	4.01028	0.98536	1.4637	1.60749	1.38363	2.10392	2.1115	1.64822	1.36116	0.995631	1.1068	2.12	2.25039	1.73704	1.37641	1.14609	2.05128	1.06312	1.48462	0.604839			ZT01.25	29	1.61975	0.129815	32
ZT01.50	30	2.25544	1.9577	2.39521	0	1.54662	1.28778	0.289474	2.64781	1.65885	1.46591	1.33735	1.66953	0.462725	0.689752	1.33685	1.7333	1.68012	1.57794	2.32417	2.0956	1.42922	1.57472	0.201236	1.88661	1.96586	1.57221	1.4814	1.40078	2.12202	1.00997	1.59067	0.743448			ZT01.50	30	1.48094	0.114055	32
ZT01.75	31	1.53477	1.72907	2.68214	0.119522	1.81175	1.28778	2.44737	2.2717	1.62453	1.03192	1.10843	1.41136	0	0.548986	1.18072	1.2161	1.44951	1.562	2.46088	1.74241	1.38385	1.5544	0.57496	1.99358	1.50026	1.3947	1.34142	1.33711	1.14942	0.757475	1.34966	0.567036			ZT01.75	31	1.3789	0.109939	32
ZT02	32	1.16108	1.70049	1.60928	0	1.41405	1.15277	1.13158	1.91064	1.247	0.974057	1.14458	0.929432	0.462725	0.506757	0.839188	1.0903	1.44951	1.22729	2.20264	1.4834	1.80354	1.33089	0.546212	1.72129	1.07346	1.38202	1.20145	0.9763	0.901857	0.890365	1.14721	0.592238			ZT02	32	1.16261	0.0812809	32
ZT02.25	33	1.06766	1.57188	1.63423	0	1.14892	0.934676	0.052632	1.65488	2.11646	0.810107	0.831325	0.91222	0.565553	0.464527	1.02459	1.2161	1.61423	1.08384	1.7773	1.60113	0.657895	0.772122	0.790571	1.63376	0.853595	1.58489	1.13146	0.339583	0.530504	0.863787	1.48462	1.13407			ZT02.25	33	1.0581	0.0903248	32
ZT02.50	34	0.613906	1.07174	1.13523	0	1.52452	1.16315	0.184211	1.23364	0.629219	0.655801	0.795181	0.826162	0.874036	0.478604	0.673302	1.2161	0.807116	0.717246	1.39754	0.85943	1.17967	1.2801	1.30804	1.51707	0.775996	1.05236	0.548233	0.297135	0.282935	0.730897	1.47498	0.504032			ZT02.50	34	0.868987	0.070935	32
ZT02.75	35	0.600561	0.957416	1.13523	1.91235	0.662837	1.01776	0.105263	1.06815	1.02963	1.12836	0.578313	0.327022	0.257069	0.154842	0.848946	0.782779	0.757701	0.972266	1.03296	0.85943	0.317604	0.883877	0.531838	1.00165	0.646663	1.29327	0.653214	0.297135	0.583554	0.664452	1.17613	0.226815			ZT02.75	35	0.764534	0.0685387	32
ZT03	36	0.453757	0.657331	1.01048	0	1.03845	1.01776	0.289474	0.767263	0.034321	0.308612	0.373494	0.550775	0.359897	0.140766	1.21975	0.838692	0.889475	0.52598	0.881057	0.518013	0.374319	0.467337	0.488716	0.826607	0.67253	0.684671	0.583226	0	0.141468	0.199336	1.3593	0.327621			ZT03	36	0.562515	0.0624522	32
ZT03.25	37	0.213533	0.171478	0.885729	0.159363	1.01635	0.913906	0.5	0.737175	0.35465	0.414698	0.927711	0.791738	0	0.112613	0.556206	0.838692	0.774172	0.111572	0.69877	0.85943	0.567151	0.142233	0.50309	1.00165	0.801862	0.862178	0.61822	0	0.088417	0.438538	1.14721	0.516633			ZT03.25	37	0.553905	0.0596354	32
ZT03.50	38	1.22781	0.042869	0.561377	0	0.662837	0.789282	0.842105	0.165488	1.72749	0.154306	0.86747	0.671256	0	0.126689	0.468384	0.656975	0.345907	0.175327	0.425338	0.329644	0.079401	0.081276	0.043122	0.476515	0.659596	1.20451	0.431588	0	0.176835	0.930233	1.26289	1.33569			ZT03.50	38	0.528819	0.0814578	32
ZT03.75	39	0.120112	0	0.212076	0	0.48608	0.560806	0.368421	0.165488	0.263128	0	0.349398	0.585198	0.411311	0.506757	0.253708	0.880626	0.527096	0.12751	0.653198	0.447375	0.385662	0.050798	0	0.175046	0.012933	0.621276	0.139974	0.212239	0.088417	0.093023	1.22433	0.567036			ZT03.75	39	0.327782	0.050456	32
ZT04	40	0.440411	0	0.349301	0.079681	0.618648	0.789282	0.263158	0.285843	0.915227	0.212171	0.939759	0.636833	0.154242	0.675676	0.322014	0.503215	0.724757	0.175327	0.425338	0.294325	0.328947	0.091436	0.129366	0.184771	0.012933	0.431089	0.198297	0	0.070734	0.172757	0.973682	0.390625			ZT04	40	0.368433	0.0501573	32
ZT04.25	41	0.160149	0	0.598802	0.119522	0.397702	1.02814	0.578947	0.315932	0.423293	0.154306	1.14458	0.172117	1.59383	0.365991	0.4879	0.69891	0.576511	0.047816	0.562054	0.529786	0.249546	0.071117	0.057496	0.038899	0	0.786104	0.139974	0	0.106101	0.093023	1.02188	0.844254			ZT04.25	41	0.417646	0.0697657	32
ZT04.50	42	0.133458	0	0.299401	0	0.287229	0.851594	0	0.270799	0.572017	0.009644	0.240964	0.034423	1.18252	0.225225	0.653786	0.642997	0.494153	0.39847	0.440529	0.164822	0.079401	0.21335	0	0.194496	0	0.114112	0.396594	0	0.176835	0.704319	1.02188	0.214214			ZT04.50	42	0.313039	0.0552747	32
ZT04.75	43	0.213533	0	0.736028	0	0.640742	0.861979	0.342105	0.045133	0.858025	0.009644	0.216867	0	0.102828	0.112613	0.624512	0.447302	0.296492	0.557858	0.425338	0.294325	0.419691	0.101595	0	0.136147	0	0.329656	0.081652	0.636717	0.265252	0.026578	0.964041	0.327621			ZT04.75	43	0.314821	0.0510497	32
ZT05	44	0.50714	0	0.598802	0	0.176757	0.373871	0.078947	0.030089	0.446173	0	0.385542	0.017212	0	0.154842	0.361046	0.69891	0.592983	0.239082	0.136716	0.376737	0.362976	0.447018	0	0.087523	0	1.1538	0.221626	0	0.106101	0	0.713391	0.567036			ZT05	44	0.276072	0.0499652	32
ZT05.25	45	0.533832	0	0.748503	0.079681	0.044189	0.290788	0	0.496465	0.160165	0.173594	0.373494	0	0.771208	0.084459	0.73185	0.615041	0.181189	0.143449	0.015191	0.294325	0.351633	0.284466	0.07187	0.194496	0	0.266261	0.163303	0	0.212202	0.066445	0.539863	0.352823			ZT05.25	45	0.257525	0.0416905	32
ZT05.50	46	0.627252	0	0.860778	0	0.419797	0.238862	0.815789	0.090266	0.114403	0.077153	0.325301	0.172117	0.411311	0.619369	0.4879	0.391389	0.230605	0.191266	0.319003	0.341417	0.408348	0.132074	0	0.194496	0	0.202865	0.198297	0.169791	0.300619	0.305648	0.636267	0.189012			ZT05.50	46	0.295981	0.0401642	32
ZT05.75	47	0.25357	0	0.611277	0	0.839593	0.238862	0	0.165488	0.125844	0	0.39759	0.154905	0.359897	0.49268	0.546448	0.573106	0.230605	0.207204	0.212669	0.306098	0.442377	0	0	0.175046	0	0.583238	0.116645	0.042448	0.070734	0.026578	0.92548	0.453629			ZT05.75	47	0.26725	0.0451695	32
ZT06	48	0.146804	0	0.311876	0	0.552364	0.311559	0	0.195577	0.308889	0.16395	0.626506	0	0.205656	0.182995	0.478142	0.237629	0.032944	0.079694	0.091144	0.400283	0.567151	0	0.014374	0.194496	0	0.177507	0.198297	0	0.123784	0.026578	0.568784	0.176411			ZT06	48	0.199169	0.0339398	32
ZT06.25	49	1.45469	0	0.486527	0	0.640742	0.145394	0.105263	0.165488	0.183045	0.086797	1.06024	0.120482	0.205656	0.112613	0.614754	0.237629	0.247076	0.12751	0.060763	0.082411	0.181488	0.040638	0.14374	0.612662	0.0776	0.050716	0.081652	0	0.247569	0.159468	0.761593	0.289819			ZT06.25	49	0.274501	0.0582437	32
ZT06.50	50	0.093421	0	0.274451	0.278884	0	0.17655	0	0.406198	0.183045	0.106085	1.14458	0.086059	0	0.112613	0.419594	0.083869	0.197661	0.175327	0.881057	0.141276	0.068058	0.111755	0.229984	0.155597	0	0.050716	0.303278	0.10612	0.212202	0.13289	0.867637	0.16381			ZT06.50	50	0.223835	0.0473183	32
ZT06.75	51	0.066729	0	0.199601	0.557769	0	0.581576	0.078947	0.090266	0.34321	0.077153	0.843373	0.137694	0.205656	0.211149	0.409836	0.447302	0.082359	0.015939	0.531672	0.11773	0.11343	0.030479	0.014374	0.087523	0	0.088754	0.023329	0	0.106101	0.093023	0.790514	0.441028			ZT06.75	51	0.212079	0.0420089	32
ZT07	52	0.400374	0	0.162176	0	0.287229	0.031156	0.131579	0.045133	0.34321	0.096441	0.445783	0.10327	0.051414	0.225225	0.770882	0.363433	0.065887	0.015939	0.622816	0.35319	0.090744	0.121914	0.129366	0.184771	0.012933	0.012679	0.12831	0	0.088417	0.013289	0.94476	0.264617			ZT07	52	0.203342	0.0409203	32
ZT07.25	53	0.50714	0	0.087325	0	0.220946	0.519265	0.421053	0.120355	1.08683	0.057865	0.783133	0.240964	0.051414	0.267455	0.458626	0.46128	0.181189	0.191266	0.24305	0.164822	0.124773	0.40638	0	0.486239	0	0.076075	0.186632	0	0	0.026578	1.16649	0.869456			ZT07.25	53	0.293956	0.0558466	32
ZT07.50	54	0.026692	0	0.274451	0.278884	0.044189	0.114238	0.026316	0	0.205926	0.192883	0.795181	0.189329	0.102828	0.506757	0.419594	0.601062	0.164718	0.031878	0.440529	0.176595	0.147459	0.101595	0.316228	0.106973	0.0388	0.101433	0.058323	0	0.088417	0.026578	0.877278	0.340222			ZT07.50	54	0.212355	0.0399717	32
ZT07.75	55	0.533832	0	0.299401	0.398406	0.066284	0.363485	0.394737	0.075222	0.33177	0.501495	0.759036	0.240964	0.874036	0.633446	0.556206	0.615041	0.37885	0.111572	0.410147	0.494467	0.374319	0.193031	0.129366	0.155597	0.012933	0.012679	0.011665	0	0.282935	0.332226	1.24361	0.126008			ZT07.75	55	0.341024	0.0501889	32
ZT08	56	0.173495	0	0.212076	0	0.751215	0.415412	1	0.24071	0.457614	0.086797	1.03615	0.292599	0	0.140766	0.63427	0.85267	0.724757	0.063755	0	0.247233	0.147459	0.477497	0.057496	0.272294	0.025867	0.215545	0.104981	0	0.194518	0.531561	0.992962	0.201613			ZT08	56	0.329728	0.0571411	32
ZT08.25	57	0.627252	0	0.286926	0.318725	1.30358	0.508879	0.315789	0.541598	0.308889	0.376121	1.33735	0.344234	0.359897	0.675676	0.92701	1.03439	0.296492	0.462225	0	0.211914	0.623866	0.284466	0.244358	0.855781	0.142266	0.355015	0.443252	0.212239	0.901857	0.757475	1.13757	1.00806			ZT08.25	57	0.537598	0.0637644	32
ZT08.50	58	0.600561	0	0.698603	0.239044	1.34777	0.747741	0.184211	0.285843	1.96774	0.289324	1.01205	0.189329	0.051414	0.605293	0.63427	1.24406	0.93889	0.191266	0.440529	0.682835	0.759982	0.142233	0.158114	0.583487	0.103466	0.55788	0.431588	0.509374	1.98055	0.943522	1.21469	0.453629			ZT08.50	58	0.630915	0.0886593	32
ZT08.75	59	1.53477	0.242927	1.06038	0.119522	1.30358	1.28778	0.394737	0.676997	1.28132	0.057865	0.746988	0.447504	0.359897	0.49268	0.653786	1.46771	0.724757	0.191266	0.197478	1.38922	0.930127	0.060957	0.244358	0.768258	0.284532	0.773425	0.268284	0.764061	2.42264	0.664452	1.0508	0.15121			ZT08.75	59	0.719195	0.0960548	32
ZT09	60	0.613906	0.800229	0.798403	0.079681	1.54662	1.10084	0.552632	1.33895	1.247	0.790819	1.20482	0.533563	0.66838	0.182995	1.14169	1.50964	1.15302	0.414409	0.182288	1.21262	0.71461	0.386061	0.344976	1.2545	0.607863	1.11576	0.279949	0.700389	1.9275	1.48837	1.11829	0.378024			ZT09	60	0.8559	0.0825811	32
ZT09.25	61	1.50807	1.12889	1.0479	0.039841	1.92223	1.00737	0.973684	2.24161	1.43004	1.1573	1.56627	0.619621	3.3419	0.225225	1.17096	1.80319	1.43304	0.430347	0.425338	1.22439	0.578494	1.16834	0.50309	1.3323	0.168132	1.699	0.081652	1.76158	1.45004	1.19601	1.23397	1.22228			ZT09.25	61	1.15913	0.121403	32
ZT09.50	62	2.22875	1.27179	0.973054	0.318725	1.635	1.06968	0.868421	2.36197	1.29276	1.57199	1.3012	1.63511	0.616967	0.506757	1.28806	1.42578	1.25185	0.940389	1.15449	1.919	1.34982	1.58488	1.33678	1.56569	0.775996	1.50881	0.828182	1.78281	1.89213	1.36877	1.03152	1.70111			ZT09.50	62	1.3237	0.0824666	32
ZT09.75	63	2.12198	2.04344	0.960579	1.91235	1.14892	1.18392	0.947368	2.64781	1.54445	2.09278	1.24096	2.37521	1.23393	0.858671	1.30757	1.56556	1.59776	0.940389	2.05074	2.02496	1.63339	0.802601	2.05548	2.13945	1.12519	1.62292	1.10813	1.80403	2.10433	1.48837	1.06045	1.66331			ZT09.75	63	1.57522	0.0876905	32
ZT10	64	2.41559	2.47214	1.0479	0.478088	2.05479	1.24623	1.76316	2.61772	1.57877	2.41103	1.55422	2.97763	3.03342	1.60473	1.37588	1.71932	1.92719	1.76921	2.62798	2.00141	2.08711	0.934674	2.24235	1.70184	1.55199	1.48345	1.66803	2.31341	2.19275	1.19601	1.20505	1.5499			ZT10	64	1.83759	0.104889	32
ZT10.25	65	2.58908	2.50071	1.13523	0.796813	1.59081	1.01776	2.42105	2.52746	1.55589	2.21815	1.59036	2.96041	1.13111	1.39358	1.57104	1.20213	1.77895	2.37488	2.36974	2.06028	2.32532	1.21914	2.01236	1.85743	2.01759	1.58489	1.91298	2.35585	1.85676	1.24917	1.37858	1.87752			ZT10.25	65	1.82603	0.0955084	32
ZT10.50	66	1.70826	2.04344	1.55938	1.03586	1.6129	1.16315	3.21053	2.36197	1.533	2.13135	1.54217	2.66781	1.23393	1.54842	2.03942	1.31395	1.44951	2.343	2.35455	1.98964	2.06443	1.59504	1.91174	1.89633	2.36679	1.71168	1.91298	2.54687	2.06897	1.14286	1.28218	1.67591			ZT10.50	66	1.84431	0.0878323	32
ZT10.75	67	1.60149	2.15776	2.35778	2.19123	2.09898	1.32932	3.57895	2.85843	1.65885	2.15064	1.6988	2.83993	1.18252	2.06926	1.93208	1.36986	1.33421	2.9168	2.36974	2.02496	2.29129	1.84903	2.11298	2.1589	2.52199	1.66096	1.92465	2.52565	2.49337	1.47508	1.5039	1.81452			ZT10.75	67	2.06418	0.0949943	32
ZT11	68	1.78834	2.15776	2.43263	2.03187	1.94432	1.27739	4.36842	2.69294	1.43004	2.11206	1.87952	2.32358	2.41645	2.53378	1.61007	1.32793	1.56482	2.96462	2.15707	2.0956	2.22323	1.7068	1.83987	2.09083	2.61252	1.77507	1.85466	2.69544	2.12202	1.34219	1.5039	1.70111			ZT11	68	2.08053	0.106355	32
ZT11.25	69	1.54811	2.22921	2.75699	2.98805	1.98851	1.10084	4.44737	2.70799	1.46436	2.4689	1.84337	2.4957	3.75321	2.44932	1.94184	1.5376	1.76248	2.93274	2.14188	2.42524	2.2686	1.69664	2.24235	2.20753	2.35385	1.73704	2.06462	3.0138	2.17507	1.55482	1.65815	1.44909			ZT11.25	69	2.23141	0.122682	32
ZT11.50	70	1.44135	2.11489	2.69461	4.78088	1.98851	1.38124	4.57895	3.05401	1.79613	2.16029	2.25301	2.71945	3.85604	2.53378	2.05894	1.43975	1.71306	2.88492	2.03555	2.36638	2.39338	1.99126	2.08423	2.53817	2.36679	1.92722	2.19293	2.86523	2.51105	1.60797	1.83168	1.6003			ZT11.50	70	2.36756	0.142132	32
ZT11.75	71	1.41465	2.55787	2.84431	4.18327	2.05479	1.39163	3.71053	2.97879	1.73893	2.37246	2.18072	3.04647	4.16452	2.63232	1.93208	1.74727	1.94367	3.04431	2.38493	2.70779	2.31398	2.01158	2.34296	2.4312	2.78065	2.10473	2.41456	2.56809	2.42264	1.34219	1.80276	1.29788			ZT11.75	71	2.40202	0.127436	32
ZT12	72	1.70826	2.50071	2.94411	4.42231	2.34202	1.32932	4.13158	3.05401	1.86478	2.53641	2.04819	2.70224	6.68381	2.60417	1.91257	1.5376	1.71306	2.86898	2.58241	2.81375	2.35935	1.93031	2.35734	2.51872	2.88412	1.78775	2.33291	2.9289	2.5641	1.59468	2.03413	1.6003			ZT12	72	2.53728	0.180217	32
ZT12.25	73	3.1763	2.97228	3.04391	6.73307	2.49669	2.00436	5.47368	3.33985	2.52832	2.74858	2.38554	3.5284	8.07198	3.43468	2.45902	2.12468	3.09669	3.15588	3.02294	3.24935	2.83575	2.10302	3.03292	3.19945	3.90585	2.52314	2.81115	3.9901	3.02387	2.71096	2.32334	2.41935			ZT12.25	73	3.24766	0.227436	32
ZT12.50	74	2.90938	3.0866	3.23104	7.92829	2.78391	2.90788	6.68421	3.61065	2.97449	2.90288	2.04819	3.821	4.93573	3.80068	2.56635	2.39027	3.27788	3.39496	3.55461	3.15517	3.03993	2.22493	3.04729	3.12166	4.56544	2.37099	2.91613	3.35338	3.51901	2.77741	2.24622	2.50756			ZT12.50	74	3.36419	0.215209	32
ZT12.75	75	2.10864	3.2152	3.03144	6.89243	0.309324	2.64825	6.76316	2.73808	2.74568	2.71964	1.25301	3.11532	1.59383	3.65991	2.44926	1.94297	2.88256	3.01243	3.20523	2.54297	2.86978	1.9811	2.70231	2.59652	3.86705	2.3076	2.68284	3.11992	1.8214	2.84385	0.838716	2.35635			ZT12.75	75	2.77552	0.229902	32
ZT13	76	2.5357	2.81509	2.38273	6.85259	0	2.45093	6.26316	2.22657	2.6084	2.69071	0.86747	2.32358	0.565553	3.33615	2.44926	0.978474	3.22846	2.96462	2.65836	2.71957	2.69964	1.9811	2.65919	2.58679	3.84118	2.28224	2.67118	2.82278	0.601238	2.72425	0.732671	2.43196			ZT13	76	2.52974	0.243769	32
ZT13.25	77	2.3889	2.45784	0.636228	6.53386	0	2.0459	5.76316	1.24868	2.56264	2.72929	0.518072	0.860585	1.07969	2.50563	2.70297	0.573106	2.61901	2.83711	2.64317	2.77843	2.17786	2.10302	2.22797	2.4701	3.71185	2.21884	2.75283	2.31341	0.389036	2.16611	0.491661	2.16734			ZT13.25	77	2.20857	0.244034	32
ZT13.50	78	1.7483	3.51529	0.224551	5.13944	0	1.71357	2.60526	0.120355	2.26519	2.13135	0.566265	0.120482	0.462725	1.23874	1.59055	0.349455	1.77895	2.64584	0.71396	1.77772	1.61071	2.0319	2.31422	2.07138	2.92292	2.45974	2.9278	1.65546	0	2.71096	0.771233	2.53276			ZT13.50	78	1.70991	0.20804	32
ZT13.75	79	1.85506	1.72907	0.012475	3.02789	0	0.924291	0.789474	0	1.3042	0.347189	0.457831	0	0.102828	0.788288	1.28806	0.237629	1.53187	1.92859	0.167097	0.753473	0.873412	1.77791	1.30804	1.1767	1.43559	1.87651	3.00945	0.360807	0.86649	1.56811	0.501301	2.29335			ZT13.75	79	1.07166	0.1485	32
ZT14	80	0.133458	0.72878	0	1.63347	0	0.810053	0.5	0	0.366091	0.135018	0.301205	0.378657	0.719794	0.788288	0.29274	0.279564	1.13655	0.52598	0.197478	0.447375	0.11343	2.16397	0	0.807157	0.607863	0.532522	1.55138	0.636717	0.760389	0.877076	0.192808	0.982863			ZT14	80	0.581271	0.0896432	32
ZT14.25	81	0	0.185767	0.012475	0.159363	0.110473	1.11123	0	0.030089	0.377531	0.077153	0.963855	0.120482	0.102828	1.04167	0	0.573106	0.56004	0	0.136716	0.459148	0.11343	1.11755	0.172488	0.612662	0.853595	0.202865	0.583226	0.084896	0.123784	0.066445	0.385617	0.226815			ZT14.25	81	0.330165	0.0625634	32
ZT14.50	82	0	0.614461	0.012475	0.278884	0.375608	0.508879	0.105263	0.015044	0.743622	0.11573	0.927711	0.017212	0.051414	0.816441	0	0.069891	0.016472	0.191266	0.015191	0.223687	0	0.548613	0.014374	0.252845	0.452664	0.608596	0.244955	0	0.40672	0.212625	0.298853	0.012601			ZT14.50	82	0.254753	0.0479322	32
ZT14.75	83	0	0.042869	0.112275	0.039841	0.24304	0.259632	0.368421	0.692042	0.537696	0.038577	0.650602	0	0.616967	0.760135	0.63427	0.013978	0.181189	0	0.486101	0.105957	0	1.00579	0.014374	0.213945	0.336265	0.925574	0.583226	0.127343	2.01592	0.292359	0.790514	0.16381			ZT14.75	83	0.382897	0.0751724	32
ZT15	84	0	1.78622	0.0998	0.358566	0.309324	0.363485	0	0.060178	0.640659	0.906548	0.361446	0.20654	0.257069	0.126689	1.04411	0.139782	0.016472	0.175327	0.440529	0.576878	0.136116	0.629889	0	0.165321	0.103466	0.456447	0.093316	0.275911	0.813439	0.451827	0.732671	0.037802			ZT15	84	0.367682	0.067653	32
ZT15.25	85	0.146804	0.385825	0	1.95219	0.044189	0.488109	0.105263	0.150444	0.240247	1.0705	0.590361	0.051635	0	0.351914	1.07338	0.139782	0.197661	0.015939	0.030381	0.482694	0	1.38169	0	0.194496	0.362131	0.963611	0.221626	0.339583	1.04332	0.425249	1.08937	0			ZT15.25	85	0.423075	0.0856567	32
ZT15.50	86	0.280262	0.557302	0.012475	0.398406	0.154662	1.02814	0	0.165488	0.388972	1.20552	0.180723	0	0.514139	0.760135	0.956284	0.46128	0.312963	0	0.562054	0.105957	0	1.68648	0.086244	0.009725	0.607863	1.29327	0.921498	0.827733	1.5031	0.677741	0.915839	0.100806			ZT15.50	86	0.521095	0.0839694	32
ZT15.75	87	0.160149	0.857388	0.237026	0	0.088378	1.19431	0	0.421243	0.469054	1.26338	1.0241	0.946644	0.205656	0.309685	0.995316	1.39782	0.016472	0	0.744341	0.141276	0	2.12334	0.977433	0.009725	0.646663	1.86383	0.97982	0.59427	0.265252	1.42193	1.02188	0.012601			ZT15.75	87	0.637155	0.103671	32
ZT16	88	0.387028	0.571592	0.12475	0	0.441891	0.675044	0	0.255754	1.43004	1.27303	1.71084	0.757315	0.359897	0.211149	1.21975	1.10428	0	0.318776	0.030381	0.447375	0.068058	2.01158	0.618083	0.641836	0.245732	1.21719	1.81967	0.148567	0.972591	1.40864	1.41714	0.126008			ZT16	88	0.687937	0.105728	32
ZT16.25	89	0.173495	1.47185	0.062375	0.119522	0.707026	1.19431	0.131579	0.165488	0.572017	0.974057	1.16867	0.189329	0.359897	0.45045	0.956284	0.964495	0.181189	0.685368	0	0.341417	0.328947	2.0319	0.848067	0.44734	0.219865	1.17916	2.57786	0.445702	1.46773	1.64784	0.819435	0.567036			ZT16.25	89	0.732803	0.108959	32
ZT16.50	90	0.093421	1.52901	0.174651	0	0.309324	1.56818	0	0.270799	0.68642	0.916192	0.674699	0.017212	0.205656	1.0839	0.92701	0.894604	0.296492	0	1.23044	0.494467	0.068058	1.83887	1.50927	0.972479	0.245732	1.64828	1.95964	0.063672	1.18479	1.51495	1.02188	0.063004			ZT16.50	90	0.733222	0.111212	32
ZT16.75	91	0.346991	1.1146	0.212076	0	0.331418	1.37086	0	0.150444	0.560577	0.877616	0.578313	0.051635	0.308483	1.68919	1.17096	1.13223	0.807116	0.095633	0.622816	0.694608	0.068058	1.92015	1.25054	0.846057	0.206932	1.61024	1.51639	0.785285	0.86649	1.18272	0.202449	0.680444			ZT16.75	91	0.726604	0.0965942	32
ZT17	92	0.667289	1.21463	0.424152	0	0.463986	1.84858	0	0	1.08683	0.906548	0.807229	0.223752	0.359897	0.661599	1.23927	1.18815	0.461209	0.047816	0.182288	0.812338	0.192831	1.51377	1.1643	0.904405	0.67253	1.12844	1.69136	0.785285	0.229885	1.23588	0.578425	0.856855			ZT17	92	0.735922	0.0891506	32
ZT17.25	93	0.707327	0.528722	0.561377	0	0.53027	2.22245	0	0	1.3614	0.347189	0.638554	0.137694	0.154242	0.858671	0.751366	0.69891	0.494153	0.063755	0.622816	0.553332	0.147459	1.66616	1.35116	1.00165	0.142266	0.456447	0.536568	0.318359	0	1.04983	0.510942	0.504032			ZT17.25	93	0.59116	0.0906487	32
ZT17.50	94	0.640598	0.528722	0.224551	0.438247	0.287229	2.09783	0	0.165488	1.00675	0	0.240964	0.567986	0	0.788288	0.429352	1.31395	0.428266	0.462225	0.273432	0.847657	0.986842	1.2801	1.30804	0.904405	0	0.431089	1.22477	0.318359	0.123784	1.00997	0.684469	1.26008			ZT17.50	94	0.633545	0.0883093	32
ZT17.75	95	0.533832	0.114318	0.523952	0.438247	0.640742	1.87974	0.394737	0.586731	1.22412	0.173594	0.301205	0.757315	0.462725	0.774212	0.39032	1.14621	0.510624	1.21135	0.455719	0.376737	0.748639	1.1785	1.14992	0.884956	0.258665	0.633955	0.758194	0.021224	0.300619	0.983389	0.732671	1.66331			ZT17.75	95	0.694077	0.076483	32
ZT18	96	0.720673	0.01429	0.286926	0	0.751215	1.37086	0.078947	0.646908	0.892346	0.520783	1.0241	0.946644	0.308483	1.40766	0.351288	1.04836	0.873003	0.717246	0.486101	0.141276	1.07759	0.660368	1.4374	0.777983	0.064666	0.443768	0.606555	0.191015	0	0.983389	0.395257	1.67591			ZT18	96	0.653156	0.0807541	32
ZT18.25	97	0.360336	0.01429	0.249501	0.557769	0.883783	1.26701	0	0.421243	0.34321	0.945125	0.746988	1.01549	0.514139	0.999437	0.497658	1.42578	1.41657	0.876634	0.865867	0.282552	1.00953	0.680687	0.819319	0.272294	0.71133	0	0.653214	0.615493	0	0.956811	1.07973	1.5499			ZT18.25	97	0.68849	0.075604	32
		Pdf G4 Control																																				Pdf G4 Control
ZT		Fly 1	Fly 2	Fly 3	Fly 4	Fly 5	Fly 6	Fly 7	Fly 8	Fly 9	Fly 10	Fly 11	Fly 12	Fly 13	Fly 14	Fly 15	Fly 16	Fly 17	Fly 18	Fly 19	Fly 20	Fly 21	Fly 22	Fly 23	Fly 24	Fly 25	Fly 26	Fly 27	Fly 28	Fly 29	Fly 30	Fly 31	Fly 32			ZT		MEAN	SEM	N
ZT18.25		0.098087	0.872393	0.543942	0.39208	1.03723	1.96625	0.524853	0	0.036302		0.732941		0.765054	0.827231	0.800094	0.797707	0.373557	0.597525	0.356506	0.628931	0.274914	0.350631	0	0.081959	1.26692	0.812183	1.46228	0.234917	1.11845	0	1.08631	0.152346			ZT18.25		0.606386	0.0872839	30
ZT18.50		0	0.864462	0.533276	0.725348	0.440466	0.180239	0.849027	0.091895	1.04066		0.443894		0.678677	0.35259	0.882457	0.722922	0.690514	0.014227	0.420168	0.5964	0.034364	0.175316	0.757576	0.174162	0.659493	0.030457	0.681289	0.256273	0.745633	0	0.224348	0.609385			ZT18.50		0.462517	0.0572449	30
ZT18.75		0.760177	0.404473	0.362628	0.333268	0.142086	0.344093	0.895338	0.275685	0.992256		0.598741		0.555281	0.189856	0.600071	0.511031	0.633914	0	0.381971	0.563869	0.011455	0.701262	0.461936	0.102449	0.052065	0.446701	0.36557	0	0.820196	0.888186	0	0			ZT18.75		0.413152	0.0543199	30
ZT19		0.208436	0.642398	0.09599	1.01941	0.312589	0.458791	0.586601	0.496232	1.28267		0.846495		0.950148	0.339029	0.023532	0.049857	0.203758	0.014227	0.572956	0.368684	0.286369	0.479196	0.591279	0	0.659493	0.781726	0.531738	0.021356	0.149127	0.803017	0.141693	0			ZT19		0.43056	0.0625854	30
ZT19.25		0.196175	0.452058	1.10922	0.431288	1.12248	0.557103	0.216116	0.330822	1.36738		1.00134		0.653998	0.176295	0.047064	0.286676	0.928232	1.19505	0.560224	0.487964	1.35166	1.01683	0.813008	0	0.052065	0.649746	0.531738	0.448478	0.191734	0.133836	0.059039	0.883608			ZT19.25		0.575041	0.0757524	30
ZT19.50		0.220696	0.039654	0.511945	0	0.59676	1.01589	0	0.459474	0.254114		0.46454		0.974827	0.149173	0	0.211891	0.305637	1.45113	0.254647	0.390371	1.30584	0.537634	0.277162	0.430284	0.468587	0.771574	0.78099	0	0.106519	0.717849	0.047231	0.213285			ZT19.50		0.431924	0.0701771	30
ZT19.75		0.061305	0.150686	0.59727	0.19604	0.071043	0.442405	0.092621	0.018379	0.108906		0.402601		1.40671	0.895037	0.54124	0.486102	0.249038	1.42268	0.050929	0.47712	1.13402	0.350631	0.665188	0.624936	1.09337	0.446701	1.16318	0.38441	0.319557	0.133836	1.22801	0.457038			ZT19.75		0.522366	0.0774548	30
ZT20		1.31192	0.301372	0.127986	1.54872	0	0.753728	0.108058	0.036758	0.641336		0.412925		2.08539	0.406835	0.847158	0.199427	0.543355	1.26618	0.318309	0.043375	0.790378	0.011688	0.036955	0.553222	0.590073	0.659898	0.166168	0.277629	0.010652	0.292006	0.708466	0.182815			ZT20		0.507759	0.0920396	30
ZT20.25		0.576263	0.412404	0.127986	1.64674	0	0.491562	0.24699	0.220548	0.701839		0.495509		1.93731	0.488202	1.36487	0.348997	0.0566	0.583298	0.369239	0.553025	1.03093	0.268817	0.498891	0.901547	1.61402	0.720812	0.531738	0.042712	0.426076	0.048668	0.779313	0.060938			ZT20.25		0.584861	0.0911011	30
ZT20.50		0.294262	0.840669	0.127986	1.68594	0.09946	0.344093	0.108058	0.091895	1.37948		0.010323		0.987167	0.311907	0.505942	0.909884	0.656554	0.071134	0.343774	0.086749	0.893471	0.187003	1.09017	0.471263	0.780979	0.822335	1.26288	0	0.436728	1.52087	0.89739	0.548446			ZT20.50		0.592227	0.0873215	30
ZT20.75		0.686611	1.01515	0.010666	0.039208	0.29838	0.606259	0.679222	1.10274	1.24637		0.701972		0.752715	0.70518	0.176491	0.336532	1.22255	0.44103	0.420168	0.531338	0.504009	0.163628	1.03474	0.35857	0.885109	1.14721	0.598205	0.298986	0.543247	1.42353	1.6767	0.091408			ZT20.75		0.656597	0.0778628	30
ZT21		0.441393	1.20549	0.170648	0.529308	0.625178	0.704572	0.571164	1.52546	0.847047		1.80655		0.518263	0.610252	0.576538	0.137106	0.950872	0.967421	0.91673	1.46389	0.309278	0.210379	0.129342	0.430284	0.694203	0.893401	1.03024	0.363054	1.03323	2.05621	0.980045	0.030469			ZT21		0.7576	0.0906418	30
ZT21.25		0.208436	1.37997	0	1.21545	0.525718	0.376864	0.478543	0.90057	0.508228		1.62073		0	1.50529	0.435345	0.324068	0.735794	1.40845	1.03132	0.856647	0.67583	0.783076	0.702143	1.10644	0.91982	1.37056	0.099701	0.277629	1.1291	1.31403	0.224348	0.030469			ZT21.25		0.738152	0.0894236	30
ZT21.50		1.38548	1.16583	0.021331	1.4703	0	1.44191	0.833591	0.294064	0.484027		1.30071		0	2.15623	0.282386	1.10931	0.407516	1.67876	0.292844	1.11689	1.00802	1.18046	1.09017	0.532732	0.642138	1.30964	0.864074	0.021356	1.25692	0.620513	0.413272	0.853138			ZT21.50		0.841121	0.101144	30
ZT21.75		1.0667	1.12618	0.842577	0.254852	0.554135	0.147468	0.632911	0.606506	0.568732		1.57944		0.826752	1.66802	1.05895	2.23109	1.64139	2.04866	0.75121	0.314465	0.607102	1.7064	1.49667	0.092204	1.1975	1.68528	0.166168	0.128137	1.69365	0	0.826544	0.670323			ZT21.75		0.939667	0.115343	30
ZT22		0.478176	1.45134	1.25853	0.039208	1.91816	0.655415	1.7598	1.65411	1.35528		2.08527		1.55479	1.77651	2.31792	1.81977	2.51302	1.66453	0.776674	0.390371	0.836197	1.96353	2.10643	0.614691	0.659493	1.40101	1.03024	0.683396	2.06647	0	1.07451	0.761731			ZT22		1.28889	0.125078	30
ZT22.25		1.27513	1.55445	1.35452	0.176436	2.07445	1.11421	2.16116	1.1395	1.18587		1.48653		1.80158	2.35964	1.72961	1.55802	2.37718	1.42268	0.331042	1.09521	1.64949	1.58953	3.17812	1.17816	1.11072	1.69543	0.714523	0.170849	1.34214	0.012167	0.921006	0.883608			ZT22.25		1.35477	0.126888	30
ZT22.50		1.22609	1.35617	1.16254	1.72515	1.50611	0.933967	1.69806	0.863812	1.7062		1.16651		1.46841	1.95281	1.54136	2.13137	2.11682	1.30886	0.381971	2.14704	2.4055	1.82328	2.64228	1.45477	1.73551	1.24873	0.282486	0.021356	1.56583	0.669181	0.921006	1.5844			ZT22.50		1.42492	0.111195	30
ZT22.75		1.61844	1.74479	1.55717	2.921	1.39244	0.557103	2.6397	1.23139	1.68199		1.35233		2.46792	2.14266	1.49429	1.89455	2.71678	1.90639	0.598421	1.77836	1.72967	1.21552	2.40207	1.63918	2.98508	0.93401	0.348953	0.448478	1.55518	1.3992	1.35789	1.24924			ZT22.75		1.63201	0.126679	30
ZT23		1.59392	1.80823	1.15188	1.82317	2.08866	0.720957	2.25378	1.58059	1.8756		2.11624		2.04837	2.04773	1.85904	2.19369	2.58094	2.03443	0.840336	1.93017	1.50057	1.22721	1.81079	1.61869	2.16939	1.42132	0.697906	1.08916	1.52322	2.40905	1.74755	1.49299			ZT23		1.70852	0.0877484	30
ZT23.25		2.9794	1.89547	1.55717	1.9604	2.67121	1.86793	2.20747	1.98493	2.28703		1.98204		2.57897	1.93925	2.34145	2.55515	2.6715	2.24783	1.06952	1.95185	1.87858	1.37915	1.57058	2.03873	2.77681	1.61421	1.01363	1.66578	1.60844	1.66687	2.04274	1.06642			ZT23.25		1.96902	0.0924618	30
ZT23.50		3.7641	2.26029	2.44241	0.9802	2.84172	2.42504	2.40815	1.17625	2.51694		1.74461		2.57897	2.88853	2.83563	2.44298	2.5017	3.1868	1.94805	2.62416	2.86369	2.10379	2.6238	2.06946	2.44707	2.24365	0.997009	1.06781	1.85343	2.49422	2.00732	1.40158			ZT23.50		2.25798	0.119703	30
ZT23.75		3.65375	2.41891	2.06911	0.744952	2.37283	3.08045	2.40815	2.40765	2.34753		1.43491		2.07305	3.06482	2.83563	2.91662	2.52434	2.50391	2.53374	1.75667	2.48568	2.52454	2.82705	2.24362	1.02395	2.07107	1.22964	2.07154	2.14103	3.22424	2.63313	2.46801			ZT23.75		2.33635	0.115845	30
ZT00		3.55566	2.36339	2.73037	1.01941	2.06024	3.7031	2.51621	2.8855	2.32333		1.42459		1.81392	2.96989	3.03565	2.39312	2.12814	2.07711	2.43188	2.33138	2.57732	2.65311	2.90096	2.07971	1.77022	2.54822	1.42905	1.11052	2.5245	2.9444	2.65675	2.89458			ZT00		2.39507	0.116082	30
ZT00.25		3.92349	2.61718	3.31698	3.54832	3.33902	3.93249	2.43902	3.71255	2.60165		2.09559		2.2458	3.13263	3.16508	2.61748	2.85262	3.17257	2.73746	3.17719	3.06987	3.26087	3.82483	2.1924	3.41895	3.23858	1.778	3.56647	2.95058	3.40674	3.55414	4.38757			ZT00.25		3.1092	0.110331	30
ZT00.50		4.14419	2.89476	3.61561	4.29328	4.33362	4.07996	3.02562	3.82283	2.74685		2.4569		2.88746	2.96989	2.95329	2.69226	2.47906	3.57092	2.94118	3.28562	2.95533	3.13231	4.23134	2.36656	3.19334	3.24873	2.45929	5.87293	2.91862	3.37024	3.32979	6.36807			ZT00.50		3.42133	0.169514	30
ZT00.75		3.97254	2.68063	3.21032	3.68555	3.94999	3.60479	2.67058	2.86712	2.48064		2.20915		2.69003	2.68511	2.88269	2.30587	2.89789	3.00185	2.83932	3.10128	2.98969	2.81674	4.23134	2.22313	2.77681	2.90355	2.25989	2.17832	2.74819	2.93223	3.09364	5.51493			ZT00.75		3.01346	0.128746	30
ZT01		3.71506	2.64097	3.25299	3.09743	3.43848	2.85106	2.23834	2.8855	2.15392		2.01301		2.03603	2.14266	2.6709	1.90702	1.51687	2.61773	2.83932	2.40729	2.32531	2.88686	3.6031	2.06946	1.63138	2.02031	2.32635	0.298986	2.14103	2.77406	3.09364	4.84461			ZT01		2.54799	0.148758	30
ZT01.25		3.29819	2.56166	3.11433	1.82317	3.62319	2.63805	2.13029	2.05844	1.7788		1.36265		2.01135	1.55953	2.54148	1.96934	1.89042	1.93484	2.91571	1.87595	2.57732	2.8518	2.54989	1.90554	0.885109	1.77665	1.96078	0.533903	1.6617	2.72539	3.29437	1.03595			ZT01.25		2.16153	0.133159	30
ZT01.50		2.50123	2.45856	2.8477	1.4899	2.75646	2.1301	2.19204	1.76438	1.8635		1.76525		0.950148	0.93572	2.24732	1.48324	1.17727	1.63608	2.69926	1.47473	1.60367	2.26742	2.4575	1.91579	1.11072	1.7868	1.96078	0.106781	1.71496	2.21438	1.74755	0.975015			ZT01.50		1.80781	0.114135	30
ZT01.75		1.96175	2.29201	2.33575	1.58792	2.30179	1.88432	1.62087	1.37842	0.726041		1.23877		1.03652	0.067806	1.37663	1.60788	0.792393	0.88206	2.35549	0.943396	1.62658	1.64797	2.34664	1.66991	0.746269	1.533	1.86108	0	1.17171	2.03188	1.88924	0.487508			ZT01.75		1.44672	0.119704	30
ZT02		0.392349	1.91926	1.87713	0.78416	1.06564	0.229395	1.51281	1.28653	0.786544		1.12522		0.542942	0.461079	0.317684	0.997133	0.622595	0.256082	1.92259	0.921709	1.54639	2.10379	0.683666	1.72114	1.0413	0.761421	1.54536	0.042712	0.916063	1.53303	1.99551	0.060938			ZT02		1.03241	0.112927	30
ZT02.25		0.993134	1.84789	1.46118	0.411684	0.724638	0.753728	0.941649	0.71678	0.762343		0.516156		0.160415	0.718742	0.105895	1.47077	0.452796	0.910514	1.99898	0.140967	1.23711	1.82328	0.258684	1.7826	0.468587	0.771574	2.32635	0.021356	0.553899	1.14369	1.19259	0.152346			ZT02.25		0.894011	0.113576	30
ZT02.50		0.796959	1.13411	1.14121	0.470496	0.554135	0.163854	0.632911	0.165411	0.484027		0.640033		0.444225	0.718742	0.023532	0.548423	0	0.384123	1.7698	0.021687	0.4811	1.29733	0.036955	1.42403	0.104131	0.385787	2.22665	0	0.628462	0.511011	0.011808	0.213285			ZT02.50		0.580475	0.100578	30
ZT02.75		0.527219	0.896185	0.458618	0.68614	0	0.311322	0.78728	0.036758	0.617135		0.805203		0.320829	0.623813	0.011766	0.523495	0	0.384123	0.674815	0.661462	0.721649	0.876578	0	1.63918	0.98924	0	1.64506	0.064068	0.521943	0.827351	0.519542	0.274223			ZT02.75		0.546833	0.0781429	30
ZT03		0.26974	0.94377	0.895904	0.039208	0.667803	0.344093	0.355048	0.257306	0.229913		0.144524		0.111056	0.108489	0	0	0.316957	0	0.101859	0.065062	0.584192	0.981767	0	1.57771	0	0.71066	1.71153	0.192205	0.543247	0.766517	0.177117	0.091408			ZT03		0.406236	0.082868	30
ZT03.25		0	0.65826	0.319966	0	0.753055	0.491562	0.385922	0.385958	0		0.227108		0.024679	0	0.023532	0.186962	0.407516	0.085361	0.025465	0.010844	0.320733	0.794764	0	1.24987	0	0.162437	1.86108	0	0.404772	0.194671	0	0.274223			ZT03.25		0.308291	0.0766877	30
ZT03.50		0	0.09517	0.213311	0.156832	0.539926	0	0.54029	0	0.556631		0.743264		0.579961	0	0.305918	0.511031	0	0.369896	0.089127	0.075905	0.366552	0.070126	0	0.860568	0	0	1.74477	0.854245	0.031956	0.219005	0.21254	0.030469			ZT03.50		0.305583	0.070417	30
ZT03.75		0	0.111032	0	0.078416	0	0	0.632911	0.147032	0.193611		0.185816		0.074038	0.013561	0.588305	0.44871	0	0.725566	0.076394	0.563869	0.515464	0.502571	0.018477	0.952771	0.399167	0	1.72815	0.042712	0	0	1.26343	0.152346			ZT03.75		0.313812	0.0769775	30
ZT04		0.024522	0.047585	0.031997	0.58812	0	0	0.648348	0	0		0.185816		0.357848	0	0.458878	0.174498	0	0.256082	0.038197	0.791585	0.355097	0.245442	0	0.922037	0.121486	0	1.42905	0.042712	0.042608	0.31634	0.188924	0.030469			ZT04		0.243255	0.0618298	30
ZT04.25		0.220696	0	0	0.215644	0	0	0.385922	0	0		0.144524		0.29615	0	0.282386	0	0	0.04268	0.140056	0.466276	0.034364	0.222066	0	1.00399	0.052065	0.010152	0.681289	0.170849	0.063911	0.024334	0	0.091408			ZT04.25		0.151626	0.0421997	30
ZT04.50		0.870525	0	0	0	0	0	0.571164	0	0.024201		0.020646		0.074038	0	0	0	0	0	0.038197	0	0.02291	0.444133	0	0.563467	1.37105	0	1.12994	0.363054	0.021304	0.097335	0	0.274223			ZT04.50		0.196206	0.0663139	30
ZT04.75		0.232957	0	0.042662	0	0	0	0.277864	0	0.024201		0		0.098717	0.623813	0	0	0	0	0.050929	0	0	0.081814	0	0.645426	0.03471	0.040609	0.631439	0.021356	0	0.352841	0	0.060938			ZT04.75		0.107343	0.0362494	30
ZT05		0	0.007931	0	0.470496	0	0.507947	0	0	0		0.237432		0.691017	0.488202	0	0	0	0.170721	0.394703	0	0	0.315568	0	0.450773	0.746269	0.446701	0.897308	0	0.021304	0	0	0			ZT05		0.194879	0.0498517	30
ZT05.25		0	0	0	0.29406	0.142086	0.507947	0.030874	0	0.411423		0.103231		0.740375	0.298346	0	0	0	0.654432	0.509295	0.021687	0.469645	0.420757	0	0.399549	0.086775	0.020305	1.4789	0	0.021304	0	0	0.091408			ZT05.25		0.223413	0.0600246	30
ZT05.50		0	0.174479	0.021331	0	0.056834	0.131083	0	0.018379	0.617135		0.268401		0.259131	0	0	0	0	0.213402	0.572956	0.010844	0.412371	0.444133	0	0.389304	0.208261	0.050761	1.51213	0.320342	0	0	0	0			ZT05.50		0.189376	0.0569704	30
ZT05.75		0	0.158617	0.074659	0	0.071043	0	0	0.036758	0.048403		0.206462		0.666338	0	0	0	0.158479	0	0.96766	0	0	0.081814	0	0.594201	0.329747	0	1.74477	0.128137	0.39412	0.413676	0.271579	0.121877			ZT05.75		0.215611	0.0681204	30
ZT06		0	0.475851	0	0	0	0	0	0	0.012101		0		0.333169	0	0	0	0.158479	0	1.05679	0	0	0.046751	0	0.399549	0.03471	0	0.797607	0.106781	0.383468	0.085169	0	0			ZT06		0.129681	0.0472203	30
ZT06.25		0	0.245856	0	0.019604	0	0.065542	0.015437	0	0		0.020646		0.049358	0	0	0	0	0	0.636618	0	0	0	0	0.112693	0.121486	0.010152	0.930542	0.38441	0	0	0	0			ZT06.25		0.0870781	0.0384659	30
ZT06.50		0	0	0.021331	0	0.056834	0.21301	0.216116	0	0.133107		0.196139		1.0612	0	0	0	0.02264	0	0.025465	0.021687	0	0.268817	0.018477	0.02049	0.173551	0	0.747757	0.042712	0.031956	0	0	0			ZT06.50		0.109043	0.0427255	30
ZT06.75		0	0	0.09599	0.58812	0	0.049156	0.24699	0	0.036302		0.340663		0.407206	0	0.152959	0	0	0.014227	0.012732	0	0.24055	0.116877	0	0.02049	0.416522	0.091371	0.614822	0.042712	0	0.182504	0	0.030469			ZT06.75		0.123355	0.0328147	30
ZT07		0.049044	0	0.031997	0.411684	0	0	0.385922	0	0		0.474863		0	0	0.529474	0	0	0	0.063662	0.032531	0.515464	0.572698	0	0	0	0	0.78099	0.427122	0	0.267672	0	0.030469			ZT07		0.152453	0.0428064	30
ZT07.25		0.012261	0	0.138652	0	0.014209	0	0.957086	0	0		0.392278		0.098717	0	0	0	0	0.056907	0.21645	0.021687	0.309278	0.701262	0	0	0	0	0.963775	0.363054	0.021304	0	0	0.243754			ZT07.25		0.150356	0.0500521	30
ZT07.50		0.024522	0.015862	0	0	0.014209	0.131083	1.12689	0.110274	0.18151		0.072262		0.777394	0	0	0	0	0	0.4329	0	0	0.45582	0	0	0.538008	0	0.515121	0.085424	0.021304	0	0	0			ZT07.50		0.150086	0.0505685	30
ZT07.75		0	0	0	0.156832	0.028417	0.114698	0.123495	0.055137	0		0.072262		0.913129	0	0	0	0	0	0.48383	0	0	0.385694	0	0.327835	0	0.152284	0.78099	0.042712	0	0	0	0.457038			ZT07.75		0.136478	0.043829	30
ZT08		0	0.055516	0.117321	0.039208	0.014209	0.245781	0.864464	0.349201	0		0.784557		0.444225	0	0.011766	0	0	0	0.445633	0	0	0.292193	0	0.33808	0	0	1.08009	0.042712	0.063911	0	0.436887	0.060938			ZT08		0.189556	0.0530522	30
ZT08.25		0.122609	0.007931	0.341297	0	0.085251	0.475176	1.54369	0.036758	0.459826		0.660679		0.197433	0	0	0	0	0	0.140056	0.021687	0.423826	0.899953	0	0.932282	0.121486	0.304569	1.19641	0.170849	0.149127	0	0.436887	0.152346			ZT08.25		0.296004	0.0718438	30
ZT08.50		0.772437	0.27758	0.021331	0.058812	0	0.114698	1.20408	0.018379	0.580833		0.051616		0.382527	0	0	0	0	0	0.127324	0.010844	0.824742	0.631136	0	0.829833	0.590073	0.446701	1.17979	0.042712	0.56455	0	0.566773	0			ZT08.50		0.309892	0.0687422	30
ZT08.75		0.26974	0.420335	0.063993	0	0.113669	0.163854	1.01883	0	0.229913		0.753587		0	0.054245	0	0.137106	0.079239	0	0.26738	0.271091	0.93929	1.06358	0.07391	0.952771	0	0	0.73114	0.170849	0.596506	0	0.720274	0			ZT08.75		0.303044	0.0655226	30
ZT09		0	0.023793	0.117321	0.215644	0	0.786498	1.01883	0.257306	0.629235		1.03231		0	0	0.470644	0.511031	0.02264	0.028454	0.623886	0.520494	0.927835	1.64797	0.055432	0.768364	0	0	0.880691	0.469834	0.830848	0	1.70032	0.060938			ZT09		0.453344	0.0895412	30
ZT09.25		0	0.856531	0.213311	1.01941	0.852515	1.16336	1.04971	0.055137	0.53243		0.701972		0.086377	0	1.2825	1.27134	0.282998	0.981647	0.623886	0.553025	0.4811	1.32071	0	1.36257	0.538008	0.294416	1.41243	0.170849	1.03323	0	0.932814	0			ZT09.25		0.635743	0.0886186	30
ZT09.50		0.024522	1.51479	0.799915	1.60753	0.539926	0.360478	1.69806	0.606506	0.411423		1.9201		0.752715	0.311907	1.22367	1.96934	0.203758	2.1767	0.598421	0.824116	0.67583	1.11033	0.07391	1.64942	1.3537	0.883249	0.515121	1.00374	1.49127	0.146003	0.767505	0.030469			ZT09.50		0.908147	0.11396	30
ZT09.75		0.380088	1.62582	1.41851	2.99941	0.113669	1.65492	1.66718	1.06598	1.63359		1.81687		1.14758	1.04421	1.14131	2.00673	0.373557	2.61773	1.54062	1.97354	1.80985	1.20383	0.314117	1.62893	1.0413	1.06599	1.16318	1.83663	1.93864	2.33605	1.42874	1.27971			ZT09.75		1.44228	0.119116	30
ZT10		1.52035	1.63375	1.80247	2.33288	0.355215	2.21203	1.74437	1.76438	1.8393		1.90978		1.62882	2.00705	1.98847	2.3308	0.939552	2.85958	1.60428	2.52657	2.32531	1.6129	0.849963	1.46501	1.14544	2.2132	0.481888	4.29258	1.85343	3.1269	1.41693	1.40158			ZT10		1.83949	0.141345	30
ZT10.25		2.36636	1.31652	1.83447	0.862576	1.70503	1.75324	1.74437	2.59144	2.27493		1.40394		1.7152	1.99349	2.0826	1.76991	1.64139	3.42865	1.41329	2.68922	2.06186	1.89341	2.06948	1.49575	1.0413	1.61421	1.14656	5.14682	2.33277	2.68889	1.51139	1.79768			ZT10.25		1.97956	0.147281	30
ZT10.50		1.3487	1.37997	2.03712	1.39188	1.94658	1.17975	2.08398	3.10605	1.93611		1.1149		2.02369	2.00705	1.77668	1.79484	2.4451	3.21525	2.22816	3.04706	1.55785	1.43759	3.6031	1.79285	1.33634	2.01015	0.880691	3.56647	2.35407	2.11705	2.4324	5.02742			ZT10.50		2.13929	0.162489	30
ZT10.75		2.82001	2.14926	2.58106	2.921	3.4811	1.62215	1.89873	3.17956	2.26283		1.55879		2.17177	2.11554	2.15319	2.04412	2.58094	3.25793	2.41915	2.86272	1.95876	2.19729	3.51072	1.65967	2.81152	1.60406	1.03024	3.13935	2.56711	2.42122	2.47963	6.39854			ZT10.75		2.5286	0.172796	30
ZT11		1.77783	2.10167	2.13311	3.33268	3.46689	2.06456	1.99135	2.84874	1.34318		1.96139		2.14709	2.40033	2.42381	2.09398	2.30926	3.12989	2.29183	2.5591	2.10767	1.81159	3.56615	1.6904	1.50989	1.97969	1.24626	3.88681	2.66297	2.9079	2.21986	5.1493			ZT11		2.43717	0.150724	30
ZT11.25		2.57479	2.17305	2.65572	1.82317	3.4811	2.17926	2.08398	2.92226	2.02081		2.02333		1.87562	2.68511	2.38852	2.01919	2.36586	3.05876	2.43188	2.66753	2.38259	1.71809	3.28899	1.82358	1.92641	1.98985	1.62845	3.56647	2.5458	2.82273	2.53867	5.97197			ZT11.25		2.52112	0.15101	30
ZT11.50		2.68514	2.11754	2.7837	2.88179	3.42427	3.98165	1.89873	2.8855	2.06922		2.12656		2.28282	3.10551	2.91799	2.46791	2.7281	3.25793	2.71199	2.90609	2.56587	2.58298	3.41833	1.7826	3.2454	2.2132	1.92755	4.07902	2.76949	3.1269	2.95194	4.26569			ZT11.50		2.80538	0.115148	30
ZT11.75		3.17558	2.43477	2.82637	3.52872	3.8079	4.01442	2.08398	3.14281	2.05712		2.20915		2.14709	2.88853	2.8121	2.39312	2.6149	3.30061	2.97937	3.06875	2.70332	2.32585	3.3629	1.73138	3.80076	2.63959	1.3792	5.16818	2.95058	3.2729	3.15267	3.80865			ZT11.75		2.92604	0.140098	30
ZT12		3.39627	2.38718	3.16766	3.05822	3.79369	3.86695	1.89873	2.59144	2.16602		2.28141		2.35686	3.214	3.15331	2.28094	2.90921	3.38597	3.09396	3.13381	2.71478	2.64142	3.17812	1.96701	3.47102	2.70051	1.86108	5.4031	2.95058	3.32157	3.01098	5.72821			ZT12		3.03613	0.158743	30
ZT12.25		4.47523	3.09303	3.87159	4.64615	5.32822	4.75176	3.17999	4.33744	2.66215		3.08661		3.24531	4.59723	4.62407	3.36532	3.44125	3.67051	3.64146	3.74105	2.8866	3.21412	3.78788	2.53048	4.04373	4.06091	2.34297	6.96209	3.9412	4.13676	4.03826	7.28214			ZT12.25		3.96618	0.203153	30
ZT12.50		4.52428	3.33888	4.01024	4.99902	4.14891	4.44044	3.65854	5.44018	2.90416		2.9937		3.65252	4.40738	3.91811	3.91375	3.88273	3.55669	4.02343	4.1748	3.02406	3.13231	3.65854	3.13492	4.65116	4.06091	2.06048	7.51735	3.53643	4.24626	4.29803	3.80865			ZT12.50		3.97056	0.174129	30
ZT12.75		3.43305	3.16441	3.73293	4.46971	1.91816	1.52384	2.79407	5.14611	2.68635		2.9008		3.33169	2.91565	2.55324	3.75171	3.36201	1.79257	3.0685	3.04706	1.05384	1.78822	1.73688	2.59195	4.66852	3.67513	0.648056	7.21837	2.00256	3.85692	2.91652	0			ZT12.75		2.92496	0.257411	30
ZT13		3.12653	2.88683	3.7116	3.11704	0.724638	1.09782	1.65174	5.18287	2.63795		2.56013		2.71471	2.19691	2.0473	3.70186	3.33937	0.654432	1.68067	1.11689	0.652921	0.619448	0.997783	2.38705	4.07845	3.45178	1.19641	5.97971	1.08649	2.33605	0.566773	0			ZT13		2.25007	0.263688	30
ZT13.25		0.13487	2.18098	3.38097	1.54872	0.312589	0.393249	0.879901	4.81529	2.78316		1.83751		1.28332	0.664497	0.894223	3.58968	3.05637	0	0.891266	0.412058	0.332188	0.187003	0.388027	1.95677	1.71815	3.1066	0.980392	0.790176	0.287601	0.498844	0.401464	0			ZT13.25		1.32353	0.230627	30
ZT13.50		0.159392	1.64962	3.19966	0.352872	0.426257	0.327708	0.401358	1.3968	2.89206		0.62971		0.641658	0.596691	0.176491	2.35573	2.77338	0	0.611154	0.390371	0.469645	0.15194	0.184775	1.22938	0.780979	2.58883	0.265869	0	0.649766	0.279839	0.094462	0.030469			ZT13.50		0.856895	0.174497	30
ZT13.75		0.367827	0.499643	2.00512	0.137228	0.227337	0	0.54029	0.53299	2.49274		0.041292		0.357848	0.569569	0.27062	0.685529	1.83382	0.156495	1.04405	0.151811	0.194731	0.140252	0.794531	0.583957	0.225616	0.294416	0.864074	0.085424	1.43801	0.146003	0.165309	0.060938			ZT13.75		0.563582	0.113848	30
ZT14		0.122609	0.198271	0.063993	0.019604	0.184712	0	0.941649	0	2.05712		1.18716		0.345508	0.216979	0.517708	0.373925	1.08671	0.099587	1.7698	0.325309	0.148912	0.467508	0.277162	0.368815	0.121486	0	0.930542	0	0.8415	0.024334	0.035423	0.213285			ZT14		0.43132	0.0966834	30
ZT14.25		0.367827	0.222064	0	0	0.341006	0.229395	0.123495	0	0.484027		0.402601		0.777394	0.772986	0.400047	0.324068	0.645234	0.241855	1.36236	0.444589	0.561283	0.40907	0.036955	0.368815	0.208261	0.294416	0.714523	0	0.276949	0	0	0.517977			ZT14.25		0.350907	0.0554175	30
ZT14.50		0.098087	0.047585	0	0.215644	0.625178	0.688186	0.308737	0	0.556631		1.04263		0.579961	1.04421	0.388281	0.112177	0.452796	0.099587	1.00586	0.325309	0.538373	0.829827	0.129342	0.583957	0	0.182741	0.648056	0.085424	0.500639	0.012167	0.247963	0.091408			ZT14.50		0.381359	0.0596168	30
ZT14.75		0.318784	0.079308	0	0.509704	0.056834	0	0.24699	0	0.786544		0.485186		1.14758	1.2205	0.847158	0.211891	0.305637	0.156495	0.458365	0.216873	0.767468	0.397382	0	0.532732	0.138841	0.020305	0.648056	0	0.990626	0.060835	0.354233	0.030469			ZT14.75		0.366293	0.0659754	30
ZT15		0.637567	0.039654	0	0.039208	0.4973	0.327708	0.49398	0	0.496128		0.557448		0	0.718742	1.01188	0.224355	0.554675	0.014227	0.241915	0.466276	0.687285	0.841515	0.628234	0.409794	0.780979	0.548223	0.232635	0	0.436728	0.012167	0.755697	0.121877			ZT15		0.39254	0.0546855	30
ZT15.25		0.098087	0.309303	0	0.313664	1.10827	0.85204	0.632911	0	0.302517		0.619387		0	0.311907	0.764796	0.012464	0.611275	0	1.05679	0.054218	0.469645	0.759701	0.517369	0.092204	0.242971	0.142132	0.166168	0.042712	0.159778	0.109502	0.224348	0			ZT15.25		0.332472	0.0603026	30
ZT15.50		0.012261	0.452058	0	0	0.284172	1.3436	0	0	0.290416		1.48653		0	0.393274	1.18837	0.44871	0.690514	0	0.585689	0.140967	0.652921	0.596073	0.07391	0.35857	0	0.253807	0.747757	0	0.44738	0.900353	0.861967	0.213285			ZT15.50		0.414086	0.0772146	30
ZT15.75		0.282001	0.301372	0	0	0.071043	0.458791	0.571164	0	0.278316		1.88913		0.024679	0.650936	1.04718	0.722922	0.633914	0.298762	0.407436	0.704836	1.29439	0.093502	0.351072	0.102449	0.104131	0.913706	0.382187	0	0.78824	0.133836	0.31881	0.487508			ZT15.75		0.443744	0.0790519	30
ZT16		0.416871	0.09517	0	0.352872	0	0.63903	0.49398	0.055137	0.024201		1.54847		1.0612	0.447518	0.953053	0.049857	0.747113	0.128041	0.394703	1.07352	0.572738	0.233754	1.09017	0.235632	0.052065	1.14721	0.41542	0.128137	0.734981	0.63268	0.354233	0.060938			ZT16		0.47129	0.0759752	30
ZT16.25		0.416871	0.745499	0	0.431288	0.113669	0.311322	0.571164	1.08436	0.689739		0.980696		1.45607	0.528885	0.105895	0.012464	0.215078	0.327216	0.522027	1.84342	0.057274	0.444133	0.517369	0.747874	0.156196	1.03553	0.498504	0.106781	0.958671	0.219005	1.10993	0.609385			ZT16.25		0.560544	0.0811442	30
ZT16.50		0.318784	0.56309	0	0.666536	0.539926	0.835655	0.277864	0.220548	0.641336		0.609064		0.863771	0.027122	0.082363	0.311604	0.543355	0.156495	0.241915	1.63739	0.355097	0.362319	0	0.819588	0.173551	0.720812	1.06348	0.064068	1.11845	0.255506	0.684851	0			ZT16.50		0.471818	0.0710486	30
ZT16.75		0.024522	0.586882	0	0.19604	0.59676	1.3436	0.24699	0	1.02856		0.908434		0.271471	0.433957	0.553006	0.710457	0.713154	0.028454	0.560224	0.845804	0.24055	0.315568	0.14782	0.870812	1.38841	0	0.73114	0.469834	0.78824	0.279839	0.295194	0			ZT16.75		0.485857	0.0713249	30
ZT17		0.036783	0.444127	0.085324	0.411684	0	0.770113	0.092621	0	1.11326		0.474863		0.678677	0.271223	0.188257	0.59828	0.441476	0.056907	0.70028	0.639774	0.687285	0	0.351072	1.17816	1.57931	0	0.149551	0.576615	0.969323	0.705682	0.354233	0			ZT17		0.451829	0.0738012	30
ZT17.25		0.220696	0.126893	0.234642	0.999804	0.19892	0.049156	0.123495	0.294064	1.02856		1.15619		0.505923	0.70518	0.48241	0.610744	0.509396	0.184948	0	0.997614	0.744559	0.350631	0.905395	1.20889	0.104131	0.294416	0.216019	0.448478	0.22369	0.523178	0.755697	0			ZT17.25		0.473457	0.0659113	30
ZT17.50		0.232957	0.222064	0.490614	0.568516	0.468883	0.753728	0	0.385958	0.496128		0.46454		0.431885	1.20694	0.611837	0.087249	0.169799	0	0.012732	1.37714	1.28293	0.724638	0.055432	0.788854	0.03471	0.761421	0.664673	0.128137	0.22369	0.389342	0.354233	0.091408			ZT17.50		0.449348	0.0689049	30
ZT17.75		0.465915	0.705845	0.629266	0.156832	1.03723	0.098312	0	0.477853	0		0.154847		0	1.01709	0.870691	0.44871	0.384877	0.071134	0.140056	0.661462	1.30584	0.210379	0	0.573712	0.902464	1.5736	0.199402	0.277629	0.756285	0.79085	0.389656	0.213285			ZT17.75		0.483774	0.0753359	30
ZT18		0.882786	0.967563	0.682594	0	0.426257	0.901196	0.308737	0.128653	0.012101		0.196139		0.851431	0.786547	0.905989	0.274212	0.633914	0.754019	0.458365	0.997614	1.13402	0.619448	0.036955	0.276611	0.659493	1.06599	0.481888	0.149493	1.09715	0	1.22801	0.152346			ZT18		0.568984	0.0706064	30
ZT18.25		0.098087	0.872393	0.543942	0.39208	1.03723	1.96625	0.524853	0	0.036302		0.732941		0.765054	0.827231	0.800094	0.797707	0.373557	0.597525	0.356506	0.628931	0.274914	0.350631	0	0.081959	1.26692	0.812183	1.46228	0.234917	1.11845	0	1.08631	0.152346			ZT18.25		0.606386	0.0872839	30
		Pdf G4 x miR-277 SP																																				Pdf G4 x miR-277 SP
ZT		Fly 1	Fly 2	Fly 3	Fly 4	Fly 5	Fly 6	Fly 7	Fly 8	Fly 9	Fly 10	Fly 11	Fly 12	Fly 13	Fly 14	Fly 15	Fly 16	Fly 17	Fly 18	Fly 19	Fly 20	Fly 21	Fly 22	Fly 23	Fly 24	Fly 25	Fly 26	Fly 27	Fly 28	Fly 29	Fly 30	Fly 31	Fly 32			ZT		MEAN	SEM	N
ZT18.25		0.312672	1.57674	0.924214	0.883882	0.111707	0.056205	0.301637	0.867229	0.123508	1.79419	0	1.29416	1.62359	1.01919	1.51363	1.0502	0.774818	1.54415	0.524901	0.146897	1.0036	0.45349	0.746208	0.583061	1.05173	1.71711	0.16922	1.41551	1.27986	0.308642	0.063728	1.01671			ZT18.25		0.820387	0.0992327	32
ZT18.50		0.018392	1.86605	1.54596	0.745234	1.00536	0	0.27291	0.415293	0	1.4828	0.141004	1.54005	0.961164	1.66777	0.97941	2.08259	0.694108	1.63114	0.294457	0	0.842643	0.707886	0.875983	0.808101	0.107319	1.64299	0.258283	1.69154	1.30831	0.666017	0.276155	0.571031			ZT18.50		0.846873	0.111734	32
ZT18.75		0.22071	1.37422	1.20988	0.935875	0.379803	0	0.258546	0.24429	0.013723	0.978648	0.197406	1.02239	0.831277	1.82661	0.845854	1.63759	0.661824	0.761201	0.166432	0	0.624882	0.785311	1.6303	0.501227	0.364885	1.60593	0.267189	1.21026	0.668373	0.649773	0.39299	0.793872			ZT18.75		0.720665	0.0912414	32
ZT19		0.110355	0.86793	1.19308	1.02253	0	0.011241	1.79546	0.488579	0.041169	0.66726	0.36661	0.71179	0.922198	1.33686	0.64552	2.83019	0.532688	0	0.268852	0	0.236698	0.619401	1.36264	0.521686	1.18051	1.44534	0.534378	1.29519	0.4124	0.341131	0.021243	0.724234			ZT19		0.703349	0.110901	32
ZT19.25		0.110355	1.53334	1.49555	0.745234	0.022341	0.022482	0.359092	0.158788	0	0.637604	0.958827	0.63414	1.7275	0.939775	0.856984	1.63759	0.322841	0.021749	0.588913	0	0.757432	0.575158	0.940871	0.726268	1.20198	1.40828	0.863912	1.46505	1.05233	0.064977	0.924057	0.487465			ZT19.25		0.726278	0.0938391	32
ZT19.50		0.459812	2.44467	1.14267	1.59445	0.044683	0.292266	0.517093	0.097716	0	0.252076	0.535815	0.427074	1.70152	0.225017	0.33389	0.355999	0	1.30492	1.47228	0	0.899451	0.46455	1.37886	0.501227	1.37369	1.21062	1.00641	1.54998	1.80603	0	1.57196	0.278552			ZT19.50		0.788853	0.118074	32
ZT19.75		0.864447	2.22769	0.789783	0.519931	0.201072	0.550809	0.344729	0.574081	0.137231	0	0.423012	0.051767	1.01312	0.026473	0.01113	0.195799	0	1.80513	1.53629	0	0.615414	0.276518	1.07065	0.265957	1.33076	1.17356	0.908443	1.11118	1.02389	0	1.46575	0			ZT19.75		0.641082	0.106287	32
ZT20		1.65532	2.22769	0.672156	0.589255	0.111707	0.595773	0.373456	0.769513	0.3568	0	0.112803	0.116475	0.89622	0.026473	0.33389	0.0356	0.08071	0.695955	1.99718	0	0.501799	0	0.908427	0.204583	1.43808	1.84064	1.11329	1.14656	0.881684	0	1.25332	0.487465			ZT20		0.669463	0.112359	32
ZT20.25		1.45301	1.73586	0.571333	0.017331	0.268097	0.67446	0.344729	0.891658	0.247015	0.014828	0.789622	0.71179	0.012989	0.052945	0.868114	0.213599	0.484262	0.543715	1.77954	0	0.350312	0	0.67321	0.184124	1.71711	1.55652	0.952975	1.1041	0.59727	0	1.08338	0.543175			ZT20.25		0.638658	0.0976732	32
ZT20.50		1.37944	1.44655	0.487313	0.017331	0.044683	1.28147	0.057455	0.977159	0.315631	0.029656	0.253807	1.38475	0	0	0.300501	1.49519	0.54883	0.739452	1.71553	0	0.615414	0	0.559656	0.071604	0.794162	1.08709	0.783755	1.54291	0.113766	0	0.902815	0.821727			ZT20.50		0.617739	0.0995516	32
ZT20.75		1.48979	0.998119	0.873803	0.589255	0.558534	1.13534	0.847458	0.451936	0.192123	0	0	2.09654	0	0.013236	0.01113	2.40299	0.451977	0.45672	0.88337	0	0.35978	0.132729	0.429881	0	0.815626	0.778258	0.863912	1.01917	0.753697	0	0.350505	1.07242			ZT20.75		0.625885	0.105033	32
ZT21		1.85764	0.506292	1.15947	0.918544	1.20643	0.550809	0.588911	0.207646	0.041169	0.266904	0.70502	1.6177	0.012989	0	0.723428	2.45639	0.903955	0.195737	1.22904	0	0.710093	0.60834	0.275773	0	0.386349	0.531192	0.863912	1.02625	0.483504	0.276153	0.116835	1.08635			ZT21		0.672276	0.102277	32
ZT21.25		1.87603	0.564154	1.00823	1.0052	0.781948	0.134892	0.746912	0.46415	0.5352	1.23072	0.592217	1.42358	0.064943	0.145599	0.500835	2.72339	0.677966	0.978686	0.460888	0.844657	0.871047	1.32729	0.997648	0.030687	0.364885	0.444719	1.08657	1.56414	1.18032	0.990903	0.977164	1.62953			ZT21.25		0.882034	0.100638	32
ZT21.50		1.15873	0.73774	0.907411	1.26517	1.16175	0.629496	1.09164	0.158788	0.411692	2.1204	0.197406	1.22945	0.272763	0.555923	0.367279	2.63439	0.225989	0.086994	1.20343	0.073448	1.21189	1.44895	1.63841	0	1.03026	0.395306	1.28251	1.2315	1.70649	1.55945	0.276155	0.779944			ZT21.50		0.907836	0.113359	32
ZT21.75		0.772485	0.73774	2.25172	1.10919	1.9437	0.67446	1.56564	1.89325	0.466584	2.65421	0.592217	1.54005	1.36381	0.079418	0.233723	2.49199	0.774818	0.587212	2.47087	0	1.38231	1.01759	1.93852	0.675123	0.686843	0.395306	1.6922	1.37305	1.42207	1.78687	1.57196	1.04457			ZT21.75		1.22467	0.127776	32
ZT22		1.15873	0.752206	2.36935	1.92374	1.22878	2.14703	1.6231	2.66276	0.219569	2.55042	2.31246	2.0836	2.10417	0.304434	0.856984	2.17159	0.823245	1.23967	1.93317	0	1.65688	1.65911	2.3684	2.16858	1.26637	0.630019	1.79907	1.23857	1.56428	2.35543	2.40042	1.89415			ZT22		1.60832	0.128511	32
ZT22.25		1.52658	1.90945	2.1677	1.71577	0.424486	2.31565	2.65728	2.25968	0	2.75801	0.36661	2.07066	3.09131	1.86631	2.52643	1.83339	2.01776	2.45759	2.02279	0.146897	1.27817	2.86473	2.31973	2.81301	2.76884	1.89006	2.2533	1.28812	1.86291	1.93307	2.8359	2.38162			ZT22.25		1.95699	0.141431	32
ZT22.50		2.05996	2.15536	2.38615	2.13172	0.603217	2.4955	1.91037	2.0276	0.329354	2.38731	1.77665	1.79889	2.77958	1.83984	2.24819	3.32859	2.0339	2.30535	2.45807	0	0.889983	2.62139	2.36029	2.37316	3.64885	2.69302	2.13751	1.50752	2.27531	1.59194	2.17738	1.54596			ZT22.50		2.02744	0.1347	32
ZT22.75		2.09674	3.21134	2.85666	2.06239	0.536193	2.29317	2.29819	2.17418	1.0704	2.03144	1.12803	2.16125	2.7536	1.00596	2.2148	3.16839	2.69572	1.45715	2.13801	0.844657	1.33497	2.22321	2.25485	2.4243	3.09079	2.70537	2.27111	1.56414	1.74915	1.99805	1.61444	1.51811			ZT22.75		2.02959	0.120556	32
ZT23		1.94961	3.86229	2.41976	2.46101	1.16175	2.46178	3.41856	2.88262	0.795938	2.53559	1.52284	2.44597	2.0652	1.68101	1.89204	2.63439	2.87329	1.5224	2.33005	0	1.17402	2.27851	2.43329	2.40385	2.38249	2.52007	2.35127	1.93217	2.04778	1.64068	1.68879	1.64345			ZT23		2.10664	0.130895	32
ZT23.25		1.93121	3.65977	1.99966	3.2409	1.58624	2.36061	2.58546	2.57726	1.41348	2.04626	1.91765	2.00595	2.51981	1.95897	2.33723	2.06479	3.26069	1.60939	2.33005	1.83621	1.75156	1.92457	2.27107	2.75164	2.38249	2.60655	2.3958	1.59245	1.26564	2.30669	1.42326	1.90808			ZT23.25		2.18192	0.0971119	32
ZT23.50		2.7037	3.61638	4.26819	3.34489	3.32886	2.55171	3.10256	2.68719	2.11335	2.13523	2.67908	2.04478	2.33797	3.29583	2.39288	2.40299	2.97014	1.4789	1.89476	2.93794	2.3007	1.64805	2.30351	2.86416	2.53273	2.18654	2.45814	2.10911	0.967008	3.02144	1.33829	1.85237			ZT23.50		2.49592	0.122232	32
ZT23.75		3.1819	3.3126	2.89027	3.32756	3.5076	2.94514	2.74347	2.73604	2.71717	2.26868	2.76368	2.2389	2.38992	3.16347	2.55982	2.59879	2.79257	2.80557	2.48368	1.50569	2.16815	1.72547	2.23051	2.86416	2.74737	2.58184	2.63627	2.04541	1.49317	3.2976	2.15613	3.02228			ZT23.75		2.6219	0.0894454	32
ZT00		4.08313	3.2692	2.55419	3.76083	3.5076	2.97887	2.62855	2.25968	3.34843	1.9573	3.6379	2.04478	2.26003	3.56056	2.31497	2.49199	1.95319	4.48021	1.98438	1.43224	2.13975	1.61487	2.04396	2.58797	2.66152	2.21124	2.51158	1.84724	1.9909	3.11891	1.49761	1.8663			ZT00		2.58125	0.137924	32
ZT00.25		3.05315	1.96731	1.66359	2.33969	3.30652	2.51799	2.54237	2.32075	4.33649	1.91281	3.5815	1.73418	2.11716	2.72667	2.09238	1.51299	2.21146	3.78425	1.52349	0.807932	1.76103	1.39365	1.45997	2.39362	2.59712	1.51946	1.72782	1.61368	1.91979	2.33918	1.72066	1.28134			ZT00.25		2.18063	0.137546	32
ZT00.50		3.16351	0.969188	1.34431	2.65165	3.75335	2.59667	2.5711	2.27189	4.52861	2.03144	3.5533	1.90242	2.27302	2.85903	2.10351	1.1036	2.841	2.97956	1.52349	0.624311	1.84624	1.93563	1.4843	2.20949	2.48981	1.58122	1.79907	1.42967	2.37486	2.74529	1.3914	1.78273			ZT00.50		2.20983	0.149443	32
ZT00.75		2.7037	0.390568	1.10906	2.13172	3.2395	2.51799	2.2551	2.25968	4.30904	1.77936	3.18669	1.81183	1.9483	2.60755	1.49137	0.836597	2.27603	1.91388	1.22904	1.02828	1.5622	1.63699	1.38697	2.14812	1.97467	1.09944	1.87923	1.40843	2.37486	2.64782	1.3914	1.47632			ZT00.75		1.93787	0.139276	32
ZT01		1.7105	0.347172	1.04184	2.13172	2.52458	2.4955	1.45073	1.66117	3.95224	1.70522	0.987028	1.51417	1.81842	2.38253	1.6138	0.462798	2.05004	1.13093	1.13942	1.13845	1.69476	1.69229	0.583989	2.20949	2.31809	1.08709	1.38048	1.35181	1.73493	2.14425	1.21083	0.766017			ZT01		1.60726	0.127225	32
ZT01.25		1.83925	0.260379	0.571333	2.06239	1.47453	2.16951	1.13473	1.44131	3.62289	1.15658	1.46644	1.17769	1.57163	2.02515	1.26878	0.249199	1.59806	0.500217	0.72974	0.844657	1.40125	1.75866	0.494768	2.13789	2.72591	0.728845	1.20235	1.3872	1.69226	1.80312	1.31705	0.194986			ZT01.25		1.37527	0.131436	32
ZT01.50		1.14034	0.15912	0.772979	2.27036	1.2958	1.76484	1.422	0.879443	3.18375	1.42349	0.197406	1.19063	1.19496	1.28392	1.00167	0.249199	1.2268	0.086994	0.640123	0.257069	1.2687	1.68123	0.502879	2.01514	1.67418	0.592959	0.926256	1.37305	1.22298	1.4295	0.913436	0.584958			ZT01.50		1.11957	0.117388	32
ZT01.75		0.58856	0.202517	0.722568	1.80243	1.07239	0.753147	1.29273	0.427507	2.48387	1.46797	1.07163	0.737673	0.740356	1.12508	0.890373	0.1068	0.645682	0.130492	0.704135	0	1.22136	1.48214	0.283884	2.17881	1.13758	0.420012	0.961881	1.14656	1.30831	0.893437	0.701009	1.00279			ZT01.75		0.92824	0.10018	32
ZT02		0.14714	0.057862	0.537725	1.55979	0.245755	0.505845	0.948003	0.085501	1.18018	0.978648	0.056402	0.323541	0.753345	0.966248	0.812465	0.0712	0.484262	0.021749	0.486493	0.146897	0.899451	1.22774	0.129775	1.87193	0.600987	0.210006	0.810474	0.87054	0.725256	0.357375	0.414233	0.487465			ZT02		0.592947	0.0813006	32
ZT02.25		0	0.086793	0.252058	0.623917	0.178731	0.056205	0.761275	0.122145	0.49403	0.385528	0	0.129416	0.311729	0.926539	0.478575	0.0178	0.096852	0.021749	0.486493	0	0.899451	0.940161	0.186552	1.36048	0.321958	0.03706	0.160314	1.20318	0.625711	0.698506	0.39299	0.473538			ZT02.25		0.397804	0.0657006	32
ZT02.50		0	0.028931	0.084019	0.5026	0	0	0.459638	0.036643	0.137231	0.355872	0	0.310599	0.064943	0.423561	0.32276	0.0178	0.322841	0	0.204839	0	0.729029	0.707886	0.462325	1.0536	0.300494	0.210006	0.115782	0.700678	0.497725	0.146199	0.31864	0.445682			ZT02.50		0.28001	0.0471443	32
ZT02.75		0	0.043396	0.016804	0.069324	0.312779	0.022482	0.27291	0.085501	0.096061	0.430012	0.310209	0.038825	0	0.330907	0.222593	0	0	0	0.05121	0.036724	0.246165	0.575158	0.162219	0.572831	0.021464	0.197653	0.258283	0.714833	0.497725	0.129955	0.223048	0.445682			ZT02.75		0.199524	0.0354146	32
ZT03		0	0.15912	0.050412	0.086655	0.15639	0	0.258546	0.048858	0.096061	0.489324	1.04343	0.038825	0.064943	0.119126	0.022259	0	0	0	0.025605	0	0.151486	0.243336	0.210885	0.450082	0	0.03706	0.035625	0.474196	0.327076	0.129955	0.39299	1.12813			ZT03		0.195012	0.048964	32
ZT03.25		0.018392	0	0	0	0	0.022482	0.086182	0.024429	0	0.341044	0.564016	0.038825	0.038966	0.079418	0	0	0	0	0	0	0.085211	0.044243	0.178441	0.306874	0	0.14824	0.026719	0.325568	0.284414	0.194932	0.339883	0.738162			ZT03.25		0.121451	0.032126	32
ZT03.50		0	0.101258	0	0.034662	0.089366	0	0	0.073287	0	0.207592	0.056402	0	0	0.052945	0	0	0	0	0.076815	0	0.028404	0.088486	0.121664	0.204583	0	0.049413	0	0.460041	0.19909	0.048733	0.297398	0.584958			ZT03.50		0.0867218	0.0244111	32
ZT03.75		0	0	0	0	0.111707	0	0.014364	0	0	0.118624	0.225606	0	0	0.013236	0.077908	0	0.145278	0	0	0	0.075743	0.165911	0.040555	0.12275	0	0.024707	0	0.184017	0.085324	0.22742	0.223048	0.682451			ZT03.75		0.0793328	0.0238135	32
ZT04		0	0	0	0.294627	0.089366	0	0.057455	0	0	0.266904	0.056402	0.051767	0	0	0.022259	0	0	0	0.012802	0	0.018936	0.077425	0.032444	0.051146	0	0	0	0.276025	0.071104	0.048733	0.339883	0.487465			ZT04		0.0704607	0.0216219	32
ZT04.25		0	0	0	0	0.111707	0	0.086182	0.146574	0	0.103796	0.141004	0	0	0	0	0	0.403551	0	0.089617	0	0.009468	0.121668	0.072999	0.092062	0	0.024707	0.026719	0.106163	0.127986	0	0.180563	0.292479			ZT04.25		0.0667889	0.0166803	32
ZT04.50		0	0.028931	0.084019	0	0	0	0	0.024429	0.137231	0.326216	0.648618	0.038825	0	0	0.044519	0.0534	0.032284	0	0.153629	0	0.075743	0.077425	0	0.030687	0	0	0	0	0.014221	0.178687	0.276155	0.473538			ZT04.50		0.0843299	0.026624	32
ZT04.75		0	0	0	0	0	0	0.071818	0.097716	0	0.14828	0.930626	0	0	0	0.033389	0.0356	0	0	0.025605	0	0.009468	0.320761	0.032444	0.132979	0.128783	0	0	0	0.014221	0.032489	0.063728	0.584958			ZT04.75		0.0832145	0.0343429	32
ZT05		0	0	0	0.138648	0.044683	0	0.11491	0.24429	0	0.118624	0	0	0	0.026473	0.01113	0	0	0	0	0	0.094679	0.29864	0.08111	0.061375	0.042928	0.07412	0	0	0	0.081222	0.095592	0.793872			ZT05		0.0725718	0.0266069	32
ZT05.25		0.128747	0.028931	0.016804	0.207972	0	0	0.143637	0.048858	0	0	0	0	0.025977	0	0.066778	0.0356	0.016142	0	0.038407	0	0.056807	0.077425	0	0	0.085855	0.049413	0	0.063698	0.014221	0.357375	0.063728	0.139276			ZT05.25		0.0520516	0.0134657	32
ZT05.50		0	0.043396	0.084019	0.121317	0	0	0.028727	0.293148	0	0.029656	0	0.038825	0	0	0	0.302599	0	0	0	0	0.066275	0.055304	0.024333	0.092062	0	0	0	0.360955	0.312856	0.016244	0.042485	0.348189			ZT05.50		0.0706372	0.0203967	32
ZT05.75		0.036785	0.043396	0.100823	0.034662	0	0	0.043091	0.256504	0	0.163108	0	0.012942	0	0.013236	0.01113	0	0	0	0.076815	0	0.009468	0.044243	0	0.030687	0.085855	0	0	0.127396	0	0	0.063728	0.139276			ZT05.75		0.0404108	0.0106737	32
ZT06		0	0.014465	0	0	0	0	0	0.024429	0	0.103796	0.056402	0	0	0	0.033389	0	0	0	0	0	0.037872	0.044243	0.089221	0.010229	0.021464	0	0	0.049543	0.127986	0.097466	0.127456	0.417827			ZT06		0.0392434	0.0141161	32
ZT06.25		0	0	0	0	0	0	0	0.122145	0	0.07414	0	0	0	0	0	0	0	0	0.025605	0	0.009468	0.132729	0	0.11252	0.107319	0.03706	0	0.035388	0	0.064977	0.276155	0.320334			ZT06.25		0.0411825	0.0139991	32
ZT06.50		0	0	0	0.121317	0	0	0	0	0	0	0	0	0	0.026473	0.044519	0.427198	0	0	0	0	0.018936	0	0	0	0.128783	0	0	0.02831	0	0	0.106213	0.501393			ZT06.50		0.0438482	0.0205468	32
ZT06.75		0	0	0	0.485269	0	0	0	0	0	0.044484	0	0	0	0.013236	0	0.089	0	0	0	0	0	0	0.024333	0	0	0	0.008906	0	0	0	0.116835	0.167131			ZT06.75		0.0296623	0.0161788	32
ZT07		0	0.014465	0	0.537262	0	0	0	0.036643	0	0.385528	0.028201	0	0	0.026473	0	0	0	0	0	0	0.018936	0.15485	0.032444	0.11252	0	0	0	0.134474	0.099545	0	0.084971	0.45961			ZT07		0.0664351	0.024255	32
ZT07.25		0	0	0	0.034662	0	0	0	0.171003	0	0.163108	0.169205	0.038825	0	0.039709	0.077908	0	0	0	0.012802	0	0.056807	0.287579	0.186552	0.081833	0.214638	0.049413	0	0	0	0	0.084971	0.389972			ZT07.25		0.0643433	0.0173249	32
ZT07.50		0.055177	0.086793	0	0.103986	0	0	0	0.048858	0	0.014828	0	0.012942	0	0.066181	0.044519	0	0.016142	0	0	0	0.028404	0.011061	0.016222	0.051146	0.064392	0	0.017813	0.063698	0.113766	0.454841	0.584174	0.696379			ZT07.50		0.0797288	0.029881	32
ZT07.75		0	0.057862	0	0.398614	0	0	0.028727	0.036643	0	0.103796	0	0	0	0	0.089037	0	0.096852	0	0	0	0.037872	0.066364	0	0.102291	0	0	0.026719	0.05662	0.014221	0.194932	0.148699	0.891365			ZT07.75		0.0734567	0.0300351	32
ZT08		0	0.014465	0	0.051993	0	0	0	0.048858	0	0.163108	0.056402	0	0	0.026473	0.033389	0.0534	0.064568	0	0.025605	0	0.085211	0.055304	0.024333	0.276187	0	0	0	0.191094	0.056883	0.048733	0.23367	0.473538			ZT08		0.0619754	0.0182342	32
ZT08.25		0	0.043396	0	0.051993	0	0.044964	0.057455	0.024429	0	0.192764	0.056402	0	0	0	0.178075	0.089	0	0	0.076815	0	0.018936	0.143789	0	0.194354	0.064392	0.049413	0	0.127396	0.028441	0	0.31864	1.0585			ZT08.25		0.0880984	0.0340835	32
ZT08.50		0	0	0	0.641248	0	0.022482	0.287274	0.036643	0.027446	0.088968	0	0.025883	0	0.052945	0.233723	0.0178	0.161421	0	0	0	0.018936	0	0.032444	0.531915	0.021464	0.012353	0.07125	0.176939	0.156428	0	0.456718	1.03064			ZT08.50		0.128279	0.0411376	32
ZT08.75		0	0.028931	0	0.069324	0.089366	0	0.158001	0.085501	0	0.163108	0	0.168241	0	0.092654	0.255982	0	1.19451	0	0.064012	0	0.066275	0.232275	0.08111	0.450082	0.128783	0.135886	0	0.304335	0.142207	0.11371	0.361126	0.445682			ZT08.75		0.150972	0.040584	32
ZT09		0	0.014465	0.050412	0.259965	0	0	0.301637	0.183217	0	0.207592	0.197406	0.103533	0.038966	0.066181	0.445186	0	0.451977	0	0.166432	0	0.22723	0.188032	0.016222	1.13543	0	0.11118	0.097969	0.58036	0.213311	0.032489	0.562931	0.710306			ZT09		0.198826	0.0455914	32
ZT09.25		0	0	0	0.589255	0	0	0.186728	0.122145	0.274461	0.44484	0.479413	0.55649	0.051955	0.039709	1.04619	0	0.532688	0	0.320061	0	0.104147	0.586218	0.097331	1.95376	0.021464	0.222359	0.213751	1.11825	0.19909	0.292398	0.616038	1.07242			ZT09.25		0.348162	0.0777569	32
ZT09.50		0	0.014465	0.252058	0.17331	0.089366	0	0.962367	0.085501	0.315631	0.22242	0.620417	1.07416	0.051955	0.185308	1.66945	0.160199	1.03309	0	0.384074	0.073448	0.151486	0.76319	0.072999	2.02537	0.665379	0.494132	0.267189	1.62076	1.05233	0.178687	0.39299	2.49304			ZT09.50		0.548274	0.113507	32
ZT09.75		0	0.15912	0.168039	0.294627	0.335121	0.146133	1.32146	0.586295	1.01551	0.489324	0.338409	1.47535	0.220808	0.463269	1.73623	0.640797	1.79177	0	0.358469	0.036724	0.426056	0.940161	0.68132	1.94354	1.67418	0.790611	0.587816	1.47921	1.53584	0.276153	0.382369	1.7688			ZT09.75		0.751984	0.109239	32
ZT10		0.29428	0.130189	0.420097	0.450607	0.424486	0.236061	1.80983	0.342006	1.92123	0.919336	0.648618	2.16125	1.00013	0.397088	1.55815	1.22819	2.13075	0.15224	0.691333	0.146897	1.21189	1.37153	0.486657	2.07651	2.85469	0.802965	1.01532	1.4509	2.03356	0.406108	0.796601	1.74095			ZT10		1.04095	0.130971	32
ZT10.25		0.036785	0.115724	0.487313	1.31716	0.714924	1.10162	1.82419	1.19702	2.56621	2.35765	0.648618	1.9283	1.66255	1.00596	1.52476	1.79779	2.01776	0.195737	1.10101	0.073448	1.45806	1.79184	0.916538	2.08674	2.36102	1.82829	1.42501	1.49337	1.80603	0.860949	1.06214	1.57382			ZT10.25		1.32307	0.121797	32
ZT10.50		0.091962	0.636482	0.369686	1.21317	1.69795	1.67491	2.06837	1.78331	3.04652	2.52076	1.21263	2.31655	2.20808	1.90602	1.73623	2.20719	2.3406	0.869943	1.5747	0.44069	1.7705	1.65911	1.1842	1.99468	2.70444	1.92712	1.6922	1.52875	1.89135	1.70565	1.77377	1.67131			ZT10.50		1.66934	0.117491	32
ZT10.75		0.606952	1.14277	0.30247	1.95841	2.07775	2.88894	2.21201	2.39404	3.63661	2.56524	0.676819	2.00595	2.32498	2.50165	1.82526	2.86579	2.2276	0.956938	1.68992	0.183621	1.66635	1.97987	1.6303	2.19926	2.0176	1.92712	1.75454	1.45798	2.09044	2.2742	2.00744	1.67131			ZT10.75		1.86625	0.131843	32
ZT11		1.91282	2.11196	0.806587	1.76776	3.03843	2.50675	2.21201	2.47954	3.95224	2.37248	2.22786	2.14831	2.11716	2.21046	1.89204	2.24279	2.01776	0.717703	1.81795	0.44069	1.60008	1.96881	1.87363	2.27087	2.14638	1.8777	1.7011	1.28812	2.18999	3.13515	1.80563	1.97772			ZT11		2.02589	0.117064	32
ZT11.25		3.36583	2.0975	2.06688	2.09705	3.41823	2.58543	1.9391	2.43068	4.04831	2.31317	4.14552	1.79889	1.98727	2.71344	1.66945	2.20719	2.0339	1.19617	1.79234	0.69776	1.67582	1.82502	1.76819	2.40385	2.16785	1.55652	1.81689	1.52875	2.03356	2.66407	1.78439	1.68524			ZT11.25		2.17232	0.130475	32
ZT11.50		3.36583	1.93838	2.99109	2.35702	3.2395	2.4955	2.12583	2.56504	4.44627	2.23903	4.42752	2.04478	2.27302	2.83256	2.10351	2.27839	2.42131	3.17529	1.93317	2.68087	1.94092	2.06835	1.71141	2.44476	2.44688	1.97653	2.03954	1.64199	2.28953	2.59909	2.29421	1.93593			ZT11.50		2.47885	0.117648	32
ZT11.75		3.27386	2.06857	2.78945	2.27036	3.99911	2.60791	1.95346	2.24747	4.48744	2.1204	4.39932	2.31655	2.33797	2.71344	2.04786	1.67319	2.37288	4.34972	1.88196	2.86449	1.95986	2.09048	1.79252	2.47545	2.33956	2.19889	2.30673	1.64199	2.46018	2.98895	2.02868	1.78273			ZT11.75		2.52629	0.138381	32
ZT12		3.31065	2.06857	3.19274	2.513	4.06613	2.4955	1.85292	2.47954	4.66584	2.03144	4.42752	2.0836	2.5328	2.91198	2.09238	1.90459	2.6473	4.19748	2.04839	4.14984	2.16815	2.07942	1.79252	2.62889	2.48981	2.19889	2.11079	1.52875	2.07622	2.69656	2.08178	1.99164			ZT12		2.60986	0.14814	32
ZT12.25		4.30384	3.50065	4.26819	3.69151	6.03217	3.39478	3.80638	3.21241	5.39317	2.50593	8.37564	3.27423	3.1043	4.20913	3.0384	2.86579	4.00323	6.9813	3.32864	8.1895	2.98239	3.6058	2.54684	3.15057	3.94935	3.27363	3.40221	2.68947	3.157	3.8499	3.25013	2.45125			ZT12.25		3.93087	0.264931	32
ZT12.50		4.56134	4.73022	4.10015	4.69671	7.03753	4.14793	3.90692	3.46891	5.79113	2.55042	11.6751	3.41659	3.74075	4.59298	3.36116	3.15059	4.30993	7.11179	3.1494	9.87881	3.3327	3.59474	2.97672	3.37561	3.64885	3.5454	3.19736	2.83102	3.08589	3.41131	3.17578	2.49304			ZT12.50		4.31396	0.358392	32
ZT12.75		4.19349	4.29625	3.31037	3.65685	6.81412	3.3723	2.81528	3.11469	4.47372	2.23903	4.85054	2.96363	3.42902	4.18266	2.71564	2.54539	3.50283	5.4589	3.43106	9.98898	3.07707	3.21867	2.72528	3.19149	2.23224	3.33539	3.34877	2.59039	2.50284	2.76153	2.96336	2.38162			ZT12.75		3.61511	0.268436	32
ZT13		4.10153	4.51324	3.10872	2.11438	6.88114	3.41727	3.18874	3.39563	2.88184	1.98695	1.57924	3.40365	3.48097	4.60622	2.79354	2.43859	3.19613	5.80687	2.84215	9.62174	3.01079	3.56155	2.50629	2.07651	2.27517	3.50834	3.16174	2.52669	2.54551	2.76153	3.03771	2.74373			ZT13		3.40857	0.275593	32
ZT13.25		3.60493	4.05034	2.72223	1.97574	4.69169	3.3723	2.47055	3.27348	1.70166	2.72835	0.141004	3.1707	2.76659	3.99735	3.09405	1.77999	2.69572	4.52371	2.56049	9.84209	3.02026	2.34487	2.40084	1.10475	1.22344	3.21186	3.19736	2.62577	2.18999	2.45289	2.9846	2.20056			ZT13.25		2.94126	0.278834	32
ZT13.50		3.60493	3.50065	2.72223	0.710572	2.45755	3.40603	1.22091	3.02919	0.137231	1.94247	0	2.98952	1.67554	2.50165	2.38175	0.640797	2.17918	3.806	1.65152	8.74036	2.57527	1.42683	2.18996	0.777414	0.193175	2.63125	2.33345	2.83102	2.04778	2.55036	2.36856	0.849582			ZT13.50		2.25227	0.27842	32
ZT13.75		2.48299	2.02517	3.0247	0.207972	0	1.33768	0.373456	2.17418	0	1.80902	0.056402	2.21302	0.844265	1.25744	1.66945	0.213599	1.19451	1.32666	1.22904	8.26295	2.38591	1.07289	2.01963	0.153437	0	2.4336	1.54079	2.4913	1.52161	1.20208	1.25332	0.584958			ZT13.75		1.51131	0.266436	32
ZT14		1.41622	0.506292	1.91564	0.034662	0	0.393435	0.229819	0.855014	0	1.33452	0	1.65653	0.688401	0.370615	1.30217	0.0534	0.048426	0.347977	0.371271	5.32501	1.42965	0.663643	1.24909	0.245499	0	1.14886	0.730317	2.34975	0.81058	0.438596	0.148699	0.724234			ZT14		0.837135	0.181763	32
ZT14.25		0.404635	0.44843	1.2939	0	0	0.044964	0.201092	0.10993	0	0.29656	0.028201	1.35887	0.038966	0.31767	0.345019	0.213599	0.08071	0.065246	0.140827	1.43224	1.09828	0.199093	1.42753	0.11252	0	1.05003	0.685786	2.17989	0.142207	0.779727	0.839087	1.03064			ZT14.25		0.511427	0.100521	32
ZT14.50		0	0.144655	0.823391	0	0	0.067446	0.11491	0.207646	0	0.163108	0	0.892973	0.051955	0	0.545353	0.640797	0	0	0.153629	0.771208	1.032	0.497733	1.28964	0.173895	0	0.358246	0.534378	1.71985	0.170648	1.10461	1.05151	0.320334			ZT14.50		0.400935	0.0815948	32
ZT14.75		0.257495	0.376103	0.739372	0	0	0.067446	0.430911	0.671797	0	0.504152	0.197406	0.465899	0.142876	0.225017	0.946021	0.0178	0	0	0.908975	0.073448	1.06041	0	0.738097	0.276187	0	0.691785	0.382971	1.6703	0.369738	0.454841	0.849708	1.00279			ZT14.75		0.422548	0.0725574	32
ZT15		0.110355	0.231448	0.470509	0.051993	0	0.056205	0.416547	0.46415	0	0.103796	0.507614	0	0.89622	0.410324	0.489705	0.0356	0.112994	0	0.985789	0.036724	1.15508	0.243336	1.15176	0.163666	0	0.247066	0.552191	1.77647	0.142207	0.503574	0.477961	0.111421			ZT15		0.372022	0.074483	32
ZT15.25		0.183925	0.318241	0.168039	0.225303	0	0	0.790003	0.439722	0	0.22242	0.225606	0.090591	0.948175	0.727995	0.089037	0.676397	0.274415	0.130492	0.524901	0	1.2971	0.707886	1.80874	0.163666	0	0.333539	0.480941	1.21026	0.867463	0.097466	1.20021	0.877437			ZT15.25		0.471249	0.081305	32
ZT15.50		0	0.188051	0.285666	0.450607	0	0.123651	0.244183	0.134359	0	0.474496	0.958827	0.103533	0.766333	0.383852	0.723428	0.907796	0.193705	0.30448	0.972987	0.661036	1.21189	0.409247	1.61408	0.511457	0	0.123533	0.970787	1.18195	0.227531	0.860949	1.98619	0.835655			ZT15.50		0.556571	0.0872142	32
ZT15.75		0.128747	0.462896	0.050412	0.121317	0	0.393435	0.517093	0.964944	0	0.29656	0.902425	0.647082	0.987141	1.15156	0.467446	0.498398	0.08071	0	2.33005	0.183621	1.46752	1.19456	1.54108	0.276187	0	0.444719	0.685786	1.55706	0.284414	0.016244	1.15773	0.125348			ZT15.75		0.591703	0.102966	32
ZT16		0.625345	0.491827	1.09225	0.537262	0	1.02293	1.60873	1.29474	0.205846	0.118624	0.028201	0.194124	1.06507	0.608868	0.65665	1.0502	0.064568	0.282732	2.29164	0	1.37285	0.973344	1.20853	0.265957	0.214638	0.432366	1.14891	1.50044	1.32253	0	2.20924	0.752089			ZT16		0.770016	0.111283	32
ZT16.25		0.95641	0.332706	0.369686	0.051993	0	1.36016	0.976731	1.53903	0	0.103796	0	0.401191	1.15599	1.11185	1.49137	0.800997	0.306699	1.00043	1.90757	0	1.21189	1.03971	1.36264	0.552373	0.708307	1.01297	0.667973	1.34474	1.30831	0.666017	1.43388	1.37883			ZT16.25		0.82982	0.0965759	32
ZT16.50		0.901232	0.188051	0.537725	1.19584	0	1.89973	0.646366	1.45352	0	0.266904	0.761421	0.401191	1.07806	1.07214	2.2148	0.551798	0.984665	1.13093	1.45948	0.220345	1.62848	0.376065	1.57353	0.327332	0.643915	1.06238	0.926256	1.21734	1.19454	1.93307	0.987785	1.51811			ZT16.50		0.948531	0.102292	32
ZT16.75		0.919625	0.347172	0.840195	0.901213	0	2.32689	0.373456	1.19702	0	0.281732	1.07163	0.181183	0.480582	0.794176	1.9143	1.69099	0.903955	1.19617	1.68992	0	1.37285	1.38259	1.67086	0.245499	0.300494	0.617665	1.60313	0.934238	1.13766	2.20923	0.308019	1.62953			ZT16.75		0.953812	0.117076	32
ZT17		0.698915	0.535223	0.806587	0.693241	0	2.04586	1.03419	1.81996	0.315631	1.03796	0.310209	0.129416	0.454604	0.767704	1.65832	1.42399	1.37207	1.15267	1.5875	0	1.60954	2.06835	2.10074	0.35802	0.321958	1.45769	2.22658	1.07579	1.47895	2.14425	0.881572	0.543175			ZT17		1.06596	0.120143	32
ZT17.25		0.80927	0.144655	1.37792	0.363951	0.245755	1.77608	1.69491	0.940515	0.1784	1.66074	0.253807	0.064708	1.22094	0.701522	1.68058	1.56639	1.58192	0.826446	1.63871	0	1.34444	2.06835	1.85741	0.521686	0.944409	1.61828	1.99501	1.41551	0.739477	1.78687	1.77377	0.208914			ZT17.25		1.09379	0.117161	32
ZT17.50		0.36785	0.896861	1.10906	0.606586	0.089366	1.15782	0.847458	0.781727	0.233292	1.97212	0.197406	1.17769	2.01325	0.502978	1.33556	0.996796	1.35593	0.413223	1.61311	0	1.58114	2.40018	1.53297	0.675123	1.67418	1.19827	1.93267	0.948393	0.682594	1.70565	1.60382	0.041783			ZT17.50		1.0514	0.11357	32
ZT17.75		0.055177	1.40315	1.39472	1.7851	0.536193	0.831835	1.35019	1.4291	0.644984	1.94247	0.112803	1.64359	1.67554	0.555923	1.04619	1.76219	1.69491	0.043497	1.07541	0.183621	1.64742	1.95775	1.1842	0.654664	1.97467	1.06238	1.46954	1.43674	1.62116	0.666017	1.83749	0.167131			ZT17.75		1.15143	0.109586	32
ZT18		0.036785	2.0975	0.974626	1.17851	0.290438	0.595773	0.991095	0.720655	0.192123	2.41696	0.902425	1.11298	1.85738	0.10589	1.24652	1.60199	1.40436	1.00043	0.806555	0.146897	1.44859	0.929101	0.867872	1.03314	1.22344	1.65534	0.899537	1.48629	1.5074	0	0.977164	1.79666			ZT18		1.04701	0.106501	32
ZT18.25		0.312672	1.57674	0.924214	0.883882	0.111707	0.056205	0.301637	0.867229	0.123508	1.79419	0	1.29416	1.62359	1.01919	1.51363	1.0502	0.774818	1.54415	0.524901	0.146897	1.0036	0.45349	0.746208	0.583061	1.05173	1.71711	0.16922	1.41551	1.27986	0.308642	0.063728	1.01671			ZT18.25		0.820387	0.0992327	32
		miR-277 SP Control																																				miR-277 SP Control
ZT		Fly 1	Fly 2	Fly 3	Fly 4	Fly 5	Fly 6	Fly 7	Fly 8	Fly 9	Fly 10	Fly 11	Fly 12	Fly 13	Fly 14	Fly 15	Fly 16	Fly 17	Fly 18	Fly 19	Fly 20	Fly 21	Fly 22	Fly 23	Fly 24	Fly 25	Fly 26	Fly 27	Fly 28	Fly 29	Fly 30	Fly 31	Fly 32			ZT		MEAN	SEM	N
ZT18.25		0.443754	0.402357	1.89055	0.94416	1.18056	1.48515	0.865506	0.689448	0.449817	0.550884	0.103627	0.947867	1.08727	0.146649	0.410742	0.59096	1.26715	0.634105	0.543556	0.7054	0.51105	0.505727	0.814306	1.25833	0.188058	0.690623	1.4917	1.05643	1.78544	1.57467	1.06432	0.04274			ZT18.25		0.82259	0.0860865	32
ZT18.50		0.610162	0.847823	2.01492	0.593472	0.652778	1.65488	1.36147	0.67446	1.16671	0.739345	0.932642	1.03517	1.7474	0.454612	1.04265	0.159719	1.51535	0.325621	0.071521	1.21842	0	1.01145	1.26138	0.888231	0.015672	0.874069	0.745849	0.658104	2.23962	1.40163	0.771248	0.534245			ZT18.50		0.913145	0.0974739	32
ZT18.75		0.244065	1.22144	2.02736	0.20232	0.930556	1.13154	1.01138	0.044964	0.885578	0.768339	0.673575	1.11	1.53383	0.249303	1.31122	1.07012	1.05813	0.051414	0.028608	0.525843	0.124309	0.044623	0.574804	1.49272	0	1.0791	0.548832	0.069274	1.34691	1.57467	1.15687	0.683834			ZT18.75		0.774235	0.0982572	32
ZT19		0.099845	0.890933	1.70398	1.29485	0.375	0.905233	0.865506	0	0.801237	0.507393	1.58895	0.885508	0.854286	0	1.64297	0.84651	0.274331	0.034276	0.772422	0.166731	0	0.20824	0.44707	1.49272	0.658204	0.938815	0.379961	0.051956	1.28426	1.2978	1.85099	0.779998			ZT19		0.746874	0.0983689	32
ZT19.25		0.210783	1.23581	1.20647	0.579984	0.333333	1.42857	0.729359	0.239808	0.660669	0.217454	1.019	0.436518	0.990195	0.74791	1.64297	0.974285	0.666231	0	0	0	0	0.773464	0.335303	1.33235	0.846262	0.809323	0.844357	0	0.814409	0.380689	1.34197	0.5663			ZT19.25		0.667618	0.0821021	32
ZT19.50		0.77657	0.675384	0.68408	0.296736	0.361111	1.5983	0.982204	0.29976	0.337363	0.260945	1.03627	0.249439	0.757208	1.07054	1.07425	1.59719	0.744611	0.08569	0.500644	0.230858	0.082873	0.877584	0.239502	1.283	0.971635	0.65825	1.39319	0.415644	0.814409	1.15937	0.971772	0.854792			ZT19.50		0.729412	0.0750778	32
ZT19.75		1.04282	0.862193	0.186567	0.256272	0.513889	1.40028	0.748809	0.719424	0.78718	0.971296	0.915371	0	0.388312	0.850565	1.56398	2.01246	1.855	0.325621	0.386211	0.654098	0.828729	0.832961	0.015967	1.45571	0.705219	1.28413	0.802139	1.43744	0.657792	0.744073	1.12602	1.38904			ZT19.75		0.866236	0.0878605	32
ZT20		0.820945	1.1927	0.248756	0.74184	0.597222	1.40028	1.27395	0.914269	0.562272	1.13076	1.17444	0.037416	0.504805	0.366623	0.853081	0.606932	0.613978	0.239931	0.100129	0.820829	1.06354	0.446229	0	0.851221	1.7082	1.56469	1.04137	1.14302	1.12764	0.674857	1.32655	2.23314			ZT20		0.855676	0.0893524	32
ZT20.25		0.798757	1.17833	0.721393	0.485568	0.444444	1.20226	1.00165	0.929257	0.674726	1.18875	0.967185	0.860564	0.689253	0	1.16904	1.10206	0.274331	0.08569	0.214562	1.02604	0.331492	0.728841	0.287402	1.18431	1.58282	1.0791	1.11174	0.762015	1.64448	0.761377	0.863798	1.4852			ZT20.25		0.838638	0.0738971	32
ZT20.50		1.24251	1.1927	0.50995	0.849744	0.291667	0.424328	0.875231	2.45803	0.773123	0.594375	0.639033	0.7109	0.893117	0.527937	1.84834	0.702763	0.444154	0.08569	0.815334	1.11581	0.069061	0.580098	0.239502	0.32075	0.72089	1.20859	1.26653	0.103911	0.751762	1.02094	1.55792	1.23945			ZT20.50		0.814817	0.0920712	32
ZT20.75		1.19814	0.862193	0.422886	1.42973	1.23611	0.466761	0.457065	2.06834	0.969918	0	1.20898	0.399102	0.931948	0.967884	1.13744	0.766651	0.705421	0	1.44471	0.73105	0.124309	0.639595	0.718506	0.012337	0.752233	0.669041	0.999156	0.692741	0.266249	1.24589	0.771248	1.61342			ZT20.75		0.809658	0.0856582	32
ZT21		1.29798	1.07774	0.460199	1.03858	0.972222	0.919378	0.301468	1.61871	0.548215	0.362424	0.759931	1.03517	0.990195	0.953219	0.56872	1.46941	0.561724	0.394173	0.986983	0.641272	0.635359	0.669344	0.718506	0.234394	0.861934	0.77695	0.633268	0.450281	0.704777	1.22859	1.51165	0.790683			ZT21		0.81792	0.0621287	32
ZT21.25		1.15376	0.718494	0.845771	1.14648	0.805556	1.18812	0.476515	2.02338	0.927748	0.724848	0.44905	1.43427	1.6212	1.49582	0.379147	1.3097	0.770738	0.291345	1.11572	1.11581	0.773481	1.02633	1.77231	0.567481	1.09701	0.841696	0.225162	0	1.15897	2.02457	2.03609	1.06849			ZT21.25		1.01828	0.0921478	32
ZT21.50		0.77657	0.387987	1.36816	1.26787	0.069444	1.07496	0.437615	1.4988	0.74501	0.985793	0.431779	1.29708	2.4852	0.703916	0.963665	0.942341	0.992815	0	1.33028	1.44928	1.17403	1.39819	2.13955	0.555144	0.485817	1.39204	0.773994	1.45476	1.22161	0.484513	1.12602	1.26082			ZT21.50		1.0211	0.0947175	32
ZT21.75		1.34236	0.862193	1.92786	1.65902	1.34722	1.38614	1.14752	1.82854	1.19483	1.4352	1.07081	1.43427	1.69886	0.821235	1.50079	1.14998	0.770738	0.822622	1.80232	1.80839	0.773481	1.65105	1.94795	1.27066	0.235073	0.755369	1.53391	1.36816	1.19029	0.328777	1.1723	1.41041			ZT21.75		1.27026	0.0768938	32
ZT22		1.15376	0.876563	1.25622	1.90181	1.19444	1.471	1.55597	1.7536	1.84144	1.36271	1.86529	0.922923	1.61149	0.410617	1.4218	1.03817	1.22796	1.81662	2.11701	1.73144	0.649171	1.54693	1.18154	1.76412	1.37909	0.938815	1.0273	1.07375	2.11433	1.40163	0.832948	1.11123			ZT22		1.36099	0.0745745	32
ZT22.25		1.24251	2.08363	1.18159	2.38738	1.25	1.23055	1.54624	1.84353	2.48805	1.4062	1.7962	0.985283	1.88331	1.39317	1.18483	1.08609	1.04507	1.50814	2.48891	1.52623	1.43646	2.64763	1.37314	1.81347	2.44476	1.39204	1.50577	1.26425	1.86374	2.23222	1.12602	1.54931			ZT22.25		1.63143	0.0849373	32
ZT22.50		1.05392	1.75313	1.03234	2.38738	0.319444	2.24894	1.2156	1.43885	1.82738	0.971296	1.36442	1.18483	1.67945	2.49303	1.46919	2.0444	0.705421	1.25107	1.11572	1.53905	1.86464	2.69225	0.878173	2.45497	1.72387	1.74814	1.75908	2.89219	2.06734	2.42256	1.55792	2.29725			ZT22.50		1.67041	0.109175	32
ZT22.75		1.67517	1.88245	1.14428	2.0232	0.097222	2.02263	1.35175	1.18405	1.51813	1.4352	1.50259	1.57146	1.55325	2.05309	1.4376	1.90065	1.13651	1.55955	0.672293	1.96229	1.83702	1.90391	0.973974	2.04787	1.7082	1.98554	1.6465	1.8704	1.83242	1.98996	1.49622	1.52794			ZT22.75		1.57823	0.0771474	32
ZT23		1.93033	1.27892	2.02736	2.00971	0.805556	1.96605	1.06	1.94844	1.63059	0.927805	1.76166	1.59641	1.52412	1.65713	1.48499	1.90065	1.12345	1.67952	0.457731	1.88534	2.77624	2.6625	1.56475	1.66543	1.37909	1.41362	1.28061	1.74917	1.62882	1.22859	1.26485	1.76301			ZT23		1.59476	0.0837301	32
ZT23.25		1.39783	1.65254	2.07711	1.47019	1.19444	1.88119	1.30312	2.72782	1.53219	0.797333	1.03627	1.67124	1.41734	1.59848	2.62243	2.843	1.39778	2.46787	0.729509	1.85969	2.52762	2.2609	2.44292	1.46805	1.75521	1.49995	1.46355	1.47207	1.81676	1.7131	1.74302	1.89123			ZT23.25		1.74162	0.0937789	32
ZT23.50		2.1633	2.01178	2.30099	1.99622	2.20833	1.73975	1.96441	2.06834	2.29126	1.53668	0.932642	1.53405	1.93185	1.99443	1.51659	2.06037	2.18158	2.99914	1.63067	2.30858	2.72099	2.70713	1.99585	2.14656	2.05297	1.81288	1.6465	1.17766	1.76977	2.11109	2.56054	1.93397			ZT23.50		2.00021	0.0755327	32
ZT23.75		1.89705	2.47162	2.10199	2.0232	1.95833	1.66902	2.58679	2.11331	2.34748	2.46448	1.51986	2.3572	1.90273	2.2584	2.38547	2.09232	2.09014	2.77635	2.15992	2.30858	2.73481	2.722	2.44292	2.2946	2.49177	2.16899	1.91388	1.64526	1.89507	2.75134	1.26485	1.77369			ZT23.75		2.17448	0.0659364	32
ZT00		1.81939	2.37103	2.15174	2.40086	2.88889	2.48939	2.61597	2.14329	2.8957	2.50797	2.84974	2.25742	2.07747	2.11175	2.24329	1.96454	1.855	2.57069	2.40309	2.51379	2.59668	2.48401	2.31518	1.73945	2.3664	2.11503	1.91388	2.09554	2.02036	2.30144	2.02067	2.35068			ZT00		2.29532	0.0534086	32
ZT00.25		2.03017	2.70154	2.48756	1.60507	3.18056	1.7256	2.20753	2.26319	2.83947	2.59496	2.71157	2.05787	1.67945	1.90644	2.08531	1.62913	1.58067	2.46787	2.775	1.98794	2.19613	2.24602	1.78828	2.41796	2.57013	2.12582	1.92795	2.78828	2.0047	1.93805	1.5425	1.95534			ZT00.25		2.18806	0.07552	32
ZT00.50		2.19658	3.17574	2.5995	2.27947	3.16667	2.24894	2.0811	2.30815	2.86759	2.88489	3.02245	2.60663	1.77653	2.40504	2.65403	2.73119	2.11626	2.89631	3.40438	1.96229	2.56906	2.55838	2.55469	2.26992	2.74252	2.633	2.2094	2.5285	2.47455	2.23222	2.28289	2.62849			ZT00.50		2.53336	0.065391	32
ZT00.75		2.08564	2.84524	2.38806	1.75344	2.79167	2.06506	1.89633	1.84353	2.81136	2.68194	2.29706	2.1327	1.72799	2.09708	2.33807	2.4437	2.2469	2.63925	3.01817	1.5647	2.12707	2.23115	2.68242	1.5174	2.06864	2.09345	1.97017	2.78828	2.33359	1.34971	1.69674	2.1263			ZT00.75		2.2079	0.0750115	32
ZT01		2.15221	2.73028	2.0398	1.1195	2.65278	1.8529	1.53652	1.54377	2.06635	2.29052	2.14162	2.18259	1.58237	1.75979	1.76935	2.41175	2.05095	1.988	2.48891	1.4621	1.80939	2.2014	2.20342	1.1473	1.69253	1.86684	1.71686	2.32068	1.75411	1.14207	2.22119	1.99808			ZT01		1.93425	0.0722616	32
ZT01.25		1.74174	2.68717	2.02736	1.0116	2.43056	1.92362	1.00165	1.19904	2.0804	2.02957	1.51986	1.87079	1.44646	1.33451	1.69036	1.90065	2.05095	2.43359	2.11701	1.4108	1.38122	2.02291	2.09165	1.19664	1.95894	1.80209	1.73093	2.30336	1.33125	1.05555	1.86642	1.84849			ZT01.25		1.76554	0.076927	32
ZT01.50		1.67517	2.11237	1.8408	0.526032	1.875	1.65488	0.875231	0.7494	1.0402	1.62366	1.32988	1.8209	1.15523	0.982549	0.93207	1.80482	2.03788	1.86804	1.93105	1.03886	1.40884	1.13045	1.48491	0.481125	1.15969	1.56469	1.61835	2.19945	1.29992	1.07285	1.21857	1.98739			ZT01.50		1.42188	0.0823248	32
ZT01.75		1.35345	2.11237	1.19403	0.47208	1.30556	1.44272	0.369542	0.644484	0.955862	1.4497	0.725389	1.14742	0.640714	0.527937	0.7109	1.56524	1.64598	1.16538	1.28737	0.756701	1.28453	1.27919	1.38911	0.35776	0.92462	1.18701	1.4917	1.81844	0.924041	0.830594	1.14145	1.00438			ZT01.75		1.09705	0.0748841	32
ZT02		1.19814	1.78187	0.621891	0.377664	0.944444	1.32956	0.22367	0.089928	0.871521	1.18875	0.863558	1.47169	0.388312	0.527937	0.442338	1.24581	1.21489	0.719794	0.972679	0.436065	0.718232	0.847836	1.35718	0.28374	0.783576	0.787741	1.19617	1.33353	0.83007	0.622945	1.03347	0.779998			ZT02		0.858906	0.070973	32
ZT02.25		0.976259	0.833453	0.597015	0.161856	0.513889	0.947666	0.408441	0.569544	0.491988	0.826326	0.639033	0.748316	0.417435	0.615926	0.28436	0.750679	1.4631	0.445587	0.715205	0.320636	0.787293	0.669344	0.926074	0.518135	0.376117	0.701414	1.11174	1.31621	0.720439	0.882506	0.817523	0.5663			ZT02.25		0.691244	0.0504105	32
ZT02.50		0.698913	0.589165	0.199005	0.74184	0.236111	0.268741	0.408441	0.344724	0.491988	0.681357	0.414508	0.486406	0.232987	0.571931	0.14218	0.383325	0.940562	0.377035	0.371907	0.205207	0.110497	0.446229	0.606738	0.382433	0.250744	0.571922	0.464396	0.103911	0.313234	0.467209	0.863798	0.406026			ZT02.50		0.430421	0.0369011	32
ZT02.75		0.366097	0.531686	0.062189	0.107904	0.013889	0.339463	0.427891	0.22482	0.463874	0.594375	0.379965	0.349214	0.155325	0.337293	0.094787	0.239578	0.783801	0.102828	0.257474	0.179556	0	0.475978	0.255469	0	0.376117	0.420848	0.154799	0.952518	0.704777	0.051912	0.416474	0.256438			ZT02.75		0.314917	0.0407904	32
ZT03		0.43266	0.086219	0.037313	0.256272	0.055556	0.09901	0.068074	0.059952	0.253022	0.246448	0.345423	0.424046	0.242695	0.454612	0.221169	0.239578	1.11038	0.17138	0.171649	0	0.124309	0.252863	0.686572	0.086356	0.940291	0.312938	0.197017	0.432963	0.391543	0	0.663273	0.04274			ZT03		0.284573	0.0464529	32
ZT03.25		0.366097	0	0	0.094416	0.027778	0	0.058349	0	0.04217	0.260945	0.29361	0.261911	0.436851	0.234639	0.047393	0.303466	0.862182	0.068552	0.328994	0.102604	0.151934	0	0.223535	0.296077	0.266416	0.237402	0	0.086593	0.751762	0.069216	0.478174	0.181643			ZT03.25		0.204147	0.0371942	32
ZT03.50		0.355003	0.02874	0	0	0.111111	0.042433	0	0	0	0.043491	0.15544	0.024944	0.17474	0.219974	0	0	0.378837	0.034276	0.085825	0.192382	0	0	0.287402	0	0	0.291356	0.028145	0.190504	0.125294	0.069216	0.293074	0.395341			ZT03.50		0.110235	0.0227641	32
ZT03.75		0.166408	0	0	0.040464	0.027778	0.127298	0.029174	0	0	0.260945	0.103627	0.024944	0.029123	0.322628	0.015798	0	0.300457	0.188518	0.157345	0	0	0.133869	0.127734	0	0.188058	0.183447	0	0.069274	0.250587	0.121128	0.339349	0.277807			ZT03.75		0.10893	0.0195854	32
ZT04		0.343909	0	0	0	0.055556	0.084866	0.116697	0	0.014057	0.072485	0.086356	0.024944	0	0.087989	0.031596	0.047916	0.483344	0	0.042912	0	0	0	0.031934	0	0.235073	0.205029	0	0.069274	0.046985	0.207648	0.370199	0.299177			ZT04		0.0924358	0.0225355	32
ZT04.25		0.066563	0	0	0.013488	0	0	0.038899	0.014988	0	0.202957	0.103627	0	0.009708	0.043995	0	0.191663	0.496408	0.051414	0.042912	0	0	0	0.031934	0	0	0.064746	0	0.173185	0	0	0.323924	0.128219			ZT04.25		0.0624572	0.0195641	32
ZT04.50		0.022188	0	0	0.094416	0	0.169731	0.038899	0.014988	0	0.028994	0	0.024944	0.203864	0.131984	0	0	0.169824	0	0.128737	0	0	0	0	0	0	0.032373	0	0	0.109632	0.034608	0.293074	0.149589			ZT04.50		0.0514952	0.0136003	32
ZT04.75		0.022188	0	0.037313	0.107904	0.027778	0.014144	0.029174	0	0	0.043491	0	0.024944	0.203864	0	0	0	0	0.051414	0.014304	0	0	0	0.191601	0	0	0	0	0	0	0.207648	0.09255	0			ZT04.75		0.0333849	0.010767	32
ZT05		0.310628	0	0	0.20232	0.291667	0.070721	0.038899	0.029976	0	0	0.034542	0	0.17474	0.205309	0	0	0.431091	0.08569	0	0	0	0	0.095801	0	0	0	0	0	0	0.034608	0.200524	0.448766			ZT05		0.0829776	0.0230841	32
ZT05.25		0.122032	0	0	0.377664	0.125	0.226308	0.058349	0.059952	0	0.217454	0	0	0.252403	0.278633	0	0	0.352711	0.034276	0.100129	0	0.027624	0	0	0.012337	0.109701	0	0	0	0	0	0.077125	0.096164			ZT05.25		0.0789957	0.0196761	32
ZT05.50		0.022188	0	0	0.13488	0	0.014144	0.126422	0.104916	0	0.202957	0	0.024944	0.029123	0.659921	0	0	0.026127	0.068552	0.057216	0	0.110497	0.014874	0.287402	0	0.015672	0.032373	0	0.034637	0.031323	0.034608	0	0.04274			ZT05.50		0.0648599	0.0224417	32
ZT05.75		0.177502	0	0	0.579984	0.055556	0.183876	0.068074	0.014988	0.04217	0	0.034542	0	0.029123	0.02933	0.031596	0	0.052253	0.017138	0.057216	0	0	0	0.015967	0	0	0.021582	0	0	0.046985	0.103824	0.447324	0			ZT05.75		0.0627822	0.0226584	32
ZT06		0.188596	0	0	0.13488	0.180556	0.070721	0.097248	0	0	0.115976	0.276339	0.087304	0.038831	0.674586	0	0	0.287394	0.051414	0	0	0	0	0.015967	0	0	0.226611	0	0.017319	0.046985	0	0.077125	0.235068			ZT06		0.0882162	0.0247235	32
ZT06.25		0.022188	0.04311	0.049751	0.485568	0.194444	0.127298	0.038899	0	0.056227	0.028994	0.034542	0.012472	0	0.293298	0	0	0.052253	0	0.071521	0	0	0.044623	0.159668	0.03701	0	0.097119	0	0	0.046985	0	0.169675	0.170958			ZT06.25		0.0698938	0.0184461	32
ZT06.50		0.066563	0	0.024876	0.26976	0	0	0.184771	0	0	0	0.120898	0.024944	0.009708	0.014665	0	0	0.065317	0.017138	0.100129	0	0	0	0.0479	0.234394	0	0.032373	0	0.034637	0.031323	0	0.1234	0.235068			ZT06.50		0.0511832	0.0138108	32
ZT06.75		0.133126	0	0	0.121392	0.013889	0.056577	0.038899	0.029976	0.028114	0.014497	0	0	0.038831	0.175979	0	0	0.104507	0.051414	0.157345	0	0	0.014874	0.031934	0	0	0.053955	0	0.034637	0.046985	0	0.231374	0.053425			ZT06.75		0.0447416	0.0105281	32
ZT07		0.022188	0	0	0.20232	0.208333	0.438472	0.068074	0.059952	0	0.043491	0.051813	0.049888	0.223279	0.205309	0	0.079859	0.11757	0.08569	0.071521	0	0.027624	0.059497	0.015967	0.012337	0	0.086328	0	0	0	0	0.077125	0.074794			ZT07		0.0712947	0.0167433	32
ZT07.25		0	0	0	0.026976	0.027778	0.014144	0.097248	0	0.056227	0	0	0	0.203864	0.043995	0	0	0.222077	0.119966	0.057216	0	0.234807	0	0.031934	0.012337	0	0.010791	0	0	0.031323	0.17304	0	0.491506			ZT07.25		0.0579759	0.0186804	32
ZT07.50		0.044375	0	0.024876	0.013488	0.458333	0.09901	0.009725	0	0.04217	0	0.241796	0	0.067955	0.02933	0	0.015972	0	0.051414	0.042912	0	0.055249	0.029749	0.127734	0.03701	0	0.086328	0	0	0.219264	0	0.478174	0.651779			ZT07.50		0.0883326	0.0279352	32
ZT07.75		0.177502	0	0	0.06744	0.194444	0.084866	0.087523	0	0	0.057988	0.069085	0.236967	0.232987	0.513272	0.015798	0.095831	0.587851	0.479863	0.028608	0.012825	0.082873	0.044623	0.223535	0.061683	0	0.021582	0	0	0.45419	0.121128	0	1.10055			ZT07.75		0.157907	0.0420536	32
ZT08		0.366097	0.02874	0.024876	0.080928	0.055556	0.169731	0.194496	0.119904	0	0.231951	0.15544	0.586181	0.252403	0.146649	0	0.271522	1.21489	1.04542	0.128737	0	0.069061	0.014874	0.463037	0.098692	0	0.161865	0	0.277096	0.422866	0	0	0.598355			ZT08		0.224355	0.0516882	32
ZT08.25		0.732194	0	0.186567	0.256272	0.263889	0.169731	0.476515	0.119904	0.070284	0.463903	0.138169	0.124719	0.281526	0.674586	0.015798	0.415269	0.875245	1.33676	0.328994	0	0.497238	0.089246	0.574804	0.197385	0	0.151074	0	0.952518	0.673453	0.242256	0.308499	1.17534			ZT08.25		0.368504	0.0618724	32
ZT08.50		1.23142	0.02874	0.161692	0.701376	0.5	0.594059	0.632111	0.344724	0.168681	0.985793	0.863558	0.473934	0.57276	1.30518	0.300158	0.942341	1.13651	1.90231	0.185953	0.076953	0.428177	0.059497	0.271435	1.27066	0	0.410057	0	0.762015	1.14331	0.744073	0.416474	1.42109			ZT08.50		0.626095	0.0853222	32
ZT08.75		1.49767	0.02874	0.758706	0.971136	1.01389	0.862801	1.14752	1.13909	0.224909	0.072485	1.03627	1.06011	0.902825	1.04121	0.679305	0.638876	1.12345	1.95373	0.357603	0.743876	1.04972	0.074372	0.239502	1.93684	0	0.787741	0.028145	0.848607	1.44088	1.03824	0.246799	1.54931			ZT08.75		0.827949	0.0945548	32
ZT09		1.46439	0.488576	0.79602	0.620448	0.777778	1.03253	1.48789	2.09832	0.674726	0.275442	1.24352	1.44674	1.01932	1.6718	1.69036	1.54927	2.14239	2.00514	0.815334	1.34667	1.78177	0.193366	0.734472	2.07254	0	1.16543	0.239234	1.88772	1.45654	1.40163	0.416474	1.52794			ZT09		1.17262	0.108413	32
ZT09.25		1.66408	1.10648	1.06965	0.917184	1.40278	1.83875	1.44899	2.08333	2.01012	0.565381	1.45078	1.94562	1.2426	2.06775	1.78515	1.58122	1.41084	1.83376	1.15863	1.43645	1.65746	0.832961	1.02188	1.97385	0.047015	1.15464	0.773994	2.04359	1.81676	1.34971	0.894648	1.29287			ZT09.25		1.40247	0.0865364	32
ZT09.50		1.50876	1.1927	1.2189	1.10602	1.43056	1.79632	1.54624	1.94844	2.02418	1.37721	1.7962	1.54652	1.16494	1.65713	1.73776	1.58122	1.80274	1.52528	1.78801	2.00077	1.8232	1.50231	1.34121	1.89983	0.156715	1.45678	1.745	1.78381	1.31558	1.52276	1.07975	1.23945			ZT09.50		1.51926	0.064555	32
ZT09.75		1.55314	1.91119	1.43035	1.51066	1.86111	2.24894	1.65321	1.82854	2.22097	2.07307	1.46805	1.68371	1.06786	1.53981	1.94313	1.82079	1.7113	2.09083	2.50322	1.83404	1.94751	1.85929	1.91602	2.1959	0.893277	1.76972	1.8013	2.40727	1.59749	1.50545	1.06432	1.53863			ZT09.75		1.76407	0.0650131	32
ZT10		1.6197	1.89682	1.96517	1.67251	2.125	2.03678	1.45872	1.7536	2.3756	1.8991	1.57167	1.57146	1.14552	1.3785	2.10111	1.91663	1.90725	1.95373	2.33157	1.71861	1.79558	2.1419	1.78828	1.89983	1.52014	1.64023	1.8013	1.76649	1.73845	1.38432	0.956347	1.63479			ZT10		1.76458	0.054563	32
ZT10.25		1.54205	2.18422	1.97761	1.65902	1.83333	1.7256	1.51707	1.27398	2.48805	2.01508	1.58895	1.85832	0.922241	1.3785	2.32227	1.86871	3.16133	1.8509	2.27435	1.52623	1.79558	2.12703	1.53281	2.0602	1.91193	1.56469	1.4917	1.71453	1.14331	1.15937	1.32655	1.46383			ZT10.25		1.7581	0.0785257	32
ZT10.50		1.47548	2.21296	1.99005	2.15808	2.02778	1.66902	1.64349	1.3789	2.51616	1.73964	1.89983	1.69618	1.23289	1.83311	2.65403	2.10829	1.78968	1.88518	2.26005	1.64166	1.51934	1.90391	1.53281	1.94917	1.99028	1.44599	1.46355	1.90504	1.62882	1.55736	1.51165	1.3463			ZT10.50		1.79896	0.0592768	32
ZT10.75		1.50876	2.35666	2.0398	1.73995	2.09722	1.83875	1.66294	1.4988	2.60051	1.8991	2.038	1.6463	1.32997	1.34917	2.36967	2.1562	1.65905	1.95373	2.38879	1.93664	1.97514	1.91879	1.69248	2.14656	2.0373	1.88842	1.53391	1.88772	1.56617	1.21128	1.83557	1.54931			ZT10.75		1.85352	0.0582269	32
ZT11		1.60861	2.42851	2.1393	1.67251	1.79167	1.79632	1.74074	1.42386	2.47399	1.92809	1.93437	1.98304	1.29114	1.49582	2.38547	2.07635	2.45591	1.83376	2.34587	1.88534	1.74033	2.1419	1.58071	2.02319	1.97461	1.6726	1.59021	2.30336	1.50352	1.55736	2.34459	1.4852			ZT11		1.89401	0.0599032	32
ZT11.25		1.59752	2.39977	2.27612	1.80739	1.80556	1.66902	1.79909	1.4988	2.71296	2.13105	2.4525	1.94562	1.42705	1.30518	2.49605	1.64511	1.82887	1.95373	2.60335	1.94947	1.96133	2.39476	1.74038	2.26992	1.84924	1.62944	1.6465	1.85308	1.48786	1.41893	1.69674	1.81643			ZT11.25		1.9084	0.0654516	32
ZT11.50		1.76392	2.5291	1.97761	2.1311	2.04167	1.81047	1.79909	1.40887	2.90976	2.363	2.64249	1.99551	1.50471	1.84778	2.43286	2.22009	1.98563	2.03942	2.40309	1.88534	1.91989	2.40964	1.93198	2.51665	2.09998	1.92079	1.4917	1.95699	1.8011	1.45354	2.09779	1.65616			ZT11.50		2.02962	0.0634597	32
ZT11.75		1.69736	2.64406	2.28856	2.11761	2.125	1.79632	1.89633	1.46883	3.00815	2.18904	2.6943	1.88326	1.63091	1.64247	2.63823	2.41175	2.20771	1.86804	3.11829	2.23163	1.9337	2.61788	1.67651	2.41796	2.27237	1.68339	1.88573	2.13018	1.94205	1.92075	1.92812	1.57068			ZT11.75		2.11054	0.0736784	32
ZT12		1.86377	2.8165	2.23881	2.1311	2.36111	1.76803	2.02276	1.51379	3.06438	2.392	2.59067	2.20753	1.69886	2.02376	2.40126	2.18815	2.22077	2.29649	3.06108	2.09055	2.00276	2.63275	1.61265	2.57834	2.44476	2.0395	1.82944	1.95699	1.86374	2.28413	2.62224	1.85917			ZT12		2.20868	0.068432	32
ZT12.25		3.15065	4.0092	3.66915	3.61478	4.36111	3.0976	3.4523	2.39808	4.47006	4.16063	4.11053	2.95585	2.7376	3.25561	3.45972	3.68951	2.57348	4.14739	4.11958	4.01436	4.39227	3.83757	2.81015	3.41722	3.98057	4.45667	3.68703	3.60225	3.02271	4.34331	5.33704	2.9704			ZT12.25		3.66576	0.116628	32
ZT12.50		3.0619	4.22475	3.54478	3.88454	5.08333	3.21075	3.96771	2.89269	4.37166	4.36358	4.12781	3.28012	2.8638	3.06497	3.66509	3.22632	2.69105	4.3359	3.99085	4.34783	4.91713	3.88219	2.31518	3.7133	4.59176	4.47826	4.06699	3.03074	3.16366	5.08739	6.58646	3.07725			ZT12.50		3.84718	0.15482	32
ZT12.75		2.27424	2.87398	3.28358	3.66873	5.02778	2.50354	3.50092	2.39808	3.30335	3.49377	3.66148	2.7563	2.67935	2.78633	3.79147	2.79508	2.33834	3.61611	3.33286	3.77068	3.95028	3.31697	2.04375	3.01012	3.82385	3.60419	3.46186	2.84024	2.22396	4.23949	3.40892	2.68191			ZT12.75		3.20192	0.116728	32
ZT13		2.61815	1.6238	3.44527	3.35851	3.98611	2.36209	3.35505	2.59293	2.95193	3.36329	3.57513	2.81866	2.98029	3.3436	3.44392	3.44993	1.26715	3.53042	3.41868	4.47608	2.90055	2.95999	2.34712	3.03479	3.66714	3.53944	3.88404	3.72348	2.61551	2.561	0.848373	3.16273			ZT13		3.03766	0.135163	32
ZT13.25		1.99689	1.1927	3.14677	2.50877	2.56944	1.90948	2.82991	2.78777	1.77116	3.43578	2.95337	3.1554	2.81526	3.06497	2.24329	2.45967	1.82887	2.63925	1.70219	2.80877	1.98895	2.11215	2.15552	2.68937	4.16863	3.42074	3.46186	2.87487	3.06969	1.81692	1.31112	2.17972			ZT13.25		2.53341	0.119605	32
ZT13.50		2.66253	0.546055	2.46269	2.37389	0.694444	1.00424	2.17835	1.85851	0.43576	2.91389	2.14162	2.78124	2.66964	1.70113	1.01106	1.64511	0.339647	1.30248	0.328994	1.64166	1.18785	0.803213	2.45889	2.45497	1.80222	2.50351	2.73009	2.87487	1.64448	0.726769	0.694123	0.416711			ZT13.50		1.65596	0.154389	32
ZT13.75		0.710007	0.301767	2.06468	1.32182	0.638889	0.919378	1.69211	0.479616	0.056227	2.07307	0.466321	1.62135	2.05805	2.06775	0.252765	0.702763	0.287394	0.497001	0.143041	1.28255	1.91989	0.520601	0.590771	1.03627	0.611189	1.80209	2.32198	0.484918	0.532498	0.415297	0.046275	0.427396			ZT13.75		0.948304	0.125621	32
ZT14		0.854227	0.086219	0.559701	0.701376	0.236111	0.070721	1.04055	0.284772	0.056227	1.17425	0.207254	0.748316	0.766916	1.02654	0	0	0.744611	0.428449	0.171649	0.833654	1.16022	0.148743	1.86811	0.259067	0.062686	0.679832	0.942865	0.034637	0.313234	0.571033	0.385624	0.790683			ZT14		0.537759	0.0783007	32
ZT14.25		0.465942	0	0	0.148368	0.388889	0.042433	0.495964	0.059952	0.084341	0.85532	0.207254	0.024944	1.39792	0.425282	0.094787	0	0.404964	0.531277	0.80103	0.551494	0.759669	0.535475	1.06977	0.197385	0.109701	0.528758	0.351815	0	0	0.432601	0.262224	0.448766			ZT14.25		0.364885	0.0604039	32
ZT14.50		1.20923	0.100589	0	0.485568	0.319444	0	0.593212	0.194844	0	0.304436	0	0.810676	0.689253	0.293298	0	0	0.352711	0.034276	0.24317	0.166731	1.14641	0.193366	0.175635	0	0.501489	0.269774	0.168871	0	0.125294	0.830594	0.694123	0.117534			ZT14.50		0.313141	0.0595866	32
ZT14.75		0.366097	0.129329	0.049751	0.296736	1.08333	0.084866	0.67101	0.494604	0	0.637866	0	0.32427	0.893117	0.322628	0	0	0.770738	0.325621	0.057216	0.359112	0.441989	0.059497	1.27734	0.074019	0.188058	0.852487	1.36504	0.242459	0.422866	0.190344	0.370199	0.04274			ZT14.75		0.387292	0.0668815	32
ZT15		0.443754	0	0.223881	0.930672	0.541667	0	0.661286	0.14988	0	0.420412	0.639033	0.124719	0.223279	0	0.110585	0	0.209014	0.017138	0.071521	0.397589	1.00829	0.029749	0.44707	0.185048	0.752233	0.021582	0.534759	0	0.046985	0.311473	0.663273	0.416711			ZT15		0.299425	0.0520162	32
ZT15.25		0.255159	0.474206	0.024876	1.29485	0.319444	0.693069	0.330643	0.569544	0.154625	0.623369	0.189983	0.336742	0.514513	0	0.157978	0.191663	0.927498	0.102828	0.429123	0.628447	0.649171	1.18995	0.718506	0.333087	0.062686	0.291356	0.422178	0.484918	0.109632	0.242256	0.385624	0.288492			ZT15.25		0.418638	0.054835	32
ZT15.50		0.510317	0.02874	0	0.20232	0.805556	0.480905	0.408441	0.67446	0.253022	0.434909	0.189983	1.30955	1.23289	0.117319	0.047393	0.287494	0.561724	0.702656	0.529252	0.487367	0.552486	1.14532	0.335303	0.28374	0.125372	0.21582	0.309598	0.138548	0.031323	0	0.215949	0.480821			ZT15.50		0.409331	0.0607272	32
ZT15.75		0.543599	0	0.410448	0.080928	0.138889	0.438472	0.836332	0.794365	0.014057	0.275442	0.397237	0.860564	1.3688	1.40783	0.047393	0	0.744611	0.274207	0.386211	0	0.911602	0.237989	0.606738	0.061683	1.25372	0.431639	0	0.450281	0.046985	1.69579	0.09255	0.641094			ZT15.75		0.482796	0.0820764	32
ZT16		0.63235	0.704124	0.310945	0.768816	0.277778	0.155587	1.36147	0.929257	0.576328	0.159467	0.44905	0.77326	1.04844	0.8359	1.13744	0.5111	0.065317	0	0.729509	0.346287	0.234807	0.014874	0.175635	0	0.673876	0.226611	0.64734	0.658104	0.203602	1.76501	0.524449	0.245753			ZT16		0.535703	0.0732393	32
ZT16.25		0.499223	0.114959	0.024876	0.60696	0.805556	0.763791	0.894681	0.704436	1.11049	0.449406	0.051813	0.249439	1.17464	1.31984	0.726698	0.798594	0.11757	0.274207	0.085825	0.243683	0.220994	0.059497	0.606738	0	0.31343	0.539549	0.464396	0.640785	0.156617	1.38432	0.694123	0.54493			ZT16.25		0.520065	0.0681308	32
ZT16.50		1.29798	0.359247	0.161692	0.188832	0.708333	0.848656	0.807157	2.1283	0.39359	0.362424	0.103627	0	0.902825	0.322628	0.726698	0.622904	0.15676	0	0.286082	0.307811	0.732044	1.18995	1.58071	0.592154	0.391788	0.053955	0.492542	0.675422	0.234926	1.07285	0.539874	0.181643			ZT16.50		0.575731	0.0851484	32
ZT16.75		1.28689	0.617905	1.09453	1.84786	0.75	1.21641	1.18642	2.48801	0.140568	0.246448	0.518135	0.935395	0.718377	0.117319	0.394945	0.031944	0.940562	0.582691	0.429123	1.19277	0.676796	0.996579	2.02778	0.098692	1.00298	0.183447	0.759921	0.640785	0.767424	0.103824	0.817523	0.448766			ZT16.75		0.7894	0.101209	32
ZT17		1.4422	0.718494	0.746269	1.09253	0.111111	0.608204	1.03083	1.88849	0.112454	0.18846	0.379965	0.922923	1.44646	0.733245	0.347551	0.303466	0.914435	0.736932	0.686597	1.4108	0.455801	0.803213	1.83618	0.431779	1.5985	0.258983	0.520687	0.779333	0.09397	0.276865	0.509024	0.555615			ZT17		0.748167	0.088325	32
ZT17.25		0.698913	1.63817	0.50995	0.242784	1.04167	0.975955	0.515414	1.04916	0.084341	0.579878	0.621762	1.04764	1.2426	2.4637	0.853081	0.031944	0.705421	0.582691	0.786726	1.65448	0.110497	0.282612	1.48491	0.912904	2.35073	0.129492	0.436251	0.987155	1.25294	0.778681	0.771248	0.854792			ZT17.25		0.864953	0.103651	32
ZT17.50		0.654537	1.23581	0.50995	0.06744	0.055556	0.353607	0.534863	1.46883	0.576328	0.347927	0.880829	0.661013	0.679546	1.77445	0.647709	0.175691	0.496408	1.42245	0.944071	1.26972	0.372928	0	0.862207	0.579817	1.84924	0.183447	2.11089	1.57598	1.08066	1.05555	1.03347	0.715888			ZT17.50		0.818025	0.0970994	32
ZT17.75		0.543599	0.488576	0.39801	0.620448	0.138889	0.268741	1.50734	1.36391	0.168681	0	0.690846	0.798204	0.708669	1.56915	0.157978	0.5111	0.052253	1.04542	1.15863	1.03886	1.00829	0.252863	0.686572	1.03627	1.41044	0.496385	1.88573	1.45476	1.065	0.969026	0.462749	0.769313			ZT17.75		0.772709	0.0870593	32
ZT18		1.19814	0.02874	1.09453	1.67251	1.20833	1.06082	1.55597	1.04916	0	0	0.276339	0.972811	0.941656	0.615926	0.347551	0.862482	0.365774	0.805484	0.171649	0.987559	1.56077	0.788339	1.21348	1.13496	0.72089	0.841696	1.88573	1.1257	1.89507	0.501817	0.246799	0.032055			ZT18		0.848835	0.0962892	32
ZT18.25		0.443754	0.402357	1.89055	0.94416	1.18056	1.48515	0.865506	0.689448	0.449817	0.550884	0.103627	0.947867	1.08727	0.146649	0.410742	0.59096	1.26715	0.634105	0.543556	0.7054	0.51105	0.505727	0.814306	1.25833	0.188058	0.690623	1.4917	1.05643	1.78544	1.57467	1.06432	0.04274			ZT18.25		0.82259	0.0860865	32

## Sheet: Figure 3C ANOVA
Two-way ANOVA	Ordinary						Number of families	97
Alpha	0.05						Number of comparisons per family	6
							Alpha	0.05
Source of Variation	% of total variation	P value	P value summary	Significant?
Interaction	4.53	<0.001	***	Yes			Tukey's multiple comparisons test	Predicted (LS) mean diff.	95.00% CI of diff.	Below threshold?	Summary	Adjusted P Value
Row Factor	66.75	<0.001	***	Yes
Column Factor	0.0005387	0.97	ns	No			ZT18.25
							Pdf G4 x Scrambled SP vs. Pdf G4 Control	0.0821	-0.2985 to 0.4627	No	ns	0.95
ANOVA table	SS (Type III)	DF	MS	F (DFn, DFd)	P value		Pdf G4 x Scrambled SP vs. Pdf G4 x miR-277 SP	-0.1319	-0.5063 to 0.2425	No	ns	0.8
Interaction	630.8	288	2.19	F (288, 11834) = 6.448	P<0.001		Pdf G4 x Scrambled SP vs. miR-277 SP Control	-0.1341	-0.5085 to 0.2403	No	ns	0.79
Row Factor	9294	96	96.82	F (96, 11834) = 285.0	P<0.001		Pdf G4 Control vs. Pdf G4 x miR-277 SP	-0.214	-0.5946 to 0.1666	No	ns	0.47
Column Factor	0.07502	3	0.02501	F (3, 11834) = 0.07361	P=0.97		Pdf G4 Control vs. miR-277 SP Control	-0.2162	-0.5968 to 0.1644	No	ns	0.46
Residual	4020	11834	0.3397				Pdf G4 x miR-277 SP vs. miR-277 SP Control	-0.002203	-0.3766 to 0.3722	No	ns	>0.99
Data summary							ZT18.50
Number of columns (Column Factor)	4						Pdf G4 x Scrambled SP vs. Pdf G4 Control	0.1737	-0.2068 to 0.5543	No	ns	0.64
Number of rows (Row Factor)	97						Pdf G4 x Scrambled SP vs. Pdf G4 x miR-277 SP	-0.2106	-0.5850 to 0.1637	No	ns	0.47
Number of values	12222						Pdf G4 x Scrambled SP vs. miR-277 SP Control	-0.2769	-0.6513 to 0.09748	No	ns	0.23
							Pdf G4 Control vs. Pdf G4 x miR-277 SP	-0.3844	-0.7649 to -0.003790	Yes	*	0.05
							Pdf G4 Control vs. miR-277 SP Control	-0.4506	-0.8312 to -0.07006	Yes	*	0.01
							Pdf G4 x miR-277 SP vs. miR-277 SP Control	-0.06627	-0.4406 to 0.3081	No	ns	0.97
							ZT18.75
							Pdf G4 x Scrambled SP vs. Pdf G4 Control	0.2705	-0.1101 to 0.6511	No	ns	0.26
							Pdf G4 x Scrambled SP vs. Pdf G4 x miR-277 SP	-0.03701	-0.4114 to 0.3374	No	ns	>0.99
							Pdf G4 x Scrambled SP vs. miR-277 SP Control	-0.09058	-0.4650 to 0.2838	No	ns	0.93
							Pdf G4 Control vs. Pdf G4 x miR-277 SP	-0.3075	-0.6881 to 0.07305	No	ns	0.16
							Pdf G4 Control vs. miR-277 SP Control	-0.3611	-0.7416 to 0.01948	No	ns	0.07
							Pdf G4 x miR-277 SP vs. miR-277 SP Control	-0.05357	-0.4279 to 0.3208	No	ns	0.98
							ZT19
							Pdf G4 x Scrambled SP vs. Pdf G4 Control	0.2633	-0.1172 to 0.6439	No	ns	0.28
							Pdf G4 x Scrambled SP vs. Pdf G4 x miR-277 SP	-0.009448	-0.3838 to 0.3649	No	ns	>0.99
							Pdf G4 x Scrambled SP vs. miR-277 SP Control	-0.05297	-0.4274 to 0.3214	No	ns	0.98
							Pdf G4 Control vs. Pdf G4 x miR-277 SP	-0.2728	-0.6534 to 0.1078	No	ns	0.25
							Pdf G4 Control vs. miR-277 SP Control	-0.3163	-0.6969 to 0.06425	No	ns	0.14
							Pdf G4 x miR-277 SP vs. miR-277 SP Control	-0.04353	-0.4179 to 0.3309	No	ns	>0.99
							ZT19.25
							Pdf G4 x Scrambled SP vs. Pdf G4 Control	0.1971	-0.1834 to 0.5777	No	ns	0.54
							Pdf G4 x Scrambled SP vs. Pdf G4 x miR-277 SP	0.0459	-0.3285 to 0.4203	No	ns	0.99
							Pdf G4 x Scrambled SP vs. miR-277 SP Control	0.1046	-0.2698 to 0.4789	No	ns	0.89
							Pdf G4 Control vs. Pdf G4 x miR-277 SP	-0.1512	-0.5318 to 0.2293	No	ns	0.74
							Pdf G4 Control vs. miR-277 SP Control	-0.09258	-0.4731 to 0.2880	No	ns	0.92
							Pdf G4 x miR-277 SP vs. miR-277 SP Control	0.05866	-0.3157 to 0.4330	No	ns	0.98
							ZT19.50
							Pdf G4 x Scrambled SP vs. Pdf G4 Control	0.4143	0.03372 to 0.7949	Yes	*	0.03
							Pdf G4 x Scrambled SP vs. Pdf G4 x miR-277 SP	0.05736	-0.3170 to 0.4317	No	ns	0.98
							Pdf G4 x Scrambled SP vs. miR-277 SP Control	0.1168	-0.2576 to 0.4912	No	ns	0.85
							Pdf G4 Control vs. Pdf G4 x miR-277 SP	-0.3569	-0.7375 to 0.02364	No	ns	0.08
							Pdf G4 Control vs. miR-277 SP Control	-0.2975	-0.6781 to 0.08308	No	ns	0.18
							Pdf G4 x miR-277 SP vs. miR-277 SP Control	0.05944	-0.3149 to 0.4338	No	ns	0.98
							ZT19.75
							Pdf G4 x Scrambled SP vs. Pdf G4 Control	0.1081	-0.2725 to 0.4886	No	ns	0.89
							Pdf G4 x Scrambled SP vs. Pdf G4 x miR-277 SP	-0.01064	-0.3850 to 0.3637	No	ns	>0.99
							Pdf G4 x Scrambled SP vs. miR-277 SP Control	-0.2358	-0.6102 to 0.1386	No	ns	0.37
							Pdf G4 Control vs. Pdf G4 x miR-277 SP	-0.1187	-0.4993 to 0.2619	No	ns	0.85
							Pdf G4 Control vs. miR-277 SP Control	-0.3439	-0.7244 to 0.03670	No	ns	0.09
							Pdf G4 x miR-277 SP vs. miR-277 SP Control	-0.2252	-0.5995 to 0.1492	No	ns	0.41
							ZT20
							Pdf G4 x Scrambled SP vs. Pdf G4 Control	0.119	-0.2616 to 0.4996	No	ns	0.85
							Pdf G4 x Scrambled SP vs. Pdf G4 x miR-277 SP	-0.0427	-0.4171 to 0.3317	No	ns	>0.99
							Pdf G4 x Scrambled SP vs. miR-277 SP Control	-0.2289	-0.6033 to 0.1455	No	ns	0.4
							Pdf G4 Control vs. Pdf G4 x miR-277 SP	-0.1617	-0.5423 to 0.2189	No	ns	0.69
							Pdf G4 Control vs. miR-277 SP Control	-0.3479	-0.7285 to 0.03265	No	ns	0.09
							Pdf G4 x miR-277 SP vs. miR-277 SP Control	-0.1862	-0.5606 to 0.1882	No	ns	0.58
							ZT20.25
							Pdf G4 x Scrambled SP vs. Pdf G4 Control	-0.001337	-0.3819 to 0.3792	No	ns	>0.99
							Pdf G4 x Scrambled SP vs. Pdf G4 x miR-277 SP	-0.05513	-0.4295 to 0.3192	No	ns	0.98
							Pdf G4 x Scrambled SP vs. miR-277 SP Control	-0.2551	-0.6295 to 0.1193	No	ns	0.3
							Pdf G4 Control vs. Pdf G4 x miR-277 SP	-0.0538	-0.4344 to 0.3268	No	ns	0.98
							Pdf G4 Control vs. miR-277 SP Control	-0.2538	-0.6343 to 0.1268	No	ns	0.32
							Pdf G4 x miR-277 SP vs. miR-277 SP Control	-0.2	-0.5744 to 0.1744	No	ns	0.52
							ZT20.50
							Pdf G4 x Scrambled SP vs. Pdf G4 Control	-0.1221	-0.5027 to 0.2584	No	ns	0.84
							Pdf G4 x Scrambled SP vs. Pdf G4 x miR-277 SP	-0.1477	-0.5220 to 0.2267	No	ns	0.74
							Pdf G4 x Scrambled SP vs. miR-277 SP Control	-0.3447	-0.7191 to 0.02964	No	ns	0.08
							Pdf G4 Control vs. Pdf G4 x miR-277 SP	-0.02551	-0.4061 to 0.3551	No	ns	>0.99
							Pdf G4 Control vs. miR-277 SP Control	-0.2226	-0.6032 to 0.1580	No	ns	0.44
							Pdf G4 x miR-277 SP vs. miR-277 SP Control	-0.1971	-0.5715 to 0.1773	No	ns	0.53
							ZT20.75
							Pdf G4 x Scrambled SP vs. Pdf G4 Control	-0.19	-0.5705 to 0.1906	No	ns	0.57
							Pdf G4 x Scrambled SP vs. Pdf G4 x miR-277 SP	-0.1592	-0.5336 to 0.2151	No	ns	0.69
							Pdf G4 x Scrambled SP vs. miR-277 SP Control	-0.343	-0.7174 to 0.03136	No	ns	0.09
							Pdf G4 Control vs. Pdf G4 x miR-277 SP	0.03071	-0.3499 to 0.4113	No	ns	>0.99
							Pdf G4 Control vs. miR-277 SP Control	-0.1531	-0.5336 to 0.2275	No	ns	0.73
							Pdf G4 x miR-277 SP vs. miR-277 SP Control	-0.1838	-0.5582 to 0.1906	No	ns	0.59
							ZT21
							Pdf G4 x Scrambled SP vs. Pdf G4 Control	-0.2396	-0.6202 to 0.1410	No	ns	0.37
							Pdf G4 x Scrambled SP vs. Pdf G4 x miR-277 SP	-0.1543	-0.5287 to 0.2201	No	ns	0.71
							Pdf G4 x Scrambled SP vs. miR-277 SP Control	-0.2999	-0.6743 to 0.07445	No	ns	0.17
							Pdf G4 Control vs. Pdf G4 x miR-277 SP	0.08532	-0.2952 to 0.4659	No	ns	0.94
							Pdf G4 Control vs. miR-277 SP Control	-0.06032	-0.4409 to 0.3202	No	ns	0.98
							Pdf G4 x miR-277 SP vs. miR-277 SP Control	-0.1456	-0.5200 to 0.2287	No	ns	0.75
							ZT21.25
							Pdf G4 x Scrambled SP vs. Pdf G4 Control	-0.192	-0.5725 to 0.1886	No	ns	0.57
							Pdf G4 x Scrambled SP vs. Pdf G4 x miR-277 SP	-0.3359	-0.7102 to 0.03852	No	ns	0.1
							Pdf G4 x Scrambled SP vs. miR-277 SP Control	-0.4721	-0.8465 to -0.09773	Yes	**	0.007
							Pdf G4 Control vs. Pdf G4 x miR-277 SP	-0.1439	-0.5244 to 0.2367	No	ns	0.77
							Pdf G4 Control vs. miR-277 SP Control	-0.2801	-0.6607 to 0.1004	No	ns	0.23
							Pdf G4 x miR-277 SP vs. miR-277 SP Control	-0.1362	-0.5106 to 0.2381	No	ns	0.79
							ZT21.50
							Pdf G4 x Scrambled SP vs. Pdf G4 Control	-0.09558	-0.4761 to 0.2850	No	ns	0.92
							Pdf G4 x Scrambled SP vs. Pdf G4 x miR-277 SP	-0.1623	-0.5367 to 0.2121	No	ns	0.68
							Pdf G4 x Scrambled SP vs. miR-277 SP Control	-0.2756	-0.6499 to 0.09882	No	ns	0.23
							Pdf G4 Control vs. Pdf G4 x miR-277 SP	-0.06672	-0.4473 to 0.3139	No	ns	0.97
							Pdf G4 Control vs. miR-277 SP Control	-0.18	-0.5605 to 0.2006	No	ns	0.62
							Pdf G4 x miR-277 SP vs. miR-277 SP Control	-0.1133	-0.4876 to 0.2611	No	ns	0.86
							ZT21.75
							Pdf G4 x Scrambled SP vs. Pdf G4 Control	0.06248	-0.3181 to 0.4430	No	ns	0.97
							Pdf G4 x Scrambled SP vs. Pdf G4 x miR-277 SP	-0.2225	-0.5969 to 0.1519	No	ns	0.42
							Pdf G4 x Scrambled SP vs. miR-277 SP Control	-0.2681	-0.6425 to 0.1063	No	ns	0.25
							Pdf G4 Control vs. Pdf G4 x miR-277 SP	-0.285	-0.6656 to 0.09556	No	ns	0.22
							Pdf G4 Control vs. miR-277 SP Control	-0.3306	-0.7112 to 0.04997	No	ns	0.11
							Pdf G4 x miR-277 SP vs. miR-277 SP Control	-0.04559	-0.4200 to 0.3288	No	ns	0.99
							ZT22
							Pdf G4 x Scrambled SP vs. Pdf G4 Control	-0.1173	-0.4979 to 0.2633	No	ns	0.86
							Pdf G4 x Scrambled SP vs. Pdf G4 x miR-277 SP	-0.4367	-0.8111 to -0.06234	Yes	*	0.01
							Pdf G4 x Scrambled SP vs. miR-277 SP Control	-0.1894	-0.5638 to 0.1850	No	ns	0.56
							Pdf G4 Control vs. Pdf G4 x miR-277 SP	-0.3194	-0.7000 to 0.06113	No	ns	0.14
							Pdf G4 Control vs. miR-277 SP Control	-0.0721	-0.4527 to 0.3085	No	ns	0.96
							Pdf G4 x miR-277 SP vs. miR-277 SP Control	0.2473	-0.1270 to 0.6217	No	ns	0.32
							ZT22.25
							Pdf G4 x Scrambled SP vs. Pdf G4 Control	-0.008401	-0.3890 to 0.3722	No	ns	>0.99
							Pdf G4 x Scrambled SP vs. Pdf G4 x miR-277 SP	-0.6106	-0.9850 to -0.2363	Yes	***	<0.001
							Pdf G4 x Scrambled SP vs. miR-277 SP Control	-0.2851	-0.6594 to 0.08931	No	ns	0.2
							Pdf G4 Control vs. Pdf G4 x miR-277 SP	-0.6022	-0.9828 to -0.2217	Yes	***	<0.001
							Pdf G4 Control vs. miR-277 SP Control	-0.2767	-0.6572 to 0.1039	No	ns	0.24
							Pdf G4 x miR-277 SP vs. miR-277 SP Control	0.3256	-0.04881 to 0.6999	No	ns	0.11
							ZT22.50
							Pdf G4 x Scrambled SP vs. Pdf G4 Control	0.0004004	-0.3802 to 0.3810	No	ns	>0.99
							Pdf G4 x Scrambled SP vs. Pdf G4 x miR-277 SP	-0.6021	-0.9765 to -0.2277	Yes	***	<0.001
							Pdf G4 x Scrambled SP vs. miR-277 SP Control	-0.2451	-0.6195 to 0.1293	No	ns	0.33
							Pdf G4 Control vs. Pdf G4 x miR-277 SP	-0.6025	-0.9831 to -0.2219	Yes	***	<0.001
							Pdf G4 Control vs. miR-277 SP Control	-0.2455	-0.6261 to 0.1351	No	ns	0.35
							Pdf G4 x miR-277 SP vs. miR-277 SP Control	0.357	-0.01736 to 0.7314	No	ns	0.07
							ZT22.75
							Pdf G4 x Scrambled SP vs. Pdf G4 Control	-0.1852	-0.5658 to 0.1954	No	ns	0.59
							Pdf G4 x Scrambled SP vs. Pdf G4 x miR-277 SP	-0.5828	-0.9572 to -0.2084	Yes	***	<0.001
							Pdf G4 x Scrambled SP vs. miR-277 SP Control	-0.1314	-0.5058 to 0.2429	No	ns	0.8
							Pdf G4 Control vs. Pdf G4 x miR-277 SP	-0.3976	-0.7781 to -0.01701	Yes	*	0.04
							Pdf G4 Control vs. miR-277 SP Control	0.05378	-0.3268 to 0.4343	No	ns	0.98
							Pdf G4 x miR-277 SP vs. miR-277 SP Control	0.4514	0.07698 to 0.8257	Yes	*	0.01
							ZT23
							Pdf G4 x Scrambled SP vs. Pdf G4 Control	-0.3098	-0.6903 to 0.07079	No	ns	0.16
							Pdf G4 x Scrambled SP vs. Pdf G4 x miR-277 SP	-0.7079	-1.082 to -0.3335	Yes	***	<0.001
							Pdf G4 x Scrambled SP vs. miR-277 SP Control	-0.196	-0.5704 to 0.1784	No	ns	0.53
							Pdf G4 Control vs. Pdf G4 x miR-277 SP	-0.3981	-0.7787 to -0.01755	Yes	*	0.04
							Pdf G4 Control vs. miR-277 SP Control	0.1138	-0.2668 to 0.4943	No	ns	0.87
							Pdf G4 x miR-277 SP vs. miR-277 SP Control	0.5119	0.1375 to 0.8863	Yes	**	0.003
							ZT23.25
							Pdf G4 x Scrambled SP vs. Pdf G4 Control	-0.4747	-0.8552 to -0.09411	Yes	**	0.007
							Pdf G4 x Scrambled SP vs. Pdf G4 x miR-277 SP	-0.6876	-1.062 to -0.3132	Yes	***	<0.001
							Pdf G4 x Scrambled SP vs. miR-277 SP Control	-0.2473	-0.6217 to 0.1271	No	ns	0.33
							Pdf G4 Control vs. Pdf G4 x miR-277 SP	-0.2129	-0.5935 to 0.1677	No	ns	0.48
							Pdf G4 Control vs. miR-277 SP Control	0.2274	-0.1532 to 0.6080	No	ns	0.42
							Pdf G4 x miR-277 SP vs. miR-277 SP Control	0.4403	0.06592 to 0.8147	Yes	*	0.01
							ZT23.50
							Pdf G4 x Scrambled SP vs. Pdf G4 Control	-0.5304	-0.9109 to -0.1498	Yes	**	0.002
							Pdf G4 x Scrambled SP vs. Pdf G4 x miR-277 SP	-0.7683	-1.143 to -0.3939	Yes	***	<0.001
							Pdf G4 x Scrambled SP vs. miR-277 SP Control	-0.2726	-0.6470 to 0.1018	No	ns	0.24
							Pdf G4 Control vs. Pdf G4 x miR-277 SP	-0.2379	-0.6185 to 0.1426	No	ns	0.37
							Pdf G4 Control vs. miR-277 SP Control	0.2578	-0.1228 to 0.6383	No	ns	0.3
							Pdf G4 x miR-277 SP vs. miR-277 SP Control	0.4957	0.1213 to 0.8701	Yes	**	0.004
							ZT23.75
							Pdf G4 x Scrambled SP vs. Pdf G4 Control	-0.3401	-0.7207 to 0.04043	No	ns	0.1
							Pdf G4 x Scrambled SP vs. Pdf G4 x miR-277 SP	-0.6257	-1.000 to -0.2513	Yes	***	<0.001
							Pdf G4 x Scrambled SP vs. miR-277 SP Control	-0.1783	-0.5526 to 0.1961	No	ns	0.61
							Pdf G4 Control vs. Pdf G4 x miR-277 SP	-0.2856	-0.6661 to 0.09501	No	ns	0.22
							Pdf G4 Control vs. miR-277 SP Control	0.1619	-0.2187 to 0.5424	No	ns	0.69
							Pdf G4 x miR-277 SP vs. miR-277 SP Control	0.4474	0.07304 to 0.8218	Yes	*	0.01
							ZT00
							Pdf G4 x Scrambled SP vs. Pdf G4 Control	-0.2546	-0.6352 to 0.1259	No	ns	0.31
							Pdf G4 x Scrambled SP vs. Pdf G4 x miR-277 SP	-0.4408	-0.8152 to -0.06644	Yes	*	0.01
							Pdf G4 x Scrambled SP vs. miR-277 SP Control	-0.1549	-0.5293 to 0.2195	No	ns	0.71
							Pdf G4 Control vs. Pdf G4 x miR-277 SP	-0.1862	-0.5667 to 0.1944	No	ns	0.59
							Pdf G4 Control vs. miR-277 SP Control	0.09975	-0.2808 to 0.4803	No	ns	0.91
							Pdf G4 x miR-277 SP vs. miR-277 SP Control	0.2859	-0.08845 to 0.6603	No	ns	0.2
							ZT00.25
							Pdf G4 x Scrambled SP vs. Pdf G4 Control	-0.9424	-1.323 to -0.5618	Yes	***	<0.001
							Pdf G4 x Scrambled SP vs. Pdf G4 x miR-277 SP	-0.01378	-0.3882 to 0.3606	No	ns	>0.99
							Pdf G4 x Scrambled SP vs. miR-277 SP Control	-0.02121	-0.3956 to 0.3532	No	ns	>0.99
							Pdf G4 Control vs. Pdf G4 x miR-277 SP	0.9286	0.5480 to 1.309	Yes	***	<0.001
							Pdf G4 Control vs. miR-277 SP Control	0.9211	0.5406 to 1.302	Yes	***	<0.001
							Pdf G4 x miR-277 SP vs. miR-277 SP Control	-0.007438	-0.3818 to 0.3669	No	ns	>0.99
							ZT00.50
							Pdf G4 x Scrambled SP vs. Pdf G4 Control	-1.11	-1.490 to -0.7292	Yes	***	<0.001
							Pdf G4 x Scrambled SP vs. Pdf G4 x miR-277 SP	0.1018	-0.2726 to 0.4762	No	ns	0.9
							Pdf G4 x Scrambled SP vs. miR-277 SP Control	-0.2217	-0.5961 to 0.1526	No	ns	0.42
							Pdf G4 Control vs. Pdf G4 x miR-277 SP	1.211	0.8309 to 1.592	Yes	***	<0.001
							Pdf G4 Control vs. miR-277 SP Control	0.888	0.5074 to 1.269	Yes	***	<0.001
							Pdf G4 x miR-277 SP vs. miR-277 SP Control	-0.3235	-0.6979 to 0.05085	No	ns	0.12
							ZT00.75
							Pdf G4 x Scrambled SP vs. Pdf G4 Control	-1.022	-1.403 to -0.6417	Yes	***	<0.001
							Pdf G4 x Scrambled SP vs. Pdf G4 x miR-277 SP	0.05336	-0.3210 to 0.4277	No	ns	0.98
							Pdf G4 x Scrambled SP vs. miR-277 SP Control	-0.2167	-0.5911 to 0.1577	No	ns	0.45
							Pdf G4 Control vs. Pdf G4 x miR-277 SP	1.076	0.6950 to 1.456	Yes	***	<0.001
							Pdf G4 Control vs. miR-277 SP Control	0.8056	0.4250 to 1.186	Yes	***	<0.001
							Pdf G4 x miR-277 SP vs. miR-277 SP Control	-0.27	-0.6444 to 0.1043	No	ns	0.25
							ZT01
							Pdf G4 x Scrambled SP vs. Pdf G4 Control	-0.7469	-1.127 to -0.3664	Yes	***	<0.001
							Pdf G4 x Scrambled SP vs. Pdf G4 x miR-277 SP	0.1938	-0.1806 to 0.5682	No	ns	0.54
							Pdf G4 x Scrambled SP vs. miR-277 SP Control	-0.1332	-0.5076 to 0.2412	No	ns	0.8
							Pdf G4 Control vs. Pdf G4 x miR-277 SP	0.9407	0.5602 to 1.321	Yes	***	<0.001
							Pdf G4 Control vs. miR-277 SP Control	0.6137	0.2332 to 0.9943	Yes	***	<0.001
							Pdf G4 x miR-277 SP vs. miR-277 SP Control	-0.327	-0.7014 to 0.04739	No	ns	0.11
							ZT01.25
							Pdf G4 x Scrambled SP vs. Pdf G4 Control	-0.5418	-0.9223 to -0.1612	Yes	**	0.001
							Pdf G4 x Scrambled SP vs. Pdf G4 x miR-277 SP	0.2445	-0.1299 to 0.6189	No	ns	0.34
							Pdf G4 x Scrambled SP vs. miR-277 SP Control	-0.1458	-0.5202 to 0.2286	No	ns	0.75
							Pdf G4 Control vs. Pdf G4 x miR-277 SP	0.7863	0.4057 to 1.167	Yes	***	<0.001
							Pdf G4 Control vs. miR-277 SP Control	0.396	0.01542 to 0.7766	Yes	*	0.04
							Pdf G4 x miR-277 SP vs. miR-277 SP Control	-0.3903	-0.7646 to -0.01588	Yes	*	0.04
							ZT01.50
							Pdf G4 x Scrambled SP vs. Pdf G4 Control	-0.3269	-0.7074 to 0.05370	No	ns	0.12
							Pdf G4 x Scrambled SP vs. Pdf G4 x miR-277 SP	0.3614	-0.01300 to 0.7358	No	ns	0.06
							Pdf G4 x Scrambled SP vs. miR-277 SP Control	0.05906	-0.3153 to 0.4334	No	ns	0.98
							Pdf G4 Control vs. Pdf G4 x miR-277 SP	0.6882	0.3077 to 1.069	Yes	***	<0.001
							Pdf G4 Control vs. miR-277 SP Control	0.3859	0.005359 to 0.7665	Yes	*	0.05
							Pdf G4 x miR-277 SP vs. miR-277 SP Control	-0.3023	-0.6767 to 0.07206	No	ns	0.16
							ZT01.75
							Pdf G4 x Scrambled SP vs. Pdf G4 Control	-0.06782	-0.4484 to 0.3127	No	ns	0.97
							Pdf G4 x Scrambled SP vs. Pdf G4 x miR-277 SP	0.4507	0.07628 to 0.8250	Yes	*	0.01
							Pdf G4 x Scrambled SP vs. miR-277 SP Control	0.2818	-0.09253 to 0.6562	No	ns	0.21
							Pdf G4 Control vs. Pdf G4 x miR-277 SP	0.5185	0.1379 to 0.8990	Yes	**	0.003
							Pdf G4 Control vs. miR-277 SP Control	0.3497	-0.03090 to 0.7302	No	ns	0.08
							Pdf G4 x miR-277 SP vs. miR-277 SP Control	-0.1688	-0.5432 to 0.2056	No	ns	0.65
							ZT02
							Pdf G4 x Scrambled SP vs. Pdf G4 Control	0.1302	-0.2504 to 0.5108	No	ns	0.82
							Pdf G4 x Scrambled SP vs. Pdf G4 x miR-277 SP	0.5697	0.1953 to 0.9440	Yes	***	<0.001
							Pdf G4 x Scrambled SP vs. miR-277 SP Control	0.3037	-0.07067 to 0.6781	No	ns	0.16
							Pdf G4 Control vs. Pdf G4 x miR-277 SP	0.4395	0.05889 to 0.8200	Yes	*	0.02
							Pdf G4 Control vs. miR-277 SP Control	0.1735	-0.2071 to 0.5541	No	ns	0.64
							Pdf G4 x miR-277 SP vs. miR-277 SP Control	-0.266	-0.6403 to 0.1084	No	ns	0.26
							ZT02.25
							Pdf G4 x Scrambled SP vs. Pdf G4 Control	0.1641	-0.2165 to 0.5447	No	ns	0.68
							Pdf G4 x Scrambled SP vs. Pdf G4 x miR-277 SP	0.6603	0.2859 to 1.035	Yes	***	<0.001
							Pdf G4 x Scrambled SP vs. miR-277 SP Control	0.3669	-0.007523 to 0.7412	No	ns	0.06
							Pdf G4 Control vs. Pdf G4 x miR-277 SP	0.4962	0.1156 to 0.8768	Yes	**	0.005
							Pdf G4 Control vs. miR-277 SP Control	0.2028	-0.1778 to 0.5833	No	ns	0.52
							Pdf G4 x miR-277 SP vs. miR-277 SP Control	-0.2934	-0.6678 to 0.08094	No	ns	0.18
							ZT02.50
							Pdf G4 x Scrambled SP vs. Pdf G4 Control	0.2885	-0.09205 to 0.6691	No	ns	0.21
							Pdf G4 x Scrambled SP vs. Pdf G4 x miR-277 SP	0.589	0.2146 to 0.9634	Yes	***	<0.001
							Pdf G4 x Scrambled SP vs. miR-277 SP Control	0.4386	0.06419 to 0.8129	Yes	*	0.01
							Pdf G4 Control vs. Pdf G4 x miR-277 SP	0.3005	-0.08010 to 0.6810	No	ns	0.18
							Pdf G4 Control vs. miR-277 SP Control	0.1501	-0.2305 to 0.5306	No	ns	0.74
							Pdf G4 x miR-277 SP vs. miR-277 SP Control	-0.1504	-0.5248 to 0.2240	No	ns	0.73
							ZT02.75
							Pdf G4 x Scrambled SP vs. Pdf G4 Control	0.2177	-0.1629 to 0.5983	No	ns	0.46
							Pdf G4 x Scrambled SP vs. Pdf G4 x miR-277 SP	0.565	0.1906 to 0.9394	Yes	***	<0.001
							Pdf G4 x Scrambled SP vs. miR-277 SP Control	0.4496	0.07524 to 0.8240	Yes	*	0.01
							Pdf G4 Control vs. Pdf G4 x miR-277 SP	0.3473	-0.03326 to 0.7279	No	ns	0.09
							Pdf G4 Control vs. miR-277 SP Control	0.2319	-0.1486 to 0.6125	No	ns	0.4
							Pdf G4 x miR-277 SP vs. miR-277 SP Control	-0.1154	-0.4898 to 0.2590	No	ns	0.86
							ZT03
							Pdf G4 x Scrambled SP vs. Pdf G4 Control	0.1563	-0.2243 to 0.5368	No	ns	0.72
							Pdf G4 x Scrambled SP vs. Pdf G4 x miR-277 SP	0.3675	-0.006875 to 0.7419	No	ns	0.06
							Pdf G4 x Scrambled SP vs. miR-277 SP Control	0.2779	-0.09644 to 0.6523	No	ns	0.22
							Pdf G4 Control vs. Pdf G4 x miR-277 SP	0.2112	-0.1693 to 0.5918	No	ns	0.48
							Pdf G4 Control vs. miR-277 SP Control	0.1217	-0.2589 to 0.5022	No	ns	0.84
							Pdf G4 x miR-277 SP vs. miR-277 SP Control	-0.08956	-0.4639 to 0.2848	No	ns	0.93
							ZT03.25
							Pdf G4 x Scrambled SP vs. Pdf G4 Control	0.2456	-0.1350 to 0.6262	No	ns	0.35
							Pdf G4 x Scrambled SP vs. Pdf G4 x miR-277 SP	0.4325	0.05808 to 0.8068	Yes	*	0.02
							Pdf G4 x Scrambled SP vs. miR-277 SP Control	0.3498	-0.02462 to 0.7241	No	ns	0.08
							Pdf G4 Control vs. Pdf G4 x miR-277 SP	0.1868	-0.1937 to 0.5674	No	ns	0.59
							Pdf G4 Control vs. miR-277 SP Control	0.1041	-0.2764 to 0.4847	No	ns	0.9
							Pdf G4 x miR-277 SP vs. miR-277 SP Control	-0.0827	-0.4571 to 0.2917	No	ns	0.94
							ZT03.50
							Pdf G4 x Scrambled SP vs. Pdf G4 Control	0.2232	-0.1573 to 0.6038	No	ns	0.43
							Pdf G4 x Scrambled SP vs. Pdf G4 x miR-277 SP	0.4421	0.06772 to 0.8165	Yes	*	0.01
							Pdf G4 x Scrambled SP vs. miR-277 SP Control	0.4186	0.04421 to 0.7930	Yes	*	0.02
							Pdf G4 Control vs. Pdf G4 x miR-277 SP	0.2189	-0.1617 to 0.5994	No	ns	0.45
							Pdf G4 Control vs. miR-277 SP Control	0.1953	-0.1852 to 0.5759	No	ns	0.55
							Pdf G4 x miR-277 SP vs. miR-277 SP Control	-0.02351	-0.3979 to 0.3509	No	ns	>0.99
							ZT03.75
							Pdf G4 x Scrambled SP vs. Pdf G4 Control	0.01397	-0.3666 to 0.3945	No	ns	>0.99
							Pdf G4 x Scrambled SP vs. Pdf G4 x miR-277 SP	0.2484	-0.1259 to 0.6228	No	ns	0.32
							Pdf G4 x Scrambled SP vs. miR-277 SP Control	0.2189	-0.1555 to 0.5932	No	ns	0.44
							Pdf G4 Control vs. Pdf G4 x miR-277 SP	0.2345	-0.1461 to 0.6150	No	ns	0.39
							Pdf G4 Control vs. miR-277 SP Control	0.2049	-0.1757 to 0.5854	No	ns	0.51
							Pdf G4 x miR-277 SP vs. miR-277 SP Control	-0.0296	-0.4040 to 0.3448	No	ns	>0.99
							ZT04
							Pdf G4 x Scrambled SP vs. Pdf G4 Control	0.1252	-0.2554 to 0.5057	No	ns	0.83
							Pdf G4 x Scrambled SP vs. Pdf G4 x miR-277 SP	0.298	-0.07641 to 0.6723	No	ns	0.17
							Pdf G4 x Scrambled SP vs. miR-277 SP Control	0.276	-0.09838 to 0.6504	No	ns	0.23
							Pdf G4 Control vs. Pdf G4 x miR-277 SP	0.1728	-0.2078 to 0.5534	No	ns	0.65
							Pdf G4 Control vs. miR-277 SP Control	0.1508	-0.2297 to 0.5314	No	ns	0.74
							Pdf G4 x miR-277 SP vs. miR-277 SP Control	-0.02198	-0.3964 to 0.3524	No	ns	>0.99
							ZT04.25
							Pdf G4 x Scrambled SP vs. Pdf G4 Control	0.266	-0.1145 to 0.6466	No	ns	0.28
							Pdf G4 x Scrambled SP vs. Pdf G4 x miR-277 SP	0.3509	-0.02352 to 0.7252	No	ns	0.08
							Pdf G4 x Scrambled SP vs. miR-277 SP Control	0.3552	-0.01919 to 0.7296	No	ns	0.07
							Pdf G4 Control vs. Pdf G4 x miR-277 SP	0.08484	-0.2957 to 0.4654	No	ns	0.94
							Pdf G4 Control vs. miR-277 SP Control	0.08917	-0.2914 to 0.4697	No	ns	0.93
							Pdf G4 x miR-277 SP vs. miR-277 SP Control	0.004332	-0.3700 to 0.3787	No	ns	>0.99
							ZT04.50
							Pdf G4 x Scrambled SP vs. Pdf G4 Control	0.1168	-0.2637 to 0.4974	No	ns	0.86
							Pdf G4 x Scrambled SP vs. Pdf G4 x miR-277 SP	0.2287	-0.1457 to 0.6031	No	ns	0.4
							Pdf G4 x Scrambled SP vs. miR-277 SP Control	0.2615	-0.1128 to 0.6359	No	ns	0.28
							Pdf G4 Control vs. Pdf G4 x miR-277 SP	0.1119	-0.2687 to 0.4924	No	ns	0.87
							Pdf G4 Control vs. miR-277 SP Control	0.1447	-0.2359 to 0.5253	No	ns	0.76
							Pdf G4 x miR-277 SP vs. miR-277 SP Control	0.03283	-0.3415 to 0.4072	No	ns	>0.99
							ZT04.75
							Pdf G4 x Scrambled SP vs. Pdf G4 Control	0.2075	-0.1731 to 0.5880	No	ns	0.5
							Pdf G4 x Scrambled SP vs. Pdf G4 x miR-277 SP	0.2316	-0.1428 to 0.6060	No	ns	0.38
							Pdf G4 x Scrambled SP vs. miR-277 SP Control	0.2814	-0.09294 to 0.6558	No	ns	0.21
							Pdf G4 Control vs. Pdf G4 x miR-277 SP	0.02413	-0.3564 to 0.4047	No	ns	>0.99
							Pdf G4 Control vs. miR-277 SP Control	0.07396	-0.3066 to 0.4545	No	ns	0.96
							Pdf G4 x miR-277 SP vs. miR-277 SP Control	0.04983	-0.3245 to 0.4242	No	ns	0.99
							ZT05
							Pdf G4 x Scrambled SP vs. Pdf G4 Control	0.08119	-0.2994 to 0.4618	No	ns	0.95
							Pdf G4 x Scrambled SP vs. Pdf G4 x miR-277 SP	0.2035	-0.1709 to 0.5779	No	ns	0.5
							Pdf G4 x Scrambled SP vs. miR-277 SP Control	0.1931	-0.1813 to 0.5675	No	ns	0.55
							Pdf G4 Control vs. Pdf G4 x miR-277 SP	0.1223	-0.2583 to 0.5029	No	ns	0.84
							Pdf G4 Control vs. miR-277 SP Control	0.1119	-0.2687 to 0.4925	No	ns	0.87
							Pdf G4 x miR-277 SP vs. miR-277 SP Control	-0.01041	-0.3848 to 0.3640	No	ns	>0.99
							ZT05.25
							Pdf G4 x Scrambled SP vs. Pdf G4 Control	0.03411	-0.3465 to 0.4147	No	ns	>0.99
							Pdf G4 x Scrambled SP vs. Pdf G4 x miR-277 SP	0.2055	-0.1689 to 0.5799	No	ns	0.49
							Pdf G4 x Scrambled SP vs. miR-277 SP Control	0.1785	-0.1958 to 0.5529	No	ns	0.61
							Pdf G4 Control vs. Pdf G4 x miR-277 SP	0.1714	-0.2092 to 0.5519	No	ns	0.65
							Pdf G4 Control vs. miR-277 SP Control	0.1444	-0.2361 to 0.5250	No	ns	0.76
							Pdf G4 x miR-277 SP vs. miR-277 SP Control	-0.02694	-0.4013 to 0.3474	No	ns	>0.99
							ZT05.50
							Pdf G4 x Scrambled SP vs. Pdf G4 Control	0.1066	-0.2740 to 0.4872	No	ns	0.89
							Pdf G4 x Scrambled SP vs. Pdf G4 x miR-277 SP	0.2253	-0.1490 to 0.5997	No	ns	0.41
							Pdf G4 x Scrambled SP vs. miR-277 SP Control	0.2311	-0.1433 to 0.6055	No	ns	0.39
							Pdf G4 Control vs. Pdf G4 x miR-277 SP	0.1187	-0.2618 to 0.4993	No	ns	0.85
							Pdf G4 Control vs. miR-277 SP Control	0.1245	-0.2561 to 0.5051	No	ns	0.84
							Pdf G4 x miR-277 SP vs. miR-277 SP Control	0.005777	-0.3686 to 0.3802	No	ns	>0.99
							ZT05.75
							Pdf G4 x Scrambled SP vs. Pdf G4 Control	0.05164	-0.3289 to 0.4322	No	ns	0.99
							Pdf G4 x Scrambled SP vs. Pdf G4 x miR-277 SP	0.2268	-0.1475 to 0.6012	No	ns	0.4
							Pdf G4 x Scrambled SP vs. miR-277 SP Control	0.2045	-0.1699 to 0.5788	No	ns	0.5
							Pdf G4 Control vs. Pdf G4 x miR-277 SP	0.1752	-0.2054 to 0.5558	No	ns	0.64
							Pdf G4 Control vs. miR-277 SP Control	0.1528	-0.2277 to 0.5334	No	ns	0.73
							Pdf G4 x miR-277 SP vs. miR-277 SP Control	-0.02237	-0.3967 to 0.3520	No	ns	>0.99
							ZT06
							Pdf G4 x Scrambled SP vs. Pdf G4 Control	0.06949	-0.3111 to 0.4501	No	ns	0.97
							Pdf G4 x Scrambled SP vs. Pdf G4 x miR-277 SP	0.1599	-0.2145 to 0.5343	No	ns	0.69
							Pdf G4 x Scrambled SP vs. miR-277 SP Control	0.111	-0.2634 to 0.4853	No	ns	0.87
							Pdf G4 Control vs. Pdf G4 x miR-277 SP	0.09044	-0.2901 to 0.4710	No	ns	0.93
							Pdf G4 Control vs. miR-277 SP Control	0.04146	-0.3391 to 0.4220	No	ns	>0.99
							Pdf G4 x miR-277 SP vs. miR-277 SP Control	-0.04897	-0.4234 to 0.3254	No	ns	0.99
							ZT06.25
							Pdf G4 x Scrambled SP vs. Pdf G4 Control	0.1874	-0.1931 to 0.5680	No	ns	0.59
							Pdf G4 x Scrambled SP vs. Pdf G4 x miR-277 SP	0.2333	-0.1411 to 0.6077	No	ns	0.38
							Pdf G4 x Scrambled SP vs. miR-277 SP Control	0.2046	-0.1698 to 0.5790	No	ns	0.5
							Pdf G4 Control vs. Pdf G4 x miR-277 SP	0.0459	-0.3347 to 0.4265	No	ns	0.99
							Pdf G4 Control vs. miR-277 SP Control	0.01718	-0.3634 to 0.3978	No	ns	>0.99
							Pdf G4 x miR-277 SP vs. miR-277 SP Control	-0.02871	-0.4031 to 0.3457	No	ns	>0.99
							ZT06.50
							Pdf G4 x Scrambled SP vs. Pdf G4 Control	0.1148	-0.2658 to 0.4954	No	ns	0.87
							Pdf G4 x Scrambled SP vs. Pdf G4 x miR-277 SP	0.18	-0.1944 to 0.5544	No	ns	0.6
							Pdf G4 x Scrambled SP vs. miR-277 SP Control	0.1727	-0.2017 to 0.5470	No	ns	0.64
							Pdf G4 Control vs. Pdf G4 x miR-277 SP	0.06519	-0.3154 to 0.4458	No	ns	0.97
							Pdf G4 Control vs. miR-277 SP Control	0.05786	-0.3227 to 0.4384	No	ns	0.98
							Pdf G4 x miR-277 SP vs. miR-277 SP Control	-0.007335	-0.3817 to 0.3670	No	ns	>0.99
							ZT06.75
							Pdf G4 x Scrambled SP vs. Pdf G4 Control	0.08872	-0.2918 to 0.4693	No	ns	0.93
							Pdf G4 x Scrambled SP vs. Pdf G4 x miR-277 SP	0.1824	-0.1920 to 0.5568	No	ns	0.59
							Pdf G4 x Scrambled SP vs. miR-277 SP Control	0.1673	-0.2070 to 0.5417	No	ns	0.66
							Pdf G4 Control vs. Pdf G4 x miR-277 SP	0.09369	-0.2869 to 0.4743	No	ns	0.92
							Pdf G4 Control vs. miR-277 SP Control	0.07861	-0.3020 to 0.4592	No	ns	0.95
							Pdf G4 x miR-277 SP vs. miR-277 SP Control	-0.01508	-0.3895 to 0.3593	No	ns	>0.99
							ZT07
							Pdf G4 x Scrambled SP vs. Pdf G4 Control	0.05089	-0.3297 to 0.4315	No	ns	0.99
							Pdf G4 x Scrambled SP vs. Pdf G4 x miR-277 SP	0.1369	-0.2375 to 0.5113	No	ns	0.78
							Pdf G4 x Scrambled SP vs. miR-277 SP Control	0.132	-0.2423 to 0.5064	No	ns	0.8
							Pdf G4 Control vs. Pdf G4 x miR-277 SP	0.08602	-0.2945 to 0.4666	No	ns	0.94
							Pdf G4 Control vs. miR-277 SP Control	0.08116	-0.2994 to 0.4617	No	ns	0.95
							Pdf G4 x miR-277 SP vs. miR-277 SP Control	-0.00486	-0.3792 to 0.3695	No	ns	>0.99
							ZT07.25
							Pdf G4 x Scrambled SP vs. Pdf G4 Control	0.1436	-0.2370 to 0.5242	No	ns	0.77
							Pdf G4 x Scrambled SP vs. Pdf G4 x miR-277 SP	0.2296	-0.1448 to 0.6040	No	ns	0.39
							Pdf G4 x Scrambled SP vs. miR-277 SP Control	0.236	-0.1384 to 0.6104	No	ns	0.37
							Pdf G4 Control vs. Pdf G4 x miR-277 SP	0.08601	-0.2946 to 0.4666	No	ns	0.94
							Pdf G4 Control vs. miR-277 SP Control	0.09238	-0.2882 to 0.4729	No	ns	0.92
							Pdf G4 x miR-277 SP vs. miR-277 SP Control	0.006367	-0.3680 to 0.3807	No	ns	>0.99
							ZT07.50
							Pdf G4 x Scrambled SP vs. Pdf G4 Control	0.06227	-0.3183 to 0.4428	No	ns	0.98
							Pdf G4 x Scrambled SP vs. Pdf G4 x miR-277 SP	0.1326	-0.2418 to 0.5070	No	ns	0.8
							Pdf G4 x Scrambled SP vs. miR-277 SP Control	0.124	-0.2504 to 0.4984	No	ns	0.83
							Pdf G4 Control vs. Pdf G4 x miR-277 SP	0.07036	-0.3102 to 0.4509	No	ns	0.96
							Pdf G4 Control vs. miR-277 SP Control	0.06175	-0.3188 to 0.4423	No	ns	0.98
							Pdf G4 x miR-277 SP vs. miR-277 SP Control	-0.008604	-0.3830 to 0.3658	No	ns	>0.99
							ZT07.75
							Pdf G4 x Scrambled SP vs. Pdf G4 Control	0.2045	-0.1760 to 0.5851	No	ns	0.51
							Pdf G4 x Scrambled SP vs. Pdf G4 x miR-277 SP	0.2676	-0.1068 to 0.6419	No	ns	0.26
							Pdf G4 x Scrambled SP vs. miR-277 SP Control	0.1831	-0.1913 to 0.5575	No	ns	0.59
							Pdf G4 Control vs. Pdf G4 x miR-277 SP	0.06302	-0.3175 to 0.4436	No	ns	0.97
							Pdf G4 Control vs. miR-277 SP Control	-0.02143	-0.4020 to 0.3591	No	ns	>0.99
							Pdf G4 x miR-277 SP vs. miR-277 SP Control	-0.08445	-0.4588 to 0.2899	No	ns	0.94
							ZT08
							Pdf G4 x Scrambled SP vs. Pdf G4 Control	0.1402	-0.2404 to 0.5207	No	ns	0.78
							Pdf G4 x Scrambled SP vs. Pdf G4 x miR-277 SP	0.2678	-0.1066 to 0.6421	No	ns	0.26
							Pdf G4 x Scrambled SP vs. miR-277 SP Control	0.1054	-0.2690 to 0.4798	No	ns	0.89
							Pdf G4 Control vs. Pdf G4 x miR-277 SP	0.1276	-0.2530 to 0.5081	No	ns	0.82
							Pdf G4 Control vs. miR-277 SP Control	-0.0348	-0.4154 to 0.3458	No	ns	>0.99
							Pdf G4 x miR-277 SP vs. miR-277 SP Control	-0.1624	-0.5368 to 0.2120	No	ns	0.68
							ZT08.25
							Pdf G4 x Scrambled SP vs. Pdf G4 Control	0.2416	-0.1390 to 0.6222	No	ns	0.36
							Pdf G4 x Scrambled SP vs. Pdf G4 x miR-277 SP	0.4495	0.07512 to 0.8239	Yes	*	0.01
							Pdf G4 x Scrambled SP vs. miR-277 SP Control	0.1691	-0.2053 to 0.5435	No	ns	0.65
							Pdf G4 Control vs. Pdf G4 x miR-277 SP	0.2079	-0.1727 to 0.5885	No	ns	0.5
							Pdf G4 Control vs. miR-277 SP Control	-0.0725	-0.4531 to 0.3081	No	ns	0.96
							Pdf G4 x miR-277 SP vs. miR-277 SP Control	-0.2804	-0.6548 to 0.09397	No	ns	0.22
							ZT08.50
							Pdf G4 x Scrambled SP vs. Pdf G4 Control	0.321	-0.05954 to 0.7016	No	ns	0.13
							Pdf G4 x Scrambled SP vs. Pdf G4 x miR-277 SP	0.5026	0.1283 to 0.8770	Yes	**	0.003
							Pdf G4 x Scrambled SP vs. miR-277 SP Control	0.00482	-0.3696 to 0.3792	No	ns	>0.99
							Pdf G4 Control vs. Pdf G4 x miR-277 SP	0.1816	-0.1990 to 0.5622	No	ns	0.61
							Pdf G4 Control vs. miR-277 SP Control	-0.3162	-0.6968 to 0.06436	No	ns	0.14
							Pdf G4 x miR-277 SP vs. miR-277 SP Control	-0.4978	-0.8722 to -0.1234	Yes	**	0.004
							ZT08.75
							Pdf G4 x Scrambled SP vs. Pdf G4 Control	0.4162	0.03559 to 0.7967	Yes	*	0.03
							Pdf G4 x Scrambled SP vs. Pdf G4 x miR-277 SP	0.5682	0.1938 to 0.9426	Yes	***	<0.001
							Pdf G4 x Scrambled SP vs. miR-277 SP Control	-0.1088	-0.4831 to 0.2656	No	ns	0.88
							Pdf G4 Control vs. Pdf G4 x miR-277 SP	0.1521	-0.2285 to 0.5326	No	ns	0.73
							Pdf G4 Control vs. miR-277 SP Control	-0.5249	-0.9055 to -0.1443	Yes	**	0.002
							Pdf G4 x miR-277 SP vs. miR-277 SP Control	-0.677	-1.051 to -0.3026	Yes	***	<0.001
							ZT09
							Pdf G4 x Scrambled SP vs. Pdf G4 Control	0.4026	0.02199 to 0.7831	Yes	*	0.03
							Pdf G4 x Scrambled SP vs. Pdf G4 x miR-277 SP	0.6571	0.2827 to 1.031	Yes	***	<0.001
							Pdf G4 x Scrambled SP vs. miR-277 SP Control	-0.3167	-0.6911 to 0.05766	No	ns	0.13
							Pdf G4 Control vs. Pdf G4 x miR-277 SP	0.2545	-0.1260 to 0.6351	No	ns	0.31
							Pdf G4 Control vs. miR-277 SP Control	-0.7193	-1.100 to -0.3387	Yes	***	<0.001
							Pdf G4 x miR-277 SP vs. miR-277 SP Control	-0.9738	-1.348 to -0.5994	Yes	***	<0.001
							ZT09.25
							Pdf G4 x Scrambled SP vs. Pdf G4 Control	0.5234	0.1428 to 0.9040	Yes	**	0.002
							Pdf G4 x Scrambled SP vs. Pdf G4 x miR-277 SP	0.811	0.4366 to 1.185	Yes	***	<0.001
							Pdf G4 x Scrambled SP vs. miR-277 SP Control	-0.2433	-0.6177 to 0.1310	No	ns	0.34
							Pdf G4 Control vs. Pdf G4 x miR-277 SP	0.2876	-0.09298 to 0.6681	No	ns	0.21
							Pdf G4 Control vs. miR-277 SP Control	-0.7667	-1.147 to -0.3862	Yes	***	<0.001
							Pdf G4 x miR-277 SP vs. miR-277 SP Control	-1.054	-1.429 to -0.6799	Yes	***	<0.001
							ZT09.50
							Pdf G4 x Scrambled SP vs. Pdf G4 Control	0.4155	0.03498 to 0.7961	Yes	*	0.03
							Pdf G4 x Scrambled SP vs. Pdf G4 x miR-277 SP	0.7754	0.4010 to 1.150	Yes	***	<0.001
							Pdf G4 x Scrambled SP vs. miR-277 SP Control	-0.1956	-0.5699 to 0.1788	No	ns	0.54
							Pdf G4 Control vs. Pdf G4 x miR-277 SP	0.3599	-0.02069 to 0.7404	No	ns	0.07
							Pdf G4 Control vs. miR-277 SP Control	-0.6111	-0.9917 to -0.2305	Yes	***	<0.001
							Pdf G4 x miR-277 SP vs. miR-277 SP Control	-0.971	-1.345 to -0.5966	Yes	***	<0.001
							ZT09.75
							Pdf G4 x Scrambled SP vs. Pdf G4 Control	0.1329	-0.2476 to 0.5135	No	ns	0.81
							Pdf G4 x Scrambled SP vs. Pdf G4 x miR-277 SP	0.8232	0.4489 to 1.198	Yes	***	<0.001
							Pdf G4 x Scrambled SP vs. miR-277 SP Control	-0.1888	-0.5632 to 0.1855	No	ns	0.57
							Pdf G4 Control vs. Pdf G4 x miR-277 SP	0.6903	0.3097 to 1.071	Yes	***	<0.001
							Pdf G4 Control vs. miR-277 SP Control	-0.3218	-0.7024 to 0.05878	No	ns	0.13
							Pdf G4 x miR-277 SP vs. miR-277 SP Control	-1.012	-1.386 to -0.6377	Yes	***	<0.001
							ZT10
							Pdf G4 x Scrambled SP vs. Pdf G4 Control	-0.0019	-0.3825 to 0.3787	No	ns	>0.99
							Pdf G4 x Scrambled SP vs. Pdf G4 x miR-277 SP	0.7966	0.4223 to 1.171	Yes	***	<0.001
							Pdf G4 x Scrambled SP vs. miR-277 SP Control	0.07301	-0.3014 to 0.4474	No	ns	0.96
							Pdf G4 Control vs. Pdf G4 x miR-277 SP	0.7985	0.4180 to 1.179	Yes	***	<0.001
							Pdf G4 Control vs. miR-277 SP Control	0.07491	-0.3057 to 0.4555	No	ns	0.96
							Pdf G4 x miR-277 SP vs. miR-277 SP Control	-0.7236	-1.098 to -0.3493	Yes	***	<0.001
							ZT10.25
							Pdf G4 x Scrambled SP vs. Pdf G4 Control	-0.1535	-0.5341 to 0.2270	No	ns	0.73
							Pdf G4 x Scrambled SP vs. Pdf G4 x miR-277 SP	0.503	0.1286 to 0.8773	Yes	**	0.003
							Pdf G4 x Scrambled SP vs. miR-277 SP Control	0.06793	-0.3065 to 0.4423	No	ns	0.97
							Pdf G4 Control vs. Pdf G4 x miR-277 SP	0.6565	0.2759 to 1.037	Yes	***	<0.001
							Pdf G4 Control vs. miR-277 SP Control	0.2215	-0.1591 to 0.6020	No	ns	0.44
							Pdf G4 x miR-277 SP vs. miR-277 SP Control	-0.435	-0.8094 to -0.06065	Yes	*	0.02
							ZT10.50
							Pdf G4 x Scrambled SP vs. Pdf G4 Control	-0.295	-0.6755 to 0.08559	No	ns	0.19
							Pdf G4 x Scrambled SP vs. Pdf G4 x miR-277 SP	0.175	-0.1994 to 0.5494	No	ns	0.63
							Pdf G4 x Scrambled SP vs. miR-277 SP Control	0.04535	-0.3290 to 0.4197	No	ns	0.99
							Pdf G4 Control vs. Pdf G4 x miR-277 SP	0.47	0.08939 to 0.8505	Yes	**	0.008
							Pdf G4 Control vs. miR-277 SP Control	0.3403	-0.04023 to 0.7209	No	ns	0.1
							Pdf G4 x miR-277 SP vs. miR-277 SP Control	-0.1296	-0.5040 to 0.2448	No	ns	0.81
							ZT10.75
							Pdf G4 x Scrambled SP vs. Pdf G4 Control	-0.4644	-0.8450 to -0.08385	Yes	**	0.009
							Pdf G4 x Scrambled SP vs. Pdf G4 x miR-277 SP	0.1979	-0.1764 to 0.5723	No	ns	0.53
							Pdf G4 x Scrambled SP vs. miR-277 SP Control	0.2107	-0.1637 to 0.5850	No	ns	0.47
							Pdf G4 Control vs. Pdf G4 x miR-277 SP	0.6623	0.2818 to 1.043	Yes	***	<0.001
							Pdf G4 Control vs. miR-277 SP Control	0.6751	0.2945 to 1.056	Yes	***	<0.001
							Pdf G4 x miR-277 SP vs. miR-277 SP Control	0.01273	-0.3616 to 0.3871	No	ns	>0.99
							ZT11
							Pdf G4 x Scrambled SP vs. Pdf G4 Control	-0.3566	-0.7372 to 0.02392	No	ns	0.08
							Pdf G4 x Scrambled SP vs. Pdf G4 x miR-277 SP	0.05464	-0.3197 to 0.4290	No	ns	0.98
							Pdf G4 x Scrambled SP vs. miR-277 SP Control	0.1865	-0.1879 to 0.5609	No	ns	0.58
							Pdf G4 Control vs. Pdf G4 x miR-277 SP	0.4113	0.03072 to 0.7918	Yes	*	0.03
							Pdf G4 Control vs. miR-277 SP Control	0.5432	0.1626 to 0.9237	Yes	**	0.001
							Pdf G4 x miR-277 SP vs. miR-277 SP Control	0.1319	-0.2425 to 0.5063	No	ns	0.8
							ZT11.25
							Pdf G4 x Scrambled SP vs. Pdf G4 Control	-0.2897	-0.6703 to 0.09086	No	ns	0.2
							Pdf G4 x Scrambled SP vs. Pdf G4 x miR-277 SP	0.05909	-0.3153 to 0.4335	No	ns	0.98
							Pdf G4 x Scrambled SP vs. miR-277 SP Control	0.323	-0.05136 to 0.6974	No	ns	0.12
							Pdf G4 Control vs. Pdf G4 x miR-277 SP	0.3488	-0.03177 to 0.7294	No	ns	0.09
							Pdf G4 Control vs. miR-277 SP Control	0.6127	0.2322 to 0.9933	Yes	***	<0.001
							Pdf G4 x miR-277 SP vs. miR-277 SP Control	0.2639	-0.1105 to 0.6383	No	ns	0.27
							ZT11.50
							Pdf G4 x Scrambled SP vs. Pdf G4 Control	-0.4378	-0.8184 to -0.05725	Yes	*	0.02
							Pdf G4 x Scrambled SP vs. Pdf G4 x miR-277 SP	-0.1113	-0.4857 to 0.2631	No	ns	0.87
							Pdf G4 x Scrambled SP vs. miR-277 SP Control	0.3379	-0.03643 to 0.7123	No	ns	0.09
							Pdf G4 Control vs. Pdf G4 x miR-277 SP	0.3265	-0.05403 to 0.7071	No	ns	0.12
							Pdf G4 Control vs. miR-277 SP Control	0.7758	0.3952 to 1.156	Yes	***	<0.001
							Pdf G4 x miR-277 SP vs. miR-277 SP Control	0.4492	0.07485 to 0.8236	Yes	*	0.01
							ZT11.75
							Pdf G4 x Scrambled SP vs. Pdf G4 Control	-0.524	-0.9046 to -0.1435	Yes	**	0.002
							Pdf G4 x Scrambled SP vs. Pdf G4 x miR-277 SP	-0.1243	-0.4987 to 0.2501	No	ns	0.83
							Pdf G4 x Scrambled SP vs. miR-277 SP Control	0.2915	-0.08290 to 0.6659	No	ns	0.19
							Pdf G4 Control vs. Pdf G4 x miR-277 SP	0.3997	0.01918 to 0.7803	Yes	*	0.04
							Pdf G4 Control vs. miR-277 SP Control	0.8155	0.4349 to 1.196	Yes	***	<0.001
							Pdf G4 x miR-277 SP vs. miR-277 SP Control	0.4158	0.04138 to 0.7901	Yes	*	0.02
							ZT12
							Pdf G4 x Scrambled SP vs. Pdf G4 Control	-0.4989	-0.8794 to -0.1183	Yes	**	0.004
							Pdf G4 x Scrambled SP vs. Pdf G4 x miR-277 SP	-0.07259	-0.4470 to 0.3018	No	ns	0.96
							Pdf G4 x Scrambled SP vs. miR-277 SP Control	0.3286	-0.04578 to 0.7030	No	ns	0.11
							Pdf G4 Control vs. Pdf G4 x miR-277 SP	0.4263	0.04571 to 0.8068	Yes	*	0.02
							Pdf G4 Control vs. miR-277 SP Control	0.8275	0.4469 to 1.208	Yes	***	<0.001
							Pdf G4 x miR-277 SP vs. miR-277 SP Control	0.4012	0.02680 to 0.7756	Yes	*	0.03
							ZT12.25
							Pdf G4 x Scrambled SP vs. Pdf G4 Control	-0.7185	-1.099 to -0.3380	Yes	***	<0.001
							Pdf G4 x Scrambled SP vs. Pdf G4 x miR-277 SP	-0.6832	-1.058 to -0.3088	Yes	***	<0.001
							Pdf G4 x Scrambled SP vs. miR-277 SP Control	-0.4181	-0.7925 to -0.04372	Yes	*	0.02
							Pdf G4 Control vs. Pdf G4 x miR-277 SP	0.03532	-0.3452 to 0.4159	No	ns	>0.99
							Pdf G4 Control vs. miR-277 SP Control	0.3004	-0.08014 to 0.6810	No	ns	0.18
							Pdf G4 x miR-277 SP vs. miR-277 SP Control	0.2651	-0.1093 to 0.6395	No	ns	0.26
							ZT12.50
							Pdf G4 x Scrambled SP vs. Pdf G4 Control	-0.6064	-0.9869 to -0.2258	Yes	***	<0.001
							Pdf G4 x Scrambled SP vs. Pdf G4 x miR-277 SP	-0.9498	-1.324 to -0.5754	Yes	***	<0.001
							Pdf G4 x Scrambled SP vs. miR-277 SP Control	-0.483	-0.8574 to -0.1086	Yes	**	0.005
							Pdf G4 Control vs. Pdf G4 x miR-277 SP	-0.3434	-0.7240 to 0.03716	No	ns	0.09
							Pdf G4 Control vs. miR-277 SP Control	0.1234	-0.2572 to 0.5039	No	ns	0.84
							Pdf G4 x miR-277 SP vs. miR-277 SP Control	0.4668	0.09241 to 0.8412	Yes	**	0.007
							ZT12.75
							Pdf G4 x Scrambled SP vs. Pdf G4 Control	-0.1494	-0.5300 to 0.2311	No	ns	0.74
							Pdf G4 x Scrambled SP vs. Pdf G4 x miR-277 SP	-0.8396	-1.214 to -0.4652	Yes	***	<0.001
							Pdf G4 x Scrambled SP vs. miR-277 SP Control	-0.4264	-0.8008 to -0.05202	Yes	*	0.02
							Pdf G4 Control vs. Pdf G4 x miR-277 SP	-0.6901	-1.071 to -0.3096	Yes	***	<0.001
							Pdf G4 Control vs. miR-277 SP Control	-0.277	-0.6575 to 0.1036	No	ns	0.24
							Pdf G4 x miR-277 SP vs. miR-277 SP Control	0.4132	0.03881 to 0.7876	Yes	*	0.02
							ZT13
							Pdf G4 x Scrambled SP vs. Pdf G4 Control	0.2797	-0.1009 to 0.6602	No	ns	0.23
							Pdf G4 x Scrambled SP vs. Pdf G4 x miR-277 SP	-0.8788	-1.253 to -0.5045	Yes	***	<0.001
							Pdf G4 x Scrambled SP vs. miR-277 SP Control	-0.5079	-0.8823 to -0.1335	Yes	**	0.003
							Pdf G4 Control vs. Pdf G4 x miR-277 SP	-1.158	-1.539 to -0.7779	Yes	***	<0.001
							Pdf G4 Control vs. miR-277 SP Control	-0.7876	-1.168 to -0.4070	Yes	***	<0.001
							Pdf G4 x miR-277 SP vs. miR-277 SP Control	0.3709	-0.003473 to 0.7453	No	ns	0.05
							ZT13.25
							Pdf G4 x Scrambled SP vs. Pdf G4 Control	0.885	0.5045 to 1.266	Yes	***	<0.001
							Pdf G4 x Scrambled SP vs. Pdf G4 x miR-277 SP	-0.7327	-1.107 to -0.3583	Yes	***	<0.001
							Pdf G4 x Scrambled SP vs. miR-277 SP Control	-0.3248	-0.6992 to 0.04954	No	ns	0.12
							Pdf G4 Control vs. Pdf G4 x miR-277 SP	-1.618	-1.998 to -1.237	Yes	***	<0.001
							Pdf G4 Control vs. miR-277 SP Control	-1.21	-1.590 to -0.8293	Yes	***	<0.001
							Pdf G4 x miR-277 SP vs. miR-277 SP Control	0.4078	0.03346 to 0.7822	Yes	*	0.03
							ZT13.50
							Pdf G4 x Scrambled SP vs. Pdf G4 Control	0.853	0.4724 to 1.234	Yes	***	<0.001
							Pdf G4 x Scrambled SP vs. Pdf G4 x miR-277 SP	-0.5424	-0.9167 to -0.1680	Yes	**	0.001
							Pdf G4 x Scrambled SP vs. miR-277 SP Control	0.05395	-0.3204 to 0.4283	No	ns	0.98
							Pdf G4 Control vs. Pdf G4 x miR-277 SP	-1.395	-1.776 to -1.015	Yes	***	<0.001
							Pdf G4 Control vs. miR-277 SP Control	-0.7991	-1.180 to -0.4185	Yes	***	<0.001
							Pdf G4 x miR-277 SP vs. miR-277 SP Control	0.5963	0.2219 to 0.9707	Yes	***	<0.001
							ZT13.75
							Pdf G4 x Scrambled SP vs. Pdf G4 Control	0.5081	0.1275 to 0.8886	Yes	**	0.003
							Pdf G4 x Scrambled SP vs. Pdf G4 x miR-277 SP	-0.4397	-0.8140 to -0.06528	Yes	*	0.01
							Pdf G4 x Scrambled SP vs. miR-277 SP Control	0.1234	-0.2510 to 0.4977	No	ns	0.83
							Pdf G4 Control vs. Pdf G4 x miR-277 SP	-0.9477	-1.328 to -0.5672	Yes	***	<0.001
							Pdf G4 Control vs. miR-277 SP Control	-0.3847	-0.7653 to -0.004155	Yes	*	0.05
							Pdf G4 x miR-277 SP vs. miR-277 SP Control	0.563	0.1886 to 0.9374	Yes	***	<0.001
							ZT14
							Pdf G4 x Scrambled SP vs. Pdf G4 Control	0.15	-0.2306 to 0.5305	No	ns	0.74
							Pdf G4 x Scrambled SP vs. Pdf G4 x miR-277 SP	-0.2559	-0.6302 to 0.1185	No	ns	0.29
							Pdf G4 x Scrambled SP vs. miR-277 SP Control	0.04351	-0.3309 to 0.4179	No	ns	>0.99
							Pdf G4 Control vs. Pdf G4 x miR-277 SP	-0.4058	-0.7864 to -0.02525	Yes	*	0.03
							Pdf G4 Control vs. miR-277 SP Control	-0.1064	-0.4870 to 0.2741	No	ns	0.89
							Pdf G4 x miR-277 SP vs. miR-277 SP Control	0.2994	-0.07500 to 0.6738	No	ns	0.17
							ZT14.25
							Pdf G4 x Scrambled SP vs. Pdf G4 Control	-0.02074	-0.4013 to 0.3598	No	ns	>0.99
							Pdf G4 x Scrambled SP vs. Pdf G4 x miR-277 SP	-0.1813	-0.5556 to 0.1931	No	ns	0.6
							Pdf G4 x Scrambled SP vs. miR-277 SP Control	-0.03472	-0.4091 to 0.3397	No	ns	>0.99
							Pdf G4 Control vs. Pdf G4 x miR-277 SP	-0.1605	-0.5411 to 0.2200	No	ns	0.7
							Pdf G4 Control vs. miR-277 SP Control	-0.01398	-0.3945 to 0.3666	No	ns	>0.99
							Pdf G4 x miR-277 SP vs. miR-277 SP Control	0.1465	-0.2278 to 0.5209	No	ns	0.75
							ZT14.50
							Pdf G4 x Scrambled SP vs. Pdf G4 Control	-0.1266	-0.5072 to 0.2540	No	ns	0.83
							Pdf G4 x Scrambled SP vs. Pdf G4 x miR-277 SP	-0.1462	-0.5206 to 0.2282	No	ns	0.75
							Pdf G4 x Scrambled SP vs. miR-277 SP Control	-0.05839	-0.4328 to 0.3160	No	ns	0.98
							Pdf G4 Control vs. Pdf G4 x miR-277 SP	-0.01958	-0.4001 to 0.3610	No	ns	>0.99
							Pdf G4 Control vs. miR-277 SP Control	0.06822	-0.3123 to 0.4488	No	ns	0.97
							Pdf G4 x miR-277 SP vs. miR-277 SP Control	0.08779	-0.2866 to 0.4622	No	ns	0.93
							ZT14.75
							Pdf G4 x Scrambled SP vs. Pdf G4 Control	0.0166	-0.3640 to 0.3972	No	ns	>0.99
							Pdf G4 x Scrambled SP vs. Pdf G4 x miR-277 SP	-0.03965	-0.4140 to 0.3347	No	ns	>0.99
							Pdf G4 x Scrambled SP vs. miR-277 SP Control	-0.004395	-0.3788 to 0.3700	No	ns	>0.99
							Pdf G4 Control vs. Pdf G4 x miR-277 SP	-0.05625	-0.4368 to 0.3243	No	ns	0.98
							Pdf G4 Control vs. miR-277 SP Control	-0.021	-0.4016 to 0.3596	No	ns	>0.99
							Pdf G4 x miR-277 SP vs. miR-277 SP Control	0.03526	-0.3391 to 0.4096	No	ns	>0.99
							ZT15
							Pdf G4 x Scrambled SP vs. Pdf G4 Control	-0.02486	-0.4054 to 0.3557	No	ns	>0.99
							Pdf G4 x Scrambled SP vs. Pdf G4 x miR-277 SP	-0.00434	-0.3787 to 0.3700	No	ns	>0.99
							Pdf G4 x Scrambled SP vs. miR-277 SP Control	0.06826	-0.3061 to 0.4426	No	ns	0.97
							Pdf G4 Control vs. Pdf G4 x miR-277 SP	0.02052	-0.3600 to 0.4011	No	ns	>0.99
							Pdf G4 Control vs. miR-277 SP Control	0.09312	-0.2875 to 0.4737	No	ns	0.92
							Pdf G4 x miR-277 SP vs. miR-277 SP Control	0.0726	-0.3018 to 0.4470	No	ns	0.96
							ZT15.25
							Pdf G4 x Scrambled SP vs. Pdf G4 Control	0.0906	-0.2900 to 0.4712	No	ns	0.93
							Pdf G4 x Scrambled SP vs. Pdf G4 x miR-277 SP	-0.04817	-0.4226 to 0.3262	No	ns	0.99
							Pdf G4 x Scrambled SP vs. miR-277 SP Control	0.004437	-0.3699 to 0.3788	No	ns	>0.99
							Pdf G4 Control vs. Pdf G4 x miR-277 SP	-0.1388	-0.5193 to 0.2418	No	ns	0.78
							Pdf G4 Control vs. miR-277 SP Control	-0.08617	-0.4667 to 0.2944	No	ns	0.94
							Pdf G4 x miR-277 SP vs. miR-277 SP Control	0.05261	-0.3218 to 0.4270	No	ns	0.98
							ZT15.50
							Pdf G4 x Scrambled SP vs. Pdf G4 Control	0.107	-0.2736 to 0.4876	No	ns	0.89
							Pdf G4 x Scrambled SP vs. Pdf G4 x miR-277 SP	-0.03548	-0.4099 to 0.3389	No	ns	>0.99
							Pdf G4 x Scrambled SP vs. miR-277 SP Control	0.1118	-0.2626 to 0.4861	No	ns	0.87
							Pdf G4 Control vs. Pdf G4 x miR-277 SP	-0.1425	-0.5231 to 0.2381	No	ns	0.77
							Pdf G4 Control vs. miR-277 SP Control	0.004756	-0.3758 to 0.3853	No	ns	>0.99
							Pdf G4 x miR-277 SP vs. miR-277 SP Control	0.1472	-0.2271 to 0.5216	No	ns	0.74
							ZT15.75
							Pdf G4 x Scrambled SP vs. Pdf G4 Control	0.1934	-0.1872 to 0.5740	No	ns	0.56
							Pdf G4 x Scrambled SP vs. Pdf G4 x miR-277 SP	0.04545	-0.3289 to 0.4198	No	ns	0.99
							Pdf G4 x Scrambled SP vs. miR-277 SP Control	0.1544	-0.2200 to 0.5287	No	ns	0.71
							Pdf G4 Control vs. Pdf G4 x miR-277 SP	-0.148	-0.5285 to 0.2326	No	ns	0.75
							Pdf G4 Control vs. miR-277 SP Control	-0.03905	-0.4196 to 0.3415	No	ns	>0.99
							Pdf G4 x miR-277 SP vs. miR-277 SP Control	0.1089	-0.2655 to 0.4833	No	ns	0.88
							ZT16
							Pdf G4 x Scrambled SP vs. Pdf G4 Control	0.2166	-0.1639 to 0.5972	No	ns	0.46
							Pdf G4 x Scrambled SP vs. Pdf G4 x miR-277 SP	-0.08208	-0.4565 to 0.2923	No	ns	0.94
							Pdf G4 x Scrambled SP vs. miR-277 SP Control	0.1522	-0.2221 to 0.5266	No	ns	0.72
							Pdf G4 Control vs. Pdf G4 x miR-277 SP	-0.2987	-0.6793 to 0.08184	No	ns	0.18
							Pdf G4 Control vs. miR-277 SP Control	-0.06441	-0.4450 to 0.3162	No	ns	0.97
							Pdf G4 x miR-277 SP vs. miR-277 SP Control	0.2343	-0.1401 to 0.6087	No	ns	0.37
							ZT16.25
							Pdf G4 x Scrambled SP vs. Pdf G4 Control	0.1723	-0.2083 to 0.5528	No	ns	0.65
							Pdf G4 x Scrambled SP vs. Pdf G4 x miR-277 SP	-0.09702	-0.4714 to 0.2774	No	ns	0.91
							Pdf G4 x Scrambled SP vs. miR-277 SP Control	0.2127	-0.1616 to 0.5871	No	ns	0.46
							Pdf G4 Control vs. Pdf G4 x miR-277 SP	-0.2693	-0.6498 to 0.1113	No	ns	0.26
							Pdf G4 Control vs. miR-277 SP Control	0.04048	-0.3401 to 0.4210	No	ns	>0.99
							Pdf G4 x miR-277 SP vs. miR-277 SP Control	0.3098	-0.06462 to 0.6841	No	ns	0.14
							ZT16.50
							Pdf G4 x Scrambled SP vs. Pdf G4 Control	0.2614	-0.1192 to 0.6420	No	ns	0.29
							Pdf G4 x Scrambled SP vs. Pdf G4 x miR-277 SP	-0.2153	-0.5897 to 0.1591	No	ns	0.45
							Pdf G4 x Scrambled SP vs. miR-277 SP Control	0.1575	-0.2169 to 0.5319	No	ns	0.7
							Pdf G4 Control vs. Pdf G4 x miR-277 SP	-0.4767	-0.8573 to -0.09615	Yes	**	0.007
							Pdf G4 Control vs. miR-277 SP Control	-0.1039	-0.4845 to 0.2767	No	ns	0.9
							Pdf G4 x miR-277 SP vs. miR-277 SP Control	0.3728	-0.001578 to 0.7472	No	ns	0.05
							ZT16.75
							Pdf G4 x Scrambled SP vs. Pdf G4 Control	0.2407	-0.1398 to 0.6213	No	ns	0.36
							Pdf G4 x Scrambled SP vs. Pdf G4 x miR-277 SP	-0.2272	-0.6016 to 0.1472	No	ns	0.4
							Pdf G4 x Scrambled SP vs. miR-277 SP Control	-0.0628	-0.4372 to 0.3116	No	ns	0.97
							Pdf G4 Control vs. Pdf G4 x miR-277 SP	-0.468	-0.8485 to -0.08739	Yes	**	0.009
							Pdf G4 Control vs. miR-277 SP Control	-0.3035	-0.6841 to 0.07702	No	ns	0.17
							Pdf G4 x miR-277 SP vs. miR-277 SP Control	0.1644	-0.2100 to 0.5388	No	ns	0.67
							ZT17
							Pdf G4 x Scrambled SP vs. Pdf G4 Control	0.2841	-0.09647 to 0.6647	No	ns	0.22
							Pdf G4 x Scrambled SP vs. Pdf G4 x miR-277 SP	-0.33	-0.7044 to 0.04434	No	ns	0.11
							Pdf G4 x Scrambled SP vs. miR-277 SP Control	-0.01225	-0.3866 to 0.3621	No	ns	>0.99
							Pdf G4 Control vs. Pdf G4 x miR-277 SP	-0.6141	-0.9947 to -0.2336	Yes	***	<0.001
							Pdf G4 Control vs. miR-277 SP Control	-0.2963	-0.6769 to 0.08423	No	ns	0.19
							Pdf G4 x miR-277 SP vs. miR-277 SP Control	0.3178	-0.05659 to 0.6922	No	ns	0.13
							ZT17.25
							Pdf G4 x Scrambled SP vs. Pdf G4 Control	0.1177	-0.2629 to 0.4983	No	ns	0.86
							Pdf G4 x Scrambled SP vs. Pdf G4 x miR-277 SP	-0.5026	-0.8770 to -0.1283	Yes	**	0.003
							Pdf G4 x Scrambled SP vs. miR-277 SP Control	-0.2738	-0.6482 to 0.1006	No	ns	0.24
							Pdf G4 Control vs. Pdf G4 x miR-277 SP	-0.6203	-1.001 to -0.2398	Yes	***	<0.001
							Pdf G4 Control vs. miR-277 SP Control	-0.3915	-0.7721 to -0.01093	Yes	*	0.04
							Pdf G4 x miR-277 SP vs. miR-277 SP Control	0.2288	-0.1455 to 0.6032	No	ns	0.4
							ZT17.50
							Pdf G4 x Scrambled SP vs. Pdf G4 Control	0.1842	-0.1964 to 0.5648	No	ns	0.6
							Pdf G4 x Scrambled SP vs. Pdf G4 x miR-277 SP	-0.4179	-0.7922 to -0.04348	Yes	*	0.02
							Pdf G4 x Scrambled SP vs. miR-277 SP Control	-0.1845	-0.5589 to 0.1899	No	ns	0.58
							Pdf G4 Control vs. Pdf G4 x miR-277 SP	-0.6021	-0.9826 to -0.2215	Yes	***	<0.001
							Pdf G4 Control vs. miR-277 SP Control	-0.3687	-0.7492 to 0.01189	No	ns	0.06
							Pdf G4 x miR-277 SP vs. miR-277 SP Control	0.2334	-0.1410 to 0.6078	No	ns	0.38
							ZT17.75
							Pdf G4 x Scrambled SP vs. Pdf G4 Control	0.2103	-0.1703 to 0.5909	No	ns	0.49
							Pdf G4 x Scrambled SP vs. Pdf G4 x miR-277 SP	-0.4574	-0.8317 to -0.08298	Yes	**	0.009
							Pdf G4 x Scrambled SP vs. miR-277 SP Control	-0.07863	-0.4530 to 0.2957	No	ns	0.95
							Pdf G4 Control vs. Pdf G4 x miR-277 SP	-0.6677	-1.048 to -0.2871	Yes	***	<0.001
							Pdf G4 Control vs. miR-277 SP Control	-0.2889	-0.6695 to 0.09163	No	ns	0.21
							Pdf G4 x miR-277 SP vs. miR-277 SP Control	0.3787	0.004343 to 0.7531	Yes	*	0.05
							ZT18
							Pdf G4 x Scrambled SP vs. Pdf G4 Control	0.08417	-0.2964 to 0.4647	No	ns	0.94
							Pdf G4 x Scrambled SP vs. Pdf G4 x miR-277 SP	-0.3939	-0.7682 to -0.01948	Yes	*	0.03
							Pdf G4 x Scrambled SP vs. miR-277 SP Control	-0.1957	-0.5701 to 0.1787	No	ns	0.54
							Pdf G4 Control vs. Pdf G4 x miR-277 SP	-0.478	-0.8586 to -0.09746	Yes	**	0.007
							Pdf G4 Control vs. miR-277 SP Control	-0.2799	-0.6604 to 0.1007	No	ns	0.23
							Pdf G4 x miR-277 SP vs. miR-277 SP Control	0.1982	-0.1762 to 0.5726	No	ns	0.52
							ZT18.25
							Pdf G4 x Scrambled SP vs. Pdf G4 Control	0.0821	-0.2985 to 0.4627	No	ns	0.95
							Pdf G4 x Scrambled SP vs. Pdf G4 x miR-277 SP	-0.1319	-0.5063 to 0.2425	No	ns	0.8
							Pdf G4 x Scrambled SP vs. miR-277 SP Control	-0.1341	-0.5085 to 0.2403	No	ns	0.79
							Pdf G4 Control vs. Pdf G4 x miR-277 SP	-0.214	-0.5946 to 0.1666	No	ns	0.47
							Pdf G4 Control vs. miR-277 SP Control	-0.2162	-0.5968 to 0.1644	No	ns	0.46
							Pdf G4 x miR-277 SP vs. miR-277 SP Control	-0.002203	-0.3766 to 0.3722	No	ns	>0.99

## Sheet: Figure 3D
	M peak phase 100 lux
	Pdf G4 x Scrambled SP	Pdf G4 Control	Pdf G4 x miR-277 SP	miR-277 SP Control		Shapiro-Wilk test						Kruskal-Wallis test			Uncorrected Dunn's test	Mean rank diff.	Significant?	Summary	Individual P Value
	0.75	-0.5	0.25	-0.5		W	0.9551	0.4225	0.922	0.8214		P value	<0.001		Pdf G4 x Scrambled SP vs. Pdf G4 Control	28.06	Yes	**	0.002	A-B
	-1	-0.5	1	-0.5		P value	0.2005	<0.0001	0.0235	0.0001		Exact or approximate P value?	Approximate		Pdf G4 x Scrambled SP vs. Pdf G4 x miR-277 SP	-22.36	Yes	*	0.01	A-C
	-0.75	-0.5	0.5	-0.5		Passed normality test (alpha=0.05)?	Yes	No	No	No		P value summary	***		Pdf G4 x Scrambled SP vs. miR-277 SP Control	0.3594	No	ns	0.97	A-D
	1.25	-0.5	0.5	1.75		P value summary	ns	****	*	***		Do the medians vary signif. (P < 0.05)?	Yes		Pdf G4 Control vs. Pdf G4 x miR-277 SP	-50.42	Yes	***	<0.001	B-C
	-0.75	-0.5	-0.5	-0.5								Number of groups	4		Pdf G4 Control vs. miR-277 SP Control	-27.7	Yes	**	0.002	B-D
	-0.5	-0.5	0.25	1.5		Kolmogorov-Smirnov test						Kruskal-Wallis statistic	32.17		Pdf G4 x miR-277 SP vs. miR-277 SP Control	22.72	Yes	**	0.009	C-D
	-1.75	-0.5	1	0.25		KS distance	0.1544	0.498	0.1604	0.3087
	-0.75	-0.5	1	0.75		P value	0.0507	<0.0001	0.0356	<0.0001		Data summary			Test details	Mean rank 1	Mean rank 2	Mean rank diff.	n1	n2	Z
	0.25	-0.5	-0.5	-0.5		Passed normality test (alpha=0.05)?	Yes	No	No	No		Number of treatments (columns)	4		Pdf G4 x Scrambled SP vs. Pdf G4 Control	64.59	36.53	28.06	32	30	3.152
	0.5		1.75	-0.5		P value summary	ns	****	*	****		Number of values (total)	126		Pdf G4 x Scrambled SP vs. Pdf G4 x miR-277 SP	64.59	86.95	-22.36	32	32	2.553
	0	-0.5	-0.5	-0.5											Pdf G4 x Scrambled SP vs. miR-277 SP Control	64.59	64.23	0.3594	32	32	0.04104
	0.25		1	-0.5											Pdf G4 Control vs. Pdf G4 x miR-277 SP	36.53	86.95	-50.42	30	32	5.664
	-0.5	-0.5	1.75	2.5											Pdf G4 Control vs. miR-277 SP Control	36.53	64.23	-27.7	30	32	3.112
	0.25	0.25	0.5	1.5											Pdf G4 x miR-277 SP vs. miR-277 SP Control	86.95	64.23	22.72	32	32	2.594
	1.75	-0.5	0.25	-0.5
	0.5	0.25	1.5	0.75
	1	-0.75	0.75	-0.75
	0.5	-0.5	-0.5	0.5
	-0.5	-0.5	0.25	-0.5
	0.25	-0.5	0.5	0.5
	0.25	-0.75	0.5	1
	0	-0.5	1.75	0.25
	1.75	-0.5	1	-0.75
	-0.5	-0.5	0.5	1.5
	0.5	-0.5	1.5	-0.5
	-0.5	-0.5	1.25	-0.5
	0.25	-0.5	0.25	-0.5
	0.25	-0.5	0.5	1.5
	-0.5	-0.5	-0.5	-0.5
	1.5	-0.5	0.25	0.25
	-0.5	-0.5	1.75	0.5
	1.5	-0.5	0.25	-0.5
MEAN	0.148438	-0.466667	0.617188	0.1875
SD	0.842087	0.204827	0.698456	0.900269
SEM	0.148861	0.0373961	0.123471	0.159147

## Sheet: Figure 3E Raw Data
		Pdf G4 x Scrambled SP																																				Pdf G4 x Scrambled SP
ZT		Fly 1	Fly 2	Fly 3	Fly 4	Fly 5	Fly 6	Fly 7	Fly 8	Fly 9	Fly 10	Fly 11	Fly 12	Fly 13	Fly 14	Fly 15	Fly 16	Fly 17	Fly 18	Fly 19	Fly 20	Fly 21	Fly 22	Fly 23	Fly 24	Fly 25	Fly 26	Fly 27	Fly 28	Fly 29	Fly 30	Fly 31	Fly 32			ZT		MEAN	SEM	N
ZT18.25	1	0	0.670368	0.501612	0.76428	0.790314	0.917727	0.367152	0.886173	1.63711	0.899743	0	0.35501	0	0.014314	0.269906	0	1.19468	0	0.45982	0.760736	0.449594	0	1.04608	0.069364	0.738007	1.18801	1.18666	0.254276	0.761763	0.939921	0.03996	1.19068			ZT18.25	1	0.573539	0.0819681	32
ZT18.50	2	0	0.335184	0.465783	0.744167	0.689423	0.515215	0.30596	1.25286	0.613915	0.819409	0.137444	0.016137	0	0.443745	0.787224	0.367171	0.950872	0	0.043792	0.343558	0.207505	0	1.71856	0	0.98401	0.708447	1.15106	0.290601	0.851382	1.13045	0	1.24099			ZT18.50	2	0.534839	0.0815383	32
ZT18.75	3	0.253165	0.41898	0.501612	1.22687	0.302674	0.032201	0.53849	1.66539	0.784447	0.530206	0.058904	0	0	0.572574	0	0	1.58479	0	0.065689	0.04908	0.293965	0	1.39477	0	0.95326	0.719346	1.32906	0.018163	1.1053	0.317541	0.01998	1.32484			ZT18.75	3	0.501915	0.0959884	32
ZT19	4	0	0.733215	0	0.241352	0.857575	0.0161	0.734304	1.86402	0.920873	1.18895	0	0.064547	0	0.057257	0	0	1.45069	0	0.437924	0.09816	0.242089	0	0.423412	0	0.937884	1.00273	1.35279	0.018163	1.01568	0.736695	0.11988	0.905584			ZT19	4	0.481871	0.0944638	32
ZT19.25	5	0.084388	0.115219	0.011943	0.040225	0.38675	0.257607	0.868927	0.886173	0.545703	1.14075	0.117809	0.032274	0	0	0	0.064795	1.3044	0	0.065689	0.760736	0.536054	0	0.199253	0	0.768758	0.697548	0.87813	0	1.01568	1.98146	0.03996	0.436022			ZT19.25	5	0.413633	0.087133	32
ZT19.50	6	0.295359	0.240913	0.346351	0.080451	0	0.370311	0.807735	0.641711	0.494543	0.996144	0.058904	0.822979	0	0	0	0.151188	1.51164	0	0.021896	0.588957	0.397717	0	0	0	0.661132	0.686649	1.62573	0	1.7177	0.660485	0	0			ZT19.50	6	0.411828	0.0881896	32
ZT19.75	7	0	0	0.561328	0	0.319489	0	0.685351	0.611154	0	0.690874	0	0.532516	0	0	0	0.539957	0.9143	0	0	0.883436	0.708975	0	0.174346	0	0.445879	1.52589	1.40026	0.454064	0.403286	0.673187	0	0			ZT19.75	7	0.360134	0.0752806	32
ZT20	8	0	0.293286	0.549385	0	0.554902	0.0161	0.587443	0.611154	0	2.10476	0	0.419558	0	0	0.31489	0	1.51164	0.050904	0.087585	0.245399	0.466886	0	1.36986	0	0.076876	1.15531	1.09173	0.435901	0.328603	0.62238	0.13986	0			ZT20	8	0.407325	0.0925558	32
ZT20.25	9	0	0.157117	0.370238	0.321802	0.437195	0.080502	0.893404	0.504202	0.119372	0.787275	0.373061	0.209779	0	0	0	0	1.60917	0.152711	0	0.02454	0.017292	0.07046	0.473225	0	0	0.871935	0.640797	0.762827	0.38835	0.69859	0.15984	0			ZT20.25	9	0.316365	0.0665201	32
ZT20.50	10	0.042194	0	0.441897	0.341915	0.353119	0.112703	1.08922	0.595875	0.017053	1.15681	0.137444	0.032274	0	0.114515	0	0	0.865537	0.381777	0.043792	0.858896	0.017292	0.03523	1.04608	0.716763	0.061501	0.926431	1.2104	0.799152	0.238984	0.825607	0.47952	0			ZT20.50	10	0.404437	0.073154	32
ZT20.75	11	0	0.764638	0.573271	0	0.42038	0.193206	1.32175	0.901451	0.085266	0.851542	0	0	0	0.271973	0.089969	0.971922	0.889918	0.636294	0	0.760736	0	0	0	0.878613	0	1.12262	0.925596	1.1624	0	0.939921	0.559441	0			ZT20.75	11	0.447528	0.0793699	32
ZT21	12	0.168776	1.70734	0.262749	0	0.050446	0.209306	1.29727	0.840336	0.545703	1.06041	0.019635	0	0	0	0	1.14471	0.9143	0.381777	0.131377	1.81595	0	0	0	0.716763	0.322878	0.980926	0.688264	0.526714	0	0.584275	0.25974	0			ZT21	12	0.457177	0.0927268	32
ZT21.25	13	0	1.05792	0	0.341915	0	0.193206	1.44413	0.7945	1.14257	0.96401	0.274887	0	0	0	0.022492	1.51188	0.438864	1.09443	0.656886	0.957055	0.242089	0	0	0.092486	0.615006	0.839237	0.73573	0.508552	0.358476	0.749397	0.41958	0			ZT21.25	13	0.482978	0.0820346	32
ZT21.50	14	0	0.701791	0.334408	0.301689	0.168152	1.36854	2.01934	1.81818	1.0914	0.514139	0.235618	0.387284	0	0	1.88934	0.323974	0.134097	0.025452	0.17517	0.466258	0.017292	0.088075	0	0	0.830258	0.80654	0.628931	1.21689	0.537715	0.978026	0.2997	0.150931			ZT21.50	14	0.547162	0.103295	32
ZT21.75	15	0	0.240913	0.513555	1.12631	0.470826	0.724521	2.08053	1.55844	0.648022	0.835476	0.392696	1.12958	0	0	0.562303	0.518359	0.18286	0.101807	0.569302	0.392638	0.50147	0	1.32005	0.739884	0.553506	1.18801	0.984929	0.454064	1.00075	2.03226	0	1.52608			ZT21.75	15	0.69841	0.100585	32
ZT22	16	0	0.20949	0.621044	0.824618	0.80713	3.20399	1.54204	2.10848	1.19372	0.498072	0.530139	2.82395	0	0.458059	1.52947	1.2095	0.999634	0.509035	0.065689	0.245399	0.121044	1.37397	0.597758	0.739884	0.814883	0.566757	1.91053	0.526714	0.68708	2.3244	0.35964	1.69378			ZT22	16	0.971747	0.143718	32
ZT22.25	17	0	0.261862	0.585214	0.120676	1.46292	1.04653	1.59099	2.10848	1.22783	0.546272	0.058904	2.30757	0	1.41712	2.31669	0.691145	1.4385	0.992619	0	0.662577	0.380425	1.72626	0.273973	0.647399	0.599631	0.632153	0.984929	1.68912	0.463032	1.79093	0.07992	2.6329			ZT22.25	17	0.960518	0.135292	32
ZT22.50	18	0	0.439929	0.991282	0	2.18598	1.51344	1.66442	2.50573	0.494543	0.417738	0.196348	3.17896	0	1.51732	2.81152	0.583153	1.86517	1.80708	0.17517	1.22699	1.21044	2.27233	1.44458	1.59538	1.18389	0.621253	1.15106	1.18057	1.25467	1.20666	0.23976	2.95153			ZT22.50	18	1.24647	0.157263	32
ZT22.75	19	0.042194	0.942705	1.49289	0.100563	2.21961	0.644019	1.50532	1.69595	1.19372	0.867609	0.49087	2.22688	0	0.887489	2.69905	0.323974	1.84079	0	1.29188	1.59509	1.41795	2.95931	3.43711	1.84971	1.23001	0.675749	1.23413	1.50749	1.12024	1.95605	0.779221	2.76706			ZT22.75	19	1.34358	0.155919	32
ZT23	20	0.421941	1.69687	1.7437	0.442478	2.00101	1.46514	1.73785	1.45149	1.72237	1.79949	2.04202	2.50121	0.137514	0.75866	2.49663	0.043197	1.99927	0.941715	1.09481	0.907975	2.55923	3.73437	0.647572	3.39884	0.968635	0.893733	1.22226	0.962615	1.62808	1.05424	1.33866	2.19688			ZT23	20	1.50033	0.151975	32
ZT23.25	21	0.801688	2.22059	1.97062	0.563154	2.13553	1.59395	1.83576	2.07792	1.51774	2.04049	1.2959	2.56576	0.49505	0.944747	1.84435	0.604752	1.31659	1.75617	1.02912	0.638037	2.78402	3.98098	2.04234	2.47399	1.89114	1.08992	1.29346	1.07159	2.28529	1.37178	2.43756	1.71055			ZT23.25	21	1.67752	0.134254	32
ZT23.50	22	2.23629	1.97968	2.102	2.27273	1.96738	2.38287	1.92143	1.86402	1.29604	3.0527	1.31553	2.09779	0.027503	1.17378	2.24921	2.20302	1.32878	2.01069	2.58375	1.05522	2.93965	4.05144	2.73973	3.19075	2.39852	1.59128	1.70879	3.70516	1.89694	1.16855	3.43656	1.7944			ZT23.50	22	2.11694	0.147222	32
ZT23.75	23	1.98312	1.91683	2.81858	2.15205	2.27005	2.75318	2.39873	3.1016	1.89291	2.12082	0.647948	2.16234	0.385039	1.67478	2.87899	1.96544	1.57259	2.41792	3.02168	2.03681	2.42089	3.69914	3.66127	3.46821	2.36777	1.3297	1.82746	1.68912	1.79238	2.3117	3.93606	2.11303			ZT23.75	23	2.27463	0.140787	32
ZT00	24	2.06751	2.00063	2.73498	2.53419	2.5391	2.91418	2.4232	3.22383	3.34243	2.24936	1.09955	2.11393	0	1.86086	3.75618	2.33261	2.4747	3.02876	3.28443	3.11656	2.50735	3.78721	3.18804	3.05202	2.38315	1.3733	1.68506	1.83442	2.31516	2.70545	4.01598	2.81737			ZT00	24	2.5238	0.145155	32
ZT00.25	25	2.95359	2.82811	2.41252	3.05712	2.30368	3.22009	2.36201	3.08632	3.59823	2.49036	2.00275	2.51735	1.67767	2.92013	3.28385	3.02376	2.3528	3.94502	3.61287	3.8773	2.64569	3.10023	3.16314	3.39884	1.81427	1.52589	1.83933	3.46905	2.43465	3.06109	3.23676	1.99564			ZT00.25	25	2.78782	0.113952	32
ZT00.50	26	3.88186	2.53483	2.78275	3.58005	2.75769	3.4133	2.4844	2.97937	3.37654	2.77956	2.12056	2.13006	2.17272	3.03464	3.50877	4.14687	2.58442	5.0649	4.22597	4.26994	2.31714	4.40373	3.63636	4.25434	2.19865	1.86376	1.82746	3.19661	3.33084	2.97218	3.33666	2.76706			ZT00.50	26	3.12294	0.145366	32
ZT00.75	27	3.96624	2.30439	2.85441	3.53982	2.4382	3.05909	2.11724	2.76547	3.29127	1.52635	1.96348	1.77505	4.0429	2.86287	3.08142	3.45572	2.04803	3.15602	4.24787	3.3865	2.05775	3.99859	2.46575	4.04624	1.62977	1.22071	1.41213	1.92523	2.73338	2.51492	2.7972	1.97887			ZT00.75	27	2.70822	0.150012	32
ZT01	28	4.38819	2.04253	2.49612	2.5543	1.84967	3.10739	2.06829	2.90298	2.43861	0.883676	1.49224	1.14572	3.79538	2.57658	2.60909	2.85097	1.63355	3.13057	2.97789	3.19018	1.48712	2.80077	2.2665	3.49133	1.38376	1.62398	1.50706	1.81625	1.83719	2.26089	2.37762	1.35838			ZT01	28	2.32327	0.143726	32
ZT01.25	29	3.29114	2.10537	2.23337	2.3934	1.71515	2.01256	1.61547	1.49733	2.26808	1.26928	1.2959	1.14572	2.0352	2.26167	1.7094	2.07343	1.53602	2.51973	2.82461	2.52761	1.21044	2.99454	1.02117	2.5896	1.86039	0.93733	1.50706	1.41668	1.40403	1.80363	2.03796	0.586953			ZT01.25	29	1.86563	0.111208	32
ZT01.50	30	1.13924	1.77019	2.17365	1.64924	1.73197	1.83545	1.89695	1.43621	1.53479	1.14075	1.66896	0.887526	2.06271	1.43143	2.20423	1.2311	1.20688	2.1125	1.48894	2.82209	0.899187	2.30756	0.622665	2.56647	1.58364	1.16621	1.54266	1.03527	1.89694	1.23206	1.4985	1.34161			ZT01.50	30	1.59742	0.0889396	32
ZT01.75	31	1.18144	1.34074	1.83925	1.72969	1.74878	2.20576	1.65219	1.11536	0.869714	1.39782	1.02101	0.774568	0.935094	1.56026	1.28205	0.691145	1.31659	1.45075	0.503613	1.84049	0.881895	1.51489	0.448319	2.3815	0.784133	0.893733	1.54266	1.34403	1.25467	1.65121	1.6983	0.10062			ZT01.75	31	1.27976	0.09013	32
ZT02	32	2.32068	1.15219	1.88702	1.34755	1.98419	0.933827	1.95815	1.26814	1.26194	0.980077	1.25663	3.17896	1.59516	1.74635	0.922177	0.410367	0.865537	0.890812	0.656886	1.69325	0.899187	0.880747	0.423412	1.89595	1.58364	0.501362	1.54266	1.3077	1.13518	1.07964	1.07892	0.754654			ZT02	32	1.29353	0.104755	32
ZT02.25	33	3.5865	1.12077	1.26597	1.36766	0.941651	0.724521	1.78681	0.702827	0.665075	0.417738	2.23837	1.06503	1.62266	1.18809	1.66442	0.475162	0.536389	0.407228	0.766367	1.64417	0.345841	0.845517	0.946451	1.84971	0.615006	1.78747	1.2816	0.563039	1.882	0.482662	0.819181	0.268321			ZT02.25	33	1.12107	0.123873	32
ZT02.50	34	0.295359	1.58165	1.37346	0.603379	1.44611	1.09483	1.87248	1.05424	0.255798	1.07648	0.765757	1.19413	0.632563	1.64615	0.877193	0.561555	0.865537	0.203614	0.284651	0.981595	0.017292	0.686983	0.398506	0.508671	0.891759	0.686649	1.53079	0.454064	1.12024	0.254033	0.639361	0.285091			ZT02.50	34	0.816874	0.0850508	32
ZT02.75	35	0.886076	1.00555	1.58844	0.864843	0.823945	0.821124	1.26056	0.733384	0.102319	0.321337	0.471235	2.27529	1.23762	0.98769	1.19208	0.043197	0.633914	0.101807	0.284651	1.05522	0.466886	0.757442	0	0.67052	0.645756	0.871935	0.889996	0.090813	1.16505	0.431856	0.27972	0.218011			ZT02.75	35	0.724321	0.0880856	32
ZT03	36	1.56118	0.848434	1.3018	1.12631	0.975282	1.01433	1.02803	0.809778	0.289905	0.016067	3.04339	0.387284	0.49505	0.959061	0.404858	1.2095	0.085335	0.025452	0.153273	0.319018	0.242089	0	0.747198	0.855491	0.107626	0.959128	0.652664	0.726502	1.00075	0.457259	0.33966	0.419252			ZT03	36	0.70503	0.105609	32
ZT03.25	37	1.18144	0.62847	1.56455	0.985519	1.12662	0.933827	0.930119	0.412529	1.12551	0.931877	1.90457	0.66161	1.78768	0.973375	0.269906	0.215983	0.097525	0.178162	0.45982	1.00614	0	0	0.024907	0.092486	0.661132	0.359673	0.700131	0.363251	0.507842	0.85101	0.35964	0.586953			ZT03.25	37	0.68382	0.0886998	32
ZT03.50	38	0.801688	0.995077	1.02711	0.76428	1.24432	0.418612	0.84445	0.825057	0.716235	0.160668	2.258	0.580926	1.73267	1.08789	0.292398	0	0.414483	0	0.63499	0.417178	1.26232	0.088075	0	0.023121	0.707257	1.07902	0.676397	0.036325	0.313667	0.050807	0.47952	0.167701			ZT03.50	38	0.628133	0.094415	32
ZT03.75	39	3.41772	0.733215	0.023886	0.925181	0.924836	1.14313	0.452821	0.91673	0.187585	0.128535	2.47398	0.451832	1.18262	0.944747	0.31489	0.669546	0.024381	0.203614	0.021896	0.196319	0.259381	0.387529	0	0.023121	0.338253	0.773842	0.700131	0.090813	0.089619	0.342944	0.17982	0.218011			ZT03.75	39	0.585654	0.127941	32
ZT04	40	2.1519	0.345658	0.692703	0.543041	0.672608	0.837224	0.722066	0.886173	0	0.064267	3.88769	0.500242	0.30253	0.386487	0.719748	0.323974	0	0.330873	0.766367	0.171779	0.363133	0.299454	0	0	0.092251	1.07902	0.545864	0.345089	0.164302	0.342944	0.1998	0.184471			ZT04	40	0.560052	0.130664	32
ZT04.25	41	1.64557	0.439929	1.42124	0.543041	0.168152	0.305909	0.403867	0.763942	0	0.449871	0.353426	1.6621	0.852585	0.543945	0.539811	0.280778	0	0	0.372236	0.319018	0.207505	0.088075	0.323786	0	0.092251	0.610354	0.522131	0.544877	0.403286	0.254033	0.21978	0.05031			ZT04.25	41	0.449431	0.075992	32
ZT04.50	42	0.675105	0.858909	0.656873	0.663717	0.470826	0.241507	0.293722	0.320856	0.90382	0.241003	0.078539	0.790705	1.40264	0.243344	0.112461	0.712743	0.231623	0.050904	0.481717	0.04908	0.190213	0.176149	0.07472	0	0.092251	0.66485	0.344132	0.581202	0.358476	0.444557	0.759241	0.218011			ZT04.50	42	0.418247	0.0568931	32
ZT04.75	43	1.09705	1.09982	0.274692	1.12631	1.09299	0.177105	0.281483	1.25286	0.102319	0.128535	0.569409	0.322737	0.137514	0.214715	0.607287	1.2959	0.280385	0	0.021896	0	1.21044	0.123305	0	0	0.138376	1.2752	0.225466	0.345089	0.04481	0.177823	0.13986	0.03354			ZT04.75	43	0.431154	0.0820662	32
ZT05	44	1.09705	1.01603	0.143318	0.76428	0.739869	0.853325	0.281483	1.02368	0	0.128535	1.09955	1.08117	3.68537	0.372173	1.417	0.928726	0	1.27259	0	0	0.328549	0.052845	0	0	0.415129	0.468665	0.308532	0.181626	0.373413	0	0.21978	0.234781			ZT05	44	0.577733	0.127163	32
ZT05.25	45	1.89873	0.408505	0.19109	0.724055	0.521271	0.756722	0.440583	0.366692	0	0.30527	1.07991	1.04889	0.055006	0.014314	1.19208	0.885529	0	0.025452	0.021896	0	0.103752	0.158534	0	0.069364	0.95326	0.577657	0.130533	0.127138	0.014937	0.228629	0.21978	0.268321			ZT05.25	45	0.399622	0.0806582	32
ZT05.50	46	1.60338	0.754164	0.632987	0.100563	0.84076	0.048301	0.146861	0.351413	0	0.192802	0.746122	0.290463	2.14521	0	0.404858	0.583153	0	0.152711	0.17517	0	0.069168	0.581293	0.249066	0	0.076876	0.294278	0.118666	0.1453	0	0.419154	0.07992	1.09005			ZT05.50	46	0.384147	0.0865054	32
ZT05.75	47	0.92827	0.460878	0.740475	0.724055	0.521271	0.515215	0	0	0	0.578406	0.9032	0.145232	1.81518	0.200401	0.539811	0.561555	0	0	0.81016	0	0.639806	0.228994	0	0	0	1.14441	0.023733	0.199788	0	0.342944	0.31968	0.134161			ZT05.75	47	0.389926	0.0753874	32
ZT06	48	0.168776	0.953179	0.45384	0.301689	0.487641	0.515215	0.07343	0.076394	0	0.530206	0.471235	0.435695	1.34763	0.071572	0.112461	0.107991	0	0.101807	0.021896	0	0.328549	0.739827	0.199253	0.069364	0.153752	0.479564	0.332265	0.871803	0.014937	0.304839	0.11988	0.687573			ZT06	48	0.329133	0.0571105	32
ZT06.25	49	1.30802	0.282811	0.382181	0.422365	0.319489	0.305909	0.318199	0.626432	0	0.257069	0.431965	0.66161	0.110011	0.229029	0.404858	0.453564	0	0.763553	0.065689	0.04908	0.311257	0.405144	0	0.023121	0.138376	0.446866	0.154266	0.326926	0.074683	0.127016	0.05994	0.150931			ZT06.25	49	0.300324	0.0480668	32
ZT06.50	50	0.253165	0.052372	0.358295	0.502816	1.14343	0.756722	0.403867	0.565317	0	0.289203	0.157078	1.67823	1.59516	0.42943	0.62978	0.928726	0	0.152711	0.284651	0	0.103752	0.281839	0	0.092486	0.230627	0.326975	0.011867	0.454064	0	0.762098	0.3996	0.335402			ZT06.50	50	0.411865	0.0759212	32
ZT06.75	51	0	0.30376	0.45384	0.402253	0.42038	0.708421	0.07343	0.763942	0	0.032134	0.03927	0.564789	1.18262	0.300601	1.10211	0.107991	0	0	0.043792	0	0	0.528448	0	0	0.138376	0.381471	0.0356	0.672015	0.104556	0.088911	0.27972	0.368942			ZT06.75	51	0.284293	0.0577645	32
ZT07	52	0	0.712266	0.41801	0.261464	0.80713	0.627918	0.23253	0.290298	0	0.032134	0.706853	0.790705	0.165017	0.458059	0.134953	1.36069	0	0.101807	0.45982	0	0.224797	1.3035	0.14944	0	0.338253	0.599455	0.1068	0.07265	0.358476	0.342944	0.1998	0.218011			ZT07	52	0.358556	0.0624672	32
ZT07.25	53	0.126582	0.597046	0.561328	0.703942	0.924836	0.740621	0.024477	0	0	0.273136	1.62969	0.258189	0.247525	0.300601	1.07962	0.280778	0	0.076355	0.131377	0	0.657098	0.10569	0.224159	0.023121	0.261378	0.337875	0.272932	0.326926	0.074683	0.228629	0.27972	0.469562			ZT07.25	53	0.350559	0.0641749	32
ZT07.50	54	0.337553	0.806536	0.585214	0.362027	0.571717	0.273708	0.171338	0	0.272851	0.128535	0.962105	0.774568	0.192519	0.586888	1.19208	0.475162	0	1.4762	0.240858	0	0.103752	0.211379	0.024907	0.16185	0.015375	0.381471	0.249199	0.163463	0.224048	0.62238	0.1998	0.01677			ZT07.50	54	0.368258	0.0635489	32
ZT07.75	55	1.4346	0.335184	0.119432	0.140788	0.992097	0.466914	0.416106	0	0	0.160668	0.765757	0.258189	0.220022	0.085886	0.134953	0.280778	0	0.050904	0.744471	0.02454	0.034584	0.405144	0	0	0	0.643052	0.569598	0.127138	0.552651	0.266734	0.03996	0.134161			ZT07.75	55	0.293885	0.0595758	32
ZT08	56	0.464135	0.72274	0.370238	0.76428	0.84076	1.51344	0.159099	0	0.136426	0.433805	0.019635	0.258189	0.330033	0.558259	0	0.194384	0	0.229066	0.284651	0	0.121044	0.140919	0	0.115607	0	0.239782	0.545864	0.018163	0.328603	0.85101	0.21978	0.402482			ZT08	56	0.3207	0.0594192	32
ZT08.25	57	0.421941	0.555148	0.250806	0.583266	1.00891	0.627918	0.048954	0.244461	0.05116	0.257069	1.66896	0.129095	1.78768	0.672774	0.359874	0.431965	0	2.59608	2.01445	0	0.017292	0.334684	0.448319	0	0.230627	0.021798	0.059333	0.417739	0.194175	0.15242	0	0.586953			ZT08.25	57	0.505433	0.113469	32
ZT08.50	58	0.21097	0.544674	1.03905	0.100563	1.04254	0.35421	0.318199	0.106952	0.187585	0	3.41645	1.64596	1.26513	2.66247	0.652272	0.561555	0	0.050904	0.131377	0	0.968356	0.493218	0.049813	0.231214	0	0.697548	0.1068	0.508552	0	0.304839	1.03896	0.268321			ZT08.50	58	0.592453	0.137035	32
ZT08.75	59	0	0.743689	0.274692	0.422365	0.723054	1.46514	0.587443	0.25974	0.068213	0	1.11918	1.72664	2.88779	0.801603	1.52947	0.712743	0	1.3744	0.131377	0	0.017292	0.334684	0.049813	0.092486	0.199877	0.948229	0.462798	0.308763	0.149365	0.419154	0.13986	0.184471			ZT08.75	59	0.566698	0.115396	32
ZT09	60	0.042194	0.356133	0.346351	0.744167	0.689423	1.17533	0.624159	0.061115	0	0.064267	1.37444	0.822979	2.39274	0.572574	0.719748	1.51188	0	0.890812	2.25531	0	0.08646	0.827902	0.049813	0.046243	0	0.980926	0.0356	1.47117	0.04481	0.088911	0.07992	0.503102			ZT09	60	0.589327	0.115966	32
ZT09.25	61	0.126582	0.62847	0.549385	0.76428	0.588532	0	0.91788	0.244461	0.05116	0.369537	0.117809	0.952074	0.825083	0.515316	0	0.12959	0	0.229066	0.328443	0.04908	0.985648	0.933592	0	0	1.56827	0.741144	0.332265	0.308763	0.014937	0.101613	0.31968	0.654033			ZT09.25	61	0.417084	0.0692874	32
ZT09.50	62	0.464135	0.502776	0.382181	1.06597	0.622162	0.144904	0.220291	0.320856	0	0.723008	2.98449	0.177505	0	0.286287	0.134953	0.712743	0.036572	2.79969	1.86118	0.09816	1.27961	0.581293	0.049813	0	0.184502	1.12262	0.640797	0.508552	0.238984	1.48609	0.25974	0.419252			ZT09.50	62	0.63466	0.131882	32
ZT09.75	63	0.7173	0.555148	0.41801	0.643604	0.521271	1.19144	0.489536	0.106952	0.85266	0.498072	0.4516	0.887526	1.76018	0.887489	0.089969	0.539957	0.012191	1.32349	1.51084	0.02454	0.328549	0.686983	1.1457	0	0.276753	0.708447	0.557731	0.490389	0.448096	0.571574	0.11988	0.385712			ZT09.75	63	0.60005	0.0760183	32
ZT10	64	0	0.712266	0.621044	0.341915	0.638978	1.64225	0.734304	0.015279	0.204638	0.30527	3.67171	1.19413	0.330033	2.5909	0.697256	0.367171	0.109716	0.86536	1.35756	0.02454	1.19315	0.845517	0.298879	0	1.21464	0.425068	0.676397	1.19873	0.941001	0.444557	0.799201	0.167701			ZT10	64	0.769661	0.135883	32
ZT10.25	65	0.970464	0.984602	0.322465	0.281577	0.756684	0.595717	0.514013	0.030558	0.136426	0.514139	1.3548	1.16185	1.62266	0.930432	0.224921	1.72786	0	2.29066	2.05824	0.564417	1.78108	1.07451	0.124533	0.138728	0.568881	0.53406	0.818797	1.453	1.91187	1.15585	0.25974	0.754654			ZT10.25	65	0.863069	0.112863	32
ZT10.50	66	0.042194	0.523725	0.441897	0.201126	0.521271	1.01433	0.942357	0.488923	0.682128	0.530206	1.2959	1.48459	1.21012	1.48869	1.34953	0	0.109716	2.8506	1.7298	0.858896	1.69462	0.193764	0.199253	0.231214	1.86039	1.04632	0.688264	1.39852	2.18073	1.01613	0.539461	0.402482			ZT10.50	66	0.913036	0.120865	32
ZT10.75	67	0.042194	0.775113	1.44512	0.76428	0.117706	1.94816	1.33399	0.702827	1.14257	1.07648	1.3548	1.64596	4.84048	0.830232	0.089969	0.647948	0.670486	1.80708	3.67856	0.245399	0.985648	0.228994	0.323786	0.231214	0.799508	1.406	1.1036	2.74255	2.67364	1.35908	0.579421	1.1236			ZT10.75	67	1.20989	0.186517	32
ZT11	68	0.421941	2.053	0.597158	2.2325	0.571717	2.28627	1.66442	0.687548	1.62006	1.99229	0.333791	2.04938	2.0077	2.51932	1.79937	1.51188	1.51164	3.23238	3.21874	1.30061	1.59087	0.07046	0.07472	0.346821	0.830258	1.56948	1.48333	3.05131	2.89769	1.74012	1.75824	0.754654			ZT11	68	1.55561	0.159051	32
ZT11.25	69	0	2.23107	1.69593	3.68061	1.14343	2.73708	1.66442	1.31398	2.9502	2.53856	2.31691	2.03324	2.22772	2.08989	0.854701	3.34773	2.43813	2.74879	2.71513	2.77301	1.86754	0.581293	0.697385	1.66474	2.07565	1.49319	1.13919	3.14212	2.823	2.09577	3.33666	1.60993			ZT11.25	69	2.06334	0.154955	32
ZT11.50	70	0	2.29391	1.88702	3.01689	2.05145	2.38287	1.48085	2.18487	2.33629	2.23329	1.37444	2.04938	2.06271	2.30461	2.06928	2.65659	2.34061	2.49427	3.50339	3.77914	2.24797	1.79672	3.03861	3.58381	2.69065	1.62398	1.57826	3.14212	2.58402	2.24819	3.25674	2.78383			ZT11.50	70	2.34615	0.130981	32
ZT11.75	71	0.843882	2.33581	2.85441	2.49397	2.35413	2.60828	1.45637	1.95569	3.01842	2.57069	2.41508	1.82346	1.34763	2.60521	2.5641	2.72138	2.16994	2.01069	3.59098	3.65644	2.80131	3.80483	4.08468	3.58381	2.75215	1.66758	1.67319	3.46905	2.53921	2.40061	2.83716	3.136			ZT11.75	71	2.56707	0.133065	32
ZT12	72	0.970464	2.37771	2.78275	2.63476	2.97629	2.75318	1.63995	2.61268	3.32538	2.89203	6.34204	2.00097	2.31023	2.44775	2.65407	3.41253	2.36499	2.06159	3.13116	3.2638	3.16445	3.73437	3.71108	3.53757	2.62915	1.64578	1.79186	3.66884	2.62883	2.07037	3.07692	3.23663			ZT12	72	2.80782	0.163738	32
ZT12.25	73	5.44304	2.59768	3.29631	3.80129	2.58954	2.96249	2.49663	3.3919	4.22919	3.13303	3.57353	2.38825	4.29043	3.26367	3.68871	3.84449	2.9989	3.5887	4.59821	4.2454	4.02905	5.02026	4.65753	4.57803	3.38253	1.84196	2.01733	4.50431	3.18148	3.64537	4.21578	3.50495			ZT12.25	73	3.59375	0.152394	32
ZT12.50	74	7.42616	2.69195	3.42768	3.60016	2.67362	3.07519	2.68021	3.55997	4.75784	3.3419	3.80915	2.6303	6.07811	4.05096	4.296	3.7581	3.05986	4.19954	5.29888	4.8589	4.51323	4.84411	5.05604	4.85549	3.79766	1.3624	1.79186	5.08552	3.00224	4.55989	5.25474	3.90743			ZT12.50	74	3.97828	0.219913	32
ZT12.75	75	7.29958	2.31486	2.72304	3.35881	2.18598	3.3328	2.34977	3.45302	4.41678	3.0045	3.45572	2.46894	5.25303	3.77899	3.64372	3.30454	2.75509	3.41054	4.75148	4.26994	4.27114	4.10428	4.63263	3.95376	3.65929	1.3079	1.43586	4.81308	2.67364	3.74698	5.11489	3.67265			ZT12.75	75	3.59116	0.210623	32
ZT13	76	7.72152	2.36724	2.69915	3.23813	1.95056	3.10739	2.28858	2.82659	4.09277	2.77956	2.57216	2.30757	5.08801	3.66447	3.64372	3.17495	2.03584	2.97786	3.96321	4.07362	3.87342	4.03382	3.73599	4.06936	3.35178	1.42779	1.38839	4.44983	2.19567	3.8486	4.93506	3.06893			ZT13	76	3.34224	0.217277	32
ZT13.25	77	5.23207	2.35676	2.66332	3.25825	1.42929	2.43117	2.27634	2.68908	4.5191	2.52249	2.33654	2.48507	4.84048	3.53564	2.18174	3.30454	2.76728	3.07966	1.97066	3.80368	3.89071	3.8929	3.96015	3.69942	3.42866	1.297	1.92239	4.4135	2.34503	3.8994	5.05495	3.4211			ZT13.25	77	3.15339	0.181172	32
ZT13.50	78	2.61603	2.38819	3.06939	2.79566	1.84967	0.772822	1.81128	2.36822	3.90518	2.68316	2.23837	2.13006	1.34763	3.73604	2.09177	2.69978	2.98671	2.82515	0.065689	1.93865	3.493	2.95931	3.61146	3.58381	3.53628	1.3188	1.55453	3.61435	2.64376	2.60384	4.15584	2.88445			ZT13.50	78	2.57122	0.165482	32
ZT13.75	79	0.168776	1.85399	2.41252	3.55994	1.547	0.064402	1.10146	1.49733	3.41064	2.24936	0.765757	2.95304	0.385039	3.72173	1.39451	2.57019	2.91357	1.75617	0.021896	0.04908	3.11257	0.246609	3.31258	3.65318	3.21341	1.3188	1.47146	0.599364	1.61314	0.228629	3.75624	2.95153			ZT13.75	79	1.87106	0.224601	32
ZT14	80	0	1.00555	2.80664	1.04586	1.81604	0.0161	1.19936	0.183346	1.41542	2.49036	0	1.29095	0	3.62153	0.31489	2.74298	3.18176	0.458132	0.065689	0.196319	2.05775	0	2.98879	2.08093	3.15191	1.03542	1.62573	0	1.70276	0.444557	0.15984	1.81117			ZT14	80	1.27843	0.203272	32
ZT14.25	81	0	0.471352	1.67204	0.603379	1.44611	0.096603	0.220291	0	0.221692	2.32969	0	0.145232	0	1.61752	0	1.66307	2.96233	0.330873	0.087585	0	0.657098	0	2.16687	0.416185	2.92128	1.19891	1.35279	0.236113	1.23973	0.215928	0	0.402482			ZT14.25	81	0.771099	0.159319	32
ZT14.50	82	0	0.345658	1.52872	0.724055	1.53018	0.0161	0.097907	0	0.187585	1.79949	0	0.016137	0	0.75866	0.044984	0.367171	2.65756	0	0.240858	0	0.397717	0	0	0	2.26015	2.26703	1.25786	0	0.119492	0.012702	0.1998	0			ZT14.50	82	0.525932	0.14067	32
ZT14.75	83	0	0.429454	0.489669	0.140788	1.53018	0.048301	0.440583	0	0.153479	1.57455	0	0	0	0.186086	0.044984	0.453564	1.90174	0	0.306547	0	0.484178	0	0	0	0.107626	1.25341	1.2104	0.363251	0.29873	0	0	0.05031			ZT14.75	83	0.35837	0.0943663	32
ZT15	84	0	0.680842	0	0.020113	0.084076	0.627918	0.318199	0	0.119372	1.54242	0	0	0	0	0.022492	0.302376	1.68231	0	0	0	0.172921	0	0.024907	0	0.47663	2.79019	0.711997	0.163463	0.477969	0.635082	0	0			ZT15	84	0.339165	0.109108	32
ZT15.25	85	0	1.30931	0	0.181014	0.605347	0.112703	0.048954	0.015279	0.017053	0.224936	0	0.371147	0	0	0	0	1.21907	0	0	0	0	0	0	0	1.23001	1.39509	0.533998	0	0.149365	0.165121	0.27972	0			ZT15.25	85	0.245566	0.0761081	32
ZT15.50	86	0	0.460878	0	0	0.016815	0	0.636397	0.015279	0.136426	0.385604	0	0.080684	0	0	0.62978	0.323974	0.524198	0	0	0.171779	0	0	0	0	0.553506	1.08992	1.0324	0	0.716953	0.292138	0.1998	0.01677			ZT15.50	86	0.227603	0.0562577	32
ZT15.75	87	0	0.502776	0	0.020113	0.016815	0	0.746543	0	0.05116	0.112468	0	0.129095	0	0.128829	0.404858	0.043197	0.9143	0	0.17517	0.343558	0	0	0.024907	0	0.061501	1.39509	1.81559	0.199788	0.522778	0.241331	0	0.704343			ZT15.75	87	0.267319	0.0767122	32
ZT16	88	0	0.659893	0	0.76428	0.353119	1.04653	1.60323	0	0.136426	0.35347	0	0	0	0.143143	0.607287	0.431965	0.828965	0	0.372236	0.736196	0.432302	0	0	0	0	1.72207	1.80373	0.236113	0.253921	0	0	0.821734			ZT16	88	0.415832	0.0929198	32
ZT16.25	89	0	0.481827	0	0.603379	0.891206	0.305909	1.32175	0	0.289905	0.289203	0	0	0	0	0.292398	0	0.073144	0	0.678783	0.907975	0.708975	0	0	0	0	1.3406	1.76813	0.217951	0.268857	0	0.43956	1.7944			ZT16.25	89	0.396061	0.093725	32
ZT16.50	90	0	0.93223	0	0.703942	0.908021	0.193206	0.709827	0	0.47749	0.498072	0.098174	0.016137	0	0	0	0.583153	0.085335	0	0.131377	1.05522	1.27961	0	0	0	0.138376	1.3297	1.12733	0.92629	0.821509	0.266734	0.679321	1.14037			ZT16.50	90	0.440669	0.0812066	32
ZT16.75	91	0.168776	0.921756	0	0.422365	0.756684	0.080502	1.10146	0.183346	0.068213	0.947943	0.019635	0.242053	0	0.128829	0	0.75594	0.426673	1.32349	0	2.06135	1.36607	0	0	0	1.16851	1.49319	1.69693	0.381414	0.955937	0.762098	0.979021	0.603723			ZT16.75	91	0.594247	0.103464	32
ZT17	92	0.168776	0.597046	0	0.784393	0.285858	0.064402	0.562967	0.275019	0	1.20501	0.117809	0.258189	0	0	0	0.259179	0.597342	1.14533	0.153273	0.834356	1.22774	0	0.049813	0	0.891759	0.959128	1.49519	0.326926	1.34429	0.063508	0.839161	0.721114			ZT17	92	0.475862	0.0829353	32
ZT17.25	93	0	0.649419	0	0.221239	0.269043	0.144904	0.195814	0.366692	0.289905	0.369537	0	0.129095	0	0	0	0.086393	0.755821	0.738101	0.065689	1.05522	0.536054	0	1.868	0.254335	1.04551	1.24251	1.62573	0.454064	1.35922	0.165121	0.27972	1.09005			ZT17.25	93	0.476787	0.0920739	32
ZT17.50	94	0.042194	1.09982	0.286636	0	0	0.112703	0.085669	0.595875	1.63711	0.208869	0	0	0	0.114515	0	0.388769	1.09716	0.025452	0.153273	0.736196	1.14128	0	1.81818	0.739884	0.676507	1.55858	1.2816	0.454064	0.776699	0.114315	0.17982	1.60993			ZT17.50	94	0.529222	0.102862	32
ZT17.75	95	0	1.1103	0.513555	0.020113	0	0	0.171338	0.901451	1.41542	0.562339	0.058904	0	0	0	0	1.36069	1.29221	0.050904	0.306547	0.711656	0.830019	0	1.868	0.83237	0.676507	1.03542	1.09173	0.345089	0.567588	0.038105	0.599401	2.14657			ZT17.75	95	0.578319	0.105715	32
ZT18	96	0	1.35121	0.728532	0.080451	0	0.35421	0.465059	0.977846	1.50068	0.947943	0	0.500242	0	0	0.449843	0.215983	1.51164	0	0	0.981595	0.08646	0	1.27024	0.763006	0.661132	0.991826	1.34093	0.018163	0.134429	1.38448	0	1.20745			ZT18	96	0.560105	0.0970099	32
ZT18.25	97	0	0.670368	0.501612	0.76428	0.790314	0.917727	0.367152	0.886173	1.63711	0.899743	0	0.35501	0	0.014314	0.269906	0	1.19468	0	0.45982	0.760736	0.449594	0	1.04608	0.069364	0.738007	1.18801	1.18666	0.254276	0.761763	0.939921	0.03996	1.19068			ZT18.25	97	0.573539	0.0819681	32
		Pdf G4 Control																																				Pdf G4 Control
ZT		Fly 1	Fly 2	Fly 3	Fly 4	Fly 5	Fly 6	Fly 7	Fly 8	Fly 9	Fly 10	Fly 11	Fly 12	Fly 13	Fly 14	Fly 15	Fly 16	Fly 17	Fly 18	Fly 19	Fly 20	Fly 21	Fly 22	Fly 23	Fly 24	Fly 25	Fly 26	Fly 27	Fly 28	Fly 29	Fly 30	Fly 31	Fly 32			ZT		MEAN	SEM	N
ZT18.25		0.897985	0.473601	0.523621	1.14286	0.016033	0.603298	0.575448	0.800596	0.111185	1.30413	0.286123	0.699964		0.614525	0.217597	0.884732	0.300474	0	0.421786	1.54028	0.793231	0.766703	0.469637	0.214746	0.093458	0.662338	0.065121	1.38996	0.11458	0.161447	0.016798	0.691156			ZT18.25		0.543659	0.0755103	31
ZT18.50		0.2506	0	0.255993	1.55279	0.080167	0.107253	0.383632	0.595792	0.466978	1.5382	0	0.783011		0.716946	0.160833	0.404449	0.624061	0.648807	0.12837	1.31319	0.832893	0.719762	0.808213	0.558339	0.242991	0.571429	0.234436	0.637066	0.143225	0.226025	0.335965	0.819148			ZT18.50		0.520664	0.0732238	31
ZT18.75		0.31325	0.140326	0.05818	0	0.080167	0.790991	0.085251	0.297896	0	1.68868	0	0.616918		0.530726	0.416272	1.49141	0.936092	1.06739	0.421786	0.661532	0.26441	2.45658	0.152905	0.629921	1.15888	0.61039	0.898672	0.796332	0.014323	0.548918	0.067193	0.204787			ZT18.75		0.561296	0.101893	31
ZT19		0.229717	0.66655	0.861066	0.26087	0	0.831211	0	0	0.022237	2.39091	0.286123	0.261004		0	0.321665	0.404449	0.751185	0.973211	0.055016	0.701027	0.423057	2.3314	0.600699	0.501074	0.803738	0.935065	0.143266	1.98359	0.816385	0	0.167983	0.550365			ZT19		0.589447	0.113904	31
ZT19.25		0.480317	1.05245	1.39632	0.21118	0	0.415605	0	0.111711	0.088948	2.12339	0.46495	0.557599		0.046555	0.416272	0.202224	0.17335	1.07786	1.22868	0.789889	0.819672	1.58035	0.502403	0	0.523364	1.61039	0.208388	1.9112	0.816385	0.516629	0.184781	0.179189			ZT19.25		0.635163	0.106669	31
ZT19.50		0.135742	0.771794	0.674889	0.198758	0.0481	0.227913	0.085251	0.037237	0.733823	1.37101	2.19361	1.04401		0.009311	0.671712	1.0364	0.10401	0.42905	1.0453	0.789889	0.290851	1.064	0.218436	0.758769	0.018692	1.18182	0	1.57818	1.5898	1.45302	0.016798	0.422373			ZT19.50		0.651631	0.105295	31
ZT19.75		0.605618	0	0	1.15528	0.657367	0.08044	0.042626	0	0.822771	0.618626	1.84788	0.225412		0.027933	0.51088	0.328615	0.011557	0.606949	0.770218	0.236967	0.806452	0.344234	0	0.787402	0.242991	0.038961	0	0.666023	1.94787	1.71133	0.604737	0.831947			ZT19.75		0.533261	0.0978971	31
ZT20		0.553409	0.263112	0.17454	0.571429	0.4329	0.308352	0.234442	0	0.333556	0.618626	1.02527	0.320323		0	0	0.581395	0	0.973211	0.531817	0.24684	0.528821	0.641527	0	0.758769	0.299065	0.194805	0	1.21622	2.82154	0.290604	1.51184	0.844746			ZT20		0.52507	0.102224	31
ZT20.25		0.448992	0.684091	0.593437	0.695652	0.0962	0.683738	0	0.74474	0.133422	0.468149	0.703386	0.24914		0.456238	0.208136	0.227503	0	1.40226	1.0453	0.46406	0.621364	0	0	0.615605	0.635514	0.688312	0.755405	0.984556	0.973933	0.064579	1.29347	1.04953			ZT20.25		0.547958	0.0696411	31
ZT20.50		0.877101	1.06999	0.290901	0.857143	0.497034	0.268132	0	0	0.066711	0.468149	0.572246	0.783011		0.56797	0.028382	0.353893	0.947648	0.742989	0.660187	1.0861	0.290851	0.015647	0	0.687187	1.15888	0.688312	1.02891	0.781853	0.830708	0	1.99899	0.857545			ZT20.50		0.596015	0.0815426	31
ZT20.75		1.08594	0.526223	0	0.807453	0.112233	0.026813	0.042626	0.018619	0	0.066878	0.906056	1.1152		0.018622	0.662252	0.278059	1.31746	0.973211	0	1.56003	0.26441	0	0.076453	0.586972	2.05607	1.35065	0	0.955598	0.11458	0.807233	1.32706	0.857545			ZT20.75		0.577879	0.103797	31
ZT21		0.710034	0.035082	0.023272	0.409938	0.032067	0.723958	0.362319	0.465463	0.75606	0.250794	0.441106	0.925377		0.689013	0.76632	1.39029	1.16722	0.732524	0.311755	1.88586	0	0	1.11402	0.572656	1.70094	1.1039	0.143266	1.44788	0.329419	0.93639	0.352763	0.358377			ZT21		0.649615	0.0911921	31
ZT21.25		0.563851	0.122785	0.488713	0.322981	0.016033	0.938464	0.532822	0.781977	0.088948	0.652065	0.560324	0.996559		0.605214	0.690634	0	0.485381	0.784847	0.275078	1.09597	0.846113	1.04835	0.589777	0.186113	0.392523	0.363636	0.104194	2.05599	0.315096	0.322893	0	1.74069			ZT21.25		0.579613	0.0849103	31
ZT21.50		0.428109	0.771794	0.255993	0.248447	0.609267	0.750771	0.44757	0.558555	0.088948	0.351112	1.01335	1.82703		0.75419	0.709555	0.151668	0.693401	0.460444	0	0.552923	0.951877	1.09529	1.34338	0.615605	1.34579	0.701299	0.429799	1.95463	0	1.96965	0.201579	1.83028			ZT21.50		0.745558	0.101491	31
ZT21.75		0.542968	0.719172	0.90761	1.03106	0.128267	0.509452	0.319693	1.11711	0.6004	0.45143	1.43061	1.45925		0.865922	0.113529	0.985844	0.751185	0.899958	0.513479	0.750395	0.674246	0.876232	0.8519	1.41732	1.71963	1.31169	0.872623	2.22973	0.243483	0.45205	0.688728	1.13913			ZT21.75		0.857229	0.0843962	31
ZT22		0.835335	0.649009	1.38469	2.64596	0.208434	0.817804	0	1.11711	0.622637	0.752383	1.4783	1.56602		0.074488	1.64617	2.40142	0.808968	0.941817	0.880249	1.25395	0.687467	0.813644	1.59458	2.47674	1.66355	1.20779	2.149	2.22973	0.84503	1.16241	0.621535	1.20312			ZT22		1.18514	0.122455	31
ZT22.25		0.939751	1.17523	0.814522	1.2795	0.208434	0.737364	0	0.111711	0.244608	0.886139	1.88364	1.47111		0.363128	2.10975	1.28918	1.42147	1.91503	1.77884	1.30332	1.40138	1.97152	1.57274	1.98998	1.02804	0.818182	1.99271	2.07046	0.05729	1.35615	1.27667	0.563164			ZT22.25		1.16229	0.116844	31
ZT22.50		0.845776	0.508683	1.11706	2.16149	0.032067	0.509452	1.08696	0.930925	0	1.43789	2.12208	1.09147		0.75419	1.90161	0.328615	1.58327	2.41733	2.76912	1.61927	2.30037	1.78376	1.76933	2.89191	0.299065	0.805195	2.01876	1.6361	0.644514	2.06652	1.78062	0.793549			ZT22.50		1.35506	0.14263	31
ZT22.75		1.66023	1.52605	1.83849	0.621118	0.320667	0.844617	2.13129	2.08527	0.6004	2.70858	2.14592	0.889785		0.912477	1.46641	1.46613	1.09788	2.28129	2.32899	1.88586	1.89053	1.94023	1.81302	3.16392	0.11215	0.948052	1.83642	1.11486	1.60413	1.22699	2.51974	1.01113			ZT22.75		1.54815	0.129048	31
ZT23		1.85862	0.403438	1.04724	0	0.641334	1.22	1.25746	2.56935	1.57883	2.52466	2.2413	0.486416		1.78771	1.75024	0.682508	1.21345	1.63248	1.54044	2.34005	1.79799	2.40964	1.7038	2.67717	0.82243	0.714286	2.53972	0.94112	2.49212	0	2.50294	1.40791			ZT23		1.50918	0.143374	31
ZT23.25		2.33894	2.17506	1.01233	0.993789	0.400834	1.76967	2.9838	3.12791	0.088948	2.34075	2.42012	1.17452		1.64804	1.84484	0.65723	1.74506	2.05107	0.733541	2.48815	2.00952	1.89329	1.76933	2.84896	1.88785	1.76623	1.96666	1.17278	3.10799	1.1947	3.24206	1.22872			ZT23.25		1.80912	0.146255	31
ZT23.50		2.26585	2.17506	0.919246	2.14907	0.801667	1.70264	4.07076	2.66245	1.93462	1.55492	2.80162	1.3762		2.02048	2.67739	1.89585	1.44459	2.12432	0	2.25118	2.00952	3.03552	1.81302	2.87759	2.42991	2.05195	1.615	2.09942	3.88141	3.13206	3.42684	2.34225			ZT23.50		2.17879	0.153247	31
ZT23.75		1.72288	1.05245	1.93158	2.95652	0.641334	2.2255	5.00852	2.25284	4.00267	1.45461	2.6824	2.13549		2.25326	2.47871	1.66835	2.95851	2.38594	0.733541	2.3598	1.85087	3.08246	2.08606	2.4481	2.91589	1.90909	2.56577	2.18629	3.39444	1.35615	3.34285	2.26546			ZT23.75		2.33253	0.161684	31
ZT00		2.71484	1.87686	2.89737	2.42236	1.26663	1.44792	3.92157	2.64383	3.7803	2.25715	2.46781	2.79986		3.12849	2.8666	3.23559	3.31677	2.072	2.65909	2.59676	2.97462	2.95728	2.5557	2.92054	1.83178	2.57143	2.93045	2.89575	2.67832	1.61447	2.9229	2.57264			ZT00		2.63863	0.107886	31
ZT00.25		2.5791	3.9993	3.53735	2.74534	3.86404	2.92264	3.45268	3.20238	4.71425	2.77546	2.84931	2.79986		3.39851	2.63955	5.51062	3.64036	2.37547	4.05281	2.20182	3.70174	2.97293	3.44037	2.66285	4.09346	3.24675	3.29513	3.22876	3.91005	3.26122	4.35075	2.82862			ZT00.25		3.36302	0.129428	31
ZT00.50		3.8321	4.52552	4.21224	4.01242	4.77794	3.8477	6.50043	3.05343	6.62664	3.27704	2.52742	3.21509		3.60335	3.26396	5.94034	4.59956	2.61616	4.45626	2.85348	4.23057	3.98999	3.93185	3.16392	6.59813	4.22078	4.48033	3.19981	4.54025	6.6516	5.30825	3.82695			ZT00.50		4.25431	0.212715	31
ZT00.75		3.80077	3.85897	3.86316	3.61491	4.56951	3.8477	7.05456	3.81679	6.02624	2.94265	2.80162	2.79986		3.66853	3.17881	4.42366	4.3222	2.52198	4.34623	2.43878	4.03226	3.28587	3.48405	3.45025	4.8972	4.1948	4.35009	3.15637	3.56631	4.35906	4.41794	3.39178			ZT00.75		3.88655	0.170599	31
ZT01		3.22648	3.1398	3.63044	3.59006	4.39314	3.59298	3.21824	3.7237	5.80387	2.5581	2.45589	2.56258		3.3054	2.71523	2.55308	3.80215	2.37547	3.521	1.89573	3.55632	3.09811	3.12364	3.4073	2.99065	3.67532	3.95936	2.33108	2.77857	1.96965	2.72132	2.77742			ZT01		3.17587	0.13806	31
ZT01.25		2.85058	2.92931	3.33954	3.36646	3.3189	3.49913	0.703325	2.60659	4.13609	2.52466	2.63472	1.98125		2.9702	1.55156	1.89585	2.71582	2.26036	2.82413	1.47117	2.72343	2.55046	3.09087	2.54832	1.85047	3.12987	3.19094	1.98359	2.4778	1.25928	1.78062	2.82862			ZT01.25		2.54819	0.132992	31
ZT01.50		2.48512	2.29784	3.23482	2.99379	1.4911	3.28462	2.08866	3.0162	2.64621	2.22371	2.47973	2.00498		2.70019	1.57994	1.28918	2.28822	2.17664	1.48542	1.25395	2.27393	2.37834	2.67584	1.80387	1.00935	2.81818	2.9565	1.50579	1.63277	1.06555	1.44465	1.91988			ZT01.50		2.14532	0.117241	31
ZT01.75		2.02569	2.08735	2.67629	2.7205	1.69954	2.72154	0.745951	1.56395	2.69068	1.82244	1.33524	1.92194		1.84357	1.09745	1.36502	1.40992	1.98828	1.87053	0.829384	1.74511	1.62729	2.57755	1.6607	0.261682	1.93507	1.57593	1.04247	0.529934	1.25928	1.15908	1.5871			ZT01.75		1.6573	0.113662	31
ZT02		1.70199	0.719172	2.37375	1.47826	1.12233	2.57407	1.19352	0.688885	0.97843	2.02307	1.15641	1.43552		1.46182	0.274361	0.480283	1.19034	1.98828	0.953604	0.957741	1.95664	1.58035	1.82394	0.959198	1.17757	1.79221	1.41964	1.2307	0.658837	1.00097	0.167983	1.22872			ZT02		1.28221	0.102734	31
ZT02.25		1.29477	0.649009	1.95485	1.36646	1.33077	2.15847	0.788576	0.074474	0.22237	1.22053	0.441106	1.13892		0.735568	0.12299	0.404449	0.959205	1.75806	0.018339	0.552923	1.20307	1.01706	1.7038	1.36006	0.859813	0.714286	0.937744	0.333012	0.587224	0.161447	0.083991	0.844746			ZT02.25		0.870906	0.103509	31
ZT02.50		1.13814	0.964743	1.54759	0.720497	0.994068	1.52835	0	0.297896	0.667111	1.10349	0	0.118638		0.130354	0.066225	0.252781	0.288917	1.96735	0.733541	0.256714	0.687467	0.547645	0.862822	0.930565	0	0.87013	0.234436	0.897683	0.286451	0.322893	0.487149	0.601562			ZT02.50		0.629201	0.0891218	31
ZT02.75		1.20079	0.859498	1.11706	0.062112	0.464967	0.576485	0	0.037237	0.555926	1.35429	0.011922	0.652509		0.502793	0.340587	0.202224	0.10401	1.42319	0.49514	0.385071	0.052882	0.297293	0.819135	0.730136	0	0.012987	0	0.637066	0	0.096868	0.755921	0.639959			ZT02.75		0.464131	0.0762312	31
ZT03		1.09638	0.122785	0.674889	0.695652	0.529101	0.469232	0.085251	0	0.244608	0.902859	0.214592	0.403369		0	0.832545	0.176946	0.092453	1.19297	0.678526	0.019747	0.132205	0.547645	0.283967	0.429492	0	0	0.013024	0.868726	0	0.226025	0.117588	0.601562			ZT03		0.375875	0.0634916	31
ZT03.25		1.24256	0	1.01233	0.397516	1.0101	0.321759	0	0	0.066711	0.635345	0.488794	0.047455		0.167598	0.198675	0.151668	0.288917	0.889494	0.550156	0.306082	0.846113	0.31294	0.54609	0	0.46729	0.025974	0.039073	0.506757	0	1.22699	0.050395	0.486369			ZT03.25		0.396231	0.0682229	31
ZT03.50		0.908426	0.140326	0.767978	0.049689	1.84383	0.697144	0	0.484081	0.111185	0.568467	0.33381	0.130502		0.083799	0.25544	1.11224	0.439154	0.418585	0.036677	0.049368	0.26441	0	0.229358	0	0	0.064935	0	0	0.014323	0.226025	0	0.140791			ZT03.50		0.302276	0.0738189	31
ZT03.75		0.772685	0.719172	0.488713	0.47205	1.02613	0.093846	0.042626	0.688885	0.044474	0.43471	0.023844	0		0.214153	0.302744	0.78362	0.080897	0.439514	0	0.029621	0.013221	0.015647	0	0.443808	0	0.012987	0	0.144788	0	0.387472	0	0			ZT03.75		0.2476	0.0541396	31
ZT04		0.657826	0.035082	0.465441	0.111801	1.36284	0.308352	0	0	0.066711	0.351112	0.011922	0.023728		0.344507	0.245979	0.303337	0.10401	0.261616	0	0.009874	0.013221	0.015647	0	0.343593	0	0	0.026048	0.173745	0	0.064579	0.033597	0.038398			ZT04		0.173321	0.0499394	31
ZT04.25		0.74136	0.017541	0.453805	0.409938	0.689434	0.884837	0.14919	0	0.022237	0.317673	0.011922	0		0.446927	0.851466	0.505561	0.10401	0.020929	0	0.315956	0.25119	0.078235	0.207514	0.042949	0	0.090909	0.013024	0.028958	0.014323	0	0.016798	0			ZT04.25		0.2157	0.0495025	31
ZT04.50		0.981518	0.22803	0.558529	0.248447	0.753567	0.643518	0.042626	0	0.177896	0.267514	0.262279	0.201685		0.102421	0.151372	0.12639	0.346701	0	0	0.078989	0.052882	0.015647	0.043687	0.014316	0	0.051948	0.013024	0	0.042968	0	0	0.012799			ZT04.50		0.174798	0.0442888	31
ZT04.75		0.553409	0.806876	0.721434	0.484472	0.481	0.294946	0	0	0.177896	0.217355	0.739151	0.09491		0.400372	0.170293	0.353893	0.312031	0.073252	0	0.118483	0.039662	0.078235	0.196592	0	0	0	0.104194	0	0	0	0.067193	0.051197			ZT04.75		0.210866	0.0437776	31
ZT05		0.86666	1.40326	0.267629	0.26087	1.37887	0.321759	0.191816	0	0.044474	0.250794	0.965665	0.201685		0.18622	0.548723	0.328615	0.231134	0.198828	0.275078	0.434439	0.330513	0.046941	0.010922	0	0.056075	0	0	0	0	0.096868	0.604737	0			ZT05		0.306535	0.0681368	31
ZT05.25		0.574293	0.210489	0.453805	0.285714	0.833734	0.402199	0.213129	0	0.066711	0.735663	0.178827	0.059319		0.400372	0.236518	0.505561	0.161794	0.27208	0	0.276461	0.013221	0.078235	0.098296	0	0.093458	0.181818	0.026048	0	0	0	0.167983	0.127992			ZT05.25		0.214636	0.0397371	31
ZT05.50		0.772685	0.526223	0.826158	0.596273	0.529101	0.563078	0.490196	0	0.088948	0.217355	0.286123	0.059319		0.18622	0.501419	0.91001	0.231134	0.125576	0	0.345577	0.026441	0.187764	0.010922	0	0	0.012987	0	0	0	0	0.10079	0.025598			ZT05.50		0.245803	0.0504471	31
ZT05.75		0.657826	0.420979	0.546893	0.360248	0.3848	0.697144	0.277067	0	0.088948	0.01672	0.143062	0.261004		0.595903	0.274361	0.78362	0.288917	0	0.036677	0.46406	0.013221	0	0.087374	0.042949	0	0.012987	0	0	0	0	0.067193	0.063996			ZT05.75		0.21245	0.0441199	31
ZT06		0.563851	0.578846	0.919246	0.236025	0.785634	0.402199	0.127877	0	0.266845	0	0.286123	0.213548		0.437616	0.463576	0.101112	0.346701	0	0.183385	0.375197	0.013221	0.125176	0.174749	0.028633	0	0.12987	0.013024	0.028958	0	0.581208	0.016798	0.217586			ZT06		0.24571	0.0444548	31
ZT06.25		0.553409	0.157867	1.30323	0.68323	0.481	0.616705	0.341006	0.260659	0.200133	0.083598	0.345732	0.023728		0.428305	0.454115	0.202224	0.496937	0.010465	0.275078	0.207346	0.132205	0	0.12014	0.057266	0	1.41558	0.09117	0	0	0.161447	0.167983	0.115193			ZT06.25		0.302766	0.0616003	31
ZT06.50		1.04417	0.157867	0.744706	0.546584	0.641334	0.549672	0.362319	1.19158	0.133422	0.752383	0.357654	0.320323		0.502793	0.491958	0.151668	0.936092	0.303474	1.26536	0.809637	0.026441	0.109529	0.360419	0.071582	0.953271	1.23377	0.039073	0	0.658837	0.871811	0.722325	0.614361			ZT06.50		0.545949	0.0673938	31
ZT06.75		0.699593	0.350816	0.255993	0.360248	0.2886	0.589891	0.767263	0.521318	0.6004	0.618626	0.321888	0.296595		0.121043	0.614948	0.581395	0.600948	0.491838	0.018339	0.523302	0.013221	0.187764	0.098296	0.057266	0.392523	0.220779	0	0	0.171871	0.613497	0	0.115193			ZT06.75		0.338499	0.0435114	31
ZT07		0.563851	0.701631	0.349081	0.496894	0.657367	0.482638	0.554135	0.167567	0.578163	0	0.33381	0.427097		0.223464	0.690634	0.65723	0.20802	0.554625	0.293416	0.394945	0.26441	0.015647	0	0.057266	0	0	0.169315	0	0.071613	0	0.033597	0.063996			ZT07		0.290658	0.0446326	31
ZT07.25		0.720476	0.877039	0.861066	0.47205	1.21853	0.429012	0.255754	0.111711	0.200133	0.618626	0.071531	0.189821		0.27933	0.236518	0.65723	0.150237	0.209293	0.366771	0.296209	0.185087	0.046941	0.229358	0.128848	0	0	0.013024	0.028958	0.272128	0	0.134386	0.063996			ZT07.25		0.300776	0.0540429	31
ZT07.50		0.511642	0.350816	0.500349	0.670807	0.753567	0.496045	0.873828	0.018619	0.200133	0.100318	0.119218	0.616918		0.223464	0.312204	0.960566	0.427597	0	0.770218	0.118483	0.052882	0.140823	0.174749	0.243379	0.46729	0	0	0.057915	0.11458	0.032289	0	0.025598			ZT07.50		0.301106	0.0519147	31
ZT07.75		0.448992	0.491142	0.84943	0.347826	0.833734	0.536265	0.319693	0	0.75606	0.033439	0.512637	0.355914		0.540037	0.397351	0.353893	0.358257	0	0.12837	0.167852	0.092544	0.046941	0.054609	0.014316	0	0.012987	0	0.043436	0.11458	0.290604	0	0.025598			ZT07.75		0.262145	0.0471115	31
ZT08		0.668268	0.543764	0.546893	0.347826	0.849768	0.335166	1.3214	0.37237	0.644874	0.100318	0.560324	0.59319		0.353818	0.189215	0.65723	0.196464	0	0.055016	0.296209	0.066103	0.031294	0.152905	0.186113	0	0	0	0	0	0.742654	0	0.191988			ZT08		0.322683	0.0579164	31
ZT08.25		0.636943	0.192949	0.418897	0.496894	0.817701	0.898244	0.639386	0.111711	0.400267	0.217355	0.13114	0.391506		0.56797	0.444655	0.808898	0.543164	0	0.256739	0.24684	0.26441	0.015647	0.109218	0.286328	0.168224	0.168831	0	0	0	0.096868	0	0.166389			ZT08.25		0.30636	0.0473478	31
ZT08.50		0.74136	0.087704	0.767978	0.546584	0.721501	0.482638	0.234442	0.260659	0.37803	0.050159	0.33381	0.771147		0.27933	0.151372	0	0.392927	0	0.220062	0.177725	0.25119	0.391175	0.141983	0.014316	0	0.077922	0	0	0	1.13013	0	0.038398			ZT08.50		0.278792	0.0530861	31
ZT08.75		0.501201	0.473601	0.442169	0.496894	1.60333	0.187693	0.511509	0.13033	0.133422	0	0.321888	0.569463		0.512104	0.217597	0.455005	0.647174	0	0.091693	0.434439	0.118985	0.046941	0.141983	0.028633	0.149533	0.064935	0	0	0.085935	0.548918	0	0.012799			ZT08.75		0.288006	0.0584952	31
ZT09		0.563851	1.06999	1.17524	0.223602	1.60333	0.455825	0.255754	0.018619	1.06738	0.167196	0.286123	0.261004		0.521415	0.331126	0.78362	0.728071	0	0.238401	0.345577	0.396616	0.109529	0.262123	0.014316	0	0.012987	0	0.014479	0.028645	0.032289	0	0.089594			ZT09		0.356668	0.0737788	31
ZT09.25		0.574293	0.719172	0.535257	0.385093	1.52317	0.388792	0.59676	0.093093	0.555926	0.200635	0.059609	0.296595		0.391061	0.539262	0.404449	0.381371	0	0.091693	0.078989	0.198308	0.109529	0.163827	0.057266	0	0	0	0.057915	0	0	0.083991	0.191988			ZT09.25		0.279937	0.0570365	31
ZT09.50		0.584734	0.175408	0.302537	0.186335	1.31473	0.858024	0.703325	0	0.088948	0.535028	0.298045	0.462688		0.214153	0.217597	0.606673	0.612504	0.010465	0.036677	0.039494	0	0.344234	0.185671	0.014316	0.130841	0.038961	0	0	0	0	0.184781	0.012799			ZT09.50		0.263193	0.0563551	31
ZT09.75		0.720476	0.017541	0.372353	0.236025	1.42697	0.429012	0.703325	0.707503	0.088948	0.601906	0.643777	1.04401		0.595903	0.170293	0.025278	0.254247	0	0.330094	0.24684	0	0.453763	0.24028	0.085898	0	0	0.130242	0	0	0.290604	0.117588	0.102393			ZT09.75		0.323718	0.0619685	31
ZT10		0.292367	0	0.511985	0.285714	0.3848	0.174286	0.127877	0.5027	0.355793	0.518308	0.119218	0.379642		0.409683	0.293283	0.227503	0.381371	0	0.531817	1.12559	0.211528	0	0.021844	0.071582	0.11215	0.064935	0.143266	0	0.042968	1.64675	0.083991	0.486369			ZT10		0.306688	0.0618731	31
ZT10.25		0.469876	0.052622	0.488713	0.26087	0.929934	0.04022	0.234442	0.074474	0.75606	0.033439	0.13114	0.74742		0.307263	0.558184	0.606673	0.624061	0.324404	0.256739	0.434439	0.092544	0	0.66623	0.014316	0.074766	0.818182	0	0	0.143225	0.355182	0	1.38231			ZT10.25		0.350895	0.0613247	31
ZT10.50		0.490759	0	0.779614	0.732919	0.897868	0.214506	0.554135	0.353752	0.778297	0	0.321888	0.771147		0.633147	0.141911	0.151668	1.16722	0.502302	1.11865	0.197472	0.105764	0.078235	0.611621	0.286328	0.018692	0.779221	0.026048	0.014479	0.071613	0.548918	0.319167	0.089594			ZT10.50		0.411514	0.061973	31
ZT10.75		0.302809	0.350816	1.55923	0.26087	0.978034	0.750771	0.873828	0.446844	0.444741	0	0.381497	1.76771		0.782123	0.13245	0.455005	0.554721	0.439514	2.42069	0.177725	0.013221	1.97152	0.196592	0.687187	0.018692	0.363636	0.533993	0	0.014323	0.258314	0.201579	0.025598			ZT10.75		0.56013	0.10921	31
ZT11		0.553409	0.649009	0.232721	0	0.785634	2.56067	0.788576	0.465463	0.533689	0.334392	0.381497	2.58631		0.38175	0.028382	0.758342	0.751185	0.470908	1.17367	0.236967	0.158646	2.44093	1.44168	2.10451	0.373832	0.077922	0.755405	0	0.071613	1.77591	0.033597	0.486369			ZT11		0.754612	0.138805	31
ZT11.25		0.261042	0.157867	0.244357	0.012422	1.50713	2.44001	0.106564	0.018619	0.422504	1.37101	0.083453	1.55416		0.297952	0.558184	1.94641	0.855195	0.596484	0.788557	1.50079	0.661026	2.42529	2.12975	2.09019	2.03738	0.090909	0.83355	0.144788	0.071613	0.355182	0.016798	2.34225			ZT11.25		0.900691	0.152359	31
ZT11.50		0.240159	1.52605	0.186176	0	1.6354	2.54726	0.042626	0.837833	0.311319	1.18709	0.059609	0.996559		0.782123	0.435194	0.176946	1.59482	1.81038	2.31066	1.36256	0.634585	2.56611	2.67584	1.6607	1.98131	0.012987	1.6671	1.04247	0.558579	0	0.537544	2.61103			ZT11.50		1.09648	0.158911	31
ZT11.75		1.17991	1.43834	0.802886	0.496894	2.42104	2.49363	0.745951	1.75014	1.13409	1.83916	0.441106	1.39993		0.493482	0.728477	1.94641	1.92997	2.19757	3.0442	1.38231	0.634585	1.70552	2.92704	2.534	3.23365	0.545455	3.764	0.390927	0.458321	0	1.17588	2.54704			ZT11.75		1.54135	0.176512	31
ZT12		1.7542	1.56113	1.93158	0.757764	2.29277	2.48022	0.873828	2.66245	1.57883	1.6218	1.81211	1.63721		1.22905	1.24882	0	2.83139	2.36501	3.02586	1.05648	1.63934	2.44093	3.54958	2.77738	3.45794	2.09091	3.80307	1.11486	1.18877	0.355182	2.95649	2.35505			ZT12		1.95	0.167405	31
ZT12.25		3.15339	4.03438	3.42099	3.25466	3.73577	3.41869	5.73316	4.13331	5.4036	2.4745	3.12351	2.89477		3.03538	3.36802	4.01921	3.29366	2.65802	4.34623	2.40916	3.92649	3.33281	3.7571	3.73658	4.8972	3.80519	4.1417	2.9971	4.15354	4.39135	4.33395	3.41738			ZT12.25		3.70325	0.138934	31
ZT12.50		3.63371	5.20961	3.4559	4.06211	4.4733	3.98177	6.75618	4.76634	7.24928	3.16001	3.38579	3.96251		4.0689	4.12488	6.49646	4.19508	3.17078	4.51128	3.11019	4.53464	3.77093	4.29227	4.35218	6.26168	4.50649	4.68872	4.15541	5.37095	7.20052	4.68671	3.75016			ZT12.50		4.55951	0.205696	31
ZT12.75		3.29957	5.26224	3.33954	3.80124	4.0885	3.90133	6.99062	4.0216	6.93796	2.95937	3.11159	3.79642		4.05959	3.88836	4.87866	3.96394	3.02428	4.713	2.98183	4.42887	4.06822	4.40149	4.42377	6.07477	4.09091	4.37614	3.75	5.45689	7.62028	4.36755	3.43018			ZT12.75		4.37125	0.212044	31
ZT13		2.67307	5.06929	2.18757	3.80124	3.25477	3.71364	6.15942	3.90989	6.53769	2.84233	3.09967	3.6066		4.25512	3.50993	3.28615	3.83682	3.30682	4.45626	3.05095	4.29667	4.00563	4.40149	4.32355	6.03738	4.02597	4.2459	3.77896	5.28502	7.5557	4.58592	3.41738			ZT13		4.1457	0.211617	31
ZT13.25		2.55821	4.73601	1.7454	3.81366	3.06237	2.86902	3.92157	3.98436	3.33556	2.79217	3.00429	3.80828		4.27374	3.62346	1.54196	3.87149	3.11846	3.26426	3.13981	4.44209	3.50493	3.8554	3.76521	2.84112	3.88312	4.28497	3.9527	5.15612	6.6516	4.56912	3.26379			ZT13.25		3.63336	0.174097	31
ZT13.50		0.939751	4.57814	0.977426	4.01242	2.70964	1.54176	2.83461	4.63601	0.400267	1.95619	3.04006	3.55914		4.0689	3.64238	1.79474	3.43234	3.10799	0.843572	3.20893	4.17768	1.98717	3.59327	3.30709	0.242991	3.85714	4.1417	3.46042	5.09883	5.29545	3.91399	2.95661			ZT13.50		3.01021	0.24549	31
ZT13.75		0.041767	2.15752	0.779614	2.96894	1.17043	0.496045	0.341006	3.68646	0	1.00318	3.14735	3.21509		3.91061	3.85052	0.353893	1.92997	2.54291	0.568494	3.26817	3.49022	0.719762	2.04238	1.54617	0	3.63636	3.39932	2.95367	4.21083	0.548918	3.20847	2.25266			ZT13.75		2.04647	0.250646	31
ZT14		0.104417	0.245571	0.349081	1.63975	0.112233	0.013407	0	3.5189	0.088948	0.668784	3.07582	1.66093		3.02607	3.86944	0.353893	0.231134	1.62202	0.073354	2.3203	1.87731	0.641527	0.327654	0	0	2.18182	0.820526	2.62066	3.32283	0	1.78062	1.12633			ZT14		1.21527	0.223179	31
ZT14.25		0	0.175408	0.442169	0.484472	0.2886	0.147473	0.14919	2.77416	0	0.535028	2.38436	0.320323		2.23464	3.85052	0.606673	0.265804	0.659272	0.568494	1.73776	0.991539	0.250352	0.010922	0.028633	0	0.623377	0.208388	1.4334	0.372386	0	0.520746	1.15193			ZT14.25		0.748903	0.168096	31
ZT14.50		0.093975	0.087704	0.337445	0.745342	0.1443	0.227913	0.170503	1.58257	0	0.585186	1.34716	0.616918		1.48976	2.57332	0.151668	0.127124	0.240686	0.12837	0.957741	0.343733	0.187764	0	0.085898	0.317757	0.506494	0.104194	0.868726	0	0	0	0.972738			ZT14.50		0.483709	0.107159	31
ZT14.75		0.271484	0.543764	0.814522	0.397516	0.080167	0.214506	0.042626	0.018619	0	0.45143	0.381497	0.522007		0.884544	1.57048	0.682508	1.06322	0.261616	0.531817	0.868878	0.75357	0	0	0.042949	0.317757	0.402597	0.520969	0.694981	0.028645	0	0.151184	0.179189			ZT14.75		0.409453	0.0677148	31
ZT15		0.511642	0	0.302537	0.236025	0.064133	0	0	0.093093	0.200133	0.551747	0.154983	0.355914		0.633147	0.624409	0.455005	0	0.188363	0.165047	0.750395	0.224749	0.031294	0	0.472441	0	0.220779	0	0.926641	0	0	0.520746	1.02393			ZT15		0.280876	0.0528403	31
ZT15.25		0.428109	0.052622	0.477077	0.310559	0.2886	0.147473	0.021313	0.018619	0.066711	0.551747	0.119218	0.166093		0.121043	0.756859	0.78362	0.161794	0.345333	0.476802	0.394945	0.211528	0.062588	0.349498	0.028633	0.560748	0.246753	0.039073	0.883205	0.300773	0	0.134386	0.767951			ZT15.25		0.299151	0.0457846	31
ZT15.50		0.877101	0.543764	0.861066	0.236025	0	0.04022	0.106564	0	0.022237	0.535028	0.560324	0.462688		0.148976	0.860927	0.960566	0.27736	0.680201	0.550156	0.533175	0.105764	0.531998	0	0.028633	0.82243	0.025974	0	1.56371	0.329419	0.581208	0.403158	0.729553			ZT15.50		0.431556	0.0678982	31
ZT15.75		0.710034	0.070163	0.290901	0.68323	0.208434	0.160879	0.127877	0	1.11185	0.43471	0.989509	0.296595		0.18622	0.075686	1.16279	0.300474	0.596484	1.192	0.296209	0.198308	0	0.043687	0	0.46729	0.38961	0.104194	1.1583	0.257806	0.387472	0.302369	0.883143			ZT15.75		0.422137	0.0681029	31
ZT16		0.668268	0.245571	0.349081	0.111801	0.160333	0.013407	0.44757	0.726122	0.822771	0.668784	0.083453	0.557599		0.949721	0.813623	1.08696	0.092453	0.491838	0.12837	1.13547	0.185087	0.250352	0.688073	0.286328	0.560748	1.45454	0.911696	1.72297	0.973933	0	0	1.31832			ZT16		0.577588	0.0827317	31
ZT16.25		0.74136	0	0.081452	0.385093	0.176367	0.375385	0.852515	0.688885	0	1.07005	0.59609	0.84233		0.651769	0.227058	0.455005	0.17335	0.387191	0.733541	0.444313	0.171867	0.250352	0.753604	0.572656	1.3271	1.68831	1.02891	1.24517	0.744772	0.226025	0.033597	0.729553			ZT16.25		0.569474	0.0746407	31
ZT16.50		0.877101	0.245571	0.279265	1.01863	0.817701	0	0.575448	0.260659	0.022237	1.57164	1.87172	0.415233		0.726257	0.179754	1.16279	0.589391	1.05693	0.953604	0.552923	0.079323	0	0.753604	0.314961	1.40187	1.41558	0.859599	1.76641	0.644514	0.839522	0.419956	0.985537			ZT16.50		0.730895	0.092514	31
ZT16.75		0.595176	0.280653	0.081452	1.45342	0.448934	0	0.106564	0	0.155659	1.20381	0.941822	0.320323		0.633147	0.066225	1.31446	0	0.973211	1.24702	0.57267	0.475939	0.813644	0.436872	0.830351	2.09346	0.688312	0.729357	1.60714	0.744772	0.742654	0.016798	0.601562			ZT16.75		0.65082	0.0942948	31
ZT17		0.783126	1.2454	0.837794	0.770186	0.128267	0.429012	0.063939	0.018619	0.133422	1.08678	0.703386	0		0.418994	0.482498	0.631951	0.346701	1.0046	0.953604	0.878752	1.15019	1.0327	0	0.901933	1.79439	0.467532	1.15916	0.680502	1.26038	0.290604	1.05829	0.972738			ZT17		0.69953	0.0802838	31
ZT17.25		0.365459	1.03491	0.744706	0.037267	0.448934	0.402199	0.106564	0.484081	0.155659	0.618626	1.12065	0.071183		0.130354	0.775781	0.202224	0	1.0046	0.861911	1.4613	1.00476	0.265999	0.196592	0.186113	0.093458	0.181818	0.599114	1.17278	0.773417	0.064579	2.40215	0.639959			ZT17.25		0.567972	0.0944492	31
ZT17.50		0.355017	0.929661	0.639981	0	0.208434	0.402199	0	0.763359	0.22237	0.501588	0.679542	1.32875		0.595903	0.51088	0.176946	0.254247	1.07786	0.971942	1.03673	0.780011	0.250352	0.054609	0	0.093458	0.181818	0.156291	1.04247	0.286451	0.032289	0.587939	0.294381			ZT17.50		0.465015	0.0675895	31
ZT17.75		0.595176	0.508683	1.01233	0	0.400834	0.469232	0.255754	1.34053	0.533689	1.18709	0.011922	0.889785		0.893855	0.491958	0.758342	0.739628	0.711595	0.898588	1.7575	1.62612	0.093882	0.382263	0.014316	0.224299	0.662338	0.312581	0.521236	0.028645	0.645786	0.302369	0.396775			ZT17.75		0.602165	0.0804329	31
ZT18		0.814451	0.561305	0.919246	0.496894	0	0.402199	0.511509	1.2102	0.555926	0.585186	0.023844	0.688101		0.800745	0.179754	0.303337	1.02855	0.544161	0.403448	1.57978	0.806452	0.594586	0.174749	0	0.261682	0.766234	0.052097	0.738417	0.243483	0.032289	0.604737	0.575963			ZT18		0.530946	0.0665479	31
ZT18.25		0.897985	0.473601	0.523621	1.14286	0.016033	0.603298	0.575448	0.800596	0.111185	1.30413	0.286123	0.699964		0.614525	0.217597	0.884732	0.300474	0	0.421786	1.54028	0.793231	0.766703	0.469637	0.214746	0.093458	0.662338	0.065121	1.38996	0.11458	0.161447	0.016798	0.691156			ZT18.25		0.543659	0.0755103	31
		Pdf G4 x miR-277 SP																																				Pdf G4 x miR-277 SP
ZT		Fly 1	Fly 2	Fly 3	Fly 4	Fly 5	Fly 6	Fly 7	Fly 8	Fly 9	Fly 10	Fly 11	Fly 12	Fly 13	Fly 14	Fly 15	Fly 16	Fly 17	Fly 18	Fly 19	Fly 20	Fly 21	Fly 22	Fly 23	Fly 24	Fly 25	Fly 26	Fly 27	Fly 28	Fly 29	Fly 30	Fly 31	Fly 32			ZT		MEAN	SEM	N
ZT18.25		0.910201	0.540166	0.57238	0.447251	0.012853	0.822867	0.054486	0.733391	0.021547	0	0	0.568074	0.188136	0.880445	0.273122	1.38309	0.066563	0.133929	0.704777	1.83784	0.707269	0.425638	0.331992	0.708741	0	0.749674	0.770284	0.560311	0.766929	0.047214		0.436503			ZT18.25		0.505022	0.0770541	31
ZT18.50		0.3219	0.33241	0.999063	0.657722	0.025707	0	0.217944	0.790912	0.010774	0	0.633179	0.094679	1.15095	0.633302	0.099317	0.909682	0.022188	0.044643	0.509005	1.22008	0.104781	0.71357	0.160966	0.961863	0	0.081486	0.46217	0.037354	0.654695	0		0.259173			ZT18.50		0.390629	0.0695624	31
ZT18.75		0.0888	0.069252	0.936622	0.552486	0.064267	0	0.481293	0.603969	0	0	0.295483	0.132551	1.52722	1.05035	0.484171	0.139237	0	0.133929	0	0.046332	0.772757	0.525789	0.82495	1.08842	0.196207	0	0.410818	0.074708	0.63599	0		0.613832			ZT18.75		0.379014	0.0725117	31
ZT19		0	0.221607	1.0511	0.486714	0.385604	0.101054	0.662913	0.67587	0.140056	0	0.126636	0.265101	1.20629	0.857275	0.471757	0.380581	0	0	0.039154	0.185328	1.45383	0.938908	0.724346	0.801552	0.065402	0.032595	1.02705	0.112062	0.037411	0.188857		0.504706			ZT19		0.423992	0.0740475	31
ZT19.25		0.0999	0.124654	0.249766	0.342015	0.398458	0.620759	0.535779	0.301984	0.991166	0	0.337695	0.35978	1.25055	0.9654	0.273122	0.250627	0.044375	0	0	0.200772	0.943026	0.813721	0.965795	0.599055	0	0	1.33516	0.336187	0.561167	0.070822		0.272814			ZT19.25		0.427244	0.0695851	31
ZT19.50		0.3441	0	0.166511	0.47356	0.488432	0	0.236106	0.762151	1.07735	0	0.401013	1.49593	1.19522	0.733704	0.049659	0.491971	0	0	0	1.03475	1.00851	0.838758	1.76056	0.565305	0	0	1.33516	0.691051	0.823045	0.566572		0.832083			ZT19.50		0.560371	0.089462	31
ZT19.75		0	0	0.405869	0.026309	0.462725	0	0.345078	0.402646	0.829563	0	0	0.037872	0.309872	0.841829	0	0.426993	0.221877	0	0.195771	1.25097	0.707269	0.863796	0.402414	0.430307	0	0	1.4721	0.616342	0.505051	0.070822		0.913927			ZT19.75		0.37869	0.0716925	31
ZT20		0.0111	0.166205	0.582787	0.065772	0.449871	0.028873	0.118053	0	0.797242	0	0.063318	0.965726	0.044267	0.60241	0.285537	0.148519	0.355003	0.223214	0.13704	0.926641	0.903733	0.888833	0.261569	0.008437	0	0.554107	1.28381	0.130739	0.673401	0.637394		0.77752			ZT20		0.390036	0.0662245	31
ZT20.25		0.810301	0.138504	0.27058	0.184162	0.578406	0.173235	0.018162	0	1.22818	0	0.084424	0.037872	0.675077	0.949954	0.037244	0.232062	1.2647	0.133929	0	0.710425	0.471513	0.913871	0.663984	0.590618	0	0.912647	0.496405	0	1.88926	0.070822		0.722957			ZT20.25		0.459977	0.0846552	31
ZT20.50		0.599401	0.31856	0.322614	0	0.475578	0.028873	0.408645	0.603969	0.915751	0	0.084424	0.568074	0.80788	0.725981	0.012415	0.03713	0.887508	0	0	0.725869	0.117878	0.776164	0.865191	0.767803	0	0.71708	0.427936	0.093385	1.85185	0.212465		0.491065			ZT20.50		0.446564	0.0746458	31
ZT20.75		0.111	0.360111	0.999063	0.013154	0.282776	0	0.190701	0.503307	0.430942	0	0.612073	0.416588	0.774679	0.911338	0.136561	0.250627	0	0.089286	0	1.77606	0.576293	0.475714	0.100604	0.565305	0	0.472621	0.273879	0.429572	1.06622	0.495751		0.859364			ZT20.75		0.424954	0.0719339	31
ZT21		0.510601	0.540166	0.530752	0.171008	0.745501	0.606323	0.199782	0.172563	0.495583	0	0	0.568074	0.652944	0.563794	0.173805	0.167084	0.532505	0.223214	0.019577	3.24324	0.117878	0.325488	1.2173	0.590618	0	0.016297	0.188292	0.989883	0.224467	0.283286		0.518347			ZT21		0.470593	0.106659	31
ZT21.25		0.932401	1.05263	0.728484	0.210471	0.616967	0.389779	0.381402	0.719011	0.377074	0.403476	0.10553	0.435524	0.276671	0.517454	0.297952	0.064977	0.399379	0	0	2.25483	0.144073	0.676014	1.46881	0.708741	0	0.749674	0.051352	1.06459	1.10363	0.306893		0.682035			ZT21.25		0.552252	0.0873297	31
ZT21.50		0.632701	1.20499	1.17598	0.263089	0.62982	0.678504	0.072648	1.0929	0.592545	0.682806	0.717602	0.889983	0	0.872722	0.484171	0.965376	0.687819	0	0.215348	0.957529	0.065488	0.738608	1.39839	0.801552	0	0.53781	0	0.485603	1.08492	0		0.763879			ZT21.50		0.602993	0.0734094	31
ZT21.75		1.0323	2.03601	0.353835	0.710339	1.27249	0.649632	1.12604	1.26546	1.15277	0.062073	0.844238	1.0036	0.354139	0.787766	1.21664	1.97717	1.30907	0.625	0.097886	1.05019	0.733464	1.4647	0.382294	1.51029	0	0.195567	0.53064	1.83035	1.27198	0		0.177329			ZT21.75		0.871718	0.103847	31
ZT22		1.6317	1.5928	1.04069	1.40752	0.784062	0.678504	0.926262	1.20794	1.96078	0	1.98396	1.64742	0.309872	1.50602	1.96151	0.75188	0.48813	6.33929	0.763508	1.9305	2.12181	1.01402	0.583501	1.7381	0	0.032595	0.924341	1.71829	1.44033	1.10954		0.422862			ZT22		1.29089	0.202638	31
ZT22.25		1.8759	1.34349	1.68592	1.96001	0.655527	0.721813	0.889938	0.790912	1.86382	0.124146	2.97594	1.38231	1.42762	1.50602	1.9491	1.75439	1.77502	7.27679	0.743931	2.50193	2.39686	1.62744	1.77062	1.28248	0	0.570404	1.48922	1.75564	1.23457	1.27479		1.02305			ZT22.25		1.60096	0.223055	31
ZT22.50		2.3532	1.24654	1.56104	1.72323	0.616967	0.952793	0.699237	1.68249	2.0362	0.062073	1.73069	1.81784	1.81496	1.74544	2.17256	1.91219	2.81784	4.10714	0.665623	3.64479	2.7112	2.05308	0.814889	1.83935	0	1.40156	1.78021	2.50272	1.94538	0.802644		1.77329			ZT22.50		1.70926	0.163377	31
ZT22.75		1.7982	1.52355	1.64429	1.4733	1.47815	1.83341	0.780966	2.21455	2.02543	0	2.80709	1.13615	2.04737	1.89218	2.56983	1.67084	4.12691	4.73214	0.293657	3.27413	3.03864	2.16575	1.57948	2.39622	0	2.42829	1.71174	2.59611	1.90797	1.20397		1.66417			ZT22.75		1.93595	0.184222	31
ZT23		2.0535	1.45429	2.24789	1.65746	1.59383	1.45806	0.581184	2.24331	1.47598	0	4.20008	1.38231	1.68216	1.81495	1.97393	1.55945	4.34879	0.892857	0.724354	2.79537	2.46234	2.27842	1.78068	1.96591	0	1.66232	1.66039	2.65214	1.98279	1.03872		1.88242			ZT23		1.79051	0.168524	31
ZT23.25		2.0979	1.95291	1.92528	1.88108	2.44216	1.84784	1.4802	1.95571	2.72571	0	2.80709	1.51486	1.37229	2.05437	1.83737	2.04214	3.90504	3.61607	0.371966	2.53282	2.82908	2.32849	2.14286	2.2106	0	1.93937	1.78021	2.44669	1.75832	3.16336		2.00518			ZT23.25		2.03119	0.153908	31
ZT23.50		2.0757	1.5374	1.82121	2.30203	1.81234	3.23372	1.39847	1.82629	2.33786	0.527623	3.08147	1.87464	1.52722	1.66049	1.6139	1.89362	3.48347	2.09821	1.76194	3.53668	2.73739	2.75413	1.7505	1.99966	0	2.26532	2.46491	2.72685	2.46914	1.983		2.70086			ZT23.50		2.10503	0.136178	31
ZT23.75		2.2533	2.59003	1.90447	2.19679	1.86375	3.24816	1.87977	3.30745	2.06852	0.775916	2.8493	2.10188	1.89243	1.5987	2.04842	1.86578	4.01598	4.95536	1.8794	2.93436	2.7112	2.67902	1.93159	1.76341	0.719424	2.83572	2.07121	2.25992	2.15114	3.06893		2.72814			ZT23.75		2.35966	0.150262	31
ZT00		2.3088	2.45152	1.55063	2.24941	1.91517	2.88725	2.43371	2.55968	2.00388	0.372439	2.4694	2.63208	1.73749	1.82268	2.43327	2.67335	4.65942	5.66964	3.05403	2.94981	2.55403	2.51627	2.07244	1.91529	0	2.59126	1.84868	2.95097	2.16985	1.51086		3.26013			ZT00		2.3943	0.183515	31
ZT00.25		2.1645	2.24377	2.47684	2.90713	2.30077	2.80064	2.58809	2.58844	2.14393	0.806952	2.25834	2.25336	1.98097	1.81495	2.50776	2.1721	3.03972	3.25893	3.26938	1.9305	2.1349	2.6665	1.77062	1.7381	2.35448	3.25945	1.91715	2.11051	2.3569	3.04533		3.19192			ZT00.25		2.3888	0.0984207	31
ZT00.50		3.2967	2.59003	2.79946	3.43331	2.69923	3.17598	2.44279	3.06298	2.9304	2.545	0.823132	2.49953	2.1359	2.21656	3.16574	2.18138	3.12847	1.33929	3.81754	1.26641	2.10871	2.2659	2.06237	1.41748	0.654022	3.17797	2.22526	2.78288	3.96558	2.47875		2.38712			ZT00.50		2.48632	0.142657	31
ZT00.75		3.1302	2.99169	2.57051	3.23599	2.00514	2.82951	2.25209	2.8329	2.43482	2.63811	0.949768	2.44272	2.31297	2.14705	2.63191	2.4877	3.94941	0.178571	3.935	1.1583	2.47544	1.4021	1.7505	1.60311	1.56965	3.35724	2.48203	2.82023	3.10513	2.90368		1.8415			ZT00.75		2.40081	0.148833	31
ZT01		2.8416	2.63158	2.38318	2.6835	2.05655	2.29537	2.0069	2.44464	2.13316	2.66915	0.696496	2.2723	2.22444	1.88446	2.22222	2.3299	3.94941	0	4.03289	1.37452	2.65881	1.05158	1.65996	1.43436	0.654022	2.31421	2.29373	2.65214	2.99289	2.12465		1.02305			ZT01		2.12876	0.15529	31
ZT01.25		2.5863	2.11911	2.16464	2.3678	1.91517	2.41086	1.99782	2.27207	1.78841	1.36561	1.11861	1.74209	1.91456	1.80723	1.89944	2.21851	2.79565	0	3.50431	1.20463	2.20039	0.51327	1.60966	1.22342	0.457816	2.50978	1.95139	1.99844	2.73101	2.05382		1.44592			ZT01.25		1.86735	0.129669	31
ZT01.50		2.2644	1.48199	2.28952	2.23625	2.24936	1.60242	2.22485	1.69687	1.51907	0.806952	0.654285	1.57167	1.69323	1.64504	1.34078	1.97717	1.75283	0	3.01488	1.35907	1.68959	0.488232	0.985915	1.02093	0	2.44459	1.69463	1.69961	2.56266	1.13314		1.03669			ZT01.50		1.55279	0.127814	31
ZT01.75		2.2089	0.900277	2.46644	2.88082	1.56812	1.09716	1.94334	1.71124	1.38979	0.837989	1.03419	1.55274	1.46082	1.65277	1.00559	1.46663	2.1744	0	2.52545	0.864865	1.36215	0.813721	0.633803	1.13905	0	2.05346	1.72886	1.36342	2.15114	1.18036		0.873005			ZT01.75		1.42066	0.122401	31
ZT02		1.5207	0.747922	1.82121	2.69666	1.47815	0.938357	1.49836	1.12166	0.948072	0.062073	0.379907	0.852111	1.06242	1.25888	1.05524	1.67084	0.710007	0	1.25294	1.14286	1.0871	0.312969	1.05634	0.961863	0.719424	0.700782	1.4721	1.00856	1.79574	1.51086		0.941209			ZT02		1.08985	0.0977564	31
ZT02.25		1.443	0.831025	1.71714	2.24941	1.55527	0.736249	1.51653	1.74001	1.13122	0	0.126636	0.889983	0.752545	1.30522	0.88144	1.13246	0.48813	0	0.743931	0.972973	1.02161	0.575864	0.422535	0.80999	4.25115	0.586701	1.35228	0.840467	1.30939	0.967894		0.627472			ZT02.25		1.06382	0.140461	31
ZT02.50		1.1877	0.817175	1.68592	2.17048	1.09255	1.19821	1.27134	0.64711	0.926524	0.27933	0.295483	0.454459	0.332005	0.780043	0.943513	0.724032	0	0	0.097886	1.66795	0.602489	0.988983	1.67002	0.480931	0.981033	0.635593	1.38651	0.672374	0.748223	0.259679		0.58655			ZT02.50		0.825293	0.0950971	31
ZT02.75		0.932401	0.540166	1.12395	1.94686	0.694087	0.866176	1.4348	1.3805	0.614092	0	0.401013	0.246165	0.586543	0.834106	0.608318	0.529101	0.022188	0	0.097886	0.401544	0.406025	0.701052	0.482897	0.134998	0.457816	0.505215	0.787402	0.354864	0.523756	0.448536		0.504706			ZT02.75		0.59894	0.0775902	31
ZT03		0.4329	0.720222	1.07191	2.02578	0.951157	0.822867	1.13512	0.560828	1.20664	0.124146	0.379907	0.35978	0.398406	0.834106	0.682806	1.00251	0.28844	0	0	0.416988	0.340537	1.63996	0.54326	0.278434	0.261609	0.260756	0.821636	0.31751	0.3367	2.47875		0.463784			ZT03		0.682499	0.101573	31
ZT03.25		0.721501	0.484765	1.10313	2.15733	1.04113	0.793995	0.644751	0.64711	0.484809	0.217256	0.485437	0.151486	0.276671	0.803213	1.06766	1.01179	0.088751	0	0	0.092664	0.235756	0.776164	0.513078	0.885926	1.50425	0.260756	1.12975	0.635019	0.654695	0.873466		0.450143			ZT03.25		0.651369	0.0840884	31
ZT03.50		0.810301	0.526316	0.884587	1.36806	1.42674	1.19821	0.671994	0.64711	0.764921	0.869025	0.147742	0.454459	0.608676	0.355267	0.446927	0.510536	0.044375	0	0	0.092664	0.196464	1.03906	0.452716	0.548431	1.24264	0.260756	0.701814	1.00856	0.243172	0.92068		0.327377			ZT03.50		0.60547	0.0722972	31
ZT03.75		0.444	0.775623	0.853367	1.1839	1.6581	0.96723	0.917181	0.402646	0.280112	0.434513	1.68848	0	0.962815	0.594686	0.806952	0.556948	0.066563	0	0.078309	0.432432	0.261952	1.03906	0.613682	0.58218	1.96207	0.407432	0.838754	0.429572	0.317995	0.188857		0.463784			ZT03.75		0.651909	0.0874946	31
ZT04		0.721501	0.872576	0.676449	1.01289	1.13111	0.765122	0.608427	0.949094	0.053868	0.031037	0.612073	0.22723	0.453741	0.687365	0.434513	0.278474	0.088751	0.133929	0.097886	0.185328	0.144073	0.363045	1.88129	0.869052	2.02747	0.440026	0.753167	0.149416	0.411523	0.566572		0.57291			ZT04		0.587094	0.0856365	31
ZT04.25		0.3885	0.747922	0.697263	1.1839	1.04113	1.3137	0.844533	0.776531	1.0989	0.837989	0.21106	0.037872	0.553342	0.231696	0.459342	0.510536	0	0	0.019577	0.138996	0.104781	0.225338	0.633803	0.379683	0	0.35854	0.872989	1.58755	0.317995	0.802644		0.722957			ZT04.25		0.551583	0.0761025	31
ZT04.50		0.777001	1.06648	0.988656	0.947119	1.04113	1.11159	1.03523	0.618349	0.355527	0.217256	0.295483	0.265101	0.365206	0.571517	0.409683	0.696185	0.022188	0	0	0.138996	0.078585	0.888833	0.603622	0.523118	0	0.342243	0.838754	0.410895	0.243172	1.01511		0.613832			ZT04.50		0.531641	0.0654259	31
ZT04.75		0.688201	0.831025	1.09273	0.776112	1.22108	0.837303	1.17145	0.733391	0.538677	0.651769	0.084424	0.568074	0.708278	0.424776	0.69522	0.417711	0	0	0.078309	0.123552	0	0.162744	1.31791	0.548431	0	0.635593	0.872989	0.952529	0.561167	1.39282		0.531987			ZT04.75		0.600589	0.0730482	31
ZT05		0.710401	0.831025	1.30086	0.762957	0.848329	1.21265	1.16237	0.790912	0.3663	1.11732	0.295483	0.075743	0.664011	0.656472	0.397269	0.705467	0.044375	0	0	0.185328	0.013098	0.325488	0.905433	0.80999	0.392413	0.17927	0.804519	1.36342	0.411523	0.118036		0.422862			ZT05		0.576559	0.0733758	31
ZT05.25		0.688201	1.16343	0.811739	0.815575	0.565553	0.866176	0.935343	0.834052	0.51713	4.25202	0.021106	0.605946	0.80788	0.517454	0.521415	0.965376	0	0	0.117463	0.447876	0.130976	0.363045	0.573441	0.80999	2.9431	0.374837	0.924341	0.298833	0	0.424929		0.491065			ZT05.25		0.735106	0.151675	31
ZT05.50		0.810301	0.927978	0.947029	0.394633	1.19537	0.635196	1.0534	0.474547	0.657186	0.775916	0.612073	0.397652	0.38734	0.710534	0.509001	0.399146	0.044375	0.133929	0.430697	0.586873	0.261952	0.237857	0.241449	0.632805	0.261609	0.260756	0.958576	0.280156	0.317995	0.354108		0.354658			ZT05.50		0.524035	0.0516854	31
ZT05.75		0.743701	1.09418	0.686856	0.631413	1.94087	0.692941	0.581184	0.66149	0.140056	0.620732	0.21106	1.0036	1.06242	0.339821	0.34761	0.78901	0.066563	0.178571	0.13704	0.07722	0.078585	0.913871	0.794769	0.565305	2.8777	0.277053	1.62616	0.410895	0.018706	0.212465		0.463784			ZT05.75		0.653085	0.109499	31
ZT06		0.632701	1.13573	0.770111	1.0392	1.2982	1.12603	1.04432	0.762151	0.387847	2.01738	0.316589	0.397652	0.962815	0.780043	0.657976	0.67762	0	0	0.078309	0.540541	0.222659	0.463195	0.28169	0.42187	1.37345	0.456323	1.12975	0.168093	0.130939	1.10954		0.695676			ZT06		0.679948	0.0836856	31
ZT06.25		0.654901	1.08033	0.728484	0.407787	1.58098	1.38588	0.790047	0.733391	0.377074	1.6139	0.21106	0.492331	0.940682	0.563794	0.459342	0.724032	0	0	0.058731	0.324324	0.078585	0.538307	0.251509	0.624367	0.327011	0.228162	0.736049	2.9323	0.224467	1.18036		0.709317			ZT06.25		0.676048	0.107674	31
ZT06.50		0.555001	1.27424	0.884587	0.526177	1.61954	0.750686	0.835452	0.790912	0.549451	2.38982	0.88645	0.284037	0.42054	1.10442	0.968343	0.278474	0	0	0.783085	0.525097	0.091683	0.287932	0.915493	0.261559	3.33551	0.619296	0.804519	0.242802	0.074822	0.75543		0.900286			ZT06.50		0.765021	0.123299	31
ZT06.75		0.677101	0.927978	0.84296	0.368324	0.784062	0.952793	1.55285	0.244464	0.204697	1.98634	0.316589	0.35978	0.664011	0.641026	0.571074	0.928247	0	0	0.371966	0.200772	0.157171	0.71357	0.55332	0.506244	0.130804	0.244459	0.975693	0.709728	0.112233	0		0.804802			ZT06.75		0.564615	0.0803328	31
ZT07		0.832501	0.67867	0.790925	0.171008	0.938303	0.360907	0.699237	0.69025	0.387847	2.91744	0.358801	0.738496	0.309872	0.656472	0.509001	0.278474	0	0.044643	0.058731	0.370656	0.170269	0.187782	1.26761	0.590618	0.981033	0.097784	0.975693	0	0.224467	0		0.927568			ZT07		0.555324	0.100652	31
ZT07.25		0.743701	1.7313	1.3633	0.210471	1.34961	0.577451	1.02615	0.186943	0.474036	1.76909	0.548755	0.416588	0.852147	0.440222	0.595903	0.621925	0.022188	0.625	0.391543	0.355212	0.366732	1.25188	0.160966	0.329058	5.03597	0.749674	1.0784	0.448249	0.561167	0		0.354658			ZT07.25		0.794784	0.163428	31
ZT07.50		0.777001	1.01108	0.957436	1.02605	0.66838	1.42919	0.917181	0.431406	0.495583	3.4761	0.337695	0.132551	0.608676	0.36299	0.397269	0.659055	0.066563	0	0.13704	0.23166	0.091683	0.112669	0.643863	0.286871	0.065402	0.668188	0.958576	1.25136	0.018706	0.259679		0.436503			ZT07.50		0.610207	0.117833	31
ZT07.75		0.888001	0.734072	1.07191	0.565641	0.899743	1.41475	1.0534	0.70463	0.484809	1.33458	0.717602	0.908919	0.320938	0.455669	1.20422	0.844704	0.110939	0.178571	0.27408	0.540541	0.419122	0.851277	0.55332	0.42187	3.27011	0.53781	1.06128	0.691051	0.224467	0.708215		0.313736			ZT07.75		0.766451	0.103005	31
ZT08		0.632701	0.831025	1.14476	0.591949	1.09255	1.21265	1.58918	0.460167	0.312433	0.620732	0.548755	0.757432	1.16202	0.455669	0.34761	0.306321	0.044375	0	0.391543	0.664093	0.628684	0.363045	0.925553	0.253122	0.915631	0.423729	0.770284	0.50428	0.018706	0.401322		0.531987			ZT08		0.609751	0.0664934	31
ZT08.25		0.2886	1.45429	0.738891	0.565641	0.488432	0.750686	0.780966	0.215703	0.398621	2.29671	0.949768	1.43912	1.33909	0.841829	0.806952	0.686902	0.088751	0	0.724354	0.339768	0.48461	0.300451	0.955734	0.126561	1.30804	1.05932	0.684697	1.30739	0.392817	0.897073		1.00941			ZT08.25		0.7652	0.0885653	31
ZT08.50		0.699301	0.817175	1.22802	0.815575	1.15681	0.750686	0.935343	0.244464	0.409395	1.92427	0	0.321909	0.110668	0.934507	0.484171	0.798292	0.909696	0	0.567737	0.46332	0.628684	0.363045	0.83501	0.877489	4.83976	1.206	0.222527	1.15798	0.467639	0.826251		0.545628			ZT08.50		0.823914	0.152682	31
ZT08.75		1.0101	1.35734	0.863774	0.420942	0.578406	0.548578	0.608427	0.503307	0.549451	2.11049	0.10553	1.13615	0.287738	0.532901	0.285537	0.835422	0.77657	0	0	0.23166	0.235756	0.338007	1.03622	0.464057	3.40092	0.423729	0.119822	1.06459	0.037411	0.519358		0.736598			ZT08.75		0.681251	0.121305	31
ZT09		0.954601	0.540166	0.894994	0.526177	1.42674	0.707377	0.889938	0.460167	0.657186	3.16574	0.274377	0.81424	1.02922	0.424776	0.744879	0.71475	0	0	0.078309	1.05019	0.785855	0.463195	0.895372	0.320621	3.33551	0.505215	0.017117	0.112062	0.074822	0.448536		0.177329			ZT09		0.725466	0.137099	31
ZT09.25		0.876901	1.06648	0.770111	0.065772	0.475578	0.332034	0.880857	0.848433	0.420168	2.66915	0.67539	0.889983	0.453741	0.308928	0.993172	0.222779	0	0	0.626468	0.525097	0.681074	0.988983	0.54326	0.539993	2.41988	0.71708	0.102705	0.224125	0.953984	1.20397		0.463784			ZT09.25		0.707738	0.105734	31
ZT09.50		0.777001	0.955679	1.01988	0.157853	0.822622	0.360907	0.880857	0.488927	0.538677	2.57604	0.168848	1.24976	0.486941	0.270312	0.571074	0.464123	0.621256	0.089286	1.29209	0.571429	0.288147	0.350526	0.56338	0.447182	0.719424	0.798566	0.06847	0.093385	0.224467	0.637394		0.313736			ZT09.50		0.608653	0.0875295	31
ZT09.75		0.566101	0.207756	0.97825	0.039463	0.694087	0.288725	0.862695	0.201323	0.430942	2.11049	0.548755	1.57167	0.774679	0.525178	0.645562	0.510536	0.266252	0	1.60532	1.0193	0.235756	0	0.663984	0.059062	3.98954	1.30378	0.034235	1.00856	0.542462	0.92068		1.22766			ZT09.75		0.7688	0.142121	31
ZT10		0.3885	0.429363	0.385056	0.157853	0.899743	0.707377	1.02615	0.460167	1.33592	1.48976	0	2.0072	1.49402	0.702811	0.732464	0.389864	0.110939	0	0.430697	0.370656	0.353635	0.125188	0.362173	0.210935	1.56965	1.32008	0.222527	1.43813	0.355406	1.322		1.2413			ZT10		0.710954	0.0997418	31
ZT10.25		0.521701	0.207756	1.00947	0.670876	0.244216	0.34647	0.744642	0.345125	1.32515	1.70701	0.78092	1.38231	0.996016	0.625579	0.310366	0.241344	0.088751	0	0.606891	0.478764	0.222659	0.363045	0.784708	0.067499	1.11184	1.25489	0.06847	0.896498	0.056117	3.25779		1.45955			ZT10.25		0.715369	0.119475	31
ZT10.50		0.1665	0.817175	0.478718	1.48645	1.1054	0.187671	1.83436	0.201323	1.28205	2.48293	0.10553	1.30657	1.38335	0.393883	0.53383	0.872552	0.266252	0	0.920125	0.617761	0.759659	0.701052	1.09658	0.852177	5.23218	0.619296	0.633345	0.448249	0.598578	0.661001		2.31892			ZT10.50		0.979467	0.17819	31
ZT10.75		0.610501	0.941828	0.478718	1.49961	0.604113	0.736249	1.97966	0.632729	0.33398	1.67598	0.379907	1.06041	1.11775	0.177634	1.24147	0.269191	0.710007	0.089286	0.665623	0.46332	0.772757	0.438157	1.23742	0.860614	1.11184	0.700782	0.119822	2.09183	0.710812	1.27479		2.48261			ZT10.75		0.886109	0.105489	31
ZT11		0.765901	0.124654	0.728484	1.97317	1.72236	0.274289	1.86161	1.26546	0.85111	2.26567	2.06838	1.38231	0.664011	1.18937	2.06083	0.510536	1.13157	0.714286	0.939702	0.478764	0.995416	0.363045	0.663984	1.51873	3.85873	0.505215	0.239644	0.82179	0.80434	0.708215		2.49625			ZT11		1.15961	0.146243	31
[truncated: 128 more rows]

## Sheet: Figure 3E ANOVA
Two-way ANOVA	Ordinary						Number of families	97
Alpha	0.05						Number of comparisons per family	6
							Alpha	0.05
[truncated: 682 more rows]

## Sheet: Figure 3F
	M peak phase 1000 lux
[truncated: 36 more rows]
