# Supplementary material for: miR-277 regulates the phase of circadian activity-rest rhythm in Drosophila melanogaster
Source: Front Physiol. 2023 Nov 28;14:1082866. doi: 10.3389/fphys.2023.1082866 (PMC10714010; doi:10.3389/fphys.2023.1082866)
Supplement: Supplementary file 2 [file DataSheet1.ZIP › Raw Data/Figure 2.xlsx]

## Sheet: Figure 2A Raw Data
ZT	miR-277 OE Control																																	miR-277 OE Control
	Fly 1	Fly 2	Fly 3	Fly 4	Fly 5	Fly 6	Fly 7	Fly 8	Fly 9	Fly 10	Fly 11	Fly 12	Fly 13	Fly 14	Fly 15	Fly 16	Fly 17	Fly 18	Fly 19	Fly 20	Fly 21	Fly 22	Fly 23	Fly 24	Fly 25	Fly 26	Fly 27	Fly 28	Fly 29	Fly 30	Fly 31	Fly 32		ZT	MEAN	SD	SEM
ZT18.25	0.435019	0.096098	1.08373	0.047585	0.544394	0.023111	0.464636	0.251969	0.260756	0.328307	0	1.64173	0.661949	0.747216	0.254858	0.112692	0.035373	1.77239	0.888701	0.096541	0.543547	0.474369	0.764439	0.56079	0.658485	0	0.510273	1.64548	1.0989	0.699301	1.07932	1.02735		ZT18.25	0.587791	0.492537	0.087069
ZT18.50	0.353453	0.134538	0.709586	0.475851	0.388853	0.207996	0.696954	0.440945	0.086919	0.474222	0.04173	1.68531	0.07989	0.549838	0	0.253557	0.10612	1.22601	1.01566	0.225261	0.176969	0.780413	0.622877	0.471063	1.57139	0	1.15483	0.119983	0.606856	0.956187	0.957133	0.787191		ZT18.50	0.542424	0.44946	0.079454
ZT18.75	1.06036	0.57659	0.58057	0.737568	0.648088	1.15553	0.33557	0.251969	0	0.036479	0.264293	1.4238	0.308149	0.451149	0.382287	0.338076	0.636717	0.866205	0.169276	0.305712	0.328656	0.856924	1.18913	0.8524	0.628554	0	0.886263	0	0.114811	0.057086	0.875675	1.4543		ZT18.75	0.555381	0.417203	0.0737517
ZT19	0.462208	0.61503	0.322539	0.166548	0.596241	0.115554	0.387197	0.88189	0.333188	0.437743	0.278203	0.828127	0.479343	0.592133	0	0.154951	0.672091	0.186567	0.606574	0.04827	0.594109	0.55088	0.721971	0.4262	0.029931	0.180505	0.469988	0.222825	0.393636	0.0999	0.621118	1.37425		ZT19	0.432803	0.292685	0.0517398
ZT19.25	0.081566	0.192197	0.503161	1.14204	0.855476	0.023111	0.309757	0.031496	0.44908	0.328307	0.9598	1.17681	0.251084	0.845904	0.254858	0.028173	0.601344	0.319829	0.648893	0.337892	0.050563	0.168324	0.60872	0.044863	0	0	0.671411	0.377089	0.065606	0	0.040729	0.547031		ZT19.25	0.372347	0.348011	0.0615202
ZT19.50	0.543774	0.518931	0.567669	0	0.777706	0.277328	0.232318	0.094488	0.69535	0.060798	1.53011	0.348685	0.091303	1.15607	0.414145	0.183124	0.530598	0.59968	0.634786	0.836685	0.290734	0.872226	0	0	0.194553	0	0.590842	0.102842	0.459242	0	0.132369	0.560374		ZT19.50	0.415523	0.365271	0.0645714
ZT19.75	0.679717	0.845666	0.864405	0.261718	0.505509	0	0.258131	0.094488	0.188324	0.364786	1.41883	0.043586	0.353801	0.930495	0.063715	0.309903	0.088433	0.719616	0	0	0.088484	0.214231	0.891846	0	0.658485	0.120337	0.711696	0.582774	0.754469	0.442415	0	1.22748		ZT19.75	0.427605	0.388885	0.0687459
ZT20	0.081566	0.403613	0.593472	0.333095	0.635126	0	0.077439	0	0.101405	0.413424	0.681597	0.145285	0.650536	0.366559	0.254858	0.169038	0.247612	0.479744	0.479616	0.160901	0	0.015302	0.835221	0	0.478899	0	1.12797	1.16555	0.442841	0.156986	0.010182	0.800534		ZT20	0.353387	0.327795	0.0579465
ZT20.25	0	0.230636	0.258031	0.761361	0.583279	0	0.103252	0.062992	0.014486	0.25535	0.01391	0.014529	0.844556	0.606231	0.414145	0.380335	0.088433	0.426439	0.902807	0.482703	0.151688	0.428462	0.141563	0.583221	0	0	1.26225	0.942722	0.032803	0.428143	0.733123	0.667111		ZT20.25	0.369205	0.341178	0.0603123
ZT20.50	0.761283	0.384394	0.193523	0.333095	0.946209	0.184886	0.851833	0	0.608431	0.085117	0.153012	0.087171	0.205433	0.521641	0.031857	0.154951	0.265299	0.21322	0.93102	0.03218	0.455063	0	0.467157	0.471063	0	0	0.671411	1.06271	0.032803	0.0999	0.784034	0.773849		ZT20.50	0.367579	0.330717	0.058463
ZT20.75	1.33225	0.326735	0.309637	0.309303	0.712897	0	0.180692	0.598425	0.173837	0.462062	0	0.087171	0.365213	0.183279	0	0.647979	0.300672	0.066631	1.01566	0	0.442422	0.351951	1.03341	0.112158	0	0	0.550557	0.222825	0.082008	0	0.824763	0.680454		ZT20.75	0.355406	0.350003	0.0618724
ZT21	1.46819	0	0.438653	0.475851	1.0499	0.439103	0	0.094488	0	0.231031	0.153012	0.944356	0.182607	0.042295	0.127429	0.647979	0	0.49307	0.902807	0	1.1503	0.795715	0.920159	0.269179	0.149656	0	1.19511	0.205685	0	0.1998	0.712758	0.640427		ZT21	0.435299	0.426522	0.0753991
ZT21.25	0.870038	0.01922	0.554767	0.166548	1.41283	0.254218	0	0.472441	0	0.376946	0.584226	0.842656	0.46793	0.296067	0.191144	0.647979	0.229926	0.586354	0.084638	0	1.54216	0.657995	1.41563	0.067295	0.194553	0.120337	0.443131	0.291387	1.36132	0.228343	0.427655	0.280187		ZT21.25	0.471498	0.437856	0.0774028
ZT21.50	2.82762	0.230636	0.24513	1.14204	0.95917	0	1.29066	0.566929	0.260756	0.620136	0.486855	0.159814	0.764666	0.70492	0.223001	0.408508	0.10612	0.879531	0.437297	0.01609	0.417141	0.765111	1.59966	0.269179	0.344208	0	0.631127	0.377089	0.688863	0.685029	0.234192	0.293529		ZT21.50	0.582344	0.556269	0.0983353
ZT21.75	1.60413	0.672689	0.090311	0.689983	2.50162	0.855096	0.929272	0.188976	0.405621	1.10652	0.639866	0.159814	0.833143	0.535739	0	0.112692	0.017687	1.25266	0.959233	0.128721	0.063203	0.841622	0.580408	0.381337	0.703382	0	0.040285	0.582774	0.688863	0.799201	0.22401	0.080053		ZT21.75	0.583404	0.539754	0.095416
ZT22	1.25068	0.653469	0.051606	0.023793	2.07388	0.462214	0.077439	0	0.333188	0.194553	0.820698	1.07511	0.970098	0.310165	0	0.352162	0.123806	1.83902	1.24136	0.691874	0.771078	0.13772	1.11835	0.067295	0	0.120337	0.792265	0.617055	1.32852	0.342515	0.22401	0.72048		ZT22	0.587023	0.550302	0.0972806
ZT22.25	2.28385	0.384394	0.374145	0.071378	1.67207	0.046221	0.103252	0.220472	0.144865	0.486381	0.667687	0.886241	0.810317	0.408854	0	0.422595	1.09657	0.852878	2.01721	0.128721	0.632031	0.351951	1.31654	0.157021	0.089793	1.1432	0.859406	0.41137	0.820075	0.585129	0.152734	0.880587		ZT22.25	0.639935	0.570395	0.100833
ZT22.50	2.12072	0.365174	2.27068	0.642398	2.2035	0.046221	0.774393	0.377953	0.521512	0.607977	0.806788	0.261514	0.878795	0.35246	0.063715	0.549373	0.760524	1.65245	3.03287	0.160901	0.948047	0	1.40147	0.13459	0.224484	0.120337	1.65167	0.42851	1.36132	0.642215	0.722941	1.33422		ZT22.50	0.856866	0.758328	0.134055
ZT22.75	1.63132	0.192197	0.528964	0.999286	1.41283	0.231107	1.00671	0.755906	0.275243	1.61722	2.00306	0.450385	0.935859	1.43804	0.254858	0.366249	0.123806	0.692964	1.50938	0.273532	0.796359	0.061209	1.14666	0.672948	0.374139	0	1.79938	0.514212	1.96818	0.927644	0.76367	1.33422		ZT22.75	0.845548	0.589574	0.104223
ZT23	2.22947	0.442053	0.141917	1.5941	2.30719	1.17865	0.903459	0.094488	0.362161	1.0214	1.83614	1.29304	1.09564	1.70591	0.414145	0.577546	0.035373	0.91951	1.97489	0.273532	0.429781	0.489671	2.22254	0.314042	0.868004	0.421179	2.40365	0.994144	2.1814	0.356786	1.45606	1.72115		ZT23	1.07059	0.74855	0.132326
ZT23.25	2.01196	0.807227	0.051606	1.5941	2.34608	0.831985	0.490449	1.10236	0.260756	1.05788	2.42036	1.51097	1.65487	0.944593	0.828289	0.845189	0.742837	1.6791	1.24136	0.611424	1.32727	1.05585	2.42073	0.358905	0.389105	0.300842	1.69196	0.702757	2.05019	0.713572	1.28296	1.77452		ZT23.25	1.15944	0.659777	0.116633
ZT23.50	3.1267	0.768787	0.399948	1.49893	2.15165	1.15553	1.83273	1.00787	0.144865	1.58074	3.24106	2.67325	1.87172	0.747216	0.573431	1.15509	1.32649	2.26546	2.32755	0.353982	1.02389	0.765111	2.22254	0.807537	0.853038	1.02286	1.61139	0.205685	2.52583	1.14172	1.57825	1.66778		ZT23.50	1.4259	0.822582	0.145413
ZT23.75	3.09951	0.999423	0.967617	3.14061	2.90343	0.32355	1.1874	1.35433	1.79632	1.44698	2.476	2.8476	2.48802	0.563936	0.987576	1.52134	1.41493	2.26546	2.80717	0.933226	2.11098	1.07116	2.57644	1.03185	2.48429	0.240674	1.94709	1.42265	2.06659	2.31197	2.21973	2.08139		ZT23.75	1.78404	0.819219	0.144819
ZT00	2.69168	2.46012	1.41917	2.56959	2.4757	1.0862	1.62623	1.10236	2.04259	2.33463	2.3369	3.41421	2.16845	0.902298	3.34501	1.73264	2.58224	2.54531	3.35731	1.4642	1.94666	2.46366	2.83126	1.54778	3.12781	0.842359	2.52451	3.2224	2.52583	2.41187	2.20955	1.8012		ZT00	2.22224	0.716385	0.12664
ZT00.25	6.55247	4.28599	2.82544	6.42398	3.57745	4.39103	5.49819	7.14961	4.15761	3.52626	2.97677	3.79195	3.25268	3.07345	7.13603	3.97239	4.2271	2.90512	3.45606	3.94208	3.50145	3.82556	3.63816	5.36115	4.34002	8.42359	3.43763	4.16512	3.08348	3.11117	3.03431	2.97532		ZT00.25	4.25058	1.44113	0.254759
ZT00.50	2.82762	4.09379	2.90285	5.4247	3.47375	4.64525	5.24006	8.22047	4.12864	3.76945	3.49145	3.39968	3.11573	2.89017	5.95731	3.71883	4.33322	2.77185	3.39963	3.9099	3.33713	4.23872	3.35504	5.47331	4.28016	9.32611	3.22277	4.64505	2.67345	2.82575	2.93249	2.98866		ZT00.50	4.09416	1.51154	0.267204
ZT00.75	1.76727	4.18989	3.01897	4.16369	3.17563	4.02126	4.69799	5.16535	3.75199	3.87889	3.51927	3.45779	3.19562	2.72099	5.19274	3.57797	3.94411	2.6919	2.46861	3.572	2.97055	3.91737	2.67554	4.95738	3.83119	6.55836	3.02135	4.35366	2.55864	2.93992	2.6983	2.62842		ZT00.75	3.60258	0.989948	0.175
ZT01	0.598151	3.92082	3.05767	3.23578	2.50162	4.09059	2.762	2.99213	3.83891	3.25875	3.08805	3.09458	3.01301	2.6364	2.73973	3.76109	3.66113	2.19883	1.41064	3.62027	2.59133	3.04514	1.69875	4.23957	3.32236	5.17449	2.41708	3.92515	2.60784	2.4975	2.50484	2.62842		ZT01	3.00414	0.87883	0.155357
ZT01.25	0.570962	3.44032	2.59321	2.11754	1.84057	3.35105	3.07176	2.23622	3.70853	2.65078	2.96286	2.8476	2.61356	2.52361	1.65658	3.09903	3.59038	1.99893	0.93102	3.18584	2.86942	2.11171	1.28822	3.31987	3.56181	3.91095	1.53082	3.73661	2.47663	2.46896	2.4132	2.32155		ZT01.25	2.59375	0.830162	0.146753
ZT01.50	0.271887	2.70998	2.55451	0.880324	1.25729	3.60527	2.21993	3.77953	3.52021	2.69942	2.61511	2.20834	2.40813	2.34034	1.72029	2.98634	3.41351	1.75906	0.705318	3.21802	2.40172	1.72915	0.622877	2.35532	3.27746	3.12876	1.59796	2.91387	3.70674	2.22634	2.15864	2.12141		ZT01.50	2.34728	0.924078	0.163355
ZT01.75	0.516585	2.03729	2.33518	0.309303	0.73882	2.91195	1.62623	0.314961	2.91178	2.06712	2.37863	1.24945	1.66629	1.81869	0.764575	2.73278	3.00672	1.07942	0.183383	2.81577	1.88345	1.60673	0.438845	1.68237	2.49925	2.52708	1.32939	2.63962	2.06659	1.78393	2.11791	1.98799		ZT01.75	1.75088	0.848565	0.150007
ZT02	0.027189	1.2685	2.5158	0.047585	0.388853	1.38664	0.051626	0.314961	2.96972	1.58074	1.75268	0.581142	1.35814	1.7623	0.414145	2.53557	2.77679	1.18603	0.211595	2.07562	2.14891	1.02525	0.622877	1.05428	2.42442	1.62455	0.993689	2.31395	1.68935	1.65549	1.41533	1.77452		ZT02	1.37338	0.847805	0.149872
ZT02.25	0.271887	0.941764	2.01264	0	0.375891	1.5022	0.903459	0.125984	2.23091	1.05788	1.3771	0.450385	1.01575	1.19836	0.732717	2.33836	2.91829	0.946162	0.211595	2.23652	1.1503	0.581484	0.283126	1.07672	1.64621	0.541516	0.711696	1.45694	1.0661	0.813472	1.1506	1.5477		ZT02.25	1.0898	0.705125	0.12465
ZT02.50	0.326264	0.499712	1.32886	0.023793	0.362929	0.785764	0.051626	0.283465	1.65146	0.960603	0.681597	0.159814	0.604885	0.817708	1.08315	1.63403	2.08702	0.679638	0.225702	1.72164	0.594109	0.489671	0.268969	0.471063	1.22718	1.32371	0.657983	1.40551	0.967689	0.770658	0.94695	1.25417		ZT02.50	0.823354	0.528713	0.0934642
ZT02.75	0.489396	0.422833	1.6643	0	0.038885	0.346661	0.33557	0.15748	0.985079	0.462062	0.333843	0.116228	0.216845	0.578035	1.49729	1.11283	1.43261	0.386461	1.19904	1.52856	0.366578	0.351951	0.184032	0.089726	0.598623	0.120337	0.45656	1.01128	1.00049	0.699301	0.794216	0.867245		ZT02.75	0.620136	0.477369	0.0843877
ZT03	0.652529	0.807227	1.61269	0.19034	0.051847	0.115554	0.82602	0.251969	0.478053	0.218872	0.292113	0.145285	0.205433	0.437051	1.30615	1.01423	0.919703	0.359808	0.296234	0.917136	0.518266	0.153022	0.141563	0.246747	0.164621	0.120337	0.483416	0.891301	1.0989	0.428143	1.51716	0.853903		ZT03	0.553613	0.432102	0.0763856
ZT03.25	0.135943	0.788007	1.6514	0.09517	0.012962	0.392882	0.33557	0.314961	0.318702	0.547179	1.53011	0.450385	0.159781	0.324263	0.541574	1.14101	0.583658	0.346482	0	0.563154	0.682594	0.994644	0.268969	0.179453	0.089793	0.120337	0.22828	0.85702	0.86928	0.656486	0.44802	0.627085		ZT03.25	0.507974	0.404932	0.0715826
ZT03.50	0.190321	0.038439	0.348342	0	0.012962	0.046221	0.283944	0	0.188324	0.121595	0.069551	0.116228	0.19402	0.521641	2.6123	0.478941	0.247612	0.386461	0.084638	0.563154	0.543547	0.198929	0.424689	0.179453	0.209518	0	0.053713	0.137123	0.688863	0.613672	0.336015	0.48032		ZT03.50	0.324079	0.463361	0.0819114
ZT03.75	0.21751	0.249856	0.309637	0.118963	0.051847	0.207996	0.645328	0.377953	0.115892	0.072957	0.02782	0.130757	0.125542	0.380657	0.605288	0.535287	0.318359	0.146588	0.352659	0.225261	0.328656	0.382555	0.11325	0.448632	0	0	0.053713	0.617055	0.65606	0.342515	0.488749	0.466978		ZT03.75	0.284822	0.199513	0.0352693
ZT04	0.135943	0.826446	0.399948	0.333095	0.051847	0	1.65204	0.314961	0.159351	0.060798	0.02782	0.145285	0.022826	0.408854	1.11501	0.380335	0.282985	0.026652	0.070532	0.080451	0.151688	0.918133	0.198188	0.112158	0	0.060168	0.107426	0.82274	0.524848	0.313972	0.580389	0.306871		ZT04	0.330992	0.377234	0.0666863
ZT04.25	0.271887	0.153757	0.451555	0.214133	0.388853	0	0.387197	0.472441	0.115892	0.145914	0.097371	0.029057	0.057065	0.366559	2.42115	0.112692	0	0.253198	0.014106	0.01609	0.594109	0.168324	0.155719	0.448632	0	0.060168	0.134282	0.01714	0.114811	0.685029	0.285103	0.226818		ZT04.25	0.276845	0.431984	0.0763647
ZT04.50	0.706906	0.499712	0.129016	0.023793	0.168503	0.161775	0.232318	0.251969	0.173837	0.036479	0.069551	0.072643	0.216845	0.451149	0.605288	0.126778	0.10612	0.386461	0.183383	0.176991	0.669953	0.229533	0.198188	0.314042	0	0	0.134282	0	0.082008	0.428143	0.112005	0.440294		ZT04.50	0.230874	0.195688	0.034593
ZT04.75	0.054377	0.076879	0.193523	0.118963	0.272197	0.300439	0.438823	1.13386	0.24627	0.024319	0.02782	0.130757	0.627711	0.606231	1.05129	0.084519	0.159179	0.079957	0.112851	0.209171	0.455063	0.489671	0.594564	0.201884	0.074828	0	0.349134	0	0.278826	0.271157	0.030547	0.040027		ZT04.75	0.272964	0.282978	0.050024
ZT05	0.135943	0.307515	0.425752	0.142755	0.103694	0.415993	0.980898	0.503937	0.130378	0.01216	0.04173	0	0.068478	0.380657	1.01943	0.746584	0.424478	0.133262	0.296234	0.03218	0.341297	0.229533	0.283126	0.538358	0.13469	0.722022	0.308849	0.051421	0.21322	0.228343	0.458202	0.160107		ZT05	0.311601	0.264528	0.0467625
ZT05.25	0.21751	0.076879	0.503161	0	0.492547	0.600878	0.567888	1.00787	0.550485	0.182393	0	0.276042	0.228258	0.197378	1.46544	0.28173	0.05306	0.253198	0.592467	0.06436	1.09973	0.82632	0.38222	0.224316	0.119725	0.541516	0	0.051421	0.262424	0.171257	0.010182	0.066711		ZT05.25	0.35523	0.353071	0.0624147
ZT05.50	0.40783	0.365174	0.206425	0.047585	0.479585	0.092443	0.516262	0.15748	0.028973	0.206712	0	0.188871	0.091303	0.281968	1.40172	0.211297	0.017687	0.253198	0.394978	0.080451	0.353938	0.107116	0.184032	0.381337	0.044897	0.240674	0.187995	0.102842	0.557651	0.085629	0	0.24016		ZT05.50	0.247382	0.26135	0.0462007
ZT05.75	0.163132	0.518931	0.41285	0.118963	0.349968	0.023111	0.283944	0.535433	0.260756	0.109436	0	0.319628	0.171194	0.70492	0.828289	0.295816	0.176866	0.093284	0.15517	0	0.353938	0.841622	0.637033	0.358905	0.059862	0	0.255136	0	0.016402	0.228343	0.193463	0.053369		ZT05.75	0.266243	0.239493	0.0423368
ZT06	0.543774	0.038439	0.464456	0.214133	0.038885	0.092443	0.567888	0.566929	0.043459	0.048638	0	0.276042	0.27391	0.211476	1.30615	0.23947	0.477538	0.359808	0.507829	0.112631	0.290734	0.535578	1.09003	0.829969	0	0	0.469988	0	0.147614	0.156986	0.244374	0.266845		ZT06	0.325501	0.31421	0.0555451
ZT06.25	0.761283	0.134538	0.193523	0.047585	0.051847	0.046221	0.361384	0.566929	0.883674	0.109436	0	0.290571	0.365213	0.169181	0.669003	0.140865	0.194553	0.319829	1.05798	0.06436	0.139047	0.13772	0.254813	0.628084	0.044897	0	0.295421	0	0.049205	0.656486	0.40729	0.333556		ZT06.25	0.292953	0.279156	0.0493482
ZT06.50	0.435019	0.461272	0.309637	0.214133	0.038885	0.878207	0.33557	0.503937	0.680863	0.072957	0.055641	0.159814	0.27391	0.394755	1.36986	0.028173	0.265299	0.479744	0.070532	0.112631	0.176969	0.351951	0.594564	0.224316	0.374139	0	0.120854	0.051421	0.131212	0.313972	0.101823	0.093396		ZT06.50	0.302358	0.285829	0.0505279
ZT06.75	0	0.249856	0.374145	0.333095	0.751782	0	0.645328	0.220472	0.188324	0.01216	0.01391	0.029057	0.661949	0.493444	0.732717	0.112692	0.212239	0.079957	0.098745	0.193081	0.240172	0.82632	0.254813	0.919695	0	0.060168	0.819122	0.188544	0.147614	0.185529	0.152734	0.573716		ZT06.75	0.305356	0.28377	0.0501639
ZT07	0.081566	0.230636	0.374145	0.261718	0.103694	0.092443	0.438823	0.283465	0.130378	0.01216	0.111281	0.232457	0.171194	0.549838	0.446002	0.197211	0.247612	0.186567	0.070532	0.370072	0.366578	0.153022	0.099094	0.650516	0.074828	0	0.241708	0.154264	0.114811	0.342515	0.050911	0.053369		ZT07	0.215419	0.158742	0.0280618
ZT07.25	0.543774	0.480492	0.58057	0.261718	0.090732	0.254218	0.387197	0.787402	0.333188	0.085117	0	0.217928	0.330975	0.634428	0.923861	0.267643	0.194553	0.359808	0.31034	0.112631	0.846922	0.657995	0.835221	0.56079	0.029931	0.060168	0.483416	0.034281	0.098409	0.385329	0.203645	0.920614		ZT07.25	0.383541	0.277995	0.049143
ZT07.50	0.271887	0.365174	0.890208	0.047585	0.181465	0.138664	0.542075	0.409449	0.289729	0.206712	0.069551	0.188871	0.798904	0.690822	1.17872	0.28173	0.194553	0.066631	0.15517	0.144811	0.821641	0.244836	0.679502	0.583221	0.104759	0.060168	0.187995	0	0.180417	0.385329	0.336015	0.24016		ZT07.50	0.341774	0.287086	0.0507502
ZT07.75	0.054377	0.384394	0.438653	0.118963	0.324044	0.6471	0.516262	0.818898	0.492539	0.085117	0.069551	0.493971	0.285323	0.408854	0.382287	0.169038	0.318359	0.026652	1.49527	0.01609	0.884844	0.596787	0.651189	0.022432	0.13469	0.300842	0.134282	0	0	0.2997	0.09164	1.36091		ZT07.75	0.375721	0.368151	0.0650805
ZT08	0.054377	0.076879	0.103212	0.356888	0.285159	2.35729	0.154879	0.661417	0.637404	0.145914	0.083461	0.014529	1.04999	0.592133	0.892004	0.718411	0.495225	0.173241	0.211595	0.080451	0.530906	0.596787	1.25991	0.291611	0.374139	0.060168	0.60427	0.668476	0.131212	0.371058	0.254557	0		ZT08	0.446486	0.471072	0.0832745
ZT08.25	0.353453	0.057659	0.387047	0.214133	0.207388	1.57153	0.206505	0.094488	0.507026	0.024319	0.069551	0.188871	0.833143	1.02918	0.637146	0.211297	0.229926	0.013326	0.084638	0.691874	0.796359	1.04055	0.467157	1.54778	0.149656	0	0.255136	0.171404	0.442841	1.1988	0.203645	0.066711		ZT08.25	0.436017	0.438931	0.0775928
ZT08.50	0	0.096098	0.670881	0.118963	0.4407	0.855096	0.232318	0.409449	0.927133	0.547179	0.347754	0.784542	0.82173	0.874101	0.414145	0.478941	0.353732	0.453092	0.253915	0.482703	1.46631	1.22418	0.778596	0.785105	0.059862	2.58724	0.725124	0.068562	1.16451	1.0989	0.560024	0.266845		ZT08.50	0.635867	0.510953	0.0903246
ZT08.75	1.441	0.096098	0.619275	0.118963	0.22035	0.623989	0.516262	0.661417	0.535999	0.571498	0.514675	0.79907	1.43803	0.986888	0.477859	0.718411	0.017687	0.519723	0.691212	1.11022	1.20086	1.20887	0.622877	0.942127	0.658485	0.842359	0.792265	0.497072	1.42693	1.31297	0.336015	1.08072		ZT08.75	0.737506	0.391123	0.0691414
ZT09	1.71289	0.980204	1.19985	0.047585	0.842515	1.40975	0.103252	0.314961	0.260756	0.462062	0.848519	0.581142	0.353801	0.97279	0.446002	1.08466	0.601344	1.25266	0.691212	1.11022	0.733156	1.14767	0.184032	1.14401	0.553726	0.120337	1.18168	0.102842	1.60735	1.51277	0.264739	1.8012		ZT09	0.800928	0.512907	0.09067
ZT09.25	0.244698	0.096098	1.6901	0.38068	0.479585	2.84262	0.309757	0.220472	1.3907	0.547179	1.98915	0.2034	1.30107	1.00099	1.46544	1.14101	0.583658	1.3193	0.804063	1.04586	0.758438	1.4078	1.34485	1.05428	0.583658	1.32371	1.02055	0.085702	1.91898	1.95519	0.53966	1.81454		ZT09.25	1.02697	0.664324	0.117437
ZT09.50	0.108755	0.442053	1.6385	0.547228	0.298121	2.56529	0.258131	0.661417	1.94118	1.07004	1.75268	0.508499	0.798904	0.578035	2.19815	0.915622	0.742837	1.33262	1.90436	1.44811	1.63064	2.46366	0.651189	1.74966	0.703382	0	1.07426	0.051421	2.23061	2.02655	0.285103	1.52101		ZT09.50	1.12806	0.760399	0.134421
ZT09.75	0.380642	1.38382	1.53529	1.83203	0.829553	2.3804	0.33557	0.566929	2.25989	0.911965	1.48839	0.2034	1.98585	2.21345	0.446002	0.929708	0.548284	1.03945	1.31189	1.99517	1.89609	2.01989	0.453001	2.53477	0.868004	0.180505	1.35625	0.342808	2.42742	1.48423	0.641483	1.25417		ZT09.75	1.25113	0.735803	0.130073
ZT10	0.788472	3.4211	1.34176	1.68927	0.531432	2.05685	0.567888	0.850394	2.44821	1.27675	1.44666	0.450385	2.294	1.21246	0.509716	0.817016	0.902016	1.71908	1.7633	1.56074	1.64328	1.45371	1.16081	2.73665	0.868004	1.02286	1.06083	1.01128	2.23061	1.91237	1.46625	1.50767		ZT10	1.42881	0.689969	0.12197
ZT10.25	1.49538	2.42168	1.36756	3.30716	1.19248	1.77952	0.438823	0.661417	2.31783	2.18872	1.65531	0.174343	2.08856	1.7764	1.40172	1.15509	1.48567	1.97228	2.42629	2.94449	1.98458	1.31599	1.92525	2.06371	2.51422	0.300842	2.0948	0.83988	2.47663	2.04082	1.47643	1.62775		ZT10.25	1.71599	0.731163	0.129253
ZT10.50	1.49538	2.61388	1.32886	3.97335	1.81465	2.51907	0.180692	0.062992	2.79589	3.11284	1.7805	1.64173	2.19128	2.24165	0.605288	2.38062	2.17545	2.14552	2.97644	3.2502	2.03514	1.53022	2.83126	2.131	2.12511	1.92539	1.63824	1.55978	2.36182	2.14072	1.8939	1.96131		ZT10.50	2.04438	0.813593	0.143824
ZT10.75	2.14791	3.07515	2.05135	4.71092	1.7628	3.00439	0.567888	0.314961	2.39026	3.45331	1.80832	3.16722	2.57932	1.86099	1.43358	2.56374	2.10471	2.11887	2.56736	2.94449	1.82025	1.80566	2.26501	1.72723	2.85843	2.76775	2.29623	2.53678	2.57504	2.04082	2.57611	1.98799		ZT10.75	2.3089	0.80139	0.141667
ZT11	3.23545	3.6133	2.67062	3.99715	2.15165	2.44973	1.21322	0.346457	2.79589	3.92753	2.15607	3.53044	2.40813	2.6364	2.23001	2.88773	2.61762	2.31876	3.25857	3.0893	2.0857	2.63198	2.64723	3.16285	3.1727	3.30927	2.65879	3.66805	2.70625	2.32625	2.55575	2.04136		ZT11	2.70313	0.742844	0.131318
ZT11.25	2.80043	4.01691	2.11586	4.1399	2.54051	3.76704	2.5555	0.251969	3.02767	3.86673	2.0587	3.48685	2.39671	2.89017	2.54858	3.1272	3.37814	2.41205	3.23036	3.15366	2.43964	2.83091	2.60476	3.18528	3.05298	3.54994	3.06164	4.07942	2.75545	2.7972	2.5252	2.04136		ZT11.25	2.89652	0.75456	0.133389
ZT11.50	4.29581	4.15145	3.23829	4.37782	2.90343	3.99815	4.77543	1.48032	3.30291	4.04913	2.64293	3.71931	2.54508	2.53771	3.15387	3.07085	3.555	2.75853	4.03442	3.37892	2.32587	3.13695	2.88788	3.49933	3.39719	3.73045	3.26306	3.90801	2.70625	2.8971	2.72885	2.25484		ZT11.50	3.27204	0.717784	0.126888
ZT11.75	4.26862	4.07457	2.28358	4.54437	3.56448	3.6746	6.45328	5.19685	3.33189	4.25584	3.06023	3.87912	2.8304	2.81968	3.2813	3.32441	3.41351	3.22495	4.23191	3.62027	2.52813	3.18286	3.24179	4.12741	3.90602	5.17449	3.37048	4.26796	2.88667	3.01127	3.06486	2.24149		ZT11.75	3.63554	0.890234	0.157373
ZT12	4.67645	4.20911	2.39969	4.82988	3.94038	4.13682	5.03356	6.70866	3.6361	4.00049	3.76965	4.35856	3.03584	2.76329	5.35202	3.26807	3.53732	2.9984	4.68331	3.74899	2.99583	3.39709	3.46829	4.14984	3.92098	6.91937	3.46448	4.01086	3.2803	3.11117	3.2176	2.58839		ZT12	3.92534	1.03627	0.183189
ZT12.25	9.86949	6.0542	3.75435	7.47085	5.36617	5.89323	7.20186	9.38583	5.14269	4.96109	5.20239	6.18916	3.67496	3.91936	7.16789	4.70489	4.93456	4.70416	5.79772	5.35801	4.87928	5.26396	5.05379	6.12382	5.65699	10.349	5.04901	6.17055	4.83845	4.68103	4.51074	3.68246		ZT12.25	5.71912	1.65451	0.29248
ZT12.50	2.96357	3.69018	2.70933	0.832739	4.61439	0.716432	5.24006	7.62205	1.24584	3.42899	3.14369	4.11158	2.46519	2.18525	3.34501	2.73278	3.51963	3.41151	1.80561	3.26629	3.88067	2.34124	4.47339	3.52176	3.96588	3.48977	2.98107	3.17098	1.41053	3.06836	3.34996	2.58839		ZT12.50	3.16538	1.3181	0.233008
ZT12.75	0.299076	1.53757	2.02555	0.214133	3.14971	0	4.77543	4.75591	0.69535	1.55642	2.57338	2.20834	1.82607	1.09968	0.669003	1.74673	1.46799	3.26492	0.225702	2.28479	1.70649	2.34124	2.0385	1.68237	1.85573	1.92539	1.63824	1.42265	0.508447	2.6973	2.99358	2.01468		ZT12.75	1.85001	1.14653	0.20268
ZT13	0.271887	0.384394	0.490259	0.237925	1.37395	0	2.96851	1.88976	0.666377	0.486381	1.26582	1.08964	1.44944	1.12787	0.031857	1.45091	0.795897	0.786247	0.338553	1.06195	0.657313	0.719204	0.070781	0.672948	1.13738	0	0.805694	0.274247	0.196818	1.22734	1.83281	1.24083		ZT13	0.843844	0.655395	0.115858
ZT13.25	0.462208	0.288295	0.528964	0.118963	0.285159	0	0.387197	1.79528	0.130378	0.77821	0.500765	0.610199	1.11847	0.408854	0	0.845189	0.548284	0.279851	0.747637	0.643604	0.669953	0.780413	0.11325	0	0.658485	0.120337	0.402847	0	0.098409	0.413872	0.865492	1.16077		ZT13.25	0.492542	0.40043	0.0707868
ZT13.50	0.435019	0.422833	0.309637	0	0.375891	0	0.283944	0.220472	0	0.462062	0.570316	1.07511	0.285323	1.28296	0	0.718411	0.424478	0.49307	0.634786	0.418343	0.265453	0.520275	0.141563	0.403769	0.793176	0	0.523701	0.754178	0.164015	0.570858	0.53966	0.733823		ZT13.50	0.431973	0.30488	0.0538958
ZT13.75	0.271887	0.153757	0.632176	1.02308	0.686973	0	0.180692	0.15748	0.622918	0.741732	0.514675	1.10417	0.650536	1.04328	0	0.478941	0.636717	0.453092	0.098745	0.321802	0.391859	0.520275	0.622877	0.201884	0.149656	0	0.107426	1.30267	0	0.727844	0.529478	0.386925		ZT13.75	0.459798	0.347293	0.0613934
ZT14	0.108755	0.365174	0.632176	1.261	0.401815	0	0.33557	0.031496	1.44865	0.352626	0.222562	0.217928	0.890208	0.578035	0	0.732498	0.442165	0.293177	0.15517	0.691874	0.391859	0.82632	0.056625	0.044863	0.583658	0	0.268565	0.325668	0.098409	0.228343	0.305468	0.587058		ZT14	0.402429	0.352648	0.0623399
ZT14.25	0	0.076879	0.632176	0.09517	0.064809	0.554657	0.490449	0.188976	0.811241	0.340467	0.208652	0.159814	0.365213	1.52263	0	0.535287	0.972763	0.199893	0.197489	0.096541	0.682594	1.25478	0.084938	0	0.284346	0	0.792265	0.651336	0.787272	0.770658	0.386926	0.587058		ZT14.25	0.431102	0.38353	0.0677992
ZT14.50	0.027189	0.499712	0.683783	0.428266	0.168503	0.161775	0.490449	0	0.231783	0.462062	0.01391	1.017	0.661949	0.408854	0	0.662065	0.654404	0.586354	0.253915	0.450523	0.758438	0.27544	0.297282	0	0.389105	0	0.161139	0.359949	0.049205	0.670758	0.549842	0.053369		ZT14.50	0.357094	0.272668	0.0482014
ZT14.75	0.135943	0.691909	0.399948	0.166548	0.622165	0	0.077439	0.062992	0.376648	0.607977	0.723327	0.116228	0.719014	0.578035	0.031857	1.01423	0.495225	0.586354	0.028213	0.160901	0.176969	0.734507	0.268969	0	0.329243	0.060168	0	0.171404	0	0.242615	0.570207	0.200133		ZT14.75	0.323411	0.283314	0.0500834
ZT15	0	0.01922	0.916011	0.214133	0.324044	0	0.025813	0.15748	0.376648	0.595817	0.292113	0.319628	0.490756	0.874101	0	0.23947	0.902016	0.453092	0.394978	0.418343	0.846922	0.367253	0.467157	0.650516	0.853038	0.300842	0.349134	0.359949	0.262424	0.313972	0.682212	0.627085		ZT15	0.409193	0.274952	0.0486051
ZT15.25	0.271887	0.288295	0.296736	0.19034	0.479585	0.531546	0.619515	1.38583	0.20281	0.158074	0.222562	0.566613	0.410865	0.507543	0	0.211297	0	0.786247	0.197489	0.804505	1.16294	0.367253	0.325595	0.224316	0.209518	0	0.402847	0.41137	0.196818	0.585129	0.468384	0.093396		ZT15.25	0.393103	0.310756	0.0549344
ZT15.50	0	0.307515	0.490259	0.214133	0.375891	0.855096	0.103252	0.346457	0	0.25535	0.139101	0.523028	0.684775	0.775412	0.446002	0.323989	0.265299	0.91951	0.423191	0.112631	0.505625	1.20887	0.580408	0.022432	0.029931	0	0	0.702757	0.21322	0.699301	0.85531	0.426951		ZT15.50	0.400178	0.316061	0.0558722
ZT15.75	0.054377	0.499712	0.683783	0.19034	0.324044	0.693321	0.051626	0.062992	0.391134	0.291829	3.28279	0.421328	0.19402	1.05738	0	0.5212	0.194553	0.613006	0.169276	0.06436	0.316016	0.642693	0.353907	0.044863	0.13469	0	0.174567	0.137123	0.164015	0.185529	0.549842	0.12008		ZT15.75	0.393263	0.583417	0.103135
ZT16	0.027189	0.365174	0.219327	0.452058	0.038885	0	0.051626	0.125984	0.854701	0.401265	0.139101	0.290571	0.445104	0.310165	0.095572	0.986054	1.36187	0.786247	0.479616	0.514883	0.189609	0.214231	0.821065	0	0.179587	0	1.67853	0.42851	0.688863	0.799201	0.580389	0.106738		ZT16	0.426003	0.405175	0.0716255
ZT16.25	0	0.326735	0.645078	0.142755	0.038885	0.231107	0.33557	0.062992	0.564972	0.328307	0.250383	0.290571	0.330975	2.01607	0	0.647979	0.070746	0.413113	0.253915	0.482703	0.960688	0.642693	0.467157	0	0.493864	0	0.993689	1.71404	0.262424	0.057086	0.672029	0.146765		ZT16.25	0.432603	0.462674	0.0817899
ZT16.50	0.054377	0	0.451555	1.04687	0.466623	0	0.051626	0.629921	0.753296	0.328307	0.681597	0.1017	0.696188	0.676724	0.191144	0.211297	0.459851	0.253198	0.169276	0.611424	0.139047	0.244836	0.594564	0	0.688417	0.120337	0.120854	1.30267	0.049205	0.856287	1.31351	0.133422		ZT16.50	0.418691	0.371304	0.0656379
ZT16.75	0.135943	0.038439	1.40627	0.047585	0.4407	0.046221	0.025813	0.661417	0.159351	0.303988	0.125191	0.029057	0.422278	0.634428	0.35043	0.464854	0.318359	0.10661	0.282127	0.321802	0.973328	0.351951	0.523783	0.56079	0.419036	0.180505	0.469988	1.19983	0.065606	1.25589	1.41533	0.373582		ZT16.75	0.440953	0.402218	0.0711028
ZT17	0.054377	0.807227	1.19985	0.261718	0.764744	0.346661	0	0.188976	0.637404	0.316148	0.514675	0.058114	0.228258	0.831806	0	0.352162	0.017687	0.266525	0.282127	0.112631	0.60675	0.030604	0.523783	0.471063	0.404071	0	0.510273	1.5255	0.360833	1.28443	1.14041	0.346898		ZT17	0.451428	0.401824	0.0710331
ZT17.25	0.271887	1.09552	1.25145	0.856531	0.414776	0.808875	0.129066	0.125984	0.637404	0.656615	0.139101	0.188871	0.582059	0.690822	0	0.338076	0.300672	0.692964	0.042319	0.128721	0.063203	0.581484	0.11325	0.515926	1.36187	0	0.469988	0.119983	0.246023	0.242615	1.18114	0.106738		ZT17.25	0.448561	0.386999	0.0684124
ZT17.50	1.00598	0.057659	0.916011	0.047585	0.090732	1.17865	0.051626	0.062992	0.405621	1.31323	0.306023	1.68531	0.513581	0.394755	0.063715	0.436681	0.902016	0.932836	0.15517	1.25503	0.366578	0.948738	0.523783	0.291611	1.21221	0	0.617698	0.41137	0.21322	0.3996	1.03859	0.507005		ZT17.50	0.57205	0.456648	0.0807247
ZT17.75	0.244698	0	0.503161	0.19034	0.324044	0.970649	0.464636	0.062992	0.014486	1.33755	0	0.145285	1.07281	0.507543	0	0.154951	0.654404	1.34595	0.705318	1.23894	0.303375	0.290742	0.481314	0	1.04759	0	0.671411	0.171404	0.016402	0.799201	1.25242	0.84056		ZT17.75	0.49413	0.447866	0.0791723
ZT18	0.326264	0.01922	0.980519	0.404473	0.388853	0.577768	0.232318	0.283465	0	0.911965	0	0.537556	1.66629	0.70492	0.159286	0.309903	0	1.59915	1.12851	0.080451	0.278094	0	0.042469	0	0.703382	0	0.268565	0.548493	0	0.727844	1.34406	1.46765		ZT18	0.490358	0.506302	0.0895024
ZT18.25	0.435019	0.096098	1.08373	0.047585	0.544394	0.023111	0.464636	0.251969	0.260756	0.328307	0	1.64173	0.661949	0.747216	0.254858	0.112692	0.035373	1.77239	0.888701	0.096541	0.543547	0.474369	0.764439	0.56079	0.658485	0	0.510273	1.64548	1.0989	0.699301	1.07932	1.02735		ZT18.25	0.587791	0.492537	0.087069
ZT	tim Gal4 Control																																	tim G4 Control
	Fly 1	Fly 2	Fly 3	Fly 4	Fly 5	Fly 6	Fly 7	Fly 8	Fly 9	Fly 10	Fly 11	Fly 12	Fly 13	Fly 14	Fly 15	Fly 16	Fly 17	Fly 18	Fly 19	Fly 20	Fly 21	Fly 22	Fly 23	Fly 24	Fly 25	Fly 26	Fly 27	Fly 28	Fly 29	Fly 30	Fly 31	Fly 32		ZT	MEAN	SD	SEM
ZT18.25	0.208644	0.104185	0.021575	0	0	0.700389	0.118593	0	0	0.182205	0	0.463451	0.059844	0.277778	0	0	0.05071	0.533618	0	0.464784	0.798366	0	0.484206	0.328443	0.021561	0.612706	0.416588	0	0.282776	0.319149	0.400552	0.751658		ZT18.25	0.237556	0.255398	0.0451484
ZT18.50	0.149031	1.25022	0	0	0.194133	0.097276	0	0.093249	0	0	0.529626	0.379187	0	0	0.020462	0.021538	0	1.06724	0	0.536289	0.649833	0	0.253632	0.722575	1.1643	0.128991	0	0.073507	0.308483	0.151976	0.220994	0.103169		ZT18.50	0.253616	0.359152	0.0634897
ZT18.75	0	0.486196	0.323625	0	1.05695	0.36965	0.408486	1.51063	0	0.106286	0.695134	0.126396	0.239378	1.40741	0.757111	0.215378	0.380325	0.042689	0	0.893815	0.2785	0	0.783952	0.744471	0	0	0.056807	0	0.128535	0.045593	0	0.353721		ZT18.75	0.356595	0.420504	0.0743353
ZT19	1.19225	1.51068	0	0	1.07852	0.291829	0.790618	0.727341	0	0.926207	0.496524	0.231725	0.059844	0.796296	0.102312	0.667672	0.481744	0	0.201491	1.64462	0.371333	0	0.138344	0.350339	0.021561	0.161238	0	0.808576	0.051414	0.577508	0.441989	1.17907		ZT19	0.478158	0.471818	0.0834064
ZT19.25	2.80179	0.677201	0.280475	0.017188	0.409836	1.24514	1.38358	0.80194	0	0.440328	0.182059	0.210659	0.199481	1.05556	0	1.42149	1.03955	0	0.261938	1.10833	0.538433	0	0	0	0.21561	0.96743	0	0.073507	0.025707	0.471125	0.290055	0.515844		ZT19.25	0.519821	0.614103	0.108559
ZT19.50	0	0.902935	0.668824	0.017188	0.69025	0.603113	1.40993	0.615442	0	1.50319	0.033102	0.379187	0.31917	0.592593	0.327399	1.07689	0.709939	0.277481	0	0.947444	0.631266	0	0.322804	0.306547	0.021561	1.67688	0	0	0.642674	0.319149	0.248619	0.722181		ZT19.50	0.49893	0.461915	0.0816558
ZT19.75	0	1.1634	0.862999	0.481265	0.388266	0.622568	0.896034	0.634092	0	0.865472	0.579278	0.189593	0.239378	0.351852	0.266012	0.753823	0.30426	0.085379	0.141044	0.82231	1.2811	0.485269	0.322804	1.79549	0.043122	0.54821	0.302973	0	0.282776	0	0.801105	0.221076		ZT19.75	0.491592	0.419141	0.0740943
ZT20	0	0.642473	0.431499	0	0.215703	1.12841	0.764264	0.242447	0	0.53143	0.860642	1.32715	0.219429	0.018519	0.040925	0.68921	0.40568	0.960512	0.322386	1.69825	1.29967	0.589255	0.484206	0.613094	0	0.128991	0.22723	0.147014	0.179949	0.106383	0.635359	0.147384		ZT20	0.470546	0.442387	0.0782038
ZT20.25	0.417288	0.382011	0.862999	0.120316	1.25108	1.69261	0.724733	0.913838	0.069589	0.440328	0.430321	0.294923	0.179533	0.444444	0.08185	0.947663	0.709939	0.789755	0.020149	0.82231	1.1697	1.24783	0.461148	1.22619	0.021561	1.19316	0.113615	0.183767	0.719794	0.455927	0.372928	0.324245		ZT20.25	0.596423	0.439166	0.0776344
ZT20.50	0.268256	1.05921	0.819849	0.034376	0.496117	1.43969	0.790618	0.671391	0.034795	1.18433	0.777888	0.589846	0.099741	0.185185	0.532024	0.430756	1.03955	0	0.060447	0.589918	1.80096	0.138648	1.5679	1.22619	0.129366	0.322477	0.22723	0.147014	0.539846	0.851064	0.055249	0.545321		ZT20.50	0.582977	0.48934	0.0865039
ZT20.75	0.357675	0.225734	1.2082	0	0.862813	1.24514	0.816972	1.10034	0	0.516247	1.1089	0.969033	0.259326	0.407407	0.900348	0.88305	0.380325	0.320171	0.423131	0.786557	1.80096	1.17851	0.484206	1.35756	0.150927	0.612706	0.037872	0	1.41388	1.07903	0	0.810612		ZT20.75	0.678051	0.486366	0.0859781
ZT21	0.447094	1.09394	0.539374	0.051564	0.733391	1.05058	0.474371	2.03282	0	0.151837	1.09235	0.926901	0.658288	0.388889	0.695723	0.409218	0.025355	0	1.34999	0.48266	1.114	0.866551	0.783952	0.722575	0.819319	1.06417	0	0.036753	1.41388	1.06383	0	0.899042		ZT21	0.668389	0.496236	0.0877229
ZT21.25	0.357675	0.729293	0.366775	0	1.20794	0.680934	1.05416	1.82768	0	0.227756	1.20821	0.084264	0.478755	1.2037	1.20728	0.667672	0.228195	0.234792	0.402982	0.893815	1.37393	0	0.253632	1.11671	0.064683	1.03192	0.378716	0.036753	1.4653	0.942249	0	1.14959		ZT21.25	0.652355	0.523285	0.0925047
ZT21.50	0.357675	0.555652	0.776699	0	0.409836	0.116732	1.73936	1.30548	0	0.227756	0.662032	0.337055	0.019948	1.46296	0.491099	1.31381	0.912779	1.49413	0	1.01895	1.57817	2.07972	0.922297	0.744471	0.172488	0.290229	0.681689	0.11026	1.64524	1.39818	0.027624	0.722181		ZT21.50	0.736703	0.606282	0.107177
ZT21.75	2.05663	0.59038	0.949299	0.687521	1.5962	0.486381	1.73936	1.10034	0.139179	1.04768	0.165508	0.252791	0.5386	1.2037	0.838961	0.839974	0.836714	1.34472	0	1.32285	1.671	1.21317	0.276689	1.07291	0.884002	1.32215	0.492331	0	1.97943	1.44377	0.082873	0.840088		ZT21.75	0.906725	0.575235	0.101688
ZT22	0.506706	0.486196	2.589	0.481265	1.10009	1.07004	1.56806	1.11898	1.04384	0.911023	0.877193	0.442385	0.877718	1.05556	2.90567	0.150765	1.82556	0.192102	0	1.57311	0.891199	3.39688	1.82154	1.1824	0.474342	3.51499	1.13615	0.036753	1.64524	2.03647	1.14641	1.19381		ZT22	1.22661	0.896981	0.158565
ZT22.25	0.71535	1.78851	3.06365	0.773462	1.87662	1.03113	2.13467	1.19358	0.59151	0.744002	1.34062	0.231725	1.33652	1.55556	2.49642	0.904588	2.51014	1.66489	0.040298	2.16303	1.48533	1.62912	1.95988	1.37946	0.689953	4.35343	0.776368	0.073507	2.15938	1.62614	1.21547	1.72439		ZT22.25	1.4759	0.892968	0.157856
ZT22.50	1.54992	2.81299	2.17907	1.52974	1.7472	1.53696	2.6881	1.04439	0.347947	1.16915	2.10195	0.737308	1.0373	1.14815	1.53468	1.48611	2.61156	2.75347	0.503728	2.59206	1.80096	3.0156	0.945354	1.92687	0.517464	4.1922	0.568074	0.220521	1.23393	1.03344	1.42265	1.03169		ZT22.50	1.59439	0.905307	0.160037
ZT22.75	0.268256	2.44834	2.20065	1.25473	2.09232	1.34241	1.96337	1.56658	0.382742	2.26238	2.06885	0	2.79274	2.57407	2.33272	1.35688	1.47059	2.71078	0.564175	1.89489	1.5596	0.901213	0.760895	0.941537	0.603708	5.28862	1.70422	0.036753	0.92545	0.911854	0.994475	0.162122		ZT22.75	1.51056	1.06681	0.188587
ZT23	1.16244	1.42386	1.1219	1.70162	2.15703	0.953307	0.592963	1.86498	0.278358	2.11054	1.62198	0.821572	0.339118	1.66667	1.61653	1.07689	1.34381	1.45144	1.34999	2.16303	1.52247	0.831889	1.36039	0.153273	1.48771	4.45018	1.59061	0.477795	2.41645	1.51976	1.0221	1.69491		ZT23	1.41705	0.78925	0.139521
ZT23.25	0.864382	1.33704	0.38835	2.59539	2.24331	0.680934	1.47582	2.20067	0.765484	1.51837	2.0192	0.337055	1.77538	1.48148	1.37098	2.04609	1.39452	0.683031	2.05521	2.09153	1.91237	1.97574	1.06064	0	2.11298	5.06288	3.42738	0.477795	1.4653	1.42857	1.24309	1.34119		ZT23.25	1.58851	0.966981	0.17094
ZT23.50	2.20566	1.54541	1.74757	2.16569	1.98447	0.797665	1.63394	2.53637	0.452331	1.07804	1.20821	0.905835	1.55595	1.64815	1.55515	1.74456	2.83976	0	1.39029	1.96639	1.76383	1.21317	0.71478	0.043792	0.776197	3.70848	2.29123	1.61715	1.95373	1.74772	1.00829	1.81282		ZT23.50	1.5504	0.769507	0.136031
ZT23.75	2.53353	1.92742	1.79072	1.16879	1.5962	1.92607	2.09514	3.35696	1.53097	0.744002	1.25786	0.800506	1.99481	1.33333	1.4733	2.58454	2.25659	0.789755	3.02237	2.27029	1.59673	5.33796	3.87364	0.591198	1.31522	2.64431	1.93145	1.6539	1.36247	2.12766	1.71271	2.28445		ZT23.75	1.96515	0.965514	0.17068
ZT00	3.24888	2.7088	2.61057	2.09694	1.81191	1.49805	1.96337	3.26371	1.49617	0.971758	0.678583	1.03223	1.97487	2.7037	1.69838	2.08917	2.38337	2.88154	1.79327	2.25241	1.8938	1.7331	1.61402	1.97066	1.94049	1.70913	0.454459	3.34456	1.61954	1.8845	1.50553	1.72439		ZT00	1.95475	0.6928	0.122471
ZT00.25	6.88525	2.84772	4.61704	5.00172	3.01985	3.61868	3.3733	3.9724	5.18441	3.2645	4.1046	5.18222	4.54817	4.2037	4.95191	4.19987	3.80324	3.41515	4.07012	1.96639	2.46936	4.78336	3.85059	4.0508	3.77318	1.70913	4.20375	6.68913	3.44473	2.17325	2.05801	4.02358		ZT00.25	3.9206	1.19768	0.211721
ZT00.50	5.39493	3.4381	4.0561	4.86421	2.67472	2.93774	3.80814	3.69265	4.27975	3.12785	3.55842	4.90836	4.44843	4.42593	4.93145	3.27374	2.99189	3.54322	4.07012	2.09153	2.3394	2.84229	3.52778	4.11649	4.50625	1.38665	3.73035	6.17458	2.54499	2.41641	2.6105	3.27192		ZT00.50	3.62453	1.03694	0.183307
ZT00.75	5.54396	2.2747	3.32255	4.48608	2.37274	3.03502	3.57096	3.15181	4.83646	2.68752	2.87984	4.55024	3.83004	3.74074	3.68324	2.3907	2.35801	2.66809	3.20371	1.94852	2.02377	2.49567	3.02052	3.32822	3.64381	2.57981	3.20015	5.66003	1.74807	2.24924	1.96133	3.15402		ZT00.75	3.17499	0.999406	0.176672
ZT01	4.35171	2.25734	2.20065	4.41733	1.76877	2.76265	3.33377	3.07721	3.86221	2.00425	2.58193	2.54898	3.1917	4.35185	2.84428	2.32608	1.39452	2.15582	2.96192	2.07365	2.04233	1.69844	2.35186	2.58375	3.3204	2.51532	3.55993	4.48392	0.951157	2.43161	1.75414	2.56448		ZT01	2.71012	0.897183	0.158601
ZT01.25	3.54695	1.64959	1.05717	3.24854	1.57463	2.29572	3.04388	2.64827	3.02714	1.42727	2.21781	2.67537	2.77279	3.09259	2.98752	1.72302	1.24239	1.87834	2.55894	2.07365	1.80096	0.935875	2.07517	2.03635	2.652	1.32215	2.84037	3.60184	0.92545	2.38602	1.40884	1.98968		ZT01.25	2.20988	0.761095	0.134544
ZT01.50	0.71535	1.33704	1.61812	2.71571	1.66091	1.92607	3.01753	2.18202	2.50522	0.941391	1.80404	1.34822	2.77279	1.88889	2.53734	1.09843	1.21704	0.896478	1.67238	2.14516	1.42963	1.10919	1.54485	1.40136	2.73825	0.902935	1.95039	2.75651	0.462725	1.80851	0.953039	1.37067		ZT01.50	1.70088	0.683515	0.120829
ZT01.75	0.655738	0.399375	0.690399	2.37195	1.29422	1.71206	1.75254	2.23797	1.42658	0.926207	1.70473	1.51675	2.47357	1.7037	1.71885	0.818436	1.0142	0.640342	0.90671	1.89489	1.42963	0.311958	1.42956	1.42325	1.83269	0.161238	1.57167	0.588055	0.437018	1.48936	0.428177	1.2675		ZT01.75	1.25717	0.622431	0.110031
ZT02	0.089419	0.573016	2.17907	0.979718	2.04918	0.972763	1.91066	1.62253	0.278358	0.394777	1.45647	0.231725	1.87512	0.666667	1.55515	0.38768	0.735294	0.597652	0.66492	1.53736	1.114	1.31716	0.945354	0.941537	1.44459	1.25766	1.19296	0.330781	0.411311	1.44377	1.33978	0.91378		ZT02	1.04407	0.570018	0.100766
ZT02.25	0.149031	0.573016	0.366775	0.481265	1.01381	0.564202	2.02925	1.04439	0.765484	0.364409	1.34062	0.337055	1.19689	0.407407	0.961735	0.581521	0.938134	0.896478	0.282087	1.87701	1.2811	0.277296	1.79848	1.05102	0.819319	0.773944	1.68529	1.17611	0.154242	1.70213	0.400552	0.781135		ZT02.25	0.877224	0.528757	0.0934719
ZT02.50	0.059613	0.29519	0.496224	0.687521	0.841242	0.428016	1.76571	0.634092	0.208768	0.212572	0.959947	0.084264	0.738081	1.40741	0.961735	0.236916	0.659229	0.277481	0.402982	0.715052	1.5039	0.103986	0.53032	1.00723	1.01337	0.354724	0.549138	0.330781	0.488432	1.33739	0.124309	1.32645		ZT02.50	0.64819	0.455039	0.0804403
ZT02.75	0.119225	0.121549	0.21575	0.137504	0.819672	0.428016	1.3177	0.447594	0	0.379593	0.579278	0.400253	0.738081	0.018519	0.757111	0.086151	0.659229	0.341515	0.080596	0.732928	0.6127	0.138648	0.53032	0.284651	0.086244	0	0.265101	0.735069	0.976864	0.668693	0.262431	0.795873		ZT02.75	0.429277	0.327669	0.0579243
ZT03	0.059613	0.069457	0.04315	0.309385	0.66868	0.116732	0.935565	0.391645	0	0.258123	0.595829	0.210659	0.518652	0.166667	0.634336	0.043076	0.659229	0.170758	0.282087	0.357526	0.557	0.103986	0.391976	0.372236	0.107805	0.161238	0.189358	1.17611	0.051414	0.668693	0.497238	0.560059		ZT03	0.354009	0.284204	0.0502406
ZT03.25	0.208644	0.104185	0	0.068752	0.992235	0.311284	0.816972	0.130548	0	0.394777	0.19861	0.231725	0.418911	0.055556	0.757111	0.215378	0.126775	0.106724	0.060447	0.464784	0.352766	1.17851	1.31427	0.722575	0.043122	0	0.056807	0	0.308483	0.379939	0.248619	0.08843		ZT03.25	0.323654	0.352148	0.0622516
ZT03.50	0.387481	0.347283	0.1726	0	0.625539	0.097276	1.13322	0	0.382742	0.167021	0.248262	0.021066	0.31917	0.037037	1.53468	0.021538	0.20284	0.960512	0.120895	0.411155	0.371333	0	0.484206	0.197066	0.086244	0.128991	0.075743	0.367534	0.488432	0.577508	0.414365	0.383198		ZT03.50	0.336404	0.344244	0.0608543
ZT03.75	0	0.156277	0.970874	0.137504	0.496117	0.233463	0.658848	0.01865	1.70494	0.091102	0.397219	0.252791	0.678237	0.055556	0.184162	0.064613	0.329615	0.064034	0.161193	0.321773	0.2785	0.069324	0.783952	0.547405	0.043122	0.902935	0.075743	0	0.051414	0.607903	0.524862	0.014738		ZT03.75	0.339902	0.375524	0.0663838
ZT04	0.298063	0.034728	0	0.154692	0.474547	0.019455	0.013177	0.01865	0.034795	0.12147	0.364118	0.10533	0.159585	0.055556	0.470636	0.430756	0.126775	0.213447	0.181342	0.375402	0.2785	0.381282	0.345861	0.832056	0.043122	0.806192	0.018936	0.514548	0.257069	0.349544	0.883978	0.383198		ZT04	0.273338	0.244174	0.0431643
ZT04.25	0.178838	0.138913	0.021575	0.017188	0.474547	0	0.184478	0	0.104384	0.364409	0.496524	0.042132	0.139637	0.074074	0.613874	0.107689	0.25355	0.298826	0.282087	0.107258	0.315633	0.207972	0.507263	1.07291	0.150927	0.386972	0.189358	0.330781	0.385604	0.303951	0.345304	0.294768		ZT04.25	0.262232	0.218292	0.0385889
ZT04.50	0.23845	0.243098	0	0.051564	0.366695	0.194553	0.013177	0	0	0.318858	0.595829	0.252791	0.099741	0.648148	0.470636	0.064613	0.05071	0.192102	0.141044	0.607794	0.204233	0.069324	0.161402	0.197066	0.021561	0.386972	0.056807	0.11026	1.02828	0.121581	0.372928	0.235814		ZT04.50	0.234876	0.232426	0.0410875
ZT04.75	0	0.086821	0.194175	0.017188	0.02157	0.038911	0	0	0.730689	0.273307	0.148957	0.042132	0.139637	0.074074	0.1637	0.043076	0.05071	0.512273	0.040298	0	0.1114	0.658579	0.553378	0.043792	0.021561	0.257981	0.170422	0.588055	0.59126	0.197568	0.414365	0.029477		ZT04.75	0.19423	0.223641	0.0395345
ZT05	0.059613	0.520924	0.453074	0.051564	0.301984	0.233463	0.013177	0	0.208768	0.273307	0.777888	0.042132	0.85777	0.185185	0.040925	0.129227	0.126775	1.21665	0.080596	0.017876	0.427033	0.103986	0.184459	0.853952	0.064683	0.064495	0.58701	0.624809	0.719794	0.015198	0.31768	0.117907		ZT05	0.302247	0.313926	0.0554949
ZT05.25	0.059613	0.034728	0	0.068752	0.172563	0	0	0	0.034795	0.167021	0.082754	0.252791	0.099741	0.092593	0.040925	0.279991	0	1.47279	0.161193	0.035753	0.148533	0.589255	0.876182	1.42325	0.194049	0.999678	0.340845	0.257274	0.437018	0.425532	0.497238	0.132646		ZT05.25	0.293047	0.389579	0.0688685
ZT05.50	0.119225	0.017364	0.12945	0	0.129422	0	0.158124	0	0.835073	0.546614	0.016551	0.126396	0.179533	0.074074	0.020462	0.043076	0.228195	0.256137	0.080596	0.178763	0.1671	0.138648	0.253632	1.1824	0	0.032248	0.208294	0	0	0.729483	1.51934	0.324245		ZT05.50	0.240451	0.3561	0.0629502
ZT05.75	0	0.017364	0.194175	0	0.02157	0.175097	0.092239	0	0	0.182205	0.281364	0.273857	0.259326	0.333333	0.102312	0	0.380325	0.213447	0	0.035753	0	0	0.184459	0.306547	0.301854	0.386972	0.056807	0.551302	0.59126	0.136778	0.980663	0.117907		ZT05.75	0.193029	0.217975	0.038533
ZT06	0	0.312554	0.12945	0	0.280414	0.116732	0.342601	0	0.243563	0.379593	0.049652	0.231725	0.199481	0.222222	0.184162	0.086151	0.15213	0.128068	0.241789	0.14301	0.3899	0.797227	0.184459	0.569302	0.388098	0	0.151486	0.183767	0.437018	0.668693	0.538674	0.044215		ZT06	0.243629	0.198102	0.0350199
ZT06.25	0.23845	0.017364	0	0	0.970664	0	0.052708	0	0.243563	0.273307	0.066203	0.400253	0.199481	0.481481	0.347862	0.452294	0.025355	0.36286	0.201491	0	0.464166	0.17331	0.276689	0.437924	0.043122	0.064495	0.018936	0	0.077121	0.759878	0.38674	0.029477		ZT06.25	0.220787	0.238607	0.0421801
ZT06.50	0.089419	0.191005	0.30205	0.08594	0.409836	0.058366	0	0	0.173974	0.349226	0.082754	0.589846	0.099741	0.5	0.327399	0.107689	0.20284	0.469584	0.100746	0.035753	0	0	0.161402	0.416028	0	0.902935	0	0.036753	0.179949	0.927052	0.524862	0.338983		ZT06.50	0.239504	0.249881	0.0441732
ZT06.75	0.745156	0	0.2589	0.08594	0.280414	0	0.026354	0	0.104384	0.485879	0.049652	0.337055	0.259326	0.481481	0	0.107689	0.126775	0.597652	0.141044	0.053629	0.204233	0.554593	0.299746	0.832056	0.689953	0.064495	0.132551	0	0.257069	1.15501	0.953039	0.117907		ZT06.75	0.293812	0.309415	0.0546974
ZT07	0.059613	0.052092	0.107875	0.017188	0.043141	0.058366	0	0.074599	0	0.167021	0.61238	0.252791	0.418911	0.111111	0.102312	0.043076	0.025355	0.384205	0.141044	0.14301	0.6684	0.34662	0.161402	0.744471	0.258732	0.386972	0.170422	0.845329	0.59126	1.2462	0.455801	0.353721		ZT07	0.282607	0.293579	0.0518979
ZT07.25	0	0.121549	0.064725	0.017188	0.452977	0.116732	0	0	0	0.212572	0.165508	0.231725	0.219429	0.166667	0.184162	0.086151	0	0.341515	0.282087	0	0.928333	0	0.115287	0.262755	0.194049	0.354724	0.132551	0	0.66838	0.896657	0.676796	0.103169		ZT07.25	0.218615	0.25356	0.0448234
ZT07.50	0.089419	0.138913	0.21575	0.068752	0.409836	0.447471	0.316247	0	0	0.349226	0.380669	0.716242	0.339118	0.277778	0.040925	0.043076	0.076065	0.448239	0.020149	0.178763	0.427033	0.069324	0.507263	0.525509	0.797758	0.128991	0.35978	0.11026	0.462725	1.17021	0.566298	0.117907		ZT07.50	0.306241	0.266018	0.0470259
ZT07.75	0.029806	0.538288	0.30205	0.068752	0.172563	0.389105	0.026354	0	1.35699	1.09323	0.61238	0.210659	0.359066	0.018519	0.532024	0.107689	1.0142	0.341515	0.342535	0	0.427033	0.17331	0.576435	0.350339	0.172488	0.064495	0.757432	0	0.205656	0.683891	0.649171	1.25276		ZT07.75	0.400898	0.374328	0.0661725
ZT08	0.447094	1.87533	0	0.068752	0.496117	0.525292	0.013177	0	0.313152	0.318858	0.099305	0.547714	0.179533	0.5	0.818498	0.279991	0.329615	0.149413	0.402982	0.053629	0.649833	0.034662	0.276689	0.394132	0.517464	0.225734	0.871047	0	0.92545	1.04863	0.801105	0.692704		ZT08	0.432997	0.39721	0.0702176
ZT08.25	0.029806	0.850842	0.194175	0	0.409836	0.992218	0.092239	0	1.39179	0.379593	0.066203	0.252791	0.279274	0.092593	1.06405	0.215378	0.684584	0.661686	0.544026	0	0.742666	0	0.253632	1.00723	0.603708	0	0.965726	0.404288	0.616967	1.07903	0.89779	1.09064		ZT08.25	0.495711	0.413818	0.0731534
ZT08.50	0.417288	1.02448	1.2082	0.137504	0.280414	0.661479	0.013177	0	0	0.744002	0.41377	0.315989	0.119689	0.296296	0.552486	0.215378	1.34381	0.853789	0.765666	0.017876	0.854066	0.450607	0.322804	0.722575	0.689953	0	0.681689	0.073507	1.38817	0.957447	1.85083	0.810612		ZT08.50	0.568236	0.465492	0.0822881
ZT08.75	0.268256	0.416739	0.798274	0	0.452977	0.836576	0.158124	0	0.104384	1.33617	0.380669	1.20076	0.877718	0.407407	0.491099	0.258454	1.24239	0.939168	0.402982	0.250268	1.3368	1.42114	0.807009	0.788264	1.48771	0	0.681689	0.771822	1.23393	0.790274	1.90608	0.795873		ZT08.75	0.713844	0.493544	0.0872471
ZT09	0.149031	1.28495	0.668824	0.395325	0.798102	1.51751	0.592963	0	0.208768	1.48801	0.943396	0.610912	0.658288	0.296296	1.08451	0.516907	1.82556	0.448239	1.00745	0.375402	1.07687	0.381282	1.01453	0.372236	2.09142	0	1.59061	0	2.08226	1.29179	1.89227	0.795873		ZT09	0.858111	0.616321	0.108951
ZT09.25	0.149031	1.54541	0.711974	0.515641	0.280414	1.24514	2.08196	0.01865	0.417537	1.68539	0.860642	0.610912	0.758029	0.703704	1.59607	0.667672	1.74949	1.15261	1.2291	0.214516	1.5596	0.242634	0.922297	0.963433	2.26391	0.41922	1.42019	0.183767	2.13368	1.06383	1.51934	1.23802		ZT09.25	1.00387	0.626924	0.110826
ZT09.50	0.059613	2.10106	0.453074	1.06566	1.57463	1.53696	1.43629	0.76464	2.15727	1.41209	0.711685	1.28502	0.837822	1.31482	1.49376	0.990739	1.11562	2.51868	1.16865	0.14301	1.2254	2.28769	0.853124	0.853952	1.07805	0.96743	1.77997	0.294028	1.38817	1.35258	1.65746	2.13707		ZT09.50	1.2505	0.602352	0.106482
ZT09.75	0.655738	1.07658	1.4671	1.30629	1.33736	0.953307	1.05416	0.540843	1.9833	1.16915	0.761337	0.737308	1.29663	1.12963	2.2918	1.9384	1.26775	1.92102	1.53133	0.536289	1.07687	1.87175	0.922297	0.700679	1.91893	0.515963	1.83677	0.441041	1.38817	1.42857	1.67127	1.56227		ZT09.75	1.25906	0.503709	0.0890439
ZT10	0.596125	0.677201	1.33765	2.14851	1.05695	1.40078	1.46264	0.354345	1.67015	1.45764	0.546177	0.400253	1.05725	1.24074	2.02578	1.87379	1.92698	0.76841	1.61193	0.768681	1.03973	1.62912	0.737837	1.51084	2.652	0.741696	1.60954	0.882083	2.05655	1.64134	2.05801	1.40015		ZT10	1.32315	0.576726	0.101952
ZT10.25	0.774963	1.68432	1.4671	2.78446	1.53149	1.57587	1.75254	1.34278	2.36604	1.8676	1.15856	0.10533	1.75544	1.88889	1.98486	1.29227	1.54665	0.981857	2.297	1.0547	1.6153	1.49047	1.12981	2.16772	1.81113	0.644953	1.68529	0.257274	1.97943	1.62614	2.08563	1.6507		ZT10.25	1.54239	0.579442	0.102432
ZT10.50	1.75857	1.64959	1.5534	2.07975	1.20794	1.05058	2.37185	2.18202	1.9485	1.62466	1.87024	1.07436	2.43367	2.24074	1.55515	1.31381	1.87627	2.34792	1.87387	1.62674	1.8938	1.42114	1.5679	1.24808	1.59552	0.54821	2.21549	1.1026	1.97943	1.68693	2.07182	1.72439		ZT10.50	1.70922	0.440158	0.0778096
ZT10.75	3.01043	1.75378	1.8986	3.09385	1.79034	1.24514	2.59586	2.98396	2.50522	1.9587	1.40682	1.74847	2.79274	2.7037	1.8007	1.35688	2.35801	1.08858	2.98207	1.734	1.63387	1.97574	1.45262	1.24808	2.30703	0.322477	2.65101	2.83001	2.5964	2.06687	2.26519	1.76861		ZT10.75	2.06018	0.66859	0.118191
ZT11	3.90462	2.29207	2.00647	3.45479	1.55306	1.45914	2.63539	2.53637	3.13152	2.12572	1.83714	1.72741	3.09196	2.7963	2.1281	2.00301	2.91582	2.4333	2.80072	2.16303	1.59673	3.32756	2.23657	1.62032	2.41483	1.16092	2.89718	2.94028	2.54499	2.24924	2.5	2.2255		ZT11	2.39719	0.628597	0.111121
ZT11.25	4.85842	2.39625	2.97735	4.34857	1.87662	1.78988	2.43774	2.70422	3.58385	2.32311	1.9861	3.56014	3.35129	3.24074	2.31226	2.06763	3.24544	2.47599	3.34475	2.18091	1.54103	3.57019	2.76689	2.03635	2.84605	1.19316	3.3327	4.70444	3.36761	2.67477	2.47238	2.71186		ZT11.25	2.82121	0.859045	0.151859
ZT11.50	5.06706	2.46571	3.38727	4.4517	2.39431	2.08171	3.21518	2.66691	4.45372	2.53568	2.28401	4.86623	3.61061	3.77778	2.33272	2.02455	4.36106	2.94557	3.58654	2.07365	1.65243	2.66898	3.13581	2.18962	3.4282	2.38633	3.40844	6.50536	3.47044	2.67477	3.16298	3.03611		ZT11.50	3.19692	1.05752	0.186944
ZT11.75	5.27571	2.74353	3.96979	5.29392	2.39431	2.49027	3.26789	3.07721	4.80167	2.91527	2.84674	6.02486	4.18911	4.42593	2.82382	1.9384	4.53854	3.35112	4.29176	2.32392	2.20943	3.05026	3.43555	2.93409	4.18284	3.28926	3.73035	7.57121	3.80463	2.78116	2.99724	3.31614		ZT11.75	3.63394	1.21108	0.214091
ZT12	5.30551	2.63935	4.18555	5.4658	2.73943	2.62646	3.22836	3.33831	4.87126	2.71789	3.1281	5.66674	4.00957	4.2037	3.08983	2.58454	4.74138	3.56457	4.25146	2.39542	1.68957	4.19411	3.18192	3.37202	4.29064	4.32119	3.93865	7.79173	4.26735	2.99392	3.20442	3.50774		ZT12	3.79708	1.19257	0.210818
ZT12.25	8.49478	5.53916	5.71737	7.52836	5.62985	7.25681	4.21663	6.02387	9.32498	4.61585	5.75968	8.36318	6.08418	7.18518	4.64498	6.6121	6.16126	7.21451	10.0544	5.70254	5.14296	6.65511	7.79341	5.07992	7.69728	4.74041	7.11986	7.68147	4.60154	4.66565	4.39227	5.49742		ZT12.25	6.34991	1.50745	0.266482
ZT12.50	2.98063	4.42785	4.74649	5.12204	3.45125	4.55253	2.27962	4.56919	7.06333	4.50957	4.84939	4.55024	4.60802	1.75926	3.51954	5.2983	5.1217	4.90928	7.21338	4.29031	3.3977	5.37262	5.34932	1.7517	5.13152	2.87004	4.44991	0.147014	2.64782	1.97568	2.90055	1.69491		ZT12.50	3.98471	1.57159	0.277821
ZT12.75	1.04322	3.52492	5.15642	3.24854	3.17084	3.1323	0.975096	3.05856	3.9318	3.7352	4.1708	3.28629	3.2316	0.444444	2.41457	5.94443	2.25659	3.26574	5.09772	4.04004	1.2811	4.19411	3.36638	1.57653	4.01035	2.25734	3.18122	1.50689	1.36247	0.881459	2.81768	1.38541		ZT12.75	2.90469	1.36104	0.2406
ZT13	0.834575	1.51068	3.96979	0.979718	2.67472	3.19066	0.790618	3.22641	1.14823	2.90009	3.83979	2.00126	0.917614	0.666667	0.838961	5.98751	1.09026	3.15902	2.86117	3.02109	1.0026	1.62912	2.19045	0.700679	1.42303	1.16092	1.87464	0.147014	1.61954	0.531915	1.54696	1.14959		ZT13	1.89329	1.27809	0.225936
ZT13.25	0.149031	1.40649	0.604099	0	1.91976	1.71206	0.184478	1.56658	0.069589	1.73094	3.0288	1.1165	0.079793	0.37037	0.347862	4.846	0.05071	0.576307	0.68507	2.77083	0.371333	0	1.12981	1.20429	0.172488	0.41922	0	0	0.565553	1.10942	2.30663	0.486367		ZT13.25	0.968137	1.097	0.193925
ZT13.50	0.387481	0.20837	0	0.017188	1.66091	1.16732	0	1.28683	0.521921	1.63984	1.17511	1.64314	0	0.037037	0	3.81219	0	0.320171	0	2.07365	0.482733	0	0.276689	0.678783	0	0.935182	0.018936	0	0.92545	0.121581	1.29834	0.45689		ZT13.50	0.660805	0.849815	0.150228
ZT13.75	0	0.138913	0	0	0.366695	0.972763	0	0	0.173974	0.668084	0.678583	1.34822	0	0.037037	0	0.68921	0	0	0	1.75188	0.4456	0	0.046115	1.70791	0	0.354724	0.094679	0.036753	0.565553	0.197568	1.50553	0.309506		ZT13.75	0.37779	0.533041	0.0942292
ZT14	0	0.173641	0	0	0	0.642023	0	0.130548	0.382742	0	0.215161	0.421319	0	0.055556	0	0.818436	0	0.40555	0	0.321773	0.3342	0	0	1.02912	0	0.032248	0.568074	0.036753	0	0.851064	1.4779	0.45689		ZT14	0.261031	0.368228	0.0650942
ZT14.25	0.387481	0.88557	0	0	0.366695	0.7393	0	0	0.347947	0.318858	0.41377	0.758374	0	0	0	0.107689	0	0.640342	0	0.125134	0.7241	0	0.691722	0	0	1.03192	0.018936	0	0	0.440729	0.635359	0.309506		ZT14.25	0.279482	0.325477	0.0575367
ZT14.50	0.774963	1.1113	0	0	0.582399	0.350195	0	0.0373	0.069589	0.576981	0.016551	0.547714	0.039896	0.259259	0	0.021538	0	0.448239	0	0	0.631266	0	0.046115	0	0	0.580458	0	0	0	0.547112	0.718232	0.176861		ZT14.50	0.235499	0.311929	0.0551418
ZT14.75	0	0.555652	0	0	0	0.544747	0	0	0.417537	0.668084	0.148957	0	0.079793	0.092593	0	0.043076	0.25355	0	0	0.071505	0.594133	0.797227	0.09223	0.087585	0.582147	0.096743	0.321909	0.036753	0	0.243161	1.27072	0.206338		ZT14.75	0.225139	0.305168	0.0539466
ZT15	0	0.989755	0	0	0.452977	0.466926	0	0	0	1.24507	0	0.042132	0	0	0	0.129227	0	0	0	0.178763	0.3899	0.797227	0.069172	1.02912	0.323415	0.386972	0	0.514548	0.822622	0.212766	1.29834	0.663228		ZT15	0.31288	0.405166	0.071624
ZT15.25	0	0.520924	0	0	0.431406	0.564202	0	0.055949	0	0.622533	0	0.800506	0.199481	0.407407	0	0.043076	0.025355	0.149413	0	0.035753	0.7241	0.831889	0.507263	0.17517	0.21561	0.580458	0	0.073507	0.719794	0.303951	0.732044	0.191599		ZT15.25	0.278481	0.29148	0.0515269
ZT15.50	0.149031	0.520924	0	0.08594	0	0.544747	0	0.130548	0	0.6529	0.082754	1.01117	0.299222	0.648148	0	0.064613	0	1.13127	1.00745	0.250268	0.315633	0.034662	0.046115	0.81016	0.21561	0.193486	0	0	0	0.50152	0	0.427413		ZT15.50	0.285112	0.341614	0.0603894
ZT15.75	0	0.711929	0	0.068752	0.388266	0.642023	0	0	0.313152	0.546614	0.281364	0.042132	0.458807	0	0	0.279991	0	0.149413	0.201491	0	0.204233	0.207972	0.415033	0.98533	0.064683	0.064495	0.454459	0.404288	0.179949	0.06079	0.331492	0.751658		ZT15.75	0.25651	0.261261	0.0461849
ZT16	0	0.29519	0	0	0.64711	0.058366	0	0	0.6611	0.865472	0.033102	0.021066	0.259326	0.462963	0.040925	0.021538	0	0.448239	0	0	0.037133	0	0	0	0.323415	0.870687	0.113615	0.036753	0.59126	0.425532	0.262431	0.943257		ZT16	0.231828	0.302109	0.0534058
ZT16.25	0	0.520924	0	0	0.496117	0.272374	0.052708	0	0	0.015184	0.016551	0.042132	0.119689	0.148148	0.491099	0	0.05071	0.106724	0	0.160887	0.705533	0	0	0.218962	0.021561	0	0.132551	0	0.077121	0.243161	0	0.501105		ZT16.25	0.137289	0.195995	0.0346473
ZT16.50	0.029806	0.121549	0.2589	0	0.107852	0.486381	0	0	0	0.53143	0.81099	0.294923	0.239378	0.12963	0.061387	0	0.278905	0.021345	0	0.125134	0.5013	0	0.138344	0.416028	0.021561	0.128991	0	0.147014	0.205656	0.303951	0.096685	0.058954		ZT16.50	0.172378	0.197456	0.0349056
ZT16.75	0	0.364647	0.776699	0	0.107852	0	0.092239	0	0	1.3969	0.711685	0.147462	0.019948	0.074074	0	0.021538	0.10142	0.192102	0	0.572041	0.408466	0	0.046115	0.63499	0	0.773944	0.35978	0.036753	0.385604	0.364742	0.690608	0.73692		ZT16.75	0.281767	0.344535	0.0609058
ZT17	0	0.29519	0.0863	0.429701	0.345125	0.486381	0.026354	0.0373	0	0.668084	0.513075	0.294923	0.259326	0.407407	0	0	0	0.128068	0	0.035753	0.872633	0	0	0	0.323415	0.41922	0.284037	0	0.565553	0.121581	0.58011	0.412675		ZT17	0.237257	0.2441	0.0431512
ZT17.25	0	0.382011	0.04315	0.120316	0.560828	0.680934	0.013177	0	0	0.015184	0.529626	0.400253	0	0.185185	0.306937	0	0.228195	0.72572	0.040298	0.035753	0.798366	0	0.253632	0.744471	0	0.161238	0	0	0	0.197568	0.207182	0.221076		ZT17.25	0.214097	0.256384	0.0453227
ZT17.50	0	0.173641	0.064725	0	0.02157	0.622568	0	0.0373	0	0.440328	0.016551	0.505582	0	0.333333	0	0	0	0.234792	0.90671	0.697176	1.15113	0	0	1.1824	0	0	0	0.036753	0.025707	0.364742	0	0.501105		ZT17.50	0.228628	0.349406	0.0617669
ZT17.75	0	0.243098	0.021575	0	0.366695	0.642023	0	0.223797	0	0.394777	0	0.716242	0	0.055556	0	0.323067	0	0.064034	0	0.125134	0.204233	0	0.253632	0.656886	0.172488	0	0.094679	0	0.231362	0.136778	0	0.442152		ZT17.75	0.167757	0.212194	0.0375109
ZT18	0	0.138913	0.0863	0	0.02157	0.389105	0.026354	0.0373	0	1.1236	0	0.231725	0	0	0	0.021538	0	0.76841	0	0.178763	0.3342	0	0.691722	0.569302	0.021561	0.773944	0.302973	0	0.488432	0.121581	0	2.8003		ZT18	0.285237	0.545265	0.0963901
ZT18.25	0.208644	0.104185	0.021575	0	0	0.700389	0.118593	0	0	0.182205	0	0.463451	0.059844	0.277778	0	0	0.05071	0.533618	0	0.464784	0.798366	0	0.484206	0.328443	0.021561	0.612706	0.416588	0	0.282776	0.319149	0.400552	0.751658		ZT18.25	0.237556	0.255398	0.0451484
ZT	tim Gal4 x miR-277 OE																																	tim G4 x miR-277 OE
	Fly 1	Fly 2	Fly 3	Fly 4	Fly 5	Fly 6	Fly 7	Fly 8	Fly 9	Fly 10	Fly 11	Fly 12	Fly 13	Fly 14	Fly 15	Fly 16	Fly 17	Fly 18	Fly 19	Fly 20	Fly 21	Fly 22	Fly 23	Fly 24	Fly 25	Fly 26	Fly 27	Fly 28	Fly 29	Fly 30	Fly 31	Fly 32		ZT	MEAN	SD	SEM
ZT18.25	0.516488	0.490196	0.070175	1.24031	0.01517	0	1.31579	1.92937	0.675407	1.46224	1.36581	0.159562	0.272798	0.188902	1.20809	0.032733	0.298396	0	0.149861	0.206345	0.149981	0	0.959488	0.031427	0.492005	0	0.586265	0	0.452342	0.862069	0	0		ZT18.25	0.472851	0.539927	0.0954464
ZT18.50	0.03973	0.840336	1.40351	1.24031	0.121359	0.13913	1.04167	0.425114	0.953516	1.22217	1.1837	0.159562	1.32502	0	0.996678	0	0.111899	0	0.085635	0.025793	0	0.046926	0.266525	0.754243	0.205002	0.43021	0.125628	0	0.355412	0	0	0.965018		ZT18.50	0.452003	0.492514	0.087065
ZT18.75	0.059595	0	0.807018	0.620155	0.121359	0.452174	0.054825	0	0.834327	0.742034	1.57068	0.022795	2.37724	0.047226	0.271821	0	0.111899	1.40977	0.085635	0.644828	0.074991	0	0.799574	0.408548	0.451005	0.860421	0	0	0.936995	0.172414	0.140302	0		ZT18.75	0.439926	0.556957	0.098457
ZT19	0.03973	0.315126	0.210526	0.310078	0	0.904348	0.219298	0.359712	0.397298	0.414666	0.842249	0	1.63679	0.165289	1.57052	0	0.074599	0.56391	0.085635	0.851174	0.074991	0.046926	1.27932	0.09428	0.615006	0.788719	0	0	0.06462	0.241379	0.806734	0.241255		ZT19	0.412943	0.45694	0.0807764
ZT19.25	0	0.805322	0	0.03876	0.03034	0.13913	0	0.163506	0	0.611087	0.637378	0.022795	0.857366	0.401417	1.17789	0	0	0.046992	0.278313	0.670622	0.149981	0.046926	1.59915	0.848523	1.27101	0.764818	0.083752	0.625	0.06462	0.137931	0.947036	0.924809		ZT19.25	0.417015	0.454399	0.0803271
ZT19.50	0	0.315126	0	1.20155	0.273058	0.452174	0	0.490517	0	1.26582	0	0	1.67576	0.118064	0.724857	0	0	0.140977	0.085635	0.82538	0.149981	0	0.426439	0.942803	1.72202	0.693117	0	1.21528	0.03231	0.37931	1.12241	1.88983		ZT19.50	0.504451	0.583923	0.103224
ZT19.75	0.337704	2.73109	0	0.891473	0.03034	0.173913	0.657895	1.63506	0.03973	1.11305	0.045527	0.706633	2.06547	0.212515	0.664452	0.556465	0.0373	2.02068	0.085635	0.876967	0.374953	0	0	2.41986	1.27101	0.40631	0	0.729167	0	0.655172	1.15749	1.84962		ZT19.75	0.742046	0.783885	0.138573
ZT20	1.09257	1.36555	0.035088	0.193798	0.364078	0.66087	0.164474	1.24264	0.675407	1.04758	0.182108	1.41327	1.4809	0.070838	0.996678	0.851064	0.0373	1.55075	0.064226	0.567449	0.187477	0	0	1.2885	1.80402	1.45793	0	0.069444	0.129241	0.862069	0.140302	0.361882		ZT20	0.636172	0.58226	0.10293
ZT20.25	0.973381	0.980392	0.842105	1.89922	0.606796	0.626087	0.219298	0.784827	1.11244	0.654736	0.06829	0.88899	1.16914	0.070838	0.755059	0.752864	0.261097	0.328947	0.17127	0.799587	0.037495	0	0	0.471402	0.861009	1.07553	0	0	1.16317	0.310345	0.280603	0		ZT20.25	0.567653	0.468438	0.0828088
ZT20.50	0.854191	0.490196	0.210526	0.193798	0.712985	1.66956	0	1.79856	1.15217	1.59319	0	0.547071	0.896337	1.4876	0	0.360065	0.671391	0.281955	1.37016	0	0	0	0	0	0.738007	1.33843	0.167504	0.798611	0.904685	0.586207	0.84181	0.281464		ZT20.50	0.623327	0.56282	0.0994934
ZT20.75	0.953516	0.665266	0.140351	0.697674	0.788835	1.21739	0	1.47155	0.834327	2.05151	0	0.59266	0.389712	0.873672	0.875868	0	0.335696	0.281955	0.81353	0.335311	0.074991	0	0	0	1.55802	0.956023	0.251256	0.243056	1.16317	1.72414	0.911961	1.08564		ZT20.75	0.665221	0.558723	0.0987692
ZT21	1.05284	0	0.280702	1.24031	0.621966	0.8	0	1.20994	1.03298	1.244	0.045527	1.45886	0	1.44038	0.664452	0.196399	0.857889	0.046992	0.107043	0.515863	0	0	0	0	5.00205	0.956023	0.293132	0.138889	1.74475	1.48276	0.806734	0.643345		ZT21	0.746369	0.951278	0.168164
ZT21.25	1.62892	0.70028	0.070175	0.542636	0.834345	1.18261	0	1.37345	0.993246	1.63684	0.273162	1.55003	0	1.13341	0.755059	0	1.41738	2.02068	0.363948	1.08331	0.374953	0	0	0.345695	1.35301	1.02772	0.753769	0	1.45396	1.41379	0.280603	0.763973		ZT21.25	0.791468	0.602814	0.106563
ZT21.50	1.47	1.89076	0	0.775194	1.36529	2.43478	0.383772	2.12557	1.82757	1.89873	0.887776	1.11694	0	1.70012	0.211416	0.490998	0.895188	0.704887	0.9848	1.44442	2.3997	0	0.266525	0.754243	0.820008	0.83652	0	1.45833	1.45396	1.06897	0.491056	1.64857		ZT21.50	1.05644	0.71176	0.125823
ZT21.75	1.43027	1.92577	1.64912	0.930233	1.69903	0.869565	0.383772	2.22368	1.11244	2.02968	1.88937	1.02576	0.779423	1.4876	0	1.73486	0.969787	1.73872	2.2051	2.68249	3.37458	0	2.61194	0.471402	0.041	0.669216	1.0469	2.88194	1.32472	2.86207	0.175377	1.84962		ZT21.75	1.43986	0.902409	0.159525
ZT22	2.2646	1.2605	2.35088	0.775194	1.28944	2.08696	0.109649	2.9431	1.54946	2.24793	2.16253	1.32209	2.33827	0.897285	0.060405	0.949264	0.522193	1.92669	3.33976	3.14676	3.2246	0	2.1322	0.062854	0.492005	0.525813	2.84757	3.40278	1.2601	1.58621	1.64854	1.68878		ZT22	1.63795	1.02563	0.181307
ZT22.25	2.00636	0.560224	2.35088	2.4031	0.697816	3.13043	1.64474	1.11184	0.834327	2.3134	2.18529	0.661044	2.8449	1.22786	0.966475	1.04746	0.895188	2.39662	3.23271	3.66263	2.28721	0.328484	1.01279	2.16845	0.164002	0.83652	2.42881	4.54861	0.323102	2.06897	2.63066	1.60836		ZT22.25	1.7681	1.06875	0.18893
ZT22.50	2.52284	0.140056	2.66667	1.66667	0.530947	2.4	2.52193	1.47155	2.02622	2.3134	2.13977	0.59266	1.98753	1.39315	1.20809	1.60393	1.34278	2.58459	2.05523	2.6309	2.17473	0.51619	0.959488	3.07982	0	1.00382	2.13568	4.82639	0	2.03448	2.24483	1.3269		ZT22.50	1.75316	1.01009	0.178561
ZT22.75	2.18514	2.27591	3.05263	2.82946	0.864684	1.6	1.64474	0.817528	3.13866	1.72414	2.59504	1.16253	3.11769	1.39315	1.66113	2.09493	2.83476	1.45677	1.37016	1.28966	1.27484	0.610042	2.1322	2.01131	1.80402	1.29063	2.30318	3.81944	1.00162	2.34483	3.12171	2.49296		ZT22.75	1.97861	0.802498	0.141863
ZT23	2.34406	1.68067	2.2807	0.03876	1.38046	4	2.19298	1.47155	3.77434	1.48407	2.79991	2.25667	2.61107	0.968123	2.77862	3.56792	2.57367	0.798872	1.88396	0.232138	0.712411	0.750821	2.02559	1.60277	2.33702	2.50956	2.59632	3.4375	1.77706	1.93103	4.03367	1.84962		ZT23	2.08381	1.02453	0.181113
ZT23.25	1.70838	1.22549	2.52632	2.7907	2.36651	3.58261	2.85088	1.24264	2.78109	1.17853	2.73162	2.78094	1.20811	2.90437	2.86922	2.97872	3.61805	1.03384	1.94819	0	0.63742	1.5955	2.82516	3.14268	1.80402	2.34226	3.18258	3.75	1.93861	1.37931	3.29709	2.05066		ZT23.25	2.25848	0.937151	0.165666
ZT23.50	2.22487	2.83613	2.98246	1.43411	2.27549	3.26957	2.79605	0.523218	2.70163	1.63684	2.52675	2.50741	2.10444	3.04604	2.47659	2.88052	3.13316	2.86654	1.02762	1.41862	2.77465	2.53402	3.99787	2.82841	1.92702	2.41396	2.68007	3.92361	2.77867	2.82759	3.08664	0.924809		ZT23.50	2.48017	0.788529	0.139394
ZT23.75	2.44339	2.17087	4	2.82946	2.5182	3.51304	2.13816	1.92937	2.02622	2.05151	2.3674	2.9633	2.37724	2.83353	1.63093	3.30606	4.14025	1.22181	2.33355	2.55352	3.14961	2.72173	1.81237	1.19422	0.861009	3.27438	0.921273	4.6875	2.52019	3.31034	2.52543	1.48774		ZT23.75	2.49417	0.905022	0.159987
ZT00	2.56257	2.55602	4.14035	2.55814	1.74454	3.30435	2.13816	5.03597	2.50298	1.59319	2.98202	2.57579	2.0265	3.23495	1.20809	2.84779	4.14025	0.046992	2.01242	3.04359	2.62467	3.61333	1.0661	2.26273	1.51702	2.55736	0.335008	4.6875	3.1664	2.72414	2.63066	1.56815		ZT00	2.53149	1.11433	0.196988
ZT00.25	2.88041	3.18628	3.78947	4.34108	3.20085	4.48696	3.17983	4.02224	2.50298	1.54954	2.95925	3.60155	3.42946	2.90437	2.32558	3.01146	4.10295	3.90038	3.2113	2.19242	3.2246	4.458	3.2516	2.577	3.56704	2.86807	2.30318	3.78472	3.8126	2.44828	3.08664	2.73422		ZT00.25	3.21545	0.702591	0.124202
ZT00.50	3.29758	2.83613	3.4386	4.45736	3.33738	4.38261	4.44079	2.68149	2.50298	1.92056	2.8682	3.35081	2.49415	2.99882	2.71821	4.09165	3.13316	2.58459	3.48962	2.11504	2.73716	4.73956	4.90405	1.94846	3.44403	2.84417	1.38191	3.19444	3.90953	2.51724	2.91126	2.77443		ZT00.50	3.13894	0.844955	0.149368
ZT00.75	2.74136	2.45098	3.26316	3.72093	3.20085	3.96522	3.07017	1.60235	1.27136	1.0694	2.73162	3.12286	2.10444	3.18772	2.71821	3.63339	2.68556	1.73872	3.08285	2.34718	2.51219	4.17644	2.71855	1.63419	3.23903	2.36616	1.0469	2.56944	3.42488	2.37931	2.1396	1.97025		ZT00.75	2.62141	0.801938	0.141764
ZT01	3.13866	2.13585	2.5614	2.71318	3.06432	3.37391	1.75439	1.66776	0.913786	0.851157	2.09424	3.21404	1.20811	2.76269	2.35578	2.61866	2.42447	0.93985	2.7189	1.44442	1.72478	2.76865	1.27932	1.2885	2.54203	2.62906	0.670017	2.04861	2.16478	2.13793	1.33287	0.804182		ZT01	2.04207	0.786532	0.139041
ZT01.25	2.92014	1.71569	2.52632	1.70543	2.92779	3.16522	1.69956	1.37345	0.715137	0.91663	1.91213	3.19125	2.0265	2.52656	1.66113	1.96399	1.86498	0.56391	2.59045	0.876967	0.937383	2.4871	0.639659	0.345695	2.29602	1.62524	6.49079	1.66667	1.32472	1.65517	1.54332	0.924809		ZT01.25	1.89937	1.14165	0.201816
ZT01.50	2.54271	1.85574	2	1.70543	2.73058	1.87826	1.42544	1.07914	0.03973	0.436491	1.22923	2.48461	1.05222	2.90437	1.57052	1.93126	1.04439	0.140977	1.7341	0.41269	0.524934	1.36086	1.22601	1.91703	1.47602	0.549713	0.293132	1.90972	0.807754	1.27586	0.911961	0.643345		ZT01.50	1.34669	0.76013	0.134373
ZT01.75	2.82082	1.15546	1.26316	0.697674	2.24515	1.66956	1.31579	0.065402	0.834327	0.807508	1.00159	1.93754	0.077942	2.90437	1.63093	2.19313	0.596792	0.046992	1.58424	0.128966	0.56243	1.45472	0.266525	0.597109	1.39401	0.286807	0.083752	1.07639	0.613893	0.62069	0.420905	0.281464		ZT01.75	1.01988	0.795645	0.140652
ZT02	1.01311	0.490196	1.01754	0.775194	1.83556	0.243478	0.493421	0.196207	0.07946	0.545613	0.546324	1.45886	0.077942	1.55844	0.392631	1.0802	0.671391	0.046992	0.706487	0.051586	0.112486	0.187705	1.0661	0.031427	0.410004	0	0.670017	0.833333	0.936995	0.655172	0.175377	0.281464		ZT02	0.582522	0.47892	0.0846619
ZT02.25	0.139054	0.490196	0.280702	0.155039	0.515777	0	0.054825	0.130804	0.198649	0.043649	0.500797	0.547071	0	1.79457	0.604047	1.01473	0.074599	0.093985	0.17127	0.232138	0	0	0	0.219987	1.27101	0.191205	0.251256	0.416667	0.743134	0.275862	0.210452	0.4423		ZT02.25	0.345743	0.398906	0.0705173
ZT02.50	0.297974	0.945378	0.631579	1.24031	0.091019	0.069565	0.383772	0.130804	0.03973	0	0.091054	0.341919	0	1.81818	0.181214	1.01473	0	0	0.214087	0.386897	0	0.328484	0	0.439975	0.328003	0.071702	0.083752	0.034722	0.678514	0.206897	0.175377	0.201045		ZT02.50	0.325834	0.416875	0.0736938
ZT02.75	0.476758	1.22549	0.491228	0	0.03034	0	0.493421	0	0.07946	0	0.045527	0.478687	0	1.4876	0.271821	0.621931	0.074599	0	0.042817	0.077379	0.187477	0	0	0	0.820008	0	0.460637	0.138889	0.06462	0.068966	0.45598	0.965018		ZT02.75	0.283083	0.387805	0.0685549
ZT03	0.03973	0.35014	0	0	0.07585	0	0.109649	0.130804	0.07946	0.043649	0.091054	0.113973	0	0.637544	0	0	0.111899	0	0.278313	0	0.037495	0	0	0.031427	0	0	0.335008	0	0	0.103448	0	0.522718		ZT03	0.09663	0.159107	0.0281264
ZT03.25	0.437028	0.070028	0.035088	0.03876	0.03034	0.034783	0.054825	0.065402	0.11919	0.523789	0.113817	0.205152	0.077942	0.472255	0	0	0	0	0.428174	0	0	0	0.053305	0	0.041	0	0.20938	0	0	0	0	0.321673		ZT03.25	0.104123	0.157499	0.0278422
ZT03.50	0.397298	0.140056	0.175439	0.077519	0.04551	0	0.109649	0	0	0.589262	0.045527	0.091178	0	0.047226	0	0.163666	0	0	0.192678	0	0	0.046926	0	0.062854	0.205002	0	0.41876	0	0	0.103448	0	0.080418		ZT03.50	0.093513	0.140618	0.024858
ZT03.75	0.158919	0.280112	1.82456	0.116279	0	0	0.054825	0.032701	0.07946	0.174596	0	0.205152	0	0.047226	0	0	0	0	0.256904	0	0	0	0	0	0.041	0	0	0	0	0.137931	0	0.643345		ZT03.75	0.126657	0.336908	0.0595574
ZT04	0	0.595238	0.350877	0	0	0.034783	0	0.425114	0	0.152772	0	0	0	0.236128	0	0	0	0	0.299722	0.206345	0.262467	0	0	0	0.123001	0	0.041876	0.034722	0	0.172414	0	0.201045		ZT04	0.0980157	0.152459	0.0269512
ZT04.25	0.417163	0.35014	0.245614	0.077519	0	0.069565	0.054825	0	0.11919	0.196421	0	0.113973	0	0	0	0.032733	0	0	0.107043	0	0	0	0	0	0.574006	0	0	0.034722	0	0.137931	0	0.965018		ZT04.25	0.109246	0.208541	0.0368653
ZT04.50	0.218514	0.490196	0.070175	0	0.106189	0.034783	0.274123	0	0	0.196421	0	0	0	0	0	0.196399	0	0	0.149861	0	0.074991	0	0	0	0.328003	0	0.251256	0	0.03231	0.37931	0	0.321673		ZT04.50	0.0976314	0.139112	0.0245918
ZT04.75	0.218514	0.490196	0.140351	0	0	0.034783	0.054825	0.490517	0.03973	0.152772	0.022763	0	0	0	0.030202	0	0.559493	0	0.149861	0.025793	0.037495	0.046926	0	0.031427	0.164002	0	0	0	0	0.37931	0	0		ZT04.75	0.095905	0.160252	0.0283289
ZT05	0	0.17507	0.561404	0	0.03034	0	0	0.032701	0.317839	0.152772	0.022763	0.022795	0	0.118064	0.362428	0	0	0	0	0	0	0	0.053305	0	0	0	0.41876	0	0	0.448276	0	0		ZT05	0.0848912	0.157301	0.0278071
ZT05.25	0.07946	0.035014	0.035088	0	0.091019	0	0	0.196207	0	0.087298	0	0	0	0	0.241619	0	0.0373	0	0.042817	0	0	0	0.159915	0	0	0.047801	0.20938	0	0	0.068966	0	0		ZT05.25	0.0416214	0.0685794	0.0121232
ZT05.50	0	0	0	0	0.07585	0	0	0.098103	0	0	0	0	0	0.023613	0	0	0	0	0.107043	0	0	0.187705	0.053305	0	0	0.023901	0.335008	0.069444	0	0.517241	0	0		ZT05.50	0.0466004	0.110882	0.0196013
ZT05.75	0.019865	0	0	0.03876	0.01517	0	0.054825	0.065402	0	0	0	0	0.155885	0.330579	0.060405	0	0	0	0.021409	0	0	0	0.266525	0	0.082001	0.023901	0.41876	0	0	0.068966	0	0		ZT05.75	0.0507017	0.10212	0.0180525
ZT06	0	0.105042	0	0.116279	0.01517	0	0.054825	0	0	0	0	0	0	0.141677	0	0	0	0	0.042817	0	0	0.093853	0	0	0	0	0	0.034722	0	0.275862	0	0		ZT06	0.0275077	0.059999	0.0106064
ZT06.25	0	0	0.035088	0.232558	0	0	0	0	0	0	0	0	0	0.047226	0	0	0.0373	0	0.32113	0	0	0.140779	0	0	0	0	0.167504	0	0	0.068966	0	0		ZT06.25	0.0328297	0.0762432	0.013478
ZT06.50	0.019865	0.420168	0	0	0.03034	0	0.054825	0	0	0	0	0	0	0.330579	0	0	0	0	0.085635	0	0	0	0	0	0	0	0	0	0	0.310345	0.035075	0		ZT06.50	0.0402135	0.10523	0.0186022
ZT06.75	0	0.105042	0	0	0.03034	0.66087	0	0	0	0	0	0	0	0	0.030202	0	0	0	0.278313	0	0	0	0	0	0	0	0	0	0	0.137931	0	0		ZT06.75	0.0388343	0.126725	0.0224021
ZT07	0.019865	0.805322	0.105263	0.03876	0.03034	0	0	0	0	0	0	0	0	0.094451	0	0	0	0	1.00621	0.051586	0	0	0	0.157134	0	0.023901	0.083752	0	0	0.103448	0.035075	0		ZT07	0.0798471	0.221918	0.0392299
ZT07.25	0	0.595238	0	0	0	0	0	0.228908	0	0	0	0	0	0.495868	0	0.0982	0	0	0.299722	0.128966	0	0.563116	0	0	0	0.023901	0	0	0	0.310345	0	0		ZT07.25	0.0857582	0.174813	0.0309028
ZT07.50	0.099325	0.070028	0	0	0.01517	0.034783	0	0.261609	0	0	0	0	0	0	0	0.065466	0.0373	0	0.021409	0.386897	0	0.844674	0.053305	0	0	0.023901	0.041876	0	0	0.068966	0	0		ZT07.50	0.0632722	0.164195	0.0290259
ZT07.75	0	0.140056	0	0.193798	0.06068	0	0	0	0	0	0	0	0	0.094451	0	0	0	0.234962	0.17127	0.025793	0	0.281558	0	0	0.123001	0	0	0	0	0.034483	0	0		ZT07.75	0.0425016	0.078857	0.0139401
ZT08	0	0.210084	0.035088	0.193798	0.455097	0	0	0.032701	0.158919	0	0.045527	0	0.038971	0.377804	0	0	0	0	0.17127	0	0	0.234632	0	0	0.123001	0.047801	0.041876	0	0.06462	0	0	0		ZT08	0.0697247	0.115682	0.0204498
ZT08.25	0.019865	0.52521	0.070175	0	0.682646	0	0	0	0.317839	0.174596	0.136581	0	0	0.165289	0.151012	0	0	0	0.149861	0.051586	0	0	0	0	0.492005	0.095602	0	0	0.323102	0	0	0		ZT08.25	0.104855	0.177469	0.0313723
ZT08.50	0.933651	0.770308	0.140351	0	0.712985	0	0	0	0	0	0.136581	0	0.077942	0.448642	0.211416	0	0	0.18797	0.17127	0	0.037495	0.375411	0	0	0.246002	0	0	0	0.258481	0.275862	0.140302	0		ZT08.50	0.160146	0.24582	0.0434553
ZT08.75	0.417163	0.490196	0.280702	0	1.44114	0	0	0	0.03973	0.043649	0	0	0.467654	0.519481	0.51344	0	0	0.469925	0.770713	0	0.524934	0	0	0.408548	0.123001	0.143403	0.335008	0	0	0	0.140302	0		ZT08.75	0.222781	0.319393	0.0564612
ZT09	0.417163	0.840336	0	0	1.77488	0	0.054825	0.196207	0.03973	0.654736	0	0	1.67576	0.661157	0.362428	0.032733	0.261097	0.234962	0.642261	0	0.487439	0.046926	1.27932	0.597109	0	0.239006	0.879397	0.069444	0	0.551724	0.38583	0		ZT09	0.387015	0.480065	0.0848642
ZT09.25	0.099325	0.630252	0.035088	0.03876	2.0176	0	0.164474	0.098103	0.158919	0.632911	0.022763	0.205152	1.94856	1.15702	0.211416	0.392799	0.335696	0.986842	0.749304	0.128966	0.674916	0.563116	1.81237	0.345695	0	0.621415	1.96817	0	0	0.241379	1.26272	0.522718		ZT09.25	0.563326	0.627146	0.110865
ZT09.50	0.139054	1.05042	0.350877	0.116279	2.36651	0	1.09649	0	0.953516	0.894806	0.045527	0.88899	1.98753	1.62928	0.694654	0.949264	0	1.73872	1.11325	0.722208	0.974878	1.97091	2.23881	0.722816	0.410004	0.740918	1.80067	0	0.323102	0	1.29779	1.28669		ZT09.50	0.890749	0.712112	0.125885
ZT09.75	0.278109	0.87535	1.01754	0.193798	2.9733	0.278261	2.02851	0.196207	1.74811	1.04758	0.500797	0.752222	1.71473	1.95986	0.936273	1.57119	0	1.50376	2.11946	0.773794	1.38733	3.09714	1.97228	1.22564	0	1.69694	1.9263	0.034722	0.710824	0.103448	1.15749	3.25694		ZT09.75	1.21993	0.91187	0.161197
ZT10	0.754867	1.08543	2.24561	0.348837	3.01881	0.452174	2.85088	0.359712	2.10568	1.87691	1.09265	0.843401	1.44193	1.88902	2.74841	1.80033	0.261097	2.67857	2.41918	1.93449	2.06224	3.5664	1.43923	2.73413	0.041	2.17495	2.84757	0.277778	2.00323	0.206897	1.859	2.89505		ZT10	1.69736	0.996218	0.176108
ZT10.25	0.655542	1.12045	1.89474	0.620155	3.14017	1.35652	2.9057	0.065402	2.50298	2.24793	2.41293	1.36768	2.26033	1.4876	2.77862	2.12766	0.484894	3.71241	3.12567	2.244	3.1871	3.80103	2.55864	3.45695	0.451005	2.19885	3.51759	1.38889	2.39095	0.206897	2.66573	3.17652		ZT10.25	2.10973	1.0803	0.190972
ZT10.50	1.01311	1.54062	2.91228	0.658915	3.36772	1.3913	3.78289	0.752126	3.73461	2.59712	2.93649	1.00296	2.92284	2.55018	3.11084	3.10966	1.52928	4.13534	3.68229	2.42455	3.26209	4.88034	3.51812	3.45695	1.72202	2.70077	4.39698	1.90972	3.26333	0.206897	3.68292	3.81986		ZT10.50	2.68672	1.1906	0.210471
ZT10.75	2.64203	1.33053	3.22807	1.62791	3.24636	2.26087	3.83772	1.17724	3.41677	2.72807	3.02754	1.57283	3.58535	2.78631	3.08064	3.17512	2.23797	4.93421	3.91779	3.19835	3.11211	5.81886	3.89126	3.45695	2.33702	3.27438	3.8526	2.15278	4.29725	0.758621	2.87618	4.46321		ZT10.75	3.04072	1.09436	0.193458
ZT11	3.01947	2.90616	2.73684	3.41085	3.67112	3.51304	4.00219	2.09287	3.69488	3.5574	3.91532	2.48461	3.58535	2.83353	3.41287	4.05892	4.99814	5.59211	4.30315	3.0178	3.59955	5.91272	4.53092	4.43117	4.22304	3.72849	4.81574	2.25694	4.23263	1.41379	4.2792	4.58384		ZT11	3.71296	0.980169	0.173271
ZT11.25	3.19825	3.29132	3.15789	3.29457	3.4284	3.33913	4.76974	3.10661	4.84704	3.71017	4.23401	3.03168	4.24786	3.06966	4.07732	4.09165	6.15442	6.53195	4.94541	3.74001	3.89951	6.42891	5.11727	4.43117	4.55105	4.3738	5.40201	2.84722	4.68498	2.17241	3.9986	5.42823		ZT11.25	4.17507	1.06567	0.188385
ZT11.50	3.77434	3.29132	3.19298	3.60465	3.80765	3.75652	4.66009	5.10137	4.09217	4.10301	4.50717	2.82653	4.48168	3.80165	3.8659	3.99345	6.71391	6.95489	4.60287	3.89476	4.42445	6.75739	5.33049	4.4626	4.30504	4.85182	5.27638	3.29861	5.3958	2.41379	4.52473	6.27262		ZT11.50	4.44815	1.10285	0.194959
ZT11.75	3.49623	4.20168	3.78947	4.68992	3.95934	4.76522	4.00219	5.33028	3.93325	4.16849	4.84862	4.35377	4.79345	3.5183	4.16793	4.54992	7.4599	6.81391	5.22372	4.66856	4.98688	6.28813	6.18337	4.87115	4.38704	5.06692	5.52764	4.40972	5.29887	3	5.12101	6.07157		ZT11.75	4.81083	0.980416	0.173315
ZT12	3.61542	4.37675	3.61403	5.23256	3.92901	4.41739	5.09868	5.59189	3.73461	4.38673	4.78033	4.03465	4.98831	4.08501	5.1042	4.64812	7.6464	6.81391	5.6733	4.9007	5.21185	6.61661	6.66311	4.49403	4.26404	4.97132	5.31826	5.625	5.52504	3.65517	4.59488	6.59429		ZT12	5.00642	1.02102	0.180492
ZT12.25	5.76083	5.60224	6.87719	6.55039	5.27913	6.46957	7.01754	8.24068	7.46921	5.56525	5.59982	5.53909	6.3523	4.13223	7.21836	6.38298	8.46699	8.03571	3.85357	7.58318	8.8114	6.56969	7.19616	5.7511	5.04305	5.40153	6.40703	10.2431	7.43134	6.17241	7.22553	6.99638		ZT12.25	6.6014	1.3387	0.23665
ZT12.50	4.5292	2.59104	0.280702	5.54264	2.19964	1.07826	4.44079	6.44212	4.1319	4.60498	3.96085	5.5163	2.26033	1.70012	5.25521	4.54992	5.29653	1.03384	0.599443	3.74001	3.29959	0.046926	2.87846	4.30547	3.07503	4.61281	4.43886	7.43056	5.49273	5.2069	2.17468	0.361882		ZT12.50	3.53368	1.92904	0.34101
ZT12.75	3.81406	1.08543	0	4.96124	0.455097	0.834783	1.20614	4.41465	3.49623	2.488	0.705668	4.53613	0.623539	0.920897	3.11084	1.99673	0.969787	0	0	1.75393	0.674916	0	0	2.35701	1.35301	2.48566	1.75879	3.68056	0.387722	5.55172	1.64854	0.120627		ZT12.75	1.79349	1.62665	0.287554
ZT13	3.03933	0.140056	0.070175	3.48837	0.227549	1.0087	0.054825	1.07914	2.34406	0.458315	0.796722	3.32802	0.038971	0.42503	0.090607	1.66939	0	0	0	0.232138	0.262467	0	0	1.63419	0.123001	1.43403	0.041876	0.868056	0.161551	5.2069	0.806734	0		ZT13	0.907194	1.28431	0.227036
ZT13.25	1.05284	0.560224	0	1.8217	0.348908	0.417391	0	0.032701	0.993246	0.261894	0.136581	2.0971	0.077942	0.401417	0	0.818331	0	0	0.085635	0	0	0	0	1.60277	0.041	0.262906	0	0	0	4.13793	0.526131	0		ZT13.25	0.489895	0.874603	0.154609
ZT13.50	0.099325	0	0.035088	0.116279	0.091019	0.730435	0	0.098103	0	0	0.364216	2.43902	0.077942	0.165289	0	0	0	0	0	1.00593	1.46232	0	0	0.817096	0	0.023901	0	0	0	2.17241	0.350754	0		ZT13.50	0.314035	0.627233	0.11088
ZT13.75	0	0	0.210526	0	0.182039	0.034783	0	0.098103	0	0.043649	0.386979	0.022795	0	0.023613	0	0	0	0	0	1.62497	2.3622	0	0	0.031427	0	0	0	0	0	1.17241	0.280603	0		ZT13.75	0.202316	0.526891	0.093142
ZT14	0	0.280112	0	0.03876	0.364078	0.104348	0	0.032701	0	0.371017	0.386979	0.091178	0	0.25974	0	0	0	0	0	0.82538	1.23734	0	0	0	0	0.310707	0	0	0	0.206897	0.876885	0		ZT14	0.168316	0.300625	0.0531435
ZT14.25	0	0.315126	0	0.077519	0.03034	0.034783	0	0.29431	0	0	0.113817	0.843401	0	0	0	0	0	0.422932	0.299722	0.748001	1.01237	0	0	0	0.041	0.023901	0	0.034722	0.096931	0.206897	0.526131	0		ZT14.25	0.16006	0.271443	0.0479847
ZT14.50	0.07946	0	0.035088	0	0.288228	0.13913	0	0	0	0.371017	0.569087	0	0	0	0.241619	0	0	0.328947	0	0.154759	0.224972	0	0	0.157134	0	0.023901	0	0	0.03231	0.068966	0	0		ZT14.50	0.0848318	0.140669	0.0248669
ZT14.75	0	0	0.105263	0	0.03034	0.069565	0	0	0	0.327368	0.113817	0	0	0	0	0	0	0.845865	0	0.361104	0.337458	0	0	0	0	0.071702	0	0.069444	0.452342	0.758621	0	0.040209		ZT14.75	0.111972	0.219032	0.0387197
ZT15	0	0	0.45614	0	0.07585	0	0	0	0	0.698385	0.295925	0.068384	0.194856	0	0	0	0	0	0.021409	1.03173	0.187477	0	0	0.125707	0.328003	0.573614	0	0	1.32472	0.034483	0	0		ZT15	0.169271	0.322462	0.0570038
ZT15.25	0.019865	0	0	0	0.04551	0.13913	0.493421	0.948332	0	0.371017	0	0.045589	0.077942	0.023613	0	0	0	0	0.085635	1.54759	0.937383	0	0	0.534255	0	0	0	0	0.06462	0.275862	0.45598	0.361882		ZT15.25	0.200863	0.359459	0.063544
ZT15.50	0.357569	0	0	0	0.01517	0	0.164474	0.850229	0	0.24007	0.45527	0	0.545596	0.472255	0	0	0.0373	0	0	1.65076	0.63742	0	0	0	0.164002	0	0	0	0	0.172414	0	0		ZT15.50	0.180079	0.350817	0.0620163
ZT15.75	0	1.19048	0.245614	0	0.470267	0.452174	0	0.196207	0	0.109123	0.159344	0.068384	0.116913	0.023613	0	0	0	0.046992	0.363948	0.799587	0	0	0.053305	0.09428	0.738007	0	0	0	0.096931	0.241379	0.280603	0.040209		ZT15.75	0.180855	0.279954	0.0494894
ZT16	0	0.245098	0.245614	0.116279	0.06068	0	0	0.065402	0	0.742034	0.341452	0.045589	0.038971	0	0.543642	0	0.0373	0.234962	0.042817	0.41269	0	0	0	0.722816	0.082001	0	0	0	0.096931	0.413793	0	0.040209		ZT16	0.141509	0.213088	0.037669
ZT16.25	0	0.420168	0	0.077519	0	0	0	0.654022	0	0.087298	1.16094	0.159562	0.233827	0	0	0	0	0	0.021409	0.077379	0	0	0.266525	1.31993	0.205002	0.023901	0	0.347222	0.096931	0	0	0.040209		ZT16.25	0.162245	0.321154	0.0567725
ZT16.50	0	1.61064	0	0	0	0.034783	0.164474	0.555919	0	0.218245	0.478033	0	0	0.212515	0.151012	0.0982	0.149198	0	0.192678	0	0.037495	0	0	1.60277	1.27101	0	0	0	0	0	0	0.040209		ZT16.50	0.213037	0.442852	0.078286
ZT16.75	0	1.68067	1.12281	0	0.257888	0	0.219298	0	0	0.654736	0.273162	0.113973	0	0.118064	0	0	0.074599	0	0.107043	0.051586	0	0	0	0.628536	0.902009	0.286807	0	0	0.323102	0.137931	0.070151	0		ZT16.75	0.219449	0.386385	0.0683038
ZT17	0	1.5056	1.19298	0	0.151699	0.069565	0.438596	0	0	1.37495	0.022763	0.341919	0.155885	0	0.030202	0	0	0	0.064226	0	0	0	0	0	1.51702	1.57744	0	0	0.06462	0.586207	0.035075	0.361882		ZT17	0.296582	0.52062	0.0920335
ZT17.25	0.297974	0.70028	0.982456	0	0.03034	0.034783	0.60307	0	0	0.611087	0.136581	0.022795	0.272798	0	0.030202	0	0	0	0.256904	0.593242	0.149981	0.046926	0	0.09428	1.14801	1.93595	0	0	0.03231	0	0	0		ZT17.25	0.249374	0.436502	0.0771633
ZT17.50	0.377433	0.630252	1.19298	0	0.06068	0.069565	0.383772	0	0.198649	0.174596	0.591851	0.022795	0	0.613932	0.392631	0	0.111899	0	0.064226	1.28966	0.487439	0	0.159915	0.502828	1.02501	1.21893	0.041876	0	0.161551	0	0	0.080418		ZT17.50	0.307903	0.393635	0.0695854
ZT17.75	0.417163	0.420168	1.29825	0.155039	0.121359	0	1.86404	1.34075	2.02622	0.545613	1.50239	0.113973	0.194856	0.070838	2.26518	0	0.0373	0	0.042817	1.59918	0.824897	0	0	0	1.88602	0.095602	0	0.138889	0.387722	0	0	0.040209		ZT17.75	0.543389	0.734501	0.129843
ZT18	0.576083	0.560224	0.035088	1.24031	0.136529	0	2.02851	1.79856	0.953516	0.91663	1.04712	0.250741	0.272798	0.236128	2.35578	0	0	0	0.17127	0.619035	0	0	0.746269	0.157134	1.80402	0.095602	0	0	0	1.03448	0	0.522718		ZT18	0.548705	0.674632	0.119259
ZT18.25	0.516488	0.490196	0.070175	1.24031	0.01517	0	1.31579	1.92937	0.675407	1.46224	1.36581	0.159562	0.272798	0.188902	1.20809	0.032733	0.298396	0	0.149861	0.206345	0.149981	0	0.959488	0.031427	0.492005	0	0.586265	0	0.452342	0.862069	0	0		ZT18.25	0.472851	0.539927	0.0954464

## Sheet: Figure 2A ANOVA
Two-way ANOVA	Ordinary						Within each row, compare columns (simple effects within rows)
Alpha	0.05
							Number of families	97
Source of Variation	% of total variation	P value	P value summary	Significant?			Number of comparisons per family	3
Interaction	3.816	<0.001	***	Yes			Alpha	0.05
Row Factor	73.61	<0.001	***	Yes
Column Factor	0.0005763	0.89	ns	No			Tukey's multiple comparisons test	Mean Diff.	95.00% CI of diff.	Below threshold?	Summary	Adjusted P Value
ANOVA table	SS	DF	MS	F (DFn, DFd)	P value		ZT18.25
Interaction	650.5	192	3.388	F (192, 9021) = 7.943	P<0.001		miR-277 OE Control vs. tim Gal4 Control	0.3502	-0.03250 to 0.7330	No	ns	0.08
Row Factor	12549	96	130.7	F (96, 9021) = 306.5	P<0.001		miR-277 OE Control vs. tim Gal4 x miR-277 OE	0.1149	-0.2678 to 0.4977	No	ns	0.76
Column Factor	0.09824	2	0.04912	F (2, 9021) = 0.1152	P=0.89		tim Gal4 Control vs. tim Gal4 x miR-277 OE	-0.2353	-0.6180 to 0.1474	No	ns	0.32
Residual	3848	9021	0.4265
							ZT18.50
Data summary							miR-277 OE Control vs. tim Gal4 Control	0.2888	-0.09392 to 0.6715	No	ns	0.18
Number of columns (Column Factor)	3						miR-277 OE Control vs. tim Gal4 x miR-277 OE	0.09042	-0.2923 to 0.4732	No	ns	0.84
Number of rows (Row Factor)	97						tim Gal4 Control vs. tim Gal4 x miR-277 OE	-0.1984	-0.5811 to 0.1843	No	ns	0.44
Number of values	9312
							ZT18.75
							miR-277 OE Control vs. tim Gal4 Control	0.1988	-0.1839 to 0.5815	No	ns	0.44
							miR-277 OE Control vs. tim Gal4 x miR-277 OE	0.1155	-0.2673 to 0.4982	No	ns	0.76
							tim Gal4 Control vs. tim Gal4 x miR-277 OE	-0.08333	-0.4661 to 0.2994	No	ns	0.87
							ZT19
							miR-277 OE Control vs. tim Gal4 Control	-0.04535	-0.4281 to 0.3374	No	ns	0.96
							miR-277 OE Control vs. tim Gal4 x miR-277 OE	0.01986	-0.3629 to 0.4026	No	ns	>0.99
							tim Gal4 Control vs. tim Gal4 x miR-277 OE	0.06521	-0.3175 to 0.4479	No	ns	0.92
							ZT19.25
							miR-277 OE Control vs. tim Gal4 Control	-0.1475	-0.5302 to 0.2353	No	ns	0.64
							miR-277 OE Control vs. tim Gal4 x miR-277 OE	-0.04467	-0.4274 to 0.3381	No	ns	0.96
							tim Gal4 Control vs. tim Gal4 x miR-277 OE	0.1028	-0.2799 to 0.4855	No	ns	0.8
							ZT19.50
							miR-277 OE Control vs. tim Gal4 Control	-0.08341	-0.4661 to 0.2993	No	ns	0.87
							miR-277 OE Control vs. tim Gal4 x miR-277 OE	-0.08893	-0.4717 to 0.2938	No	ns	0.85
							tim Gal4 Control vs. tim Gal4 x miR-277 OE	-0.005521	-0.3883 to 0.3772	No	ns	>0.99
							ZT19.75
							miR-277 OE Control vs. tim Gal4 Control	-0.06399	-0.4467 to 0.3187	No	ns	0.92
							miR-277 OE Control vs. tim Gal4 x miR-277 OE	-0.3144	-0.6972 to 0.06829	No	ns	0.13
							tim Gal4 Control vs. tim Gal4 x miR-277 OE	-0.2505	-0.6332 to 0.1323	No	ns	0.28
							ZT20
							miR-277 OE Control vs. tim Gal4 Control	-0.1172	-0.4999 to 0.2656	No	ns	0.75
							miR-277 OE Control vs. tim Gal4 x miR-277 OE	-0.2828	-0.6655 to 0.09995	No	ns	0.19
							tim Gal4 Control vs. tim Gal4 x miR-277 OE	-0.1656	-0.5484 to 0.2171	No	ns	0.57
							ZT20.25
							miR-277 OE Control vs. tim Gal4 Control	-0.2272	-0.6099 to 0.1555	No	ns	0.35
							miR-277 OE Control vs. tim Gal4 x miR-277 OE	-0.1984	-0.5812 to 0.1843	No	ns	0.44
							tim Gal4 Control vs. tim Gal4 x miR-277 OE	0.02877	-0.3540 to 0.4115	No	ns	0.98
							ZT20.50
							miR-277 OE Control vs. tim Gal4 Control	-0.2154	-0.5981 to 0.1673	No	ns	0.38
							miR-277 OE Control vs. tim Gal4 x miR-277 OE	-0.2557	-0.6385 to 0.1270	No	ns	0.26
							tim Gal4 Control vs. tim Gal4 x miR-277 OE	-0.04035	-0.4231 to 0.3424	No	ns	0.97
							ZT20.75
							miR-277 OE Control vs. tim Gal4 Control	-0.3226	-0.7054 to 0.06009	No	ns	0.12
							miR-277 OE Control vs. tim Gal4 x miR-277 OE	-0.3098	-0.6925 to 0.07292	No	ns	0.14
							tim Gal4 Control vs. tim Gal4 x miR-277 OE	0.01283	-0.3699 to 0.3956	No	ns	>0.99
							ZT21
							miR-277 OE Control vs. tim Gal4 Control	-0.2331	-0.6158 to 0.1496	No	ns	0.33
							miR-277 OE Control vs. tim Gal4 x miR-277 OE	-0.3111	-0.6938 to 0.07166	No	ns	0.14
							tim Gal4 Control vs. tim Gal4 x miR-277 OE	-0.07798	-0.4607 to 0.3047	No	ns	0.88
							ZT21.25
							miR-277 OE Control vs. tim Gal4 Control	-0.1809	-0.5636 to 0.2019	No	ns	0.51
							miR-277 OE Control vs. tim Gal4 x miR-277 OE	-0.32	-0.7027 to 0.06276	No	ns	0.12
							tim Gal4 Control vs. tim Gal4 x miR-277 OE	-0.1391	-0.5218 to 0.2436	No	ns	0.67
							ZT21.50
							miR-277 OE Control vs. tim Gal4 Control	-0.1544	-0.5371 to 0.2284	No	ns	0.61
							miR-277 OE Control vs. tim Gal4 x miR-277 OE	-0.4741	-0.8568 to -0.09137	Yes	*	0.01
							tim Gal4 Control vs. tim Gal4 x miR-277 OE	-0.3197	-0.7025 to 0.06299	No	ns	0.12
							ZT21.75
							miR-277 OE Control vs. tim Gal4 Control	-0.3233	-0.7061 to 0.05941	No	ns	0.12
							miR-277 OE Control vs. tim Gal4 x miR-277 OE	-0.8565	-1.239 to -0.4737	Yes	***	<0.001
							tim Gal4 Control vs. tim Gal4 x miR-277 OE	-0.5331	-0.9159 to -0.1504	Yes	**	0.003
							ZT22
							miR-277 OE Control vs. tim Gal4 Control	-0.6396	-1.022 to -0.2569	Yes	***	<0.001
							miR-277 OE Control vs. tim Gal4 x miR-277 OE	-1.051	-1.434 to -0.6682	Yes	***	<0.001
							tim Gal4 Control vs. tim Gal4 x miR-277 OE	-0.4113	-0.7941 to -0.02861	Yes	*	0.03
							ZT22.25
							miR-277 OE Control vs. tim Gal4 Control	-0.836	-1.219 to -0.4532	Yes	***	<0.001
							miR-277 OE Control vs. tim Gal4 x miR-277 OE	-1.128	-1.511 to -0.7454	Yes	***	<0.001
							tim Gal4 Control vs. tim Gal4 x miR-277 OE	-0.2922	-0.6749 to 0.09053	No	ns	0.17
							ZT22.50
							miR-277 OE Control vs. tim Gal4 Control	-0.7375	-1.120 to -0.3548	Yes	***	<0.001
							miR-277 OE Control vs. tim Gal4 x miR-277 OE	-0.8963	-1.279 to -0.5136	Yes	***	<0.001
							tim Gal4 Control vs. tim Gal4 x miR-277 OE	-0.1588	-0.5415 to 0.2240	No	ns	0.59
							ZT22.75
							miR-277 OE Control vs. tim Gal4 Control	-0.665	-1.048 to -0.2823	Yes	***	<0.001
							miR-277 OE Control vs. tim Gal4 x miR-277 OE	-1.133	-1.516 to -0.7503	Yes	***	<0.001
							tim Gal4 Control vs. tim Gal4 x miR-277 OE	-0.468	-0.8508 to -0.08532	Yes	*	0.01
							ZT23
							miR-277 OE Control vs. tim Gal4 Control	-0.3465	-0.7292 to 0.03628	No	ns	0.09
							miR-277 OE Control vs. tim Gal4 x miR-277 OE	-1.013	-1.396 to -0.6305	Yes	***	<0.001
							tim Gal4 Control vs. tim Gal4 x miR-277 OE	-0.6668	-1.049 to -0.2840	Yes	***	<0.001
							ZT23.25
							miR-277 OE Control vs. tim Gal4 Control	-0.4291	-0.8118 to -0.04634	Yes	*	0.02
							miR-277 OE Control vs. tim Gal4 x miR-277 OE	-1.099	-1.482 to -0.7163	Yes	***	<0.001
							tim Gal4 Control vs. tim Gal4 x miR-277 OE	-0.67	-1.053 to -0.2872	Yes	***	<0.001
							ZT23.50
							miR-277 OE Control vs. tim Gal4 Control	-0.1245	-0.5072 to 0.2582	No	ns	0.73
							miR-277 OE Control vs. tim Gal4 x miR-277 OE	-1.054	-1.437 to -0.6715	Yes	***	<0.001
							tim Gal4 Control vs. tim Gal4 x miR-277 OE	-0.9298	-1.313 to -0.5470	Yes	***	<0.001
							ZT23.75
							miR-277 OE Control vs. tim Gal4 Control	-0.1811	-0.5638 to 0.2016	No	ns	0.51
							miR-277 OE Control vs. tim Gal4 x miR-277 OE	-0.7101	-1.093 to -0.3274	Yes	***	<0.001
							tim Gal4 Control vs. tim Gal4 x miR-277 OE	-0.529	-0.9118 to -0.1463	Yes	**	0.003
							ZT00
							miR-277 OE Control vs. tim Gal4 Control	0.2675	-0.1152 to 0.6502	No	ns	0.23
							miR-277 OE Control vs. tim Gal4 x miR-277 OE	-0.3092	-0.6920 to 0.07348	No	ns	0.14
							tim Gal4 Control vs. tim Gal4 x miR-277 OE	-0.5767	-0.9595 to -0.1940	Yes	**	0.001
							ZT00.25
							miR-277 OE Control vs. tim Gal4 Control	0.33	-0.05275 to 0.7127	No	ns	0.11
							miR-277 OE Control vs. tim Gal4 x miR-277 OE	1.035	0.6524 to 1.418	Yes	***	<0.001
							tim Gal4 Control vs. tim Gal4 x miR-277 OE	0.7052	0.3224 to 1.088	Yes	***	<0.001
							ZT00.50
							miR-277 OE Control vs. tim Gal4 Control	0.4696	0.08690 to 0.8524	Yes	*	0.01
							miR-277 OE Control vs. tim Gal4 x miR-277 OE	0.9552	0.5725 to 1.338	Yes	***	<0.001
							tim Gal4 Control vs. tim Gal4 x miR-277 OE	0.4856	0.1029 to 0.8683	Yes	**	0.008
							ZT00.75
							miR-277 OE Control vs. tim Gal4 Control	0.4276	0.04486 to 0.8103	Yes	*	0.02
							miR-277 OE Control vs. tim Gal4 x miR-277 OE	0.9812	0.5984 to 1.364	Yes	***	<0.001
							tim Gal4 Control vs. tim Gal4 x miR-277 OE	0.5536	0.1708 to 0.9363	Yes	**	0.002
							ZT01
							miR-277 OE Control vs. tim Gal4 Control	0.294	-0.08871 to 0.6768	No	ns	0.17
							miR-277 OE Control vs. tim Gal4 x miR-277 OE	0.9621	0.5793 to 1.345	Yes	***	<0.001
							tim Gal4 Control vs. tim Gal4 x miR-277 OE	0.6681	0.2853 to 1.051	Yes	***	<0.001
							ZT01.25
							miR-277 OE Control vs. tim Gal4 Control	0.3839	0.001138 to 0.7666	Yes	*	0.05
							miR-277 OE Control vs. tim Gal4 x miR-277 OE	0.6944	0.3117 to 1.077	Yes	***	<0.001
							tim Gal4 Control vs. tim Gal4 x miR-277 OE	0.3105	-0.07221 to 0.6932	No	ns	0.14
							ZT01.50
							miR-277 OE Control vs. tim Gal4 Control	0.6464	0.2637 to 1.029	Yes	***	<0.001
							miR-277 OE Control vs. tim Gal4 x miR-277 OE	1.001	0.6179 to 1.383	Yes	***	<0.001
							tim Gal4 Control vs. tim Gal4 x miR-277 OE	0.3542	-0.02855 to 0.7369	No	ns	0.08
							ZT01.75
							miR-277 OE Control vs. tim Gal4 Control	0.4937	0.1110 to 0.8764	Yes	**	0.007
							miR-277 OE Control vs. tim Gal4 x miR-277 OE	0.731	0.3483 to 1.114	Yes	***	<0.001
							tim Gal4 Control vs. tim Gal4 x miR-277 OE	0.2373	-0.1454 to 0.6200	No	ns	0.31
							ZT02
							miR-277 OE Control vs. tim Gal4 Control	0.3293	-0.05342 to 0.7120	No	ns	0.11
							miR-277 OE Control vs. tim Gal4 x miR-277 OE	0.7909	0.4081 to 1.174	Yes	***	<0.001
							tim Gal4 Control vs. tim Gal4 x miR-277 OE	0.4615	0.07882 to 0.8443	Yes	*	0.01
							ZT02.25
							miR-277 OE Control vs. tim Gal4 Control	0.2126	-0.1702 to 0.5953	No	ns	0.39
							miR-277 OE Control vs. tim Gal4 x miR-277 OE	0.7441	0.3613 to 1.127	Yes	***	<0.001
							tim Gal4 Control vs. tim Gal4 x miR-277 OE	0.5315	0.1488 to 0.9142	Yes	**	0.003
							ZT02.50
							miR-277 OE Control vs. tim Gal4 Control	0.1752	-0.2076 to 0.5579	No	ns	0.53
							miR-277 OE Control vs. tim Gal4 x miR-277 OE	0.4975	0.1148 to 0.8803	Yes	**	0.007
							tim Gal4 Control vs. tim Gal4 x miR-277 OE	0.3224	-0.06037 to 0.7051	No	ns	0.12
							ZT02.75
							miR-277 OE Control vs. tim Gal4 Control	0.1909	-0.1919 to 0.5736	No	ns	0.47
							miR-277 OE Control vs. tim Gal4 x miR-277 OE	0.3371	-0.04568 to 0.7198	No	ns	0.1
							tim Gal4 Control vs. tim Gal4 x miR-277 OE	0.1462	-0.2365 to 0.5289	No	ns	0.64
							ZT03
							miR-277 OE Control vs. tim Gal4 Control	0.1996	-0.1831 to 0.5823	No	ns	0.44
							miR-277 OE Control vs. tim Gal4 x miR-277 OE	0.457	0.07425 to 0.8397	Yes	*	0.01
							tim Gal4 Control vs. tim Gal4 x miR-277 OE	0.2574	-0.1254 to 0.6401	No	ns	0.26
							ZT03.25
							miR-277 OE Control vs. tim Gal4 Control	0.1843	-0.1984 to 0.5670	No	ns	0.5
							miR-277 OE Control vs. tim Gal4 x miR-277 OE	0.4039	0.02112 to 0.7866	Yes	*	0.04
							tim Gal4 Control vs. tim Gal4 x miR-277 OE	0.2195	-0.1632 to 0.6023	No	ns	0.37
							ZT03.50
							miR-277 OE Control vs. tim Gal4 Control	-0.01233	-0.3951 to 0.3704	No	ns	>0.99
							miR-277 OE Control vs. tim Gal4 x miR-277 OE	0.2306	-0.1522 to 0.6133	No	ns	0.33
							tim Gal4 Control vs. tim Gal4 x miR-277 OE	0.2429	-0.1398 to 0.6256	No	ns	0.3
							ZT03.75
							miR-277 OE Control vs. tim Gal4 Control	-0.05508	-0.4378 to 0.3277	No	ns	0.94
							miR-277 OE Control vs. tim Gal4 x miR-277 OE	0.1582	-0.2246 to 0.5409	No	ns	0.6
							tim Gal4 Control vs. tim Gal4 x miR-277 OE	0.2132	-0.1695 to 0.5960	No	ns	0.39
							ZT04
							miR-277 OE Control vs. tim Gal4 Control	0.05765	-0.3251 to 0.4404	No	ns	0.93
							miR-277 OE Control vs. tim Gal4 x miR-277 OE	0.233	-0.1498 to 0.6157	No	ns	0.33
							tim Gal4 Control vs. tim Gal4 x miR-277 OE	0.1753	-0.2074 to 0.5581	No	ns	0.53
							ZT04.25
							miR-277 OE Control vs. tim Gal4 Control	0.01461	-0.3681 to 0.3973	No	ns	>0.99
							miR-277 OE Control vs. tim Gal4 x miR-277 OE	0.1676	-0.2151 to 0.5503	No	ns	0.56
							tim Gal4 Control vs. tim Gal4 x miR-277 OE	0.153	-0.2297 to 0.5357	No	ns	0.62
							ZT04.50
							miR-277 OE Control vs. tim Gal4 Control	-0.004002	-0.3867 to 0.3787	No	ns	>0.99
							miR-277 OE Control vs. tim Gal4 x miR-277 OE	0.1332	-0.2495 to 0.5160	No	ns	0.69
							tim Gal4 Control vs. tim Gal4 x miR-277 OE	0.1372	-0.2455 to 0.5200	No	ns	0.68
							ZT04.75
							miR-277 OE Control vs. tim Gal4 Control	0.07873	-0.3040 to 0.4615	No	ns	0.88
							miR-277 OE Control vs. tim Gal4 x miR-277 OE	0.1771	-0.2057 to 0.5598	No	ns	0.52
							tim Gal4 Control vs. tim Gal4 x miR-277 OE	0.09832	-0.2844 to 0.4811	No	ns	0.82
							ZT05
							miR-277 OE Control vs. tim Gal4 Control	0.009354	-0.3734 to 0.3921	No	ns	>0.99
							miR-277 OE Control vs. tim Gal4 x miR-277 OE	0.2267	-0.1560 to 0.6094	No	ns	0.35
							tim Gal4 Control vs. tim Gal4 x miR-277 OE	0.2174	-0.1654 to 0.6001	No	ns	0.38
							ZT05.25
							miR-277 OE Control vs. tim Gal4 Control	0.06218	-0.3205 to 0.4449	No	ns	0.92
							miR-277 OE Control vs. tim Gal4 x miR-277 OE	0.3136	-0.06912 to 0.6963	No	ns	0.13
							tim Gal4 Control vs. tim Gal4 x miR-277 OE	0.2514	-0.1313 to 0.6342	No	ns	0.27
							ZT05.50
							miR-277 OE Control vs. tim Gal4 Control	0.006931	-0.3758 to 0.3897	No	ns	>0.99
							miR-277 OE Control vs. tim Gal4 x miR-277 OE	0.2008	-0.1819 to 0.5835	No	ns	0.44
							tim Gal4 Control vs. tim Gal4 x miR-277 OE	0.1939	-0.1889 to 0.5766	No	ns	0.46
							ZT05.75
							miR-277 OE Control vs. tim Gal4 Control	0.07321	-0.3095 to 0.4559	No	ns	0.9
							miR-277 OE Control vs. tim Gal4 x miR-277 OE	0.2155	-0.1672 to 0.5983	No	ns	0.38
							tim Gal4 Control vs. tim Gal4 x miR-277 OE	0.1423	-0.2404 to 0.5251	No	ns	0.66
							ZT06
							miR-277 OE Control vs. tim Gal4 Control	0.08187	-0.3009 to 0.4646	No	ns	0.87
							miR-277 OE Control vs. tim Gal4 x miR-277 OE	0.298	-0.08474 to 0.6807	No	ns	0.16
							tim Gal4 Control vs. tim Gal4 x miR-277 OE	0.2161	-0.1666 to 0.5989	No	ns	0.38
							ZT06.25
							miR-277 OE Control vs. tim Gal4 Control	0.07217	-0.3106 to 0.4549	No	ns	0.9
							miR-277 OE Control vs. tim Gal4 x miR-277 OE	0.2601	-0.1226 to 0.6429	No	ns	0.25
							tim Gal4 Control vs. tim Gal4 x miR-277 OE	0.188	-0.1948 to 0.5707	No	ns	0.48
							ZT06.50
							miR-277 OE Control vs. tim Gal4 Control	0.06285	-0.3199 to 0.4456	No	ns	0.92
							miR-277 OE Control vs. tim Gal4 x miR-277 OE	0.2621	-0.1206 to 0.6449	No	ns	0.24
							tim Gal4 Control vs. tim Gal4 x miR-277 OE	0.1993	-0.1834 to 0.5820	No	ns	0.44
							ZT06.75
							miR-277 OE Control vs. tim Gal4 Control	0.01154	-0.3712 to 0.3943	No	ns	>0.99
							miR-277 OE Control vs. tim Gal4 x miR-277 OE	0.2665	-0.1162 to 0.6493	No	ns	0.23
							tim Gal4 Control vs. tim Gal4 x miR-277 OE	0.255	-0.1278 to 0.6377	No	ns	0.26
							ZT07
							miR-277 OE Control vs. tim Gal4 Control	-0.06719	-0.4499 to 0.3155	No	ns	0.91
							miR-277 OE Control vs. tim Gal4 x miR-277 OE	0.1356	-0.2472 to 0.5183	No	ns	0.68
							tim Gal4 Control vs. tim Gal4 x miR-277 OE	0.2028	-0.1800 to 0.5855	No	ns	0.43
							ZT07.25
							miR-277 OE Control vs. tim Gal4 Control	0.1649	-0.2178 to 0.5477	No	ns	0.57
							miR-277 OE Control vs. tim Gal4 x miR-277 OE	0.2978	-0.08495 to 0.6805	No	ns	0.16
							tim Gal4 Control vs. tim Gal4 x miR-277 OE	0.1329	-0.2499 to 0.5156	No	ns	0.69
							ZT07.50
							miR-277 OE Control vs. tim Gal4 Control	0.03553	-0.3472 to 0.4183	No	ns	0.97
							miR-277 OE Control vs. tim Gal4 x miR-277 OE	0.2785	-0.1042 to 0.6612	No	ns	0.2
							tim Gal4 Control vs. tim Gal4 x miR-277 OE	0.243	-0.1398 to 0.6257	No	ns	0.3
							ZT07.75
							miR-277 OE Control vs. tim Gal4 Control	-0.02518	-0.4079 to 0.3576	No	ns	0.99
							miR-277 OE Control vs. tim Gal4 x miR-277 OE	0.3332	-0.04951 to 0.7159	No	ns	0.1
							tim Gal4 Control vs. tim Gal4 x miR-277 OE	0.3584	-0.02433 to 0.7411	No	ns	0.07
							ZT08
							miR-277 OE Control vs. tim Gal4 Control	0.01349	-0.3692 to 0.3962	No	ns	>0.99
							miR-277 OE Control vs. tim Gal4 x miR-277 OE	0.3768	-0.005969 to 0.7595	No	ns	0.05
							tim Gal4 Control vs. tim Gal4 x miR-277 OE	0.3633	-0.01946 to 0.7460	No	ns	0.07
							ZT08.25
							miR-277 OE Control vs. tim Gal4 Control	-0.05969	-0.4424 to 0.3230	No	ns	0.93
							miR-277 OE Control vs. tim Gal4 x miR-277 OE	0.3312	-0.05157 to 0.7139	No	ns	0.11
							tim Gal4 Control vs. tim Gal4 x miR-277 OE	0.3909	0.008125 to 0.7736	Yes	*	0.04
							ZT08.50
							miR-277 OE Control vs. tim Gal4 Control	0.06763	-0.3151 to 0.4504	No	ns	0.91
							miR-277 OE Control vs. tim Gal4 x miR-277 OE	0.4757	0.09299 to 0.8585	Yes	*	0.01
							tim Gal4 Control vs. tim Gal4 x miR-277 OE	0.4081	0.02536 to 0.7908	Yes	*	0.03
							ZT08.75
							miR-277 OE Control vs. tim Gal4 Control	0.02366	-0.3591 to 0.4064	No	ns	0.99
							miR-277 OE Control vs. tim Gal4 x miR-277 OE	0.5147	0.1320 to 0.8975	Yes	**	0.005
							tim Gal4 Control vs. tim Gal4 x miR-277 OE	0.4911	0.1083 to 0.8738	Yes	**	0.007
							ZT09
							miR-277 OE Control vs. tim Gal4 Control	-0.05718	-0.4399 to 0.3255	No	ns	0.93
							miR-277 OE Control vs. tim Gal4 x miR-277 OE	0.4139	0.03118 to 0.7966	Yes	*	0.03
							tim Gal4 Control vs. tim Gal4 x miR-277 OE	0.4711	0.08837 to 0.8538	Yes	*	0.01
							ZT09.25
							miR-277 OE Control vs. tim Gal4 Control	0.02311	-0.3596 to 0.4058	No	ns	0.99
							miR-277 OE Control vs. tim Gal4 x miR-277 OE	0.4636	0.08092 to 0.8464	Yes	*	0.01
							tim Gal4 Control vs. tim Gal4 x miR-277 OE	0.4405	0.05781 to 0.8233	Yes	*	0.02
							ZT09.50
							miR-277 OE Control vs. tim Gal4 Control	-0.1224	-0.5052 to 0.2603	No	ns	0.73
							miR-277 OE Control vs. tim Gal4 x miR-277 OE	0.2373	-0.1454 to 0.6200	No	ns	0.31
							tim Gal4 Control vs. tim Gal4 x miR-277 OE	0.3598	-0.02298 to 0.7425	No	ns	0.07
							ZT09.75
							miR-277 OE Control vs. tim Gal4 Control	-0.007925	-0.3907 to 0.3748	No	ns	>0.99
							miR-277 OE Control vs. tim Gal4 x miR-277 OE	0.0312	-0.3515 to 0.4139	No	ns	0.98
							tim Gal4 Control vs. tim Gal4 x miR-277 OE	0.03912	-0.3436 to 0.4219	No	ns	0.97
							ZT10
							miR-277 OE Control vs. tim Gal4 Control	0.1057	-0.2771 to 0.4884	No	ns	0.79
							miR-277 OE Control vs. tim Gal4 x miR-277 OE	-0.2686	-0.6513 to 0.1142	No	ns	0.23
							tim Gal4 Control vs. tim Gal4 x miR-277 OE	-0.3742	-0.7569 to 0.008524	No	ns	0.06
							ZT10.25
							miR-277 OE Control vs. tim Gal4 Control	0.1736	-0.2091 to 0.5563	No	ns	0.54
							miR-277 OE Control vs. tim Gal4 x miR-277 OE	-0.3937	-0.7765 to -0.01102	Yes	*	0.04
							tim Gal4 Control vs. tim Gal4 x miR-277 OE	-0.5673	-0.9501 to -0.1846	Yes	**	0.001
							ZT10.50
							miR-277 OE Control vs. tim Gal4 Control	0.3352	-0.04757 to 0.7179	No	ns	0.1
							miR-277 OE Control vs. tim Gal4 x miR-277 OE	-0.6423	-1.025 to -0.2596	Yes	***	<0.001
							tim Gal4 Control vs. tim Gal4 x miR-277 OE	-0.9775	-1.360 to -0.5948	Yes	***	<0.001
							ZT10.75
							miR-277 OE Control vs. tim Gal4 Control	0.2487	-0.1340 to 0.6315	No	ns	0.28
							miR-277 OE Control vs. tim Gal4 x miR-277 OE	-0.7318	-1.115 to -0.3491	Yes	***	<0.001
							tim Gal4 Control vs. tim Gal4 x miR-277 OE	-0.9805	-1.363 to -0.5978	Yes	***	<0.001
							ZT11
							miR-277 OE Control vs. tim Gal4 Control	0.3059	-0.07679 to 0.6887	No	ns	0.15
							miR-277 OE Control vs. tim Gal4 x miR-277 OE	-1.01	-1.393 to -0.6271	Yes	***	<0.001
							tim Gal4 Control vs. tim Gal4 x miR-277 OE	-1.316	-1.698 to -0.9330	Yes	***	<0.001
							ZT11.25
							miR-277 OE Control vs. tim Gal4 Control	0.07531	-0.3074 to 0.4580	No	ns	0.89
							miR-277 OE Control vs. tim Gal4 x miR-277 OE	-1.279	-1.661 to -0.8958	Yes	***	<0.001
							tim Gal4 Control vs. tim Gal4 x miR-277 OE	-1.354	-1.737 to -0.9711	Yes	***	<0.001
							ZT11.50
							miR-277 OE Control vs. tim Gal4 Control	0.07512	-0.3076 to 0.4578	No	ns	0.89
							miR-277 OE Control vs. tim Gal4 x miR-277 OE	-1.176	-1.559 to -0.7934	Yes	***	<0.001
							tim Gal4 Control vs. tim Gal4 x miR-277 OE	-1.251	-1.634 to -0.8685	Yes	***	<0.001
							ZT11.75
							miR-277 OE Control vs. tim Gal4 Control	0.001606	-0.3811 to 0.3843	No	ns	>0.99
							miR-277 OE Control vs. tim Gal4 x miR-277 OE	-1.175	-1.558 to -0.7926	Yes	***	<0.001
							tim Gal4 Control vs. tim Gal4 x miR-277 OE	-1.177	-1.560 to -0.7942	Yes	***	<0.001
							ZT12
							miR-277 OE Control vs. tim Gal4 Control	0.1283	-0.2545 to 0.5110	No	ns	0.71
							miR-277 OE Control vs. tim Gal4 x miR-277 OE	-1.081	-1.464 to -0.6984	Yes	***	<0.001
							tim Gal4 Control vs. tim Gal4 x miR-277 OE	-1.209	-1.592 to -0.8266	Yes	***	<0.001
							ZT12.25
							miR-277 OE Control vs. tim Gal4 Control	-0.6308	-1.014 to -0.2481	Yes	***	<0.001
							miR-277 OE Control vs. tim Gal4 x miR-277 OE	-0.8823	-1.265 to -0.4996	Yes	***	<0.001
							tim Gal4 Control vs. tim Gal4 x miR-277 OE	-0.2515	-0.6342 to 0.1312	No	ns	0.27
							ZT12.50
							miR-277 OE Control vs. tim Gal4 Control	-0.8193	-1.202 to -0.4366	Yes	***	<0.001
							miR-277 OE Control vs. tim Gal4 x miR-277 OE	-0.3683	-0.7510 to 0.01443	No	ns	0.06
							tim Gal4 Control vs. tim Gal4 x miR-277 OE	0.451	0.06830 to 0.8338	Yes	*	0.02
							ZT12.75
							miR-277 OE Control vs. tim Gal4 Control	-1.055	-1.437 to -0.6719	Yes	***	<0.001
							miR-277 OE Control vs. tim Gal4 x miR-277 OE	0.05652	-0.3262 to 0.4393	No	ns	0.94
							tim Gal4 Control vs. tim Gal4 x miR-277 OE	1.111	0.7285 to 1.494	Yes	***	<0.001
							ZT13
							miR-277 OE Control vs. tim Gal4 Control	-1.049	-1.432 to -0.6667	Yes	***	<0.001
							miR-277 OE Control vs. tim Gal4 x miR-277 OE	-0.06335	-0.4461 to 0.3194	No	ns	0.92
							tim Gal4 Control vs. tim Gal4 x miR-277 OE	0.9861	0.6034 to 1.369	Yes	***	<0.001
							ZT13.25
							miR-277 OE Control vs. tim Gal4 Control	-0.4756	-0.8583 to -0.09286	Yes	*	0.01
							miR-277 OE Control vs. tim Gal4 x miR-277 OE	0.002646	-0.3801 to 0.3854	No	ns	>0.99
							tim Gal4 Control vs. tim Gal4 x miR-277 OE	0.4782	0.09551 to 0.8610	Yes	**	0.01
							ZT13.50
							miR-277 OE Control vs. tim Gal4 Control	-0.2288	-0.6116 to 0.1539	No	ns	0.34
							miR-277 OE Control vs. tim Gal4 x miR-277 OE	0.1179	-0.2648 to 0.5007	No	ns	0.75
							tim Gal4 Control vs. tim Gal4 x miR-277 OE	0.3468	-0.03596 to 0.7295	No	ns	0.09
							ZT13.75
							miR-277 OE Control vs. tim Gal4 Control	0.08201	-0.3007 to 0.4647	No	ns	0.87
							miR-277 OE Control vs. tim Gal4 x miR-277 OE	0.2575	-0.1252 to 0.6402	No	ns	0.26
							tim Gal4 Control vs. tim Gal4 x miR-277 OE	0.1755	-0.2073 to 0.5582	No	ns	0.53
							ZT14
							miR-277 OE Control vs. tim Gal4 Control	0.1414	-0.2413 to 0.5241	No	ns	0.66
							miR-277 OE Control vs. tim Gal4 x miR-277 OE	0.2341	-0.1486 to 0.6168	No	ns	0.32
							tim Gal4 Control vs. tim Gal4 x miR-277 OE	0.09271	-0.2900 to 0.4754	No	ns	0.84
							ZT14.25
							miR-277 OE Control vs. tim Gal4 Control	0.1516	-0.2311 to 0.5344	No	ns	0.62
							miR-277 OE Control vs. tim Gal4 x miR-277 OE	0.271	-0.1117 to 0.6538	No	ns	0.22
							tim Gal4 Control vs. tim Gal4 x miR-277 OE	0.1194	-0.2633 to 0.5022	No	ns	0.74
							ZT14.50
							miR-277 OE Control vs. tim Gal4 Control	0.1216	-0.2611 to 0.5043	No	ns	0.74
							miR-277 OE Control vs. tim Gal4 x miR-277 OE	0.2723	-0.1105 to 0.6550	No	ns	0.22
							tim Gal4 Control vs. tim Gal4 x miR-277 OE	0.1507	-0.2321 to 0.5334	No	ns	0.63
							ZT14.75
							miR-277 OE Control vs. tim Gal4 Control	0.09827	-0.2845 to 0.4810	No	ns	0.82
							miR-277 OE Control vs. tim Gal4 x miR-277 OE	0.2114	-0.1713 to 0.5942	No	ns	0.4
							tim Gal4 Control vs. tim Gal4 x miR-277 OE	0.1132	-0.2696 to 0.4959	No	ns	0.77
							ZT15
							miR-277 OE Control vs. tim Gal4 Control	0.09631	-0.2864 to 0.4790	No	ns	0.83
							miR-277 OE Control vs. tim Gal4 x miR-277 OE	0.2399	-0.1428 to 0.6227	No	ns	0.31
							tim Gal4 Control vs. tim Gal4 x miR-277 OE	0.1436	-0.2391 to 0.5263	No	ns	0.65
							ZT15.25
							miR-277 OE Control vs. tim Gal4 Control	0.1146	-0.2681 to 0.4974	No	ns	0.76
							miR-277 OE Control vs. tim Gal4 x miR-277 OE	0.1922	-0.1905 to 0.5750	No	ns	0.47
							tim Gal4 Control vs. tim Gal4 x miR-277 OE	0.07762	-0.3051 to 0.4603	No	ns	0.88
							ZT15.50
							miR-277 OE Control vs. tim Gal4 Control	0.1151	-0.2677 to 0.4978	No	ns	0.76
							miR-277 OE Control vs. tim Gal4 x miR-277 OE	0.2201	-0.1626 to 0.6028	No	ns	0.37
							tim Gal4 Control vs. tim Gal4 x miR-277 OE	0.105	-0.2777 to 0.4878	No	ns	0.8
							ZT15.75
							miR-277 OE Control vs. tim Gal4 Control	0.1368	-0.2460 to 0.5195	No	ns	0.68
							miR-277 OE Control vs. tim Gal4 x miR-277 OE	0.2124	-0.1703 to 0.5951	No	ns	0.39
							tim Gal4 Control vs. tim Gal4 x miR-277 OE	0.07566	-0.3071 to 0.4584	No	ns	0.89
							ZT16
							miR-277 OE Control vs. tim Gal4 Control	0.1942	-0.1886 to 0.5769	No	ns	0.46
							miR-277 OE Control vs. tim Gal4 x miR-277 OE	0.2845	-0.09824 to 0.6672	No	ns	0.19
							tim Gal4 Control vs. tim Gal4 x miR-277 OE	0.09032	-0.2924 to 0.4730	No	ns	0.84
							ZT16.25
							miR-277 OE Control vs. tim Gal4 Control	0.2953	-0.08742 to 0.6780	No	ns	0.17
							miR-277 OE Control vs. tim Gal4 x miR-277 OE	0.2704	-0.1124 to 0.6531	No	ns	0.22
							tim Gal4 Control vs. tim Gal4 x miR-277 OE	-0.02496	-0.4077 to 0.3578	No	ns	0.99
							ZT16.50
							miR-277 OE Control vs. tim Gal4 Control	0.2463	-0.1364 to 0.6290	No	ns	0.29
							miR-277 OE Control vs. tim Gal4 x miR-277 OE	0.2057	-0.1771 to 0.5884	No	ns	0.42
							tim Gal4 Control vs. tim Gal4 x miR-277 OE	-0.04066	-0.4234 to 0.3421	No	ns	0.97
							ZT16.75
							miR-277 OE Control vs. tim Gal4 Control	0.1592	-0.2235 to 0.5419	No	ns	0.59
							miR-277 OE Control vs. tim Gal4 x miR-277 OE	0.2215	-0.1612 to 0.6042	No	ns	0.36
							tim Gal4 Control vs. tim Gal4 x miR-277 OE	0.06232	-0.3204 to 0.4450	No	ns	0.92
							ZT17
							miR-277 OE Control vs. tim Gal4 Control	0.2142	-0.1686 to 0.5969	No	ns	0.39
							miR-277 OE Control vs. tim Gal4 x miR-277 OE	0.1548	-0.2279 to 0.5376	No	ns	0.61
							tim Gal4 Control vs. tim Gal4 x miR-277 OE	-0.05933	-0.4421 to 0.3234	No	ns	0.93
							ZT17.25
							miR-277 OE Control vs. tim Gal4 Control	0.2345	-0.1483 to 0.6172	No	ns	0.32
							miR-277 OE Control vs. tim Gal4 x miR-277 OE	0.1992	-0.1835 to 0.5819	No	ns	0.44
							tim Gal4 Control vs. tim Gal4 x miR-277 OE	-0.03528	-0.4180 to 0.3475	No	ns	0.97
							ZT17.50
							miR-277 OE Control vs. tim Gal4 Control	0.3434	-0.03931 to 0.7262	No	ns	0.09
							miR-277 OE Control vs. tim Gal4 x miR-277 OE	0.2641	-0.1186 to 0.6469	No	ns	0.24
							tim Gal4 Control vs. tim Gal4 x miR-277 OE	-0.07927	-0.4620 to 0.3035	No	ns	0.88
							ZT17.75
							miR-277 OE Control vs. tim Gal4 Control	0.3264	-0.05636 to 0.7091	No	ns	0.11
							miR-277 OE Control vs. tim Gal4 x miR-277 OE	-0.04926	-0.4320 to 0.3335	No	ns	0.95
							tim Gal4 Control vs. tim Gal4 x miR-277 OE	-0.3756	-0.7584 to 0.007098	No	ns	0.06
							ZT18
							miR-277 OE Control vs. tim Gal4 Control	0.2051	-0.1776 to 0.5879	No	ns	0.42
							miR-277 OE Control vs. tim Gal4 x miR-277 OE	-0.05835	-0.4411 to 0.3244	No	ns	0.93
							tim Gal4 Control vs. tim Gal4 x miR-277 OE	-0.2635	-0.6462 to 0.1193	No	ns	0.24
							ZT18.25
							miR-277 OE Control vs. tim Gal4 Control	0.3502	-0.03250 to 0.7330	No	ns	0.08
							miR-277 OE Control vs. tim Gal4 x miR-277 OE	0.1149	-0.2678 to 0.4977	No	ns	0.76
							tim Gal4 Control vs. tim Gal4 x miR-277 OE	-0.2353	-0.6180 to 0.1474	No	ns	0.32
							Test details	Mean 1	Mean 2	Mean Diff.	SE of diff.	N1	N2	q	DF
							ZT18.25
							miR-277 OE Control vs. tim Gal4 Control	0.5878	0.2376	0.3502	0.1633	32	32	3.034	9021
							miR-277 OE Control vs. tim Gal4 x miR-277 OE	0.5878	0.4729	0.1149	0.1633	32	32	0.9956	9021
							tim Gal4 Control vs. tim Gal4 x miR-277 OE	0.2376	0.4729	-0.2353	0.1633	32	32	2.038	9021
							ZT18.50
							miR-277 OE Control vs. tim Gal4 Control	0.5424	0.2536	0.2888	0.1633	32	32	2.502	9021
							miR-277 OE Control vs. tim Gal4 x miR-277 OE	0.5424	0.452	0.09042	0.1633	32	32	0.7832	9021
							tim Gal4 Control vs. tim Gal4 x miR-277 OE	0.2536	0.452	-0.1984	0.1633	32	32	1.718	9021
							ZT18.75
							miR-277 OE Control vs. tim Gal4 Control	0.5554	0.3566	0.1988	0.1633	32	32	1.722	9021
							miR-277 OE Control vs. tim Gal4 x miR-277 OE	0.5554	0.4399	0.1155	0.1633	32	32	1	9021
							tim Gal4 Control vs. tim Gal4 x miR-277 OE	0.3566	0.4399	-0.08333	0.1633	32	32	0.7218	9021
							ZT19
							miR-277 OE Control vs. tim Gal4 Control	0.4328	0.4782	-0.04535	0.1633	32	32	0.3928	9021
							miR-277 OE Control vs. tim Gal4 x miR-277 OE	0.4328	0.4129	0.01986	0.1633	32	32	0.172	9021
							tim Gal4 Control vs. tim Gal4 x miR-277 OE	0.4782	0.4129	0.06521	0.1633	32	32	0.5649	9021
							ZT19.25
							miR-277 OE Control vs. tim Gal4 Control	0.3723	0.5198	-0.1475	0.1633	32	32	1.277	9021
							miR-277 OE Control vs. tim Gal4 x miR-277 OE	0.3723	0.417	-0.04467	0.1633	32	32	0.3869	9021
							tim Gal4 Control vs. tim Gal4 x miR-277 OE	0.5198	0.417	0.1028	0.1633	32	32	0.8905	9021
							ZT19.50
							miR-277 OE Control vs. tim Gal4 Control	0.4155	0.4989	-0.08341	0.1633	32	32	0.7224	9021
							miR-277 OE Control vs. tim Gal4 x miR-277 OE	0.4155	0.5045	-0.08893	0.1633	32	32	0.7703	9021
							tim Gal4 Control vs. tim Gal4 x miR-277 OE	0.4989	0.5045	-0.005521	0.1633	32	32	0.04782	9021
							ZT19.75
							miR-277 OE Control vs. tim Gal4 Control	0.4276	0.4916	-0.06399	0.1633	32	32	0.5542	9021
							miR-277 OE Control vs. tim Gal4 x miR-277 OE	0.4276	0.742	-0.3144	0.1633	32	32	2.724	9021
							tim Gal4 Control vs. tim Gal4 x miR-277 OE	0.4916	0.742	-0.2505	0.1633	32	32	2.169	9021
							ZT20
							miR-277 OE Control vs. tim Gal4 Control	0.3534	0.4705	-0.1172	0.1633	32	32	1.015	9021
							miR-277 OE Control vs. tim Gal4 x miR-277 OE	0.3534	0.6362	-0.2828	0.1633	32	32	2.449	9021
							tim Gal4 Control vs. tim Gal4 x miR-277 OE	0.4705	0.6362	-0.1656	0.1633	32	32	1.435	9021
							ZT20.25
							miR-277 OE Control vs. tim Gal4 Control	0.3692	0.5964	-0.2272	0.1633	32	32	1.968	9021
							miR-277 OE Control vs. tim Gal4 x miR-277 OE	0.3692	0.5677	-0.1984	0.1633	32	32	1.719	9021
							tim Gal4 Control vs. tim Gal4 x miR-277 OE	0.5964	0.5677	0.02877	0.1633	32	32	0.2492	9021
							ZT20.50
							miR-277 OE Control vs. tim Gal4 Control	0.3676	0.583	-0.2154	0.1633	32	32	1.866	9021
							miR-277 OE Control vs. tim Gal4 x miR-277 OE	0.3676	0.6233	-0.2557	0.1633	32	32	2.215	9021
							tim Gal4 Control vs. tim Gal4 x miR-277 OE	0.583	0.6233	-0.04035	0.1633	32	32	0.3495	9021
							ZT20.75
							miR-277 OE Control vs. tim Gal4 Control	0.3554	0.6781	-0.3226	0.1633	32	32	2.795	9021
							miR-277 OE Control vs. tim Gal4 x miR-277 OE	0.3554	0.6652	-0.3098	0.1633	32	32	2.683	9021
							tim Gal4 Control vs. tim Gal4 x miR-277 OE	0.6781	0.6652	0.01283	0.1633	32	32	0.1111	9021
							ZT21
							miR-277 OE Control vs. tim Gal4 Control	0.4353	0.6684	-0.2331	0.1633	32	32	2.019	9021
							miR-277 OE Control vs. tim Gal4 x miR-277 OE	0.4353	0.7464	-0.3111	0.1633	32	32	2.694	9021
							tim Gal4 Control vs. tim Gal4 x miR-277 OE	0.6684	0.7464	-0.07798	0.1633	32	32	0.6754	9021
							ZT21.25
							miR-277 OE Control vs. tim Gal4 Control	0.4715	0.6524	-0.1809	0.1633	32	32	1.567	9021
							miR-277 OE Control vs. tim Gal4 x miR-277 OE	0.4715	0.7915	-0.32	0.1633	32	32	2.771	9021
							tim Gal4 Control vs. tim Gal4 x miR-277 OE	0.6524	0.7915	-0.1391	0.1633	32	32	1.205	9021
							ZT21.50
							miR-277 OE Control vs. tim Gal4 Control	0.5823	0.7367	-0.1544	0.1633	32	32	1.337	9021
							miR-277 OE Control vs. tim Gal4 x miR-277 OE	0.5823	1.056	-0.4741	0.1633	32	32	4.106	9021
							tim Gal4 Control vs. tim Gal4 x miR-277 OE	0.7367	1.056	-0.3197	0.1633	32	32	2.769	9021
							ZT21.75
							miR-277 OE Control vs. tim Gal4 Control	0.5834	0.9067	-0.3233	0.1633	32	32	2.8	9021
							miR-277 OE Control vs. tim Gal4 x miR-277 OE	0.5834	1.44	-0.8565	0.1633	32	32	7.418	9021
							tim Gal4 Control vs. tim Gal4 x miR-277 OE	0.9067	1.44	-0.5331	0.1633	32	32	4.618	9021
							ZT22
							miR-277 OE Control vs. tim Gal4 Control	0.587	1.227	-0.6396	0.1633	32	32	5.54	9021
							miR-277 OE Control vs. tim Gal4 x miR-277 OE	0.587	1.638	-1.051	0.1633	32	32	9.103	9021
							tim Gal4 Control vs. tim Gal4 x miR-277 OE	1.227	1.638	-0.4113	0.1633	32	32	3.563	9021
							ZT22.25
							miR-277 OE Control vs. tim Gal4 Control	0.6399	1.476	-0.836	0.1633	32	32	7.241	9021
							miR-277 OE Control vs. tim Gal4 x miR-277 OE	0.6399	1.768	-1.128	0.1633	32	32	9.772	9021
							tim Gal4 Control vs. tim Gal4 x miR-277 OE	1.476	1.768	-0.2922	0.1633	32	32	2.531	9021
							ZT22.50
							miR-277 OE Control vs. tim Gal4 Control	0.8569	1.594	-0.7375	0.1633	32	32	6.388	9021
							miR-277 OE Control vs. tim Gal4 x miR-277 OE	0.8569	1.753	-0.8963	0.1633	32	32	7.763	9021
							tim Gal4 Control vs. tim Gal4 x miR-277 OE	1.594	1.753	-0.1588	0.1633	32	32	1.375	9021
							ZT22.75
							miR-277 OE Control vs. tim Gal4 Control	0.8455	1.511	-0.665	0.1633	32	32	5.76	9021
							miR-277 OE Control vs. tim Gal4 x miR-277 OE	0.8455	1.979	-1.133	0.1633	32	32	9.814	9021
							tim Gal4 Control vs. tim Gal4 x miR-277 OE	1.511	1.979	-0.468	0.1633	32	32	4.054	9021
							ZT23
							miR-277 OE Control vs. tim Gal4 Control	1.071	1.417	-0.3465	0.1633	32	32	3.001	9021
							miR-277 OE Control vs. tim Gal4 x miR-277 OE	1.071	2.084	-1.013	0.1633	32	32	8.776	9021
							tim Gal4 Control vs. tim Gal4 x miR-277 OE	1.417	2.084	-0.6668	0.1633	32	32	5.775	9021
							ZT23.25
							miR-277 OE Control vs. tim Gal4 Control	1.159	1.589	-0.4291	0.1633	32	32	3.716	9021
							miR-277 OE Control vs. tim Gal4 x miR-277 OE	1.159	2.258	-1.099	0.1633	32	32	9.519	9021
							tim Gal4 Control vs. tim Gal4 x miR-277 OE	1.589	2.258	-0.67	0.1633	32	32	5.803	9021
							ZT23.50
							miR-277 OE Control vs. tim Gal4 Control	1.426	1.55	-0.1245	0.1633	32	32	1.078	9021
							miR-277 OE Control vs. tim Gal4 x miR-277 OE	1.426	2.48	-1.054	0.1633	32	32	9.132	9021
							tim Gal4 Control vs. tim Gal4 x miR-277 OE	1.55	2.48	-0.9298	0.1633	32	32	8.053	9021
							ZT23.75
							miR-277 OE Control vs. tim Gal4 Control	1.784	1.965	-0.1811	0.1633	32	32	1.569	9021
							miR-277 OE Control vs. tim Gal4 x miR-277 OE	1.784	2.494	-0.7101	0.1633	32	32	6.151	9021
							tim Gal4 Control vs. tim Gal4 x miR-277 OE	1.965	2.494	-0.529	0.1633	32	32	4.582	9021
							ZT00
							miR-277 OE Control vs. tim Gal4 Control	2.222	1.955	0.2675	0.1633	32	32	2.317	9021
							miR-277 OE Control vs. tim Gal4 x miR-277 OE	2.222	2.531	-0.3092	0.1633	32	32	2.679	9021
							tim Gal4 Control vs. tim Gal4 x miR-277 OE	1.955	2.531	-0.5767	0.1633	32	32	4.996	9021
							ZT00.25
							miR-277 OE Control vs. tim Gal4 Control	4.251	3.921	0.33	0.1633	32	32	2.858	9021
							miR-277 OE Control vs. tim Gal4 x miR-277 OE	4.251	3.215	1.035	0.1633	32	32	8.966	9021
							tim Gal4 Control vs. tim Gal4 x miR-277 OE	3.921	3.215	0.7052	0.1633	32	32	6.108	9021
							ZT00.50
							miR-277 OE Control vs. tim Gal4 Control	4.094	3.625	0.4696	0.1633	32	32	4.068	9021
							miR-277 OE Control vs. tim Gal4 x miR-277 OE	4.094	3.139	0.9552	0.1633	32	32	8.274	9021
							tim Gal4 Control vs. tim Gal4 x miR-277 OE	3.625	3.139	0.4856	0.1633	32	32	4.206	9021
							ZT00.75
							miR-277 OE Control vs. tim Gal4 Control	3.603	3.175	0.4276	0.1633	32	32	3.704	9021
							miR-277 OE Control vs. tim Gal4 x miR-277 OE	3.603	2.621	0.9812	0.1633	32	32	8.498	9021
							tim Gal4 Control vs. tim Gal4 x miR-277 OE	3.175	2.621	0.5536	0.1633	32	32	4.795	9021
							ZT01
							miR-277 OE Control vs. tim Gal4 Control	3.004	2.71	0.294	0.1633	32	32	2.547	9021
							miR-277 OE Control vs. tim Gal4 x miR-277 OE	3.004	2.042	0.9621	0.1633	32	32	8.333	9021
							tim Gal4 Control vs. tim Gal4 x miR-277 OE	2.71	2.042	0.6681	0.1633	32	32	5.786	9021
							ZT01.25
							miR-277 OE Control vs. tim Gal4 Control	2.594	2.21	0.3839	0.1633	32	32	3.325	9021
							miR-277 OE Control vs. tim Gal4 x miR-277 OE	2.594	1.899	0.6944	0.1633	32	32	6.014	9021
							tim Gal4 Control vs. tim Gal4 x miR-277 OE	2.21	1.899	0.3105	0.1633	32	32	2.69	9021
							ZT01.50
							miR-277 OE Control vs. tim Gal4 Control	2.347	1.701	0.6464	0.1633	32	32	5.599	9021
							miR-277 OE Control vs. tim Gal4 x miR-277 OE	2.347	1.347	1.001	0.1633	32	32	8.667	9021
							tim Gal4 Control vs. tim Gal4 x miR-277 OE	1.701	1.347	0.3542	0.1633	32	32	3.068	9021
							ZT01.75
							miR-277 OE Control vs. tim Gal4 Control	1.751	1.257	0.4937	0.1633	32	32	4.276	9021
							miR-277 OE Control vs. tim Gal4 x miR-277 OE	1.751	1.02	0.731	0.1633	32	32	6.332	9021
							tim Gal4 Control vs. tim Gal4 x miR-277 OE	1.257	1.02	0.2373	0.1633	32	32	2.055	9021
							ZT02
							miR-277 OE Control vs. tim Gal4 Control	1.373	1.044	0.3293	0.1633	32	32	2.852	9021
							miR-277 OE Control vs. tim Gal4 x miR-277 OE	1.373	0.5825	0.7909	0.1633	32	32	6.85	9021
							tim Gal4 Control vs. tim Gal4 x miR-277 OE	1.044	0.5825	0.4615	0.1633	32	32	3.998	9021
							ZT02.25
							miR-277 OE Control vs. tim Gal4 Control	1.09	0.8772	0.2126	0.1633	32	32	1.841	9021
							miR-277 OE Control vs. tim Gal4 x miR-277 OE	1.09	0.3457	0.7441	0.1633	32	32	6.445	9021
							tim Gal4 Control vs. tim Gal4 x miR-277 OE	0.8772	0.3457	0.5315	0.1633	32	32	4.603	9021
							ZT02.50
							miR-277 OE Control vs. tim Gal4 Control	0.8234	0.6482	0.1752	0.1633	32	32	1.517	9021
							miR-277 OE Control vs. tim Gal4 x miR-277 OE	0.8234	0.3258	0.4975	0.1633	32	32	4.309	9021
							tim Gal4 Control vs. tim Gal4 x miR-277 OE	0.6482	0.3258	0.3224	0.1633	32	32	2.792	9021
							ZT02.75
							miR-277 OE Control vs. tim Gal4 Control	0.6201	0.4293	0.1909	0.1633	32	32	1.653	9021
							miR-277 OE Control vs. tim Gal4 x miR-277 OE	0.6201	0.2831	0.3371	0.1633	32	32	2.919	9021
							tim Gal4 Control vs. tim Gal4 x miR-277 OE	0.4293	0.2831	0.1462	0.1633	32	32	1.266	9021
							ZT03
							miR-277 OE Control vs. tim Gal4 Control	0.5536	0.354	0.1996	0.1633	32	32	1.729	9021
							miR-277 OE Control vs. tim Gal4 x miR-277 OE	0.5536	0.09663	0.457	0.1633	32	32	3.958	9021
							tim Gal4 Control vs. tim Gal4 x miR-277 OE	0.354	0.09663	0.2574	0.1633	32	32	2.229	9021
							ZT03.25
							miR-277 OE Control vs. tim Gal4 Control	0.508	0.3237	0.1843	0.1633	32	32	1.596	9021
							miR-277 OE Control vs. tim Gal4 x miR-277 OE	0.508	0.1041	0.4039	0.1633	32	32	3.498	9021
							tim Gal4 Control vs. tim Gal4 x miR-277 OE	0.3237	0.1041	0.2195	0.1633	32	32	1.901	9021
							ZT03.50
							miR-277 OE Control vs. tim Gal4 Control	0.3241	0.3364	-0.01233	0.1633	32	32	0.1068	9021
							miR-277 OE Control vs. tim Gal4 x miR-277 OE	0.3241	0.09351	0.2306	0.1633	32	32	1.997	9021
							tim Gal4 Control vs. tim Gal4 x miR-277 OE	0.3364	0.09351	0.2429	0.1633	32	32	2.104	9021
							ZT03.75
							miR-277 OE Control vs. tim Gal4 Control	0.2848	0.3399	-0.05508	0.1633	32	32	0.4771	9021
							miR-277 OE Control vs. tim Gal4 x miR-277 OE	0.2848	0.1267	0.1582	0.1633	32	32	1.37	9021
							tim Gal4 Control vs. tim Gal4 x miR-277 OE	0.3399	0.1267	0.2132	0.1633	32	32	1.847	9021
							ZT04
							miR-277 OE Control vs. tim Gal4 Control	0.331	0.2733	0.05765	0.1633	32	32	0.4994	9021
							miR-277 OE Control vs. tim Gal4 x miR-277 OE	0.331	0.09802	0.233	0.1633	32	32	2.018	9021
							tim Gal4 Control vs. tim Gal4 x miR-277 OE	0.2733	0.09802	0.1753	0.1633	32	32	1.519	9021
							ZT04.25
							miR-277 OE Control vs. tim Gal4 Control	0.2768	0.2622	0.01461	0.1633	32	32	0.1266	9021
							miR-277 OE Control vs. tim Gal4 x miR-277 OE	0.2768	0.1092	0.1676	0.1633	32	32	1.452	9021
							tim Gal4 Control vs. tim Gal4 x miR-277 OE	0.2622	0.1092	0.153	0.1633	32	32	1.325	9021
							ZT04.50
							miR-277 OE Control vs. tim Gal4 Control	0.2309	0.2349	-0.004002	0.1633	32	32	0.03466	9021
							miR-277 OE Control vs. tim Gal4 x miR-277 OE	0.2309	0.09763	0.1332	0.1633	32	32	1.154	9021
							tim Gal4 Control vs. tim Gal4 x miR-277 OE	0.2349	0.09763	0.1372	0.1633	32	32	1.189	9021
							ZT04.75
							miR-277 OE Control vs. tim Gal4 Control	0.273	0.1942	0.07873	0.1633	32	32	0.682	9021
							miR-277 OE Control vs. tim Gal4 x miR-277 OE	0.273	0.09591	0.1771	0.1633	32	32	1.534	9021
							tim Gal4 Control vs. tim Gal4 x miR-277 OE	0.1942	0.09591	0.09832	0.1633	32	32	0.8516	9021
							ZT05
							miR-277 OE Control vs. tim Gal4 Control	0.3116	0.3022	0.009354	0.1633	32	32	0.08102	9021
							miR-277 OE Control vs. tim Gal4 x miR-277 OE	0.3116	0.08489	0.2267	0.1633	32	32	1.964	9021
							tim Gal4 Control vs. tim Gal4 x miR-277 OE	0.3022	0.08489	0.2174	0.1633	32	32	1.883	9021
							ZT05.25
							miR-277 OE Control vs. tim Gal4 Control	0.3552	0.293	0.06218	0.1633	32	32	0.5386	9021
							miR-277 OE Control vs. tim Gal4 x miR-277 OE	0.3552	0.04162	0.3136	0.1633	32	32	2.716	9021
							tim Gal4 Control vs. tim Gal4 x miR-277 OE	0.293	0.04162	0.2514	0.1633	32	32	2.178	9021
							ZT05.50
							miR-277 OE Control vs. tim Gal4 Control	0.2474	0.2405	0.006931	0.1633	32	32	0.06003	9021
							miR-277 OE Control vs. tim Gal4 x miR-277 OE	0.2474	0.0466	0.2008	0.1633	32	32	1.739	9021
							tim Gal4 Control vs. tim Gal4 x miR-277 OE	0.2405	0.0466	0.1939	0.1633	32	32	1.679	9021
							ZT05.75
							miR-277 OE Control vs. tim Gal4 Control	0.2662	0.193	0.07321	0.1633	32	32	0.6341	9021
							miR-277 OE Control vs. tim Gal4 x miR-277 OE	0.2662	0.0507	0.2155	0.1633	32	32	1.867	9021
							tim Gal4 Control vs. tim Gal4 x miR-277 OE	0.193	0.0507	0.1423	0.1633	32	32	1.233	9021
							ZT06
							miR-277 OE Control vs. tim Gal4 Control	0.3255	0.2436	0.08187	0.1633	32	32	0.7091	9021
							miR-277 OE Control vs. tim Gal4 x miR-277 OE	0.3255	0.02751	0.298	0.1633	32	32	2.581	9021
							tim Gal4 Control vs. tim Gal4 x miR-277 OE	0.2436	0.02751	0.2161	0.1633	32	32	1.872	9021
							ZT06.25
							miR-277 OE Control vs. tim Gal4 Control	0.293	0.2208	0.07217	0.1633	32	32	0.6251	9021
							miR-277 OE Control vs. tim Gal4 x miR-277 OE	0.293	0.03283	0.2601	0.1633	32	32	2.253	9021
							tim Gal4 Control vs. tim Gal4 x miR-277 OE	0.2208	0.03283	0.188	0.1633	32	32	1.628	9021
							ZT06.50
							miR-277 OE Control vs. tim Gal4 Control	0.3024	0.2395	0.06285	0.1633	32	32	0.5444	9021
							miR-277 OE Control vs. tim Gal4 x miR-277 OE	0.3024	0.04021	0.2621	0.1633	32	32	2.271	9021
							tim Gal4 Control vs. tim Gal4 x miR-277 OE	0.2395	0.04021	0.1993	0.1633	32	32	1.726	9021
							ZT06.75
							miR-277 OE Control vs. tim Gal4 Control	0.3054	0.2938	0.01154	0.1633	32	32	0.09998	9021
							miR-277 OE Control vs. tim Gal4 x miR-277 OE	0.3054	0.03883	0.2665	0.1633	32	32	2.308	9021
							tim Gal4 Control vs. tim Gal4 x miR-277 OE	0.2938	0.03883	0.255	0.1633	32	32	2.209	9021
							ZT07
							miR-277 OE Control vs. tim Gal4 Control	0.2154	0.2826	-0.06719	0.1633	32	32	0.582	9021
							miR-277 OE Control vs. tim Gal4 x miR-277 OE	0.2154	0.07985	0.1356	0.1633	32	32	1.174	9021
							tim Gal4 Control vs. tim Gal4 x miR-277 OE	0.2826	0.07985	0.2028	0.1633	32	32	1.756	9021
							ZT07.25
							miR-277 OE Control vs. tim Gal4 Control	0.3835	0.2186	0.1649	0.1633	32	32	1.429	9021
							miR-277 OE Control vs. tim Gal4 x miR-277 OE	0.3835	0.08576	0.2978	0.1633	32	32	2.579	9021
							tim Gal4 Control vs. tim Gal4 x miR-277 OE	0.2186	0.08576	0.1329	0.1633	32	32	1.151	9021
							ZT07.50
							miR-277 OE Control vs. tim Gal4 Control	0.3418	0.3062	0.03553	0.1633	32	32	0.3078	9021
							miR-277 OE Control vs. tim Gal4 x miR-277 OE	0.3418	0.06327	0.2785	0.1633	32	32	2.412	9021
							tim Gal4 Control vs. tim Gal4 x miR-277 OE	0.3062	0.06327	0.243	0.1633	32	32	2.104	9021
							ZT07.75
							miR-277 OE Control vs. tim Gal4 Control	0.3757	0.4009	-0.02518	0.1633	32	32	0.2181	9021
							miR-277 OE Control vs. tim Gal4 x miR-277 OE	0.3757	0.0425	0.3332	0.1633	32	32	2.886	9021
							tim Gal4 Control vs. tim Gal4 x miR-277 OE	0.4009	0.0425	0.3584	0.1633	32	32	3.104	9021
							ZT08
							miR-277 OE Control vs. tim Gal4 Control	0.4465	0.433	0.01349	0.1633	32	32	0.1168	9021
							miR-277 OE Control vs. tim Gal4 x miR-277 OE	0.4465	0.06972	0.3768	0.1633	32	32	3.263	9021
							tim Gal4 Control vs. tim Gal4 x miR-277 OE	0.433	0.06972	0.3633	0.1633	32	32	3.147	9021
							ZT08.25
							miR-277 OE Control vs. tim Gal4 Control	0.436	0.4957	-0.05969	0.1633	32	32	0.517	9021
							miR-277 OE Control vs. tim Gal4 x miR-277 OE	0.436	0.1049	0.3312	0.1633	32	32	2.868	9021
							tim Gal4 Control vs. tim Gal4 x miR-277 OE	0.4957	0.1049	0.3909	0.1633	32	32	3.385	9021
							ZT08.50
							miR-277 OE Control vs. tim Gal4 Control	0.6359	0.5682	0.06763	0.1633	32	32	0.5858	9021
							miR-277 OE Control vs. tim Gal4 x miR-277 OE	0.6359	0.1601	0.4757	0.1633	32	32	4.12	9021
							tim Gal4 Control vs. tim Gal4 x miR-277 OE	0.5682	0.1601	0.4081	0.1633	32	32	3.535	9021
							ZT08.75
							miR-277 OE Control vs. tim Gal4 Control	0.7375	0.7138	0.02366	0.1633	32	32	0.2049	9021
							miR-277 OE Control vs. tim Gal4 x miR-277 OE	0.7375	0.2228	0.5147	0.1633	32	32	4.458	9021
							tim Gal4 Control vs. tim Gal4 x miR-277 OE	0.7138	0.2228	0.4911	0.1633	32	32	4.253	9021
							ZT09
							miR-277 OE Control vs. tim Gal4 Control	0.8009	0.8581	-0.05718	0.1633	32	32	0.4953	9021
							miR-277 OE Control vs. tim Gal4 x miR-277 OE	0.8009	0.387	0.4139	0.1633	32	32	3.585	9021
							tim Gal4 Control vs. tim Gal4 x miR-277 OE	0.8581	0.387	0.4711	0.1633	32	32	4.08	9021
							ZT09.25
							miR-277 OE Control vs. tim Gal4 Control	1.027	1.004	0.02311	0.1633	32	32	0.2001	9021
							miR-277 OE Control vs. tim Gal4 x miR-277 OE	1.027	0.5633	0.4636	0.1633	32	32	4.016	9021
							tim Gal4 Control vs. tim Gal4 x miR-277 OE	1.004	0.5633	0.4405	0.1633	32	32	3.816	9021
							ZT09.50
							miR-277 OE Control vs. tim Gal4 Control	1.128	1.251	-0.1224	0.1633	32	32	1.06	9021
							miR-277 OE Control vs. tim Gal4 x miR-277 OE	1.128	0.8907	0.2373	0.1633	32	32	2.056	9021
							tim Gal4 Control vs. tim Gal4 x miR-277 OE	1.251	0.8907	0.3598	0.1633	32	32	3.116	9021
							ZT09.75
							miR-277 OE Control vs. tim Gal4 Control	1.251	1.259	-0.007925	0.1633	32	32	0.06864	9021
							miR-277 OE Control vs. tim Gal4 x miR-277 OE	1.251	1.22	0.0312	0.1633	32	32	0.2702	9021
							tim Gal4 Control vs. tim Gal4 x miR-277 OE	1.259	1.22	0.03912	0.1633	32	32	0.3389	9021
							ZT10
							miR-277 OE Control vs. tim Gal4 Control	1.429	1.323	0.1057	0.1633	32	32	0.9151	9021
							miR-277 OE Control vs. tim Gal4 x miR-277 OE	1.429	1.697	-0.2686	0.1633	32	32	2.326	9021
							tim Gal4 Control vs. tim Gal4 x miR-277 OE	1.323	1.697	-0.3742	0.1633	32	32	3.241	9021
							ZT10.25
							miR-277 OE Control vs. tim Gal4 Control	1.716	1.542	0.1736	0.1633	32	32	1.504	9021
							miR-277 OE Control vs. tim Gal4 x miR-277 OE	1.716	2.11	-0.3937	0.1633	32	32	3.41	9021
							tim Gal4 Control vs. tim Gal4 x miR-277 OE	1.542	2.11	-0.5673	0.1633	32	32	4.914	9021
							ZT10.50
							miR-277 OE Control vs. tim Gal4 Control	2.044	1.709	0.3352	0.1633	32	32	2.903	9021
							miR-277 OE Control vs. tim Gal4 x miR-277 OE	2.044	2.687	-0.6423	0.1633	32	32	5.564	9021
							tim Gal4 Control vs. tim Gal4 x miR-277 OE	1.709	2.687	-0.9775	0.1633	32	32	8.467	9021
							ZT10.75
							miR-277 OE Control vs. tim Gal4 Control	2.309	2.06	0.2487	0.1633	32	32	2.154	9021
							miR-277 OE Control vs. tim Gal4 x miR-277 OE	2.309	3.041	-0.7318	0.1633	32	32	6.339	9021
							tim Gal4 Control vs. tim Gal4 x miR-277 OE	2.06	3.041	-0.9805	0.1633	32	32	8.493	9021
							ZT11
							miR-277 OE Control vs. tim Gal4 Control	2.703	2.397	0.3059	0.1633	32	32	2.65	9021
							miR-277 OE Control vs. tim Gal4 x miR-277 OE	2.703	3.713	-1.01	0.1633	32	32	8.747	9021
							tim Gal4 Control vs. tim Gal4 x miR-277 OE	2.397	3.713	-1.316	0.1633	32	32	11.4	9021
							ZT11.25
							miR-277 OE Control vs. tim Gal4 Control	2.897	2.821	0.07531	0.1633	32	32	0.6523	9021
							miR-277 OE Control vs. tim Gal4 x miR-277 OE	2.897	4.175	-1.279	0.1633	32	32	11.07	9021
							tim Gal4 Control vs. tim Gal4 x miR-277 OE	2.821	4.175	-1.354	0.1633	32	32	11.73	9021
							ZT11.50
							miR-277 OE Control vs. tim Gal4 Control	3.272	3.197	0.07512	0.1633	32	32	0.6506	9021
							miR-277 OE Control vs. tim Gal4 x miR-277 OE	3.272	4.448	-1.176	0.1633	32	32	10.19	9021
							tim Gal4 Control vs. tim Gal4 x miR-277 OE	3.197	4.448	-1.251	0.1633	32	32	10.84	9021
							ZT11.75
							miR-277 OE Control vs. tim Gal4 Control	3.636	3.634	0.001606	0.1633	32	32	0.01391	9021
							miR-277 OE Control vs. tim Gal4 x miR-277 OE	3.636	4.811	-1.175	0.1633	32	32	10.18	9021
							tim Gal4 Control vs. tim Gal4 x miR-277 OE	3.634	4.811	-1.177	0.1633	32	32	10.19	9021
							ZT12
							miR-277 OE Control vs. tim Gal4 Control	3.925	3.797	0.1283	0.1633	32	32	1.111	9021
							miR-277 OE Control vs. tim Gal4 x miR-277 OE	3.925	5.006	-1.081	0.1633	32	32	9.364	9021
							tim Gal4 Control vs. tim Gal4 x miR-277 OE	3.797	5.006	-1.209	0.1633	32	32	10.47	9021
							ZT12.25
							miR-277 OE Control vs. tim Gal4 Control	5.719	6.35	-0.6308	0.1633	32	32	5.464	9021
							miR-277 OE Control vs. tim Gal4 x miR-277 OE	5.719	6.601	-0.8823	0.1633	32	32	7.642	9021
							tim Gal4 Control vs. tim Gal4 x miR-277 OE	6.35	6.601	-0.2515	0.1633	32	32	2.178	9021
							ZT12.50
							miR-277 OE Control vs. tim Gal4 Control	3.165	3.985	-0.8193	0.1633	32	32	7.097	9021
							miR-277 OE Control vs. tim Gal4 x miR-277 OE	3.165	3.534	-0.3683	0.1633	32	32	3.19	9021
							tim Gal4 Control vs. tim Gal4 x miR-277 OE	3.985	3.534	0.451	0.1633	32	32	3.907	9021
							ZT12.75
							miR-277 OE Control vs. tim Gal4 Control	1.85	2.905	-1.055	0.1633	32	32	9.135	9021
							miR-277 OE Control vs. tim Gal4 x miR-277 OE	1.85	1.793	0.05652	0.1633	32	32	0.4896	9021
							tim Gal4 Control vs. tim Gal4 x miR-277 OE	2.905	1.793	1.111	0.1633	32	32	9.625	9021
							ZT13
							miR-277 OE Control vs. tim Gal4 Control	0.8438	1.893	-1.049	0.1633	32	32	9.09	9021
							miR-277 OE Control vs. tim Gal4 x miR-277 OE	0.8438	0.9072	-0.06335	0.1633	32	32	0.5487	9021
							tim Gal4 Control vs. tim Gal4 x miR-277 OE	1.893	0.9072	0.9861	0.1633	32	32	8.541	9021
							ZT13.25
							miR-277 OE Control vs. tim Gal4 Control	0.4925	0.9681	-0.4756	0.1633	32	32	4.119	9021
							miR-277 OE Control vs. tim Gal4 x miR-277 OE	0.4925	0.4899	0.002646	0.1633	32	32	0.02292	9021
							tim Gal4 Control vs. tim Gal4 x miR-277 OE	0.9681	0.4899	0.4782	0.1633	32	32	4.142	9021
							ZT13.50
							miR-277 OE Control vs. tim Gal4 Control	0.432	0.6608	-0.2288	0.1633	32	32	1.982	9021
							miR-277 OE Control vs. tim Gal4 x miR-277 OE	0.432	0.314	0.1179	0.1633	32	32	1.022	9021
							tim Gal4 Control vs. tim Gal4 x miR-277 OE	0.6608	0.314	0.3468	0.1633	32	32	3.004	9021
							ZT13.75
							miR-277 OE Control vs. tim Gal4 Control	0.4598	0.3778	0.08201	0.1633	32	32	0.7103	9021
							miR-277 OE Control vs. tim Gal4 x miR-277 OE	0.4598	0.2023	0.2575	0.1633	32	32	2.23	9021
							tim Gal4 Control vs. tim Gal4 x miR-277 OE	0.3778	0.2023	0.1755	0.1633	32	32	1.52	9021
							ZT14
							miR-277 OE Control vs. tim Gal4 Control	0.4024	0.261	0.1414	0.1633	32	32	1.225	9021
							miR-277 OE Control vs. tim Gal4 x miR-277 OE	0.4024	0.1683	0.2341	0.1633	32	32	2.028	9021
							tim Gal4 Control vs. tim Gal4 x miR-277 OE	0.261	0.1683	0.09271	0.1633	32	32	0.8031	9021
							ZT14.25
							miR-277 OE Control vs. tim Gal4 Control	0.4311	0.2795	0.1516	0.1633	32	32	1.313	9021
							miR-277 OE Control vs. tim Gal4 x miR-277 OE	0.4311	0.1601	0.271	0.1633	32	32	2.348	9021
							tim Gal4 Control vs. tim Gal4 x miR-277 OE	0.2795	0.1601	0.1194	0.1633	32	32	1.034	9021
							ZT14.50
							miR-277 OE Control vs. tim Gal4 Control	0.3571	0.2355	0.1216	0.1633	32	32	1.053	9021
							miR-277 OE Control vs. tim Gal4 x miR-277 OE	0.3571	0.08483	0.2723	0.1633	32	32	2.358	9021
							tim Gal4 Control vs. tim Gal4 x miR-277 OE	0.2355	0.08483	0.1507	0.1633	32	32	1.305	9021
							ZT14.75
							miR-277 OE Control vs. tim Gal4 Control	0.3234	0.2251	0.09827	0.1633	32	32	0.8512	9021
							miR-277 OE Control vs. tim Gal4 x miR-277 OE	0.3234	0.112	0.2114	0.1633	32	32	1.831	9021
							tim Gal4 Control vs. tim Gal4 x miR-277 OE	0.2251	0.112	0.1132	0.1633	32	32	0.9802	9021
							ZT15
							miR-277 OE Control vs. tim Gal4 Control	0.4092	0.3129	0.09631	0.1633	32	32	0.8342	9021
							miR-277 OE Control vs. tim Gal4 x miR-277 OE	0.4092	0.1693	0.2399	0.1633	32	32	2.078	9021
							tim Gal4 Control vs. tim Gal4 x miR-277 OE	0.3129	0.1693	0.1436	0.1633	32	32	1.244	9021
							ZT15.25
							miR-277 OE Control vs. tim Gal4 Control	0.3931	0.2785	0.1146	0.1633	32	32	0.9928	9021
							miR-277 OE Control vs. tim Gal4 x miR-277 OE	0.3931	0.2009	0.1922	0.1633	32	32	1.665	9021
							tim Gal4 Control vs. tim Gal4 x miR-277 OE	0.2785	0.2009	0.07762	0.1633	32	32	0.6723	9021
							ZT15.50
							miR-277 OE Control vs. tim Gal4 Control	0.4002	0.2851	0.1151	0.1633	32	32	0.9967	9021
							miR-277 OE Control vs. tim Gal4 x miR-277 OE	0.4002	0.1801	0.2201	0.1633	32	32	1.906	9021
							tim Gal4 Control vs. tim Gal4 x miR-277 OE	0.2851	0.1801	0.105	0.1633	32	32	0.9097	9021
							ZT15.75
							miR-277 OE Control vs. tim Gal4 Control	0.3933	0.2565	0.1368	0.1633	32	32	1.184	9021
							miR-277 OE Control vs. tim Gal4 x miR-277 OE	0.3933	0.1809	0.2124	0.1633	32	32	1.84	9021
							tim Gal4 Control vs. tim Gal4 x miR-277 OE	0.2565	0.1809	0.07566	0.1633	32	32	0.6553	9021
							ZT16
							miR-277 OE Control vs. tim Gal4 Control	0.426	0.2318	0.1942	0.1633	32	32	1.682	9021
							miR-277 OE Control vs. tim Gal4 x miR-277 OE	0.426	0.1415	0.2845	0.1633	32	32	2.464	9021
							tim Gal4 Control vs. tim Gal4 x miR-277 OE	0.2318	0.1415	0.09032	0.1633	32	32	0.7823	9021
							ZT16.25
							miR-277 OE Control vs. tim Gal4 Control	0.4326	0.1373	0.2953	0.1633	32	32	2.558	9021
							miR-277 OE Control vs. tim Gal4 x miR-277 OE	0.4326	0.1622	0.2704	0.1633	32	32	2.342	9021
							tim Gal4 Control vs. tim Gal4 x miR-277 OE	0.1373	0.1622	-0.02496	0.1633	32	32	0.2162	9021
							ZT16.50
							miR-277 OE Control vs. tim Gal4 Control	0.4187	0.1724	0.2463	0.1633	32	32	2.133	9021
							miR-277 OE Control vs. tim Gal4 x miR-277 OE	0.4187	0.213	0.2057	0.1633	32	32	1.781	9021
							tim Gal4 Control vs. tim Gal4 x miR-277 OE	0.1724	0.213	-0.04066	0.1633	32	32	0.3522	9021
							ZT16.75
							miR-277 OE Control vs. tim Gal4 Control	0.441	0.2818	0.1592	0.1633	32	32	1.379	9021
							miR-277 OE Control vs. tim Gal4 x miR-277 OE	0.441	0.2194	0.2215	0.1633	32	32	1.919	9021
							tim Gal4 Control vs. tim Gal4 x miR-277 OE	0.2818	0.2194	0.06232	0.1633	32	32	0.5398	9021
							ZT17
							miR-277 OE Control vs. tim Gal4 Control	0.4514	0.2373	0.2142	0.1633	32	32	1.855	9021
							miR-277 OE Control vs. tim Gal4 x miR-277 OE	0.4514	0.2966	0.1548	0.1633	32	32	1.341	9021
							tim Gal4 Control vs. tim Gal4 x miR-277 OE	0.2373	0.2966	-0.05933	0.1633	32	32	0.5138	9021
							ZT17.25
							miR-277 OE Control vs. tim Gal4 Control	0.4486	0.2141	0.2345	0.1633	32	32	2.031	9021
							miR-277 OE Control vs. tim Gal4 x miR-277 OE	0.4486	0.2494	0.1992	0.1633	32	32	1.725	9021
							tim Gal4 Control vs. tim Gal4 x miR-277 OE	0.2141	0.2494	-0.03528	0.1633	32	32	0.3056	9021
							ZT17.50
							miR-277 OE Control vs. tim Gal4 Control	0.5721	0.2286	0.3434	0.1633	32	32	2.975	9021
							miR-277 OE Control vs. tim Gal4 x miR-277 OE	0.5721	0.3079	0.2641	0.1633	32	32	2.288	9021
							tim Gal4 Control vs. tim Gal4 x miR-277 OE	0.2286	0.3079	-0.07927	0.1633	32	32	0.6866	9021
							ZT17.75
							miR-277 OE Control vs. tim Gal4 Control	0.4941	0.1678	0.3264	0.1633	32	32	2.827	9021
							miR-277 OE Control vs. tim Gal4 x miR-277 OE	0.4941	0.5434	-0.04926	0.1633	32	32	0.4267	9021
							tim Gal4 Control vs. tim Gal4 x miR-277 OE	0.1678	0.5434	-0.3756	0.1633	32	32	3.254	9021
							ZT18
							miR-277 OE Control vs. tim Gal4 Control	0.4904	0.2852	0.2051	0.1633	32	32	1.777	9021
							miR-277 OE Control vs. tim Gal4 x miR-277 OE	0.4904	0.5487	-0.05835	0.1633	32	32	0.5054	9021
							tim Gal4 Control vs. tim Gal4 x miR-277 OE	0.2852	0.5487	-0.2635	0.1633	32	32	2.282	9021
							ZT18.25
							miR-277 OE Control vs. tim Gal4 Control	0.5878	0.2376	0.3502	0.1633	32	32	3.034	9021
							miR-277 OE Control vs. tim Gal4 x miR-277 OE	0.5878	0.4729	0.1149	0.1633	32	32	0.9956	9021
							tim Gal4 Control vs. tim Gal4 x miR-277 OE	0.2376	0.4729	-0.2353	0.1633	32	32	2.038	9021

## Sheet: Figure 2B
S No	miR-277 OE control	tim G4 Control	tim G4 x miR-277 OE			Kruskal-Wallis test
1	0.5	-0.75	-0.5			P value	<0.001
2	-0.75	-0.5	0.5			Exact or approximate P value?	Approximate
3	-1	-0.5	0.25			P value summary	***
4	-0.5	-0.5	-0.5			Do the medians vary signif. (P < 0.05)?	Yes
5	-0.5	-0.5	-0.5			Number of groups	3
6	-0.5	-0.75	-0.5			Kruskal-Wallis statistic	22.61
7	-0.5	-0.5	-0.5
8	-0.5	-0.5	2			Data summary
9	-0.5	-0.75	1			Number of treatments (columns)	3
10	-0.75	-0.5	1.75			Number of values (total)	96
11	-0.75	-0.5	-0.5
12	-0.75	-0.5	-0.5			Number of families	1
13	-0.75	-0.5	1.25			Number of comparisons per family	3
14	-0.5	-0.5	-0.75			Alpha	0.05
15	-0.5	-0.5	0.75
16	-1	-0.5	-0.5			Dunn's multiple comparisons test	Mean rank diff.	Significant?	Summary	Adjusted P Value
17	-0.5	-0.5	0.25			miR-277 OE control vs. tim G4 Control	-10.44	No	ns	0.27	A-B
18	-0.5	-0.5	0.5			miR-277 OE control vs. tim G4 x miR-277 OE	-28.84	Yes	***	<0.001	A-C
19	-0.5	0	-0.5			tim G4 Control vs. tim G4 x miR-277 OE	-18.41	Yes	**	0.008	B-C
20	-0.5	1.5	1.75
21	-0.5	-0.5	2.25			Test details	Mean rank 1	Mean rank 2	Mean rank diff.	n1	n2	Z
22	-0.5	0.25	-0.5			miR-277 OE control vs. tim G4 Control	35.41	45.84	-10.44	32	32	1.699
23	-0.5	0.25	-0.5			miR-277 OE control vs. tim G4 x miR-277 OE	35.41	64.25	-28.84	32	32	4.695
24	-0.5	-0.5	0.75			tim G4 Control vs. tim G4 x miR-277 OE	45.84	64.25	-18.41	32	32	2.996
25	-0.5	-0.5	3
26	-0.5	1.25	0.25
27	-0.5	-0.5	-1.25
28	-0.5	-0.5	1.5
29	-1.5	-0.5	-0.5
30	-0.75	-1	0.25
31	-0.5	-0.5	1
32	-0.5	-0.5	-0.5
MEAN	-0.578125	-0.359375	0.328125
SD	0.294009	0.515633	1.04426
SEM	0.051974	0.0911518	0.1846

## Sheet: Figure 2C Raw Data
ZT	miR-277 OE Control																																	miR-277 OE Control
	Fly 1	Fly 2	Fly 3	Fly 4	Fly 5	Fly 6	Fly 7	Fly 8	Fly 9	Fly 10	Fly 11	Fly 12	Fly 13	Fly 14	Fly 15	Fly 16	Fly 17	Fly 18	Fly 19	Fly 20	Fly 21	Fly 22	Fly 23	Fly 24	Fly 25	Fly 26	Fly 27	Fly 28	Fly 29	Fly 30				ZT	MEAN	SD	SEM
ZT18.25	0.271739	0.948063	0.668151	0.604099	0.891429	0.765661	0.947587	0.383359	0.861373	0.977054	0.263554	0.577096	0.145693	0.12193	1.47814	0	0.203436	1.25139	0.778269	0.283439	0.569589	0.325402	0.063993	0.496792	0.806557	1.3042	1.67955	2.87222	0.917298	0.627943				ZT18.25	0.736167	0.584395	0.106695
ZT18.50	0.222332	1.58697	0.612472	1.05717	0	0.185615	0.755108	0.965498	0.39031	0.636566	0.188253	0.090171	0.10927	0.017419	0.985424	0.189843	1.01718	0.959399	0.442545	0.607369	0.569589	0.08135	0.319966	0.60029	0.481332	0.505711	1.81285	2.34467	1.44147	0.350199				ZT18.50	0.650878	0.566115	0.103358
ZT18.75	1.01285	0.741962	1.59614	0.237325	0.434286	0.046404	0.355345	0.894505	0.928668	0.458919	0.489458	0.631199	0.346021	0.156767	0.61589	0	1.74051	0.250278	0.686708	1.03928	0.272412	0.122026	0	0.538191	0.858592	0	1.19968	1.46542	1.07746	0.507185				ZT18.75	0.623449	0.478357	0.0873356
ZT19	0.41996	1.29843	1.11359	0.151025	1.50857	1.02088	0	1.33466	1.69583	0	0.753012	0.883679	0.254963	0.139349	0.349004	0	0.45208	0.055617	0.350984	0.971791	0.272412	0.020338	0	0.124198	1.31391	0	0.999733	1.69988	0.567851	0.265668				ZT19	0.60058	0.563459	0.102873
ZT19.25	0	0.206101	0.334076	0	0.64	0.417633	0	1.17847	2.2611	0.488527	0.809488	0.757439	0.236751	0.36579	0.369534	0.735643	0.067812	0.055617	0.763009	0.431907	0.581971	0.42709	1.27986	1.30408	1.41798	0.332705	0.6265	1.81712	0.043681	0.277744				ZT19.25	0.607588	0.558039	0.101884
ZT19.50	0.197628	0.391591	1.55902	0.12945	0.32	0.742459	0	0.638932	1.60162	0.296077	1.28012	1.06402	0.072846	0.85351	0.123178	1.06787	0.542495	0.166852	1.38868	0.215954	0.532442	0.101688	0.703925	0.683088	1.19683	0	0.506532	1.87573	0.262085	0.57964				ZT19.50	0.636475	0.526102	0.0960526
ZT19.75	0	0	1.26206	0.841424	0.045714	0.208817	0	0.170382	1.15747	0.355292	0.564759	1.19026	0.273174	1.32381	0.266886	0.949217	0.655515	0.125139	0.412025	0.229451	0.222883	0.061013	0.469283	0.144898	1.37895	0	0.346574	0.52755	0.320326	0.036228				ZT19.75	0.451304	0.440709	0.0804621
ZT20	0.049407	0.226711	2.04157	1.14347	0	1.41531	0	0.28397	0.605653	0.917839	0.338855	0.270514	0.145693	1.0277	0.698009	0.379687	1.46926	0.041713	0.320464	0.350925	0.383853	0.040675	0.533276	0.103498	1.57409	0.14639	0.106638	0.87925	1.22306	0.120758				ZT20	0.561275	0.553757	0.101102
ZT20.25	0.790514	0.391591	0.501114	0.30205	0.388571	0.719258	0.192479	0.638932	1.44011	0.636566	0.075301	0	0.182116	1.13221	0.123178	0.047461	0.497288	0.792547	1.60232	0.161965	0.594354	0.020338	0.447952	0.434693	0.845583	0.492403	0	2.05158	0.53873	0.640019				ZT20.25	0.556041	0.48618	0.0887638
ZT20.50	0.049407	0	0.408315	1.07875	0.068571	1.2529	0.281315	0.511146	0.928668	0.799408	0	0	0.254963	0.470301	0.451653	0.284765	0.158228	0.73693	1.29712	0	0.742942	0.223714	0.490614	0.310495	0.546377	0.652102	0.039989	2.1102	1.17938	0.966067				ZT20.50	0.543144	0.496977	0.0907351
ZT20.75	0.049407	0.247321	0.129918	1.2082	0.022857	0.440835	0.888362	0.496947	1.13055	0.562546	0.677711	0	0.291386	0.679324	0.472182	0.118652	0.384268	0.139043	0.656188	0	1.53541	0.589791	0.533276	0.455392	0.403278	0	0	0.87925	1.2085	0.748702				ZT20.75	0.49831	0.411499	0.075129
ZT21	0.049407	0.989283	0.241277	1.8123	0.114286	0.464037	1.79153	0.383359	1.2786	0	0.338855	0.234445	0.273174	0.644487	0.759598	0	1.35624	0.180756	0.80879	0.566878	1.28777	0.162701	0.874573	1.15918	0.429296	0.133082	0	0.17585	1.44147	1.38872				ZT21	0.644665	0.56302	0.102793
ZT21.25	1.21047	0.556472	0.204157	2.7616	0.868571	0.464037	3.37578	1.54764	1.03634	0	1.44955	0.577096	0.291386	0.574813	1.3139	0.593261	0.926763	0.139043	1.6481	1.91659	0.705795	0	1.79181	1.20058	0.845583	0.279472	0.333244	1.58265	1.80547	1.94421				ZT21.25	1.06481	0.810649	0.148004
ZT21.50	1.30929	0.700742	0.241277	2.0712	0.937143	0.672854	2.97601	1.60443	1.45357	0.296077	0.094127	0.97385	0.746676	1.67218	1.70396	1.06787	1.1076	0.083426	2.13643	0.809826	0.594354	0	0.639932	0.765887	1.23585	0	1.54625	1.52403	1.49971	2.1978				ZT21.50	1.08875	0.729504	0.133189
ZT21.75	1.77866	0.432811	0.74239	2.0712	1.6	0.696056	1.85075	2.52733	2.01884	1.30274	0.037651	0.883679	0.127481	2.54311	1.84767	1.04414	1.1302	0.250278	1.44972	1.16075	0.656265	0	0.149317	0.55889	1.6001	0.053233	1.41296	1.69988	2.60629	1.54571				ZT21.75	1.1926	0.79021	0.144272
ZT22	3.16206	0.391591	1.37342	3.32255	0.96	2.94664	1.9544	2.56993	0.820996	1.5544	1.09187	1.11812	0.582772	3.03083	2.23773	1.44756	2.30561	0.444939	2.42637	0.890808	1.25062	0.08135	0.19198	0.393293	1.50904	0.638793	1.62623	0.87925	1.41235	2.17365				ZT22	1.49297	0.931765	0.170116
ZT22.25	3.08794	0.14427	0.334076	2.91262	1.73714	1.90255	2.16168	1.78901	2.11306	2.20577	2.18373	1.51488	0.910581	3.03083	1.76555	1.92216	2.48644	0.917686	1.86174	1.24173	1.32491	0.874517	0.469283	0.310495	1.82126	1.27759	1.57291	0	1.99476	2.58423				ZT22.25	1.61511	0.842309	0.153784
ZT22.50	1.08696	0	0.81663	2.97735	2.37714	2.4362	2.26532	2.08718	1.46703	2.42783	1.05422	1.08206	1.27481	2.69988	0.821187	2.99003	2.32821	2.39155	1.03769	1.14725	1.84497	0.50844	1.72782	0.952184	1.6001	1.57037	1.30632	0	2.15492	2.548				ZT22.50	1.63272	0.822688	0.150202
ZT22.75	0.6917	0.206101	1.13215	3.2794	1.32571	2.83063	2.36897	1.80321	1.72275	1.62842	1.58133	3.17403	1.4023	1.0277	1.14966	3.32226	0.271248	1.30701	1.20555	0.971791	1.43636	1.50498	2.00512	0.972883	1.7432	1.10458	0.973074	1.11372	2.50437	3.06726				ZT22.75	1.62758	0.848876	0.154983
ZT23	1.11166	1.52514	1.05791	2.22222	1.6	3.06264	2.17649	2.22916	1.61507	1.89489	1.60015	1.38864	0.837734	0.696743	1.97085	3.13242	0.429476	1.72414	2.01435	2.25401	2.35265	1.91173	2.75171	0.724488	1.41798	1.9563	1.31965	2.05158	2.40245	2.77744				ZT23	1.80699	0.688235	0.125654
ZT23.25	0.395257	1.99918	1.16926	2.91262	3.29143	3.34107	1.9544	3.46443	1.2786	1.98372	2.18373	1.15419	1.43872	2.10765	2.40197	3.34599	1.24322	1.30701	2.04487	1.78162	2.24121	1.87106	2.70904	0.538191	1.6001	1.80991	1.69288	1.46542	2.31508	3.06726				ZT23.25	2.00364	0.80755	0.147438
ZT23.50	1.72925	3.60676	1.74462	1.96332	2.88	3.13225	1.9544	3.12367	1.35935	1.9097	2.69202	1.22633	2.14897	2.99599	1.8682	3.15615	2.35081	1.83537	2.77735	2.56445	1.07727	3.45739	2.45307	2.04927	2.32861	2.40878	3.05252	1.99297	2.91206	3.35708				ZT23.50	2.4036	0.67805	0.123794
ZT23.75	3.60672	3.87469	1.96734	2.6753	3.81714	1.97216	3.1833	3.15207	1.83042	2.75352	2.16491	2.75924	2.40393	3.23985	1.23178	3.13242	2.87071	2.07175	2.56371	3.17182	1.86974	2.35916	2.43174	2.44256	2.6148	2.34224	2.94588	2.1102	2.95574	3.16387				ZT23.75	2.65596	0.618689	0.112957
ZT00	4.1502	3.42127	1.5219	4.40129	3.95429	2.96984	3.02043	2.99588	2.22073	2.90155	2.46611	3.42651	3.00492	3.43146	2.44303	3.08495	1.94394	3.12848	2.89943	3.2663	2.90986	3.193	2.34642	3.39474	2.95304	2.71487	2.8659	1.46542	2.62085	2.91028				ZT00	2.93423	0.655691	0.119712
ZT00.25	5.583	4.45177	3.09948	4.25027	4.41143	4.15313	3.93841	3.57802	1.83042	3.34567	2.8238	4.59874	5.02641	4.4069	4.41388	5.26815	4.61121	3.76808	3.4488	3.84667	3.66518	4.86069	3.30631	5.21631	2.92702	3.67306	4.18555	2.52052	3.15958	3.41746				ZT00.25	3.9262	0.866341	0.158171
ZT00.50	4.44664	2.92663	2.46845	4.35815	3.86286	4.19954	3.56826	3.36504	1.37281	2.87195	3.44503	4.25609	4.6986	4.09336	2.99733	4.50878	3.16456	3.58732	2.86891	3.69821	3.40515	4.08786	3.22099	4.26413	2.71888	3.12743	3.77233	1.81712	2.37333	3.15179				ZT00.50	3.42325	0.802271	0.146474
ZT00.75	3.18676	1.93735	1.8931	3.17152	3.10857	3.31786	2.38377	2.25756	2.16689	2.85714	1.43072	4.07574	4.00656	3.60564	2.48409	3.91552	1.89873	3.8515	2.24325	2.83439	3.4423	2.07444	2.49573	3.80873	2.52374	3.0875	3.55905	1.0551	0.960978	2.53593				ZT00.75	2.73901	0.859808	0.156979
ZT01	3.21146	1.42209	1.81886	2.04962	1.85143	2.4594	1.40657	1.66122	1.33244	2.59067	3.31325	3.49865	3.51484	2.57795	1.99138	3.03749	1.26582	3.36485	2.02961	2.48347	3.0213	2.07444	2.30375	2.62886	2.18551	2.90119	2.47934	1.52403	0.567851	2.12535				ZT01	2.28976	0.743499	0.135744
ZT01.25	1.48221	0.845012	1.8003	1.42395	1.05143	2.4826	0.78472	1.54764	0.780619	2.10215	1.24247	2.23625	2.76817	1.79411	1.17019	1.30517	1.24322	2.78087	1.25134	2.09205	2.78603	1.85072	1.74915	1.92507	1.61311	2.67495	1.79952	0.937866	0.582411	1.50948				ZT01.25	1.65376	0.632625	0.115501
ZT01.50	1.30929	0.783182	1.44766	0.992449	0.845714	1.11369	0.621854	0.965498	0.282638	1.5248	1.24247	1.53291	1.78474	1.30639	1.43708	0.901756	0.745931	2.48888	1.28186	1.41719	2.08024	1.70836	1.59983	0.248396	1.23585	2.15593	0.853106	1.7585	0.567851	1.29211				ZT01.50	1.25087	0.527456	0.0962999
ZT01.75	0.172925	0.865622	0.612472	0.560949	0.8	2.25058	0.029612	0.866108	0.25572	1.05107	0.658886	0.991885	1.76653	0.923184	0.780127	0.925486	0.610307	2.30812	0.79353	0.647861	1.3373	0.833842	0.853242	0.931484	1.23585	2.24909	0.57318	1.11372	0.262085	0.748702				ZT01.75	0.933649	0.569717	0.104016
ZT02	0.123518	0.329761	1.2435	0.496224	1.07429	0.951276	0.177672	0.46855	0.121131	0.843819	0.790663	0.775473	0.7831	0.888347	0.656949	0.996678	0.384268	1.69633	0.885091	0.499393	0.953442	0.813504	1.15188	0.476092	1.0147	1.96961	0.426553	1.23095	0.553291	0.833233				ZT02	0.786976	0.424108	0.0774312
ZT02.25	0	1.31904	0.909428	0.819849	0.068571	0.487239	0.414569	0.255573	0.188425	0.57735	0.715361	1.02795	0.582772	0.505138	1.62184	0.664452	0.406872	1.18187	0.518846	0.539884	0.619118	0.50844	1.70649	0	0.819566	1.17112	0.02666	0.117233	0.116482	0.301896				ZT02.25	0.606401	0.459758	0.08394
ZT02.50	0	1.29843	0.092799	0.323625	0.091429	0.25522	0.192479	0.099389	0.296097	0.458919	0.376506	0.396754	1.31124	0.156767	0.739068	0.071191	0.655515	0.709121	0.350984	0.41841	0.544824	0.772829	0.767918	0.55889	0.468323	0.878341	0.02666	0.762016	0.218404	0.350199				ZT02.50	0.454745	0.341299	0.0623123
ZT02.75	0.024704	0.06183	0.185598	0	0	0.116009	0.192479	0.18458	0.296097	0.340489	0.508283	0.486925	0.819523	0	0.61589	0	0.045208	0.041713	0.412025	0.337427	0.47053	0.671141	0.917235	0.082799	0.312215	0.931574	0.439883	0.586166	0.626092	0.096607				ZT02.75	0.326767	0.286553	0.0523172
ZT03	0.024704	0.04122	1.07647	0	0	0	0.325733	0.908704	0.080754	0.044412	0.225904	0.342651	0.127481	0	0.759598	0.142383	0.587703	0.403226	0.335724	0.026994	0	0.50844	0.277304	0.082799	0.793548	0.718643	0	0.7034	0.49505	0.048303				ZT03	0.302705	0.32091	0.0585899
ZT03.25	0.024704	0.10305	0.593912	0.12945	0	0	0.236897	0.056794	1.18439	0.236862	0.018825	0.018034	0.10927	0.330953	0.225826	0.593261	0.158228	0.222469	0.198382	0.040491	0.049529	0.488103	0.511945	0	0.104072	0.652102	0	1.11372	0.276645	0.326048				ZT03.25	0.266799	0.308846	0.0563873
ZT03.50	0	0.10305	0.03712	0.04315	0	0.023202	0.266509	0.070992	0.349933	0	0.60241	0	0.036423	0.139349	0.061589	0.094922	0.519892	0.013904	0.091561	0.040491	0	0.813504	0.959898	0.0207	0.156108	0.319397	0	0.234467	0.276645	0.446806				ZT03.50	0.190734	0.251864	0.0459839
ZT03.75	0	0.12366	1.20639	0	0	0.139211	0.118448	0.014198	0.188425	0	0.32003	0	0.145693	0.313534	0.266886	0.118652	0.293852	0.125139	0.106821	0	0.012382	1.62701	0.447952	0.103498	0.169117	0	0	0.52755	0.465929	0.205289				ZT03.75	0.234655	0.3588	0.0655075
ZT04	0	0.08244	0.259837	0	0.068571	0.092807	0.666272	0.099389	0.067295	0	0.301205	0	0.273174	0.156767	0.472182	0.474608	0.33906	0	0.045781	0	0	1.40329	0.042662	0	0.013009	0	0	0.937866	0.917298	0.386427				ZT04	0.236665	0.345534	0.0630856
ZT04.25	0.049407	0.350371	0.03712	0	0.182857	0	0.207285	0.070992	0.51144	0	0.075301	0	0.127481	0.296116	0.123178	0.711913	0.497288	0	0.244163	0	0	0.488103	0.789249	0	0.156108	0.013308	0	0.762016	0.436808	0.181138				ZT04.25	0.210388	0.247065	0.0451077
ZT04.50	0.074111	0.16488	0.167038	0	0	0	0.162866	0.056794	0.323015	0	0.753012	0.12624	0.928793	0	0.369534	0.047461	0.768535	0.027809	0.213643	0	0.012382	0.50844	0.255973	0.0207	0	0.053233	0	0.762016	0.451369	0.096607				ZT04.50	0.211482	0.275156	0.0502363
ZT04.75	0	0.14427	0.01856	0.1726	0.182857	0.185615	0.133254	0.085191	0	0.044412	1.24247	0.054103	0.018212	0	0.574831	0.332226	0.497288	0	0.061041	0	0.024765	0.42709	0.170648	0.062099	0	0	0	0.7034	0.713454	0.495109				ZT04.75	0.21145	0.294093	0.0536938
ZT05	0	0.206101	0.111359	0	0.022857	0.185615	0.222091	0.070992	0	0.014804	0.037651	0.072137	0.054635	0.034837	0.410593	0.142383	0.11302	0.055617	0.289944	0	0	0.711816	2.43174	0.103498	0	0.013308	0.01333	0.3517	0.917298	0.483033				ZT05	0.235679	0.470043	0.0858178
ZT05.25	0	0.267931	0.204157	0.064725	0	0.835267	0.118448	0	0.094213	0.014804	0.075301	0.072137	0	0.191604	0.123178	1.23398	0.406872	0.027809	0.198382	0.026994	0	0.854179	1.3012	0	0	0.079849	0	0.410317	0.684333	0.784929				ZT05.25	0.26902	0.377883	0.0689916
ZT05.50	0.148221	0.267931	0.167038	0.194175	0.022857	0.023202	0.592242	0.085191	0.242261	0.044412	0.715361	0	0.036423	0.052256	0.184767	0.616991	0.474684	0	0.457806	0.053988	0	0.671141	0.59727	0.062099	0	0	0	0.117233	0.626092	0.821157				ZT05.50	0.242493	0.267459	0.0488311
ZT05.75	0	0.267931	0.241277	0.064725	0	0.232019	0.56263	0	0.269179	0	0.395331	0.054103	0.018212	0.017419	0.677479	0.450878	0.519892	0	0.061041	0.053988	0	1.15924	0.938567	0	0	0	0.01333	0.937866	0.364007	0.205289				ZT05.75	0.250147	0.32579	0.0594809
ZT06	0	0.247321	0.668151	0	0.091429	0.023202	0.473793	0	0.228802	0.059215	0.244729	0.090171	0.200328	0.017419	0.082119	0.142383	0.22604	0	0.106821	0.121474	0	0.203376	0.19198	0	0	0	0	0.586166	0.53873	0.350199				ZT06	0.163128	0.189911	0.0346728
ZT06.25	0	0.10305	0.519673	0	0	0.348028	0.222091	0	0.040377	0.044412	0.32003	0	0.091058	0.069674	0.082119	0.261035	0.067812	0	0.167862	0.040491	0.012382	0.345739	0.746587	0	0	0	0	0.117233	0.800815	0.326048				ZT06.25	0.157551	0.217618	0.0397314
ZT06.50	0	0.02061	0.482554	0	0	0.116009	0.059224	0	0.026918	0	0.075301	0	0.163905	0	0.862246	0.189843	0.090416	0	0.274683	0.09448	0.012382	0.630466	1.3012	0.0207	0	0	0	0.7034	0.232964	0.096607				ZT06.50	0.181797	0.311483	0.0568687
ZT06.75	0	0.14427	0.371195	0.064725	0	0	0.340539	0.014198	0.269179	0	0.169428	0.018034	0.072846	0.017419	0.123178	0.664452	0	0	0.320464	0	0	0.610128	0.298635	0.041399	0	0	0	0	0.291206	0.28982				ZT06.75	0.13737	0.186737	0.0340934
ZT07	0	0.762572	0.835189	0.431499	0.068571	0	0.251703	0	0.430686	0	0.451807	0	0	0	0.123178	0.379687	0.22604	0	0.259423	0	0	0.183038	1.02389	0.0207	0	0	0	0.17585	0.276645	0.301896				ZT07	0.206746	0.275382	0.0502776
ZT07.25	0	1.05111	0.81663	0.194175	0.068571	0	0.103642	0.014198	0.174966	0	0.527108	0.018034	0.182116	0.104511	0.287415	0.284765	0.090416	0.055617	0.152602	0.242948	0	0.183038	0.085324	0.062099	0	0	0.01333	0.234467	0.145603	0.169062				ZT07.25	0.175392	0.239391	0.0437065
ZT07.50	0	0.185491	0.222717	0	0.045714	0	0.414569	0.156183	0.296097	0.059215	3.68976	0.018034	0.072846	0.296116	1.92979	0.427148	0.203436	0	0.183122	0.080983	0.012382	0.772829	0.426621	0.041399	0	0	0.146628	0.293083	0.247525	0.555488				ZT07.50	0.359239	0.730045	0.133287
ZT07.75	0	0.556472	0.835189	0	0.251429	1.09049	0.384957	0.070992	0.39031	0	0.075301	0.072137	0.054635	0.017419	0.287415	0.118652	0.045208	0.055617	0.076301	0.215954	0.024765	0.528778	0.341297	0.103498	0	0.039925	0.226606	0.058617	0.378567	0.495109				ZT07.75	0.226521	0.265647	0.0485003
ZT08	0	0.453421	1.67038	0	0	0.25522	0.162866	0	0.376851	0.029608	0.056476	0.054103	0.382444	0.069674	1.12913	0.189843	0	0	0.106821	0.026994	0	0.366077	0.170648	0	0	0.079849	0.106638	0.7034	0.291206	0.205289				ZT08	0.229565	0.368233	0.0672298
ZT08.25	0.123518	0.267931	1.4291	0.021575	0	0.556845	0.207285	0.042595	0.982503	0.014804	0.188253	0.25248	0.163905	0.435464	0.307945	0.071191	0.090416	0	0.122081	0.013497	0	0.020338	0.298635	0.082799	0.221153	0.053233	0	0.586166	0.52417	0.398503				ZT08.25	0.249213	0.319007	0.0582425
ZT08.50	0.197628	0.226711	1.05791	0.38835	0.091429	0.023202	0.310927	0.014198	0.995962	0.029608	0.847139	0.288548	0.036423	0.017419	0.923835	0.593261	0.022604	0	0.137342	0.067485	0	0.101688	0.277304	0.55889	0.039027	0	0.039989	0.820633	0.232964	0.86946				ZT08.50	0.306998	0.349871	0.0638774
ZT08.75	0	0.06183	1.07647	0	0.114286	0.232019	0.251703	0	0.605653	0.414508	0.847139	0.25248	0.746676	0	0.882776	0.5458	0.067812	0.055617	0.076301	0.121474	0	0.569453	0.895904	0.931484	0.039027	0.306088	1.06638	0.996483	0.131043	0.57964				ZT08.75	0.395601	0.37847	0.0690988
ZT09	0.049407	0.412201	1.20639	0.12945	0.16	0.162413	0.029612	0	1.45357	0.547742	0.545934	0.901713	0.145693	0.052256	0.410593	0.5458	0.587703	0	0.061041	0.202456	0.718177	0.020338	1.36519	0.496792	0.88461	1.21105	1.22634	0.468933	0.349447	0.338123				ZT09	0.489432	0.445349	0.0813091
ZT09.25	0.074111	0.10305	1.20639	0	0.045714	0.208817	0.370151	0	1.35935	0.784604	0.884789	1.00992	1.47514	0.069674	0.554301	0.403417	2.55425	0.027809	0.83931	0.769335	1.43636	1.52532	1.19454	0.848686	1.22284	1.87646	1.14636	0.586166	0.757135	0.458882				ZT09.25	0.793096	0.630202	0.115059
ZT09.50	0.642292	0.08244	1.39198	0.280475	0.16	0.232019	0.266509	0.028397	1.15747	1.08068	0.545934	0.991885	2.64068	0.923184	0.513242	0.308495	0.881555	0.069522	0.534107	1.13376	1.10203	3.66077	1.32253	0.972883	1.62612	2.04946	1.05305	0.234467	1.25218	0.978143				ZT09.50	0.937209	0.79669	0.145455
ZT09.75	0.864625	1.38087	1.68894	0.819849	0.502857	0.301624	0.192479	0.085191	0.686406	1.5396	0.658886	0.829576	4.24331	0.85351	1.08807	0	0.745931	0.083426	0.732489	2.29451	1.46112	2.78625	1.02389	0.620989	1.87329	2.19585	1.46628	0.87925	1.15026	0.772854				ZT09.75	1.12741	0.894213	0.16326
ZT10	1.77866	0.886232	1.28062	1.22977	0.891429	0.672854	0.444181	0.482749	1.14401	0.621762	0.432982	1.67719	2.00328	1.06253	1.47814	0.664452	2.50904	1.16796	1.23608	2.21352	1.8945	0.244051	0.917235	1.24198	2.13347	2.14262	1.70621	0.996483	1.89284	0.652095				ZT10	1.25663	0.617111	0.112669
ZT10.25	1.70454	0.845012	1.55902	0.194175	2.4	1.39211	0.843944	1.05069	1.13055	1.5544	2.08961	1.69522	2.58605	2.9089	1.41655	1.18652	2.32821	2.53059	1.84648	2.13254	2.11739	0.284726	0.895904	1.55247	2.0294	2.7548	2.39936	0.644783	2.28596	1.38872				ZT10.25	1.65829	0.723874	0.132161
ZT10.50	3.73024	1.11294	2.00445	1.33765	4.09143	1.2993	1.33254	0.951299	1.13055	2.51665	1.44955	1.10009	2.62247	3.58822	2.23773	2.01709	1.6953	2.58621	2.38059	2.83439	1.31253	0.569453	1.89846	2.19416	2.56277	2.71487	2.57265	0.644783	1.16482	1.89591				ZT10.50	1.98497	0.895787	0.163548
ZT10.75	4.1749	2.16406	1.98589	3.3657	4.18286	2.76102	1.14007	1.44825	1.13055	2.60548	1.4872	2.34445	2.36751	3.69274	2.29932	2.61035	1.65009	2.75306	2.19747	3.18532	1.93165	3.11165	1.62116	3.00145	2.54976	2.96773	2.65263	0.996483	1.09202	2.13742				ZT10.75	2.38694	0.861449	0.157278
ZT11	3.38439	1.77246	2.24573	2.99892	3.61143	2.62181	1.98401	1.76061	1.45357	2.51665	1.61898	3.22813	3.67875	3.69274	1.84767	2.20693	2.30561	2.8782	2.42637	3.22581	2.7365	3.98617	1.15188	3.51894	2.39365	2.84795	3.02586	0.7034	1.89284	2.20988				ZT11	2.53086	0.815951	0.148972
ZT11.25	3.87846	2.76175	2.20861	3.0205	3.36	2.62181	2.25052	2.8113	1.2786	2.6795	2.99322	3.48061	3.69696	3.86692	2.19667	1.68486	3.02893	3.65684	2.73157	3.46875	2.84795	3.9455	1.59983	3.60174	2.64082	3.12743	3.07918	1.58265	2.08212	2.58423				ZT11.25	2.82559	0.73017	0.13331
ZT11.50	3.31028	2.47321	2.50557	3.58145	3.63429	2.90023	2.90198	3.84779	2.61104	2.90155	4.04744	3.40848	3.80623	3.62306	2.52515	2.68154	3.09674	3.72636	2.67053	3.7387	2.88509	4.49461	2.09044	4.03643	2.62781	3.52667	3.15916	1.58265	2.37333	2.74121				ZT11.50	3.11697	0.662444	0.120945
ZT11.75	3.40909	2.32894	2.67261	3.60302	4.20571	2.99304	3.62748	4.00398	1.91117	2.63509	3.03087	3.62489	3.82444	3.71015	2.31985	3.22734	3.34539	3.89322	3.02152	3.96815	3.05844	4.04718	2.55973	4.24343	2.69286	3.57991	3.70568	2.05158	2.81013	2.65668				ZT11.75	3.22539	0.656673	0.119892
ZT12	4.05138	2.72053	2.59837	3.75405	3.56571	2.66821	3.28694	4.03237	1.44011	2.6795	4.23569	4.05771	4.04298	4.18046	2.68939	3.15615	4.22694	4.07397	3.18938	4.02213	3.16989	4.5963	2.32509	4.40902	2.74489	3.88599	3.69235	1.34818	3.27606	2.97066				ZT12	3.36968	0.831863	0.151877
ZT12.25	6.69466	6.47156	3.06236	5.71737	6.33143	6.2877	5.44862	5.52322	4.71063	4.84086	6.58885	5.8431	6.15553	5.95715	4.10593	6.59706	6.98463	5.42269	5.15794	6.37063	4.2843	8.98922	4.84215	6.0029	4.2019	5.15027	4.78539	1.81712	4.57193	4.60089				ZT12.25	5.4506	1.32253	0.24146
ZT12.50	2.29743	5.91509	0.81663	3.73247	3.04	4.45476	4.48623	2.37115	2.786	4.02665	4.10392	4.16592	1.78474	1.4109	2.73045	5.05458	6.14828	3.67075	4.31863	3.79269	3.66518	3.21334	4.01024	3.22914	2.32861	3.96584	2.34604	0.3517	4.13512	3.34501				ZT12.50	3.38992	1.32551	0.242003
ZT12.75	0.172925	6.24485	0.556793	0.539374	0.594286	2.11137	4.45662	1.53344	1.79004	3.90822	3.97214	1.67719	0	0.087093	2.66886	2.27812	1.98915	2.54449	4.02869	1.66014	2.78603	0	1.83447	0.993583	1.05373	2.28901	1.17302	0.937866	2.98486	1.48533				ZT12.75	1.94506	1.48322	0.270797
ZT13	0	3.50371	0.334076	0.12945	0	0.278422	3.73112	0.951299	1.15747	2.72391	2.74849	0.37872	0	0	2.09403	0.925486	0.271248	1.23749	1.90752	0.566878	1.31253	0	0.767918	0.393293	0.403278	1.05135	0.519861	0.3517	0.160163	0.495109				ZT13	0.946484	1.05203	0.192074
ZT13.25	0.790514	1.6282	0.352635	0.064725	0	0	3.49423	0.724123	1.60162	2.22058	1.29895	0.12624	0	0.034837	0.390064	0.308495	0	0.987208	0.305204	0	0	0	0	0.351894	0.208144	0.026616	0.413223	0.410317	0	0.241517				ZT13.25	0.532644	0.803185	0.146641
ZT13.50	0.889328	0.968673	0.76095	0.12945	0	0	0.133254	1.9026	0.780619	0.740192	0	0	0	0.191604	0	0.047461	0.022604	0.09733	0	0	0.012382	0	0	0.476092	0.013009	0.718643	0.733138	0.996483	0	0.193213				ZT13.50	0.326901	0.465136	0.0849217
ZT13.75	0.098814	0.04122	0.185598	0	0	0	0	0.880307	0.323015	0.651369	0	0	0	0.017419	0	0.071191	0.11302	0.180756	0	0.526387	0	0	0.426621	1.17988	0.052036	0.891649	0.319915	0.762016	0.043681	0.084531				ZT13.75	0.228314	0.331011	0.0604341
ZT14	1.06225	0	0.501114	0.064725	0	0.348028	0	0.411756	0.323015	0.014804	0.037651	0	0.291386	0	0	0.118652	0	0.458843	0	0.175462	0	0	0	0.0207	0.104072	0.652102	0.266596	0.468933	0.160163	0.169062				ZT14	0.188311	0.251788	0.0459699
ZT14.25	1.33399	0.309151	0.593912	0	0	0	0	0.312367	0.309556	0.059215	0.207078	0.018034	0.127481	0.383209	0	0.094922	0	0.403226	0	0.310433	0.272412	0	0.426621	0.248396	0.221153	0.798492	0.399893	0.117233	0.232964	0.193213				ZT14.25	0.245765	0.28507	0.0520464
ZT14.50	0.148221	0.14427	0.76095	0	0	0	0	0.397558	1.61507	0	0.169428	0	0.072846	0.539976	0	0.355956	0	0.723026	0	0.553381	0.037147	0	0.19198	0.186297	0.468323	0.119774	0.826446	0.293083	0.50961	0.265668				ZT14.50	0.2793	0.358886	0.0655233
ZT14.75	0.247036	0	0.222717	0	0.662857	0	0.059224	1.22107	0.659489	1.09549	0.64006	0.108206	0.418867	0.139349	0.184767	0	0.881555	0.278087	0.198382	0.499393	0.309559	0	0.19198	1.01428	0.182126	0.465787	0.506532	0.3517	0.596971	0.012076				ZT14.75	0.371585	0.346373	0.0632388
ZT15	0.172925	0.08244	0.77951	0.064725	0.182857	0	0	0.75252	0.592194	0.621762	0.075301	0.486925	0.236751	0.017419	0	0	0.542495	0.333704	0.213643	0.755837	0.222883	0	0.127986	1.42828	0.520359	0.785184	0.266596	0.468933	0.116482	0.253593				ZT15	0.33671	0.335703	0.0612907
ZT15.25	0.41996	0.309151	1.00223	0.0863	0.228571	0.162413	0	0.099389	1.30552	0.503331	0.131777	0.018034	0.582772	0	0	0.047461	0	0.83426	0.289944	0.229451	0.458148	0	0	0.372594	0.052036	0.279472	0.466542	0.468933	0.52417	0.338123				ZT15.25	0.307019	0.31898	0.0582375
ZT15.50	0.815217	0	0.872309	0.151025	0.045714	1.2529	0	0.709925	1.07672	1.08068	0.207078	1.46077	0.218539	0.296116	0.431123	0	0	0.389321	0.549367	0.175462	0.037147	0	0.490614	0.55889	0.091063	0.612177	0.519861	0.52755	0.553291	0.265668				ZT15.50	0.446284	0.403486	0.0736662
ZT15.75	0.76581	0.06183	0.79807	0.1726	0.548571	0.580046	0	0.610535	0.25572	0.118431	1.46837	0.234445	0.382444	0.226441	0.102648	0	0.316456	0.278087	0.473066	0.863814	0.173353	0	1.13055	0.393293	0.676467	1.45059	0.906425	0.468933	0.451369	0.277744				ZT15.75	0.47287	0.39619	0.0723341
ZT16	0	0	1.03935	0.1726	0.708571	0.672854	0.14806	1.22107	0.686406	0.695781	0.414157	1.33454	0.965216	0.12193	0.205297	0.332226	0.293852	1.00111	0.335724	0.755837	0.953442	0	0.789249	0.641689	1.63913	0.612177	1.65289	2.22743	0.815376	0.048303				ZT16	0.682809	0.548862	0.100208
ZT16.25	0	0.618302	0.79807	0.366775	1.02857	0	0	1.13588	0.969044	0.695781	0	0.84761	0.837734	0	1.80661	0	0.474684	1.40434	0	0.377919	0.817236	0.264389	0.106655	1.13848	1.02771	0.678718	1.07971	2.98945	0.742574	0.374351				ZT16.25	0.68602	0.648262	0.118356
ZT16.50	0.716403	1.52514	0.668151	0.431499	2.35429	0.440835	0	0.951299	1.89771	0.177646	0	1.13616	0.637407	0	1.19072	0.071191	0.180832	1.2792	0.488326	0.296936	0.928678	0.223714	0	1.71807	0.76753	0.878341	0.826446	1.81712	0.262085	0.265668				ZT16.50	0.737713	0.640175	0.116879
ZT16.75	0.914032	1.87552	1.28062	0.12945	1.02857	0.904872	0.162866	1.00809	1.62853	0.207254	0.056476	2.05591	0.127481	0.034837	1.35496	0.142383	0.33906	0.764739	0.427285	0.32393	0.668648	0.569453	0	0.972883	1.14479	1.03804	0.479872	0.937866	0.305766	0.277744				ZT16.75	0.705398	0.562449	0.102689
ZT17	0.568182	1.58697	0.77951	0.431499	0.914286	0.440835	0.281315	0.766719	1.83042	0.370096	0.094127	0.12624	0.145693	0.12193	0.451653	0.094922	0.723327	0.862069	0.045781	0.958294	1.34968	0.284726	0.40529	0.455392	1.19683	0.612177	0.266596	2.05158	0.640652	0				ZT17	0.62856	0.531746	0.097083
ZT17.25	0.864625	0.927453	1.41054	0.107875	1.39429	0.742459	0.533017	0	2.24764	0.784604	0.244729	0.090171	0.400656	0.261279	0.02053	0.308495	0.678119	0.681313	0.473066	0.971791	1.06488	0.589791	0.725256	0.890085	0.50735	0.332705	0.359904	2.57913	0.087362	0.374351				ZT17.25	0.688449	0.599398	0.109435
ZT17.50	0.790514	0.288541	2.06013	0.21575	0.708571	0	1.7175	0.937101	1.3459	1.12509	0.188253	0	0.054635	0.139349	0.800657	0	0.361664	0.375417	0.869831	0.526387	1.73353	0.183038	0.703925	0.289795	1.53506	1.05135	0.226606	2.8136	0.480489	0.700399				ZT17.50	0.740769	0.687757	0.125567
ZT17.75	1.53162	1.00989	1.50334	0.194175	0.708571	0.046404	1.18448	0.965498	0.64603	1.1399	0	0	0.236751	0.818673	0.944365	0	1.28843	0.3198	1.06821	0	2.20406	0.040675	1.10922	1.82157	1.3009	0.998115	0.653159	1.28957	0.582411	0.362275				ZT17.75	0.798936	0.594479	0.108537
ZT18	1.03755	1.11294	1.85598	0.431499	0.548571	0.185615	0.533017	0.255573	1.30552	0.932642	0.150602	0.883679	0.327809	0.156767	1.3139	0.02373	0.158228	0.848165	1.03769	0	1.72115	0	1.5145	1.36618	1.05373	0.692026	1.3863	0.937866	0.553291	0.265668				ZT18	0.753006	0.543553	0.0992388
ZT18.25	0.271739	0.948063	0.668151	0.604099	0.891429	0.765661	0.947587	0.383359	0.861373	0.977054	0.263554	0.577096	0.145693	0.12193	1.47814	0	0.203436	1.25139	0.778269	0.283439	0.569589	0.325402	0.063993	0.496792	0.806557	1.3042	1.67955	2.87222	0.917298	0.627943				ZT18.25	0.736167	0.584395	0.106695
ZT	pdfGal4 Control																																	pdf G4 Control
	Fly 1	Fly 2	Fly 3	Fly 4	Fly 5	Fly 6	Fly 7	Fly 8	Fly 9	Fly 10	Fly 11	Fly 12	Fly 13	Fly 14	Fly 15	Fly 16	Fly 17	Fly 18	Fly 19	Fly 20	Fly 21	Fly 22	Fly 23	Fly 24	Fly 25	Fly 26								ZT	MEAN	SD	SEM
ZT18.25	0.160748	1.41985	0.773232	0.434122	0.142598	0.317228	0.193237	0	0.870933	1.41855	1.20717	0.661949	0.847724	0.088404	0.646831	1.01422	0.434783	0.57825	0.652742	0.671141	0.652297	1.53044	0.234081	1.38492	1.56167	0								ZT18.25	0.688351	0.493395	0.0967628
ZT18.50	0.160748	0.900763	1.11064	0.694595	0	0.024402	0.31746	0	0.919318	1.02008	1.14969	0.365213	0.612245	0.014734	1.18047	0.83647	0.481366	0.429024	0.596792	0.613615	0.950085	1.34544	0.01672	0.545032	1.27051	0.533618								ZT18.50	0.618809	0.427331	0.0838064
ZT18.75	0.876808	1.0687	1.18094	0.853773	0.129634	0.805271	0.469289	0	0.532237	0.765062	1.1267	0.479343	1.02041	0	1.52005	0.815558	0.419255	0.969968	0.335696	0.709492	0.638117	1.29499	1.25401	0.786276	1.20434	0.675916								ZT18.75	0.766609	0.396974	0.077853
ZT19	0.613766	0.366412	1.20905	0.477534	0.492611	0.268424	0.938578	0.083299	0.024193	1.33886	1.01173	0.251084	0.345369	0.014734	0.291074	0.30322	0.745342	0	0.093249	0.134228	0.76574	1.26135	0.919604	0.402073	1.00582	0.800427								ZT19	0.54453	0.414213	0.0812338
ZT19.25	0.482245	0.641221	0.91382	0.846538	0.285196	0.732064	1.97378	0.374844	0.012096	0.876634	1.02322	0	0.047096	0.088404	0.743855	0.418235	1.30435	0.354411	0	0.249281	0.879183	1.12681	0.936324	0.107219	0.436739	0								ZT19.25	0.571291	0.486943	0.0954973
ZT19.50	1.32983	1.0229	0.660762	1.07807	0.492611	1.1469	1.49068	0.499792	0.254022	0.446286	0.919752	0	0.376766	0	0.905563	0.554161	1.11801	0.223839	0.447594	0.536913	0.538854	0.689539	0.819284	0.259114	0.132345	0.19566								ZT19.50	0.62074	0.407563	0.0799297
ZT19.75	1.37367	0.274809	0.520174	0.824832	1.55561	0.927282	0.731539	0.083299	0	0.286898	0.758795	0	0.361068	0.736703	0.501294	0.365956	1.28882	0	1.32413	0.402685	0.865003	1.07635	0.635363	0.348463	0.582319	0.853789								ZT19.75	0.641495	0.439489	0.0861908
ZT20	0.891422	0	0.590468	0.340062	1.24449	0.512445	0.869565	0.58309	0	0.366592	0.597839	0.365213	0.141287	1.04612	0.194049	0.261397	0.916149	0.484984	0.876539	0.191755	0.553035	0.824083	0.685523	0.348463	0.595553	0.426894								ZT20	0.534885	0.320383	0.0628323
ZT20.25	0.906035	0.091603	0.660762	0.506476	0.285196	0.732064	0.358868	1.08288	0	0.685368	0.701311	0.296736	0.408163	1.16399	0.097025	1.1606	0.450311	1.45495	0.839239	0.901246	1.03517	0.369997	0.886164	0.250179	0	0.266809								ZT20.25	0.599659	0.399148	0.0782793
ZT20.50	1.22753	0.610687	0.984114	0.09406	0.842624	1.80576	0.731539	0.166597	0.314503	0.988205	0.781789	1.27825	0.141287	1.03138	0.954075	0.637808	0.60559	1.04458	1.28683	0.613615	0.38287	0.336361	0.585203	0.062545	0.55585	0.747065								ZT20.50	0.723489	0.422672	0.0828929
ZT20.75	1.0814	1.41985	0.477998	0	0.168525	0.073206	0.607315	0.374844	1.27011	0.111572	0.51736	2.21411	0.10989	1.09032	1.1643	0.230029	0.496894	0.57825	0.727341	0.556088	0	0.25227	0.451442	0.312723	0.291159	0.373533								ZT20.75	0.57502	0.520543	0.102087
ZT21	0.67222	0.59542	0.660762	0	0.453721	0.536847	0.345066	0.874636	0.858836	0.239082	0.011497	1.59781	0.266876	0.456756	0.905563	0.428691	1.10248	0.037306	0.74599	0.306807	0.425411	0.269088	0.802564	0.428878	0	0.355745								ZT21	0.514541	0.371194	0.072797
ZT21.25	1.59287	0.259542	0.618586	0	0.985222	0.195217	1.18703	0.083299	0.653199	0.255021	0	1.16412	0.737834	1.00191	1.03493	0.53325	1.50621	0	0.242447	0.249281	1.14861	0.403633	0.802564	0.562902	0.873478	1.10281								ZT21.25	0.661306	0.473455	0.0928521
ZT21.50	1.00833	0.549618	0.365528	0	1.42598	0.390434	0.759144	1.29113	1.23382	0.239082	0.206944	1.89454	0.816327	0.677766	1.7141	0.711	1.52174	0.802089	0.913838	0.057526	1.50312	0.269088	0.03344	0.875625	0.952885	1.42298								ZT21.50	0.832157	0.547281	0.107331
ZT21.75	1.11062	0.80916	0.449881	0.072354	1.42598	0.756467	0.745342	1.24948	1.3064	1.38668	0.505863	1.52933	1.1146	0.972447	1.989	0.679632	1.28882	1.39899	0.708691	1.13135	1.60238	0.16818	0	1.25983	0.476443	0.818214								ZT21.75	0.959852	0.496965	0.0974629
ZT22	1.13985	1.08397	0.885702	0.571594	1.64636	0.658858	0.538302	0	1.51204	2.37488	0.689814	0.798904	1.0989	1.20819	2.11837	1.00376	0.434783	0.57825	1.00709	0.134228	1.74419	1.63135	0.351122	1.64403	0.449974	0.996087								ZT22	1.01156	0.596584	0.117
ZT22.25	0.71606	1.26718	0.407704	1.20107	1.72414	1.19571	0.910973	0	0.229829	1.25917	1.24167	0.570646	0.643642	1.56181	1.21281	0.920117	0.093168	2.55549	0.932488	0.115053	2.3114	1.29499	0.902884	1.84953	0.608788	0.249022								ZT22.25	0.999051	0.657137	0.128875
ZT22.50	1.37367	1.03817	1.195	1.36025	2.06119	0.488043	1.97378	0.249896	0.108867	1.00414	1.31065	0.593472	1.49137	1.48814	0.937904	0.972396	0.434783	1.62283	0.354345	0.594439	2.02779	1.31181	1.60513	1.93888	1.072	0.871576								ZT22.50	1.13387	0.565473	0.110898
ZT22.75	2.57197	1.55725	1.89793	2.05484	2.28157	0.68326	2.78813	2.54061	0.544333	1.16353	1.31065	0.54782	1.16169	1.56181	0.986417	1.33835	1.11801	2.10782	0.372995	1.36146	1.81509	1.31181	2.89257	2.01037	1.66755	0.58698								ZT22.75	1.54749	0.719944	0.141193
ZT23	2.23586	1.19084	1.95417	1.83778	2.04822	0.902879	2.23603	2.7905	0.834644	1.25917	1.42562	0.82173	0.863422	1.32607	0.565977	1.55793	1.42857	3.05913	0.969787	2.62704	2.08452	2.15271	3.02633	1.46533	2.06458	0.747065								ZT23	1.67215	0.72939	0.143045
ZT23.25	2.0605	2.0458	1.27935	1.91737	2.11304	1.02489	2.76052	1.74927	1.39107	1.94453	1.8625	2.09998	1.74254	1.79755	2.02135	2.04935	1.49068	1.92128	2.34987	1.30393	1.71582	2.72452	2.99289	1.59936	2.14399	1.76094								ZT23.25	1.9178	0.455039	0.0892406
ZT23.50	2.29432	2.10687	1.32152	2.03314	2.78714	1.56174	2.53968	1.08288	1.69348	1.29104	1.79352	2.19128	0.973312	1.87122	2.15071	1.93434	1.73913	1.4363	2.61097	1.20805	2.21214	3.11133	2.07329	1.60829	1.4558	2.02775								ZT23.50	1.88882	0.532078	0.104349
ZT23.75	1.89975	2.47328	1.68705	1.86672	3.02048	1.83016	2.6225	1.12453	2.23781	3.39496	1.78202	2.71627	1.19309	2.22484	1.52005	1.93434	1.98758	2.07051	2.07012	1.93672	1.91435	3.22906	1.68873	2.11758	1.40286	1.84987								ZT23.75	2.06905	0.564664	0.11074
ZT00	2.29432	3.35878	2.09476	2.0259	2.9427	3.4407	3.34023	0	1.91121	3.04431	1.87399	2.8304	1.38148	2.44585	2.23156	1.93434	1.87888	1.32438	1.71578	2.79962	1.88599	2.85907	2.60833	1.95676	1.85283	1.42298								ZT00	2.20981	0.766044	0.150234
ZT00.25	4.00409	4.90076	3.05075	2.2502	3.40939	6.02733	3.91994	5.9975	2.23781	4.28754	2.18441	3.83474	3.23391	2.85841	3.9295	2.09117	2.51553	4.06641	3.41291	3.68169	2.48157	2.90952	4.7485	2.01037	3.17628	3.80647								ZT00.25	3.50103	1.09891	0.215515
ZT00.50	3.11267	4.42748	3.09293	2.2502	3.20197	4.73402	3.57488	2.04082	2.40716	3.88907	1.8625	3.21844	2.38618	2.88787	2.71669	2.16437	1.55279	3.11509	2.53637	3.73921	2.26886	2.28725	4.11314	2.02823	2.88512	3.32622								ZT00.50	2.91614	0.814925	0.15982
ZT00.75	3.02499	3.66412	2.89611	2.10549	2.92974	3.22108	2.73292	2.16576	2.21362	3.45872	1.79352	3.30975	1.82104	2.87314	2.7652	1.7775	1.39752	2.5928	1.41738	3.18313	1.97107	1.84998	3.69514	1.77806	2.66014	2.97047								ZT00.75	2.54878	0.688832	0.135091
ZT01	2.8204	3.48092	2.91016	2.16337	3.09826	2.07418	2.1118	1.04123	2.22572	2.75741	1.80501	2.85323	1.55416	2.79947	2.18305	2.10163	1.30435	1.80936	0.690041	2.79962	1.87181	1.46317	2.74209	1.6619	2.54103	2.41907								ZT01	2.20317	0.67461	0.132302
ZT01.25	2.29432	2.44275	2.33376	1.93908	2.86492	1.26891	1.10421	0.749688	1.93541	1.76921	1.60956	2.14563	1.58556	2.13644	2.08603	1.61021	0.434783	0.615557	0.317046	1.89837	1.82927	1.04272	1.82249	1.76019	2.32927	2.25898								ZT01.25	1.6994	0.654118	0.128283
ZT01.50	1.89975	2.19847	1.47617	1.52666	2.42416	1.1469	1.11801	0.208247	1.72977	1.09978	1.60956	1.91737	0.847724	2.25431	1.73027	1.5161	0.869565	0.652863	0.596792	1.34228	1.27623	0.958628	1.25401	1.53681	2.28957	1.68979								ZT01.50	1.42961	0.557872	0.109408
ZT01.75	1.43212	1.22137	1.26529	1.83055	1.77599	0.488043	0.731539	0.333195	1.6209	0.573797	1.55208	2.05432	0.376766	1.70915	1.64942	1.27562	0.357143	0.111919	0.428944	0.786194	0.879183	0.723175	1.15369	1.43853	1.66755	0.569192								ZT01.75	1.07714	0.569452	0.111679
ZT02	0.964489	0.992366	0.745115	1.1866	1.80192	1.0981	0.31746	0	1.10076	0.653491	1.4946	1.64346	0.533752	1.54707	0.873221	1.2547	0.714286	0.261145	0.335696	0.958773	0.694838	0.857719	0.384562	1.17941	1.50873	0.337958								ZT02	0.901547	0.475232	0.0932006
ZT02.25	0.482245	0.870229	0.421763	0.861009	0.622245	0.927282	0.717736	0.249896	0.84674	0.589735	1.20717	1.07281	0.549451	0.913511	0.727684	0.961941	0.434783	0.111919	0.242447	0.690316	0.155984	0.655903	0.01672	1.35811	0.595553	0.498043								ZT02.25	0.645432	0.335003	0.0656994
ZT02.50	0.321496	0.80916	0.604527	1.20831	0.41483	0.244021	0.289855	1.83257	1.05238	0.462225	1.31065	0.776079	0.612245	1.44394	0.436611	0.846926	0.217391	0.05596	0.074599	0.325983	0.099263	0.403633	0	0.589707	0.542615	0.498043								ZT02.50	0.595116	0.459716	0.0901577
ZT02.75	0.599152	0.48855	0.421763	0.571594	0.207415	0.024402	0.303658	0.957934	0.42337	0.111572	0.977236	0.82173	0.423862	0.559894	0.161708	0.972396	0.108696	0.074613	0.466244	0.824545	0.226886	0.504541	0.267521	0.598642	0.277925	0.302383								ZT02.75	0.449163	0.283997	0.0556965
ZT03	0.628379	0.076336	0.590468	0.39071	0.012963	0.024402	0.234645	0.58309	0.217733	0.143449	1.02322	0.707601	0.266876	1.01665	1.00259	0.826014	0.217391	0.223839	0.279746	0.134228	0.085082	0.386815	0.0836	0.86669	0.198518	0.622554								ZT03	0.417061	0.329785	0.0646761
ZT03.25	0.438404	0.030534	0.11247	0.643948	0.298159	0.244021	0.041408	0.832986	0.471755	0.27096	1.09221	0.707601	0.266876	0.559894	0.339586	0.65872	0.310559	0.261145	1.49198	0.21093	0.01418	0.25227	0.150481	0.276984	0.251456	0.160085								ZT03.25	0.3996	0.341966	0.067065
ZT03.50	0.599152	0.167939	0.126529	0.347298	0.298159	0.024402	0.165631	0.58309	0.931414	0.207204	0.620832	0.502168	0.094192	0.6925	0.274903	0.167294	0	0.317105	0.634092	0.287632	0.113443	0.353179	0.05016	0.366333	0.092642	0.355745								ZT03.50	0.32204	0.238257	0.046726
ZT03.75	0	0.091603	0.028118	0.224296	0.012963	0.170815	0.165631	1.16618	1.22172	0	0.689814	0.205433	0.565149	0.589362	0.614489	0.17775	0.559006	0.037306	1.11898	0.402685	0.028361	0.487723	0.551763	0.294853	0.344097	0.249022								ZT03.75	0.384505	0.360972	0.0707925
ZT04	0.073067	0.152672	0.042176	0.159178	0	0.244021	0.069013	1.37443	0.967703	0.12751	0.126466	0.684775	0.376766	0.530426	0.824709	0.125471	0.279503	0.615557	0.447594	0.575264	0.39705	0.336361	0.267521	0.411008	0.516146	0.569192								ZT04	0.395907	0.321285	0.0630092
ZT04.25	0.058454	0.198473	0.042176	0.166413	0.012963	0.170815	0.138026	0.416493	0.665296	0.334715	0.206944	0.433691	0.251177	0.604096	0.63066	0.428691	0.279503	0.484984	0.951138	0.671141	0.553035	0.269088	0.217361	0.348463	0.489677	0.19566								ZT04.25	0.354582	0.229235	0.0449568
ZT04.50	0.058454	0.10687	0.014059	0.325591	0	0	0.05521	0.499792	0.048385	0.350653	0.586342	0.456517	0.863422	0.677766	0.533635	0.3555	0.139752	0.447678	1.13763	0.479386	0.184345	0.386815	0.200641	0.080415	0.635257	0.213447								ZT04.50	0.339906	0.28892	0.0566619
ZT04.75	0.029227	0.076336	0	0.217061	0	0.024402	0.124224	0.541441	0.157252	0.175327	1.20717	0.456517	0.156986	0.766171	0.63066	0.407779	0.062112	0.149226	0.820589	0.134228	0.113443	0.504541	0.234081	0.01787	0.357332	0.836001								ZT04.75	0.315384	0.318766	0.0625153
ZT05	0.04384	0.137405	0.014059	0.426887	0	0.048804	0.096618	0.458142	0.459659	0.414409	1.08071	0.022826	0.078493	0.736703	0.291074	0.48097	0.139752	0.391718	1.24953	0.575264	0.028361	0.16818	0.05016	0.134024	0.502912	0.836001								ZT05	0.341019	0.339661	0.066613
ZT05.25	0.014613	0.061069	0.126529	0.20259	0	1.70815	0.193237	0.749688	0.822547	0.27096	0.712808	0.228258	0.266876	0.987181	0.113195	0.261397	0.217391	0.149226	0.484894	0.690316	0.255247	0.588631	0.167201	0.08935	0.714664	0.551405								ZT05.25	0.408747	0.38548	0.0755988
ZT05.50	0.029227	0.305344	0.22494	0.376239	0	1.00049	0.5245	0.333195	0.290311	0.27096	0.632329	0.365213	0.313972	0.221011	0.355757	0.439147	0.559006	0.951315	0.634092	0.690316	0.113443	0.773629	0.0836	0.303788	0.529381	0.426894								ZT05.50	0.413388	0.257463	0.0504927
ZT05.75	0	0.351145	0.210881	0.455828	0.025927	0.780869	0.096618	0.249896	0.556429	0.255021	0.413888	0.365213	0.125589	0.486224	0.776197	0.345044	0.450311	0.298452	0.690041	0.556088	0.652297	0.672721	0.334402	0.160829	0.661726	0.604767								ZT05.75	0.406785	0.228482	0.0448091
ZT06	0.058454	0.076336	0.070294	0.520946	0.051854	0.244021	0.096618	0.749688	0.411274	0.79694	0.298919	0.251084	0.125589	0.235745	0.307245	0.219573	0.341615	0.205186	1.32413	0.536913	0.141804	0.605449	0.117041	0.142959	1.17787	0.800427								ZT06	0.381076	0.344289	0.0675207
ZT06.25	0.029227	0.564885	0.014059	0.441357	0.012963	0.170815	0.096618	0.708038	0.495948	0.605674	0.33341	0	0.32967	0.353617	0.533635	0.449603	0.496894	0.242492	0.820589	0.42186	0.269427	0.302725	0.200641	0.339528	0.516146	0.533618								ZT06.25	0.357055	0.220255	0.0431956
ZT06.50	0.175362	0.351145	0.154646	0.20259	0.03889	0.122011	0.05521	0.416493	0.508044	0.159388	0.114969	0.045652	0.188383	0.736703	0.517464	1.03513	0.698758	0.223839	0.354345	0.690316	0.070902	0.235452	0.234081	0.312723	0.780836	0.818214								ZT06.50	0.355444	0.281146	0.0551372
ZT06.75	0.073067	0.274809	0.309293	0.325591	0.129634	0.195217	0.110421	0.62474	0.568525	0.175327	0.689814	0.502168	0.565149	0.898777	0.307245	0.867838	2.48447	0.261145	0.78329	0.747843	0.241066	0.235452	0.150481	0.616512	0.913182	0.426894								ZT06.75	0.518383	0.479831	0.0941026
ZT07	0.029227	0.091603	0.126529	0.151943	0.025927	0.097609	0.069013	0.124948	0.3266	0.207204	0.528857	0.433691	0.298273	0.707234	0.970246	0.700544	0.52795	0.298452	0.615442	0.594439	0.141804	0.521359	0.434722	0.205504	0.860244	0.284596								ZT07	0.360537	0.266984	0.0523598
ZT07.25	0.029227	0.320611	0.210881	0.477534	0.090744	0.292826	0.027605	0.166597	0.229829	0.302837	0.712808	0.867382	0.188383	0.515692	0.646831	0.564617	0.52795	0.540944	0.503543	0.191755	0.028361	1.17726	0.10032	0.187634	0.449974	0.675916								ZT07.25	0.385695	0.284781	0.0558502
ZT07.50	0.029227	0.320611	0.210881	0.412416	0.03889	0.048804	0.179434	0.58309	0.544333	0.27096	0.51736	0.114129	0	0.780905	0.711514	0.439147	0.543478	0.466331	1.00709	1.1697	0.255247	0.319543	0.167201	0.294853	0.344097	0.355745								ZT07.50	0.389423	0.292102	0.0572858
ZT07.75	0	0.396947	0.084353	0.492005	0.142598	0.585652	0.220842	0.541441	0.495948	0.255021	0.678317	0.022826	0.313972	0.427287	0.097025	0.17775	0.60559	0.167879	0.223797	0.517737	0.127623	0.151362	0.167201	0.125089	0.224987	0.426894								ZT07.75	0.295005	0.197158	0.0386659
ZT08	0	0.244275	0.014059	0.419651	0.259269	0.366032	0.276052	0.832986	0.024193	0.366592	0.574845	0.342388	0.549451	0.456756	0.905563	0.167294	1.1646	0.167879	0.522193	0.556088	0.070902	0.470905	0.200641	0.679056	0.873478	0.569192								ZT08	0.425936	0.297521	0.0583487
ZT08.25	0.04384	0.48855	0.028118	0.361768	0.051854	1.07369	0.331263	0.291545	0.362889	0.334715	0.758795	0	0.204082	0.663032	0.808538	0.167294	0.745342	0.242492	1.32413	0.325983	0.794101	0.134544	0.300961	1.05432	0.714664	0.533618								ZT08.25	0.466928	0.355343	0.0696884
ZT08.50	0.131521	0.351145	0.281175	0.441357	0.03889	1.04929	0.027605	1.33278	0.870933	0.207204	0.781789	1.16412	0.408163	0.338883	0.889392	0.543706	0.667702	0.111919	0.447594	0.594439	0.212706	0.100908	0.468162	1.15261	0.41027	0.78264								ZT08.50	0.531035	0.373845	0.073317
ZT08.75	0.087681	0.793893	0.126529	0.180884	0.324086	0.439239	0.952381	0.333195	0.84674	0.749123	0.586342	0.502168	0.894819	0.795639	0.517464	0.752823	0.776398	0.242492	0.186498	0.441035	0.623936	0.723175	0.01672	1.3045	0.383801	0.818214								ZT08.75	0.553838	0.315714	0.0619166
ZT09	0.175362	0.122137	0.042176	0.159178	0.077781	0.805271	0.952381	0.333195	0.810451	0.239082	0.505863	0.502168	0.486656	0.206277	0.177878	0.878294	1.13354	0.615557	0.913838	0.076702	0.453772	0.605449	0.06688	0.97391	0.383801	0.249022								ZT09	0.459485	0.33467	0.0656343
ZT09.25	0	0.305344	0.056235	0.151943	0.03889	0.68326	1.18703	0.416493	1.27011	0.159388	0.66682	1.18694	0.706436	0.191543	0.307245	0.857382	1.45963	0.484984	0.671391	0.345158	0.964265	0.554995	0.217361	1.18835	0.132345	0.409107								ZT09.25	0.562025	0.430476	0.0844233
ZT09.50	0	0.48855	0.126529	0.470299	0.479647	0.244021	1.73913	0.666389	1.40317	0.557858	0.471373	0.639123	1.25589	0.825107	0.436611	0.993308	1.21118	0.484984	0.391645	0.306807	1.19115	0.571813	0.150481	1.01859	0.397035	0.9783								ZT09.50	0.673038	0.432348	0.0847904
ZT09.75	0.04384	0.80916	0.309293	1.0853	0.388903	1.19571	0.89717	0.458142	1.39107	0.605674	0.390894	0.114129	1.39717	0.162075	0.42044	1.00376	1.81677	0.876702	0.391645	0.479386	0.297788	0.470905	0.250801	0.652252	0.55585	0.249022								ZT09.75	0.642841	0.448743	0.0880057
ZT10	0.292269	0.442748	0.492057	1.15766	0.712989	2.73304	1.18703	0.208247	1.37898	0.701307	1.13819	1.36955	1.05181	0.987181	0.258732	1.05604	1.02485	0.354411	0.242447	0.728667	1.09189	0.235452	0.250801	1.42066	0.41027	1.40519								ZT10	0.858941	0.571898	0.112158
ZT10.25	0.263043	0.366412	0.393645	1.25172	1.43894	1.0981	0.828157	0.374844	1.27011	0.12751	1.09221	1.64346	1.67975	0.913511	1.21281	1.422	1.69255	0.186532	0.76464	0.939597	1.07771	0.319543	0.468162	1.47427	1.16464	1.24511								ZT10.25	0.950344	0.49591	0.097256
ZT10.50	0.686833	0.854962	1.33558	1.51943	0.920404	1.31772	0.759144	0.166597	1.48784	0.334715	1.17268	1.82607	2.77865	1.88596	1.39069	1.35926	1.47515	0.932662	0.820589	0.997124	1.50312	1.4968	2.05657	1.36705	1.57491	2.508								ZT10.50	1.32802	0.593464	0.116388
ZT10.75	0.628379	0.458015	1.51835	1.27342	1.45191	2.97706	1.33885	0.708038	1.68138	0.940389	0.908255	2.35106	3.3438	1.69442	0.760026	1.34881	1.31988	1.13785	1.30548	2.49281	1.46058	2.58998	2.69193	1.31344	1.93224	2.04554								ZT10.75	1.60276	0.753784	0.147829
ZT11	0.306883	0.320611	0.857585	1.38919	1.67228	2.19619	1.31125	1.24948	1.51204	0.749123	1.4716	2.37389	1.99372	1.62075	0.808538	1.422	2.14286	2.29435	3.00261	3.25983	1.91435	2.64043	3.21026	1.69764	2.35574	2.22341								ZT11	1.7691	0.803279	0.157536
ZT11.25	1.27137	1.78626	0.857585	1.46154	1.40005	3.09907	1.95997	0.916285	1.6209	1.78514	1.33364	3.12714	2.07221	1.87122	1.09961	1.55793	2.18944	2.92856	3.48751	2.85714	2.04197	2.4218	3.22697	1.67084	2.32927	2.40128								ZT11.25	2.0298	0.741166	0.145355
ZT11.50	2.14818	1.63359	1.58864	1.82331	2.51491	3.90434	2.48447	2.08247	2.11685	2.04017	1.69004	2.76193	2.2449	2.01857	1.30983	1.78795	2.2205	2.74203	3.22641	2.91467	1.71582	2.69089	3.12665	1.73338	2.34251	2.40128								ZT11.50	2.2794	0.594995	0.116688
ZT11.75	2.95192	2.0458	2.0807	1.77266	2.21675	4.17277	2.42926	1.91587	2.05637	1.88078	1.75903	2.80758	2.41758	2.19537	1.47154	1.99707	2.6087	2.98452	3.00261	2.9722	1.90017	2.47225	3.34402	2.07291	2.42192	2.29456								ZT11.75	2.39403	0.590185	0.115745
ZT12	2.64504	3.0229	2.75552	2.04037	2.89085	4.46559	2.6087	3.41524	2.33458	2.85304	1.59807	3.24127	2.62166	2.46059	2.4903	1.97616	2.53106	3.91718	3.20776	3.279	1.77255	2.7077	3.5781	1.76019	2.72631	2.41907								ZT12	2.74303	0.668246	0.131054
ZT12.25	3.91641	6.10687	4.30198	3.46574	4.16127	7.36945	4.78951	11.4952	3.81033	4.74976	2.83973	4.97603	4.30141	4.14027	3.78396	4.266	3.61801	6.50998	4.28944	4.88974	3.28985	4.23814	7.72468	3.26126	4.23505	4.07328								ZT12.25	4.79244	1.81288	0.355535
ZT12.50	3.27342	3.93893	3.78181	3.08227	3.72051	4.75842	4.7619	9.95419	3.49583	4.31941	2.50632	3.58366	4.16013	3.81612	3.62225	2.88582	3.30745	6.0623	3.18911	4.18025	3.46001	3.88496	6.13627	3.16297	3.09688	3.6286								ZT12.50	4.06807	1.47155	0.288595
ZT12.75	2.54274	3.14504	3.97863	2.97374	3.83718	0.097609	4.29262	9.74594	3.52002	4.44692	2.86273	1.75759	4.05023	3.80138	2.94308	2.42576	3.26087	5.91308	3.46886	2.16683	3.78616	3.68315	5.58451	2.98427	2.88512	3.71754								ZT12.75	3.61045	1.69196	0.331821
ZT13	2.65965	1.63359	3.62716	2.8435	3.29271	0	3.36784	7.03873	2.6128	3.95282	2.49483	1.78042	3.86185	3.19729	2.29625	1.62066	2.5	5.55866	1.80903	0.63279	3.51673	3.0777	3.97938	2.26054	2.50132	3.4863								ZT13	2.90779	1.41103	0.276725
ZT13.25	1.57825	1.28244	3.33193	2.8435	2.52787	0	1.10421	0.041649	1.83864	3.64998	2.34537	0.593472	3.42229	3.15309	1.42303	0.961941	2.34472	4.0291	0.522193	0.057526	3.60182	1.32862	1.0032	1.02752	1.1514	3.25507								ZT13.25	1.86226	1.24346	0.243862
ZT13.50	1.72439	1.17557	3.34599	2.76391	1.71117	0	0.5245	0	0.967703	2.40676	1.75903	0.045652	3.53218	2.59319	0.776197	1.55793	1.90994	0.186532	0.354345	0.115053	2.76517	1.31181	0.735683	1.17941	0.449974	2.18783								ZT13.50	1.38769	1.06755	0.209363
ZT13.75	1.97282	0.793893	3.05075	2.5975	0.505574	0.048804	0.220842	0	0	0.637552	1.19568	0	2.10361	1.63548	0.614489	1.64157	2.14286	0.708823	0.671391	0	1.70165	0.470905	0	1.57255	0.330863	0.302383								ZT13.75	0.958461	0.902063	0.176909
ZT14	0.832968	0.351145	2.5587	2.55408	0.03889	0.146413	0.110421	0	0.495948	0	1.1037	0	1.66405	0	0.129366	0.867838	0.093168	0	0.447594	0.690316	0.070902	0.033636	0	1.50107	0.688195	0.017787								ZT14	0.5537	0.758243	0.148704
ZT14.25	0.423791	0.870229	2.13693	2.13443	0.272232	0.317228	0.26225	0	0	0	0.655323	0	0.21978	0	0	1.15015	0.139752	0.018653	0.895188	0.767018	0.170164	0.25227	0	0.527162	0.277925	0.266809								ZT14.25	0.452203	0.590426	0.115792
ZT14.50	0.04384	1.00763	1.09658	1.86672	0.129634	0.024402	0.345066	0	0.169348	0.286898	0.781789	0.022826	0.062794	0	0.824709	1.28607	0.388199	0.261145	1.17494	0.575264	0.850822	0.437269	0	0.732666	0.886713	0.053362								ZT14.50	0.511873	0.500424	0.0981412
ZT14.75	1.05217	0.717557	1.23717	1.5556	0	0.122011	0.565908	0.291545	0.302407	0.27096	0.66682	0	0	0	0.85705	1.66248	0.559006	0.447678	0.708691	0.383509	0	0.201816	0	0.732666	1.21758	0.960512								ZT14.75	0.558198	0.495746	0.0972239
ZT15	2.07511	0.763359	1.33558	1.32407	0.03889	0.488043	0.26225	0.041649	0.592718	1.08384	0.436882	0	0.32967	0	0.582147	1.04559	0.217391	0.317105	0.913838	0.651965	0.212706	0.151362	0	1.02752	0.489677	0.853789								ZT15	0.585967	0.512525	0.100514
ZT15.25	1.81207	0.519084	0.238999	1.12872	0.41483	1.02489	0.289855	0	0.725777	0.446286	0.080478	0.045652	0.188383	0	0.42044	0.815558	0.295031	0	0.671391	0.517737	0.709019	0.470905	0	1.07219	0.569084	0.515831								ZT15.25	0.498931	0.42896	0.084126
ZT15.50	1.21292	0.244275	0.407704	0.49924	0.077781	0.463641	0.938578	0.458142	1.87492	0.781001	0	0.456517	0.282575	0	0.226391	0.784191	0.652174	0	0.820589	0.287632	0.326149	0.655903	0	1.19728	0.304394	0.284596								ZT15.50	0.5091	0.443816	0.0870394
ZT15.75	0.935262	0.137405	0.056235	0.412416	0.285196	0.439239	0.165631	0	1.9475	0.334715	0.367901	0.935859	0.313972	0	0.614489	0.721455	1.27329	0	1.30548	0.287632	0.155984	0.655903	0.217361	0.88456	0.291159	0.231234								ZT15.75	0.498842	0.47506	0.0931669
ZT16	1.25676	1.43511	1.13876	0.246002	1.15375	0.146413	0.979986	0	1.34269	0.111572	0.885261	0.593472	0.266876	0	0.63066	0.428691	1.0559	0.783436	0.466244	0.728667	0.893364	0.639085	0.351122	0.830951	0.330863	1.19175								ZT16	0.687976	0.430539	0.0844356
ZT16.25	1.6221	1.31298	1.13876	0.752478	0.959295	0.463641	0.124224	0	0.737873	0.828817	1.18418	0.707601	0.078493	0	1.01876	0.365956	1.84783	0.298452	1.11898	0.651965	0.893364	0.386815	0.936324	1.55468	0.648491	1.29847								ZT16.25	0.80502	0.504394	0.0989198
ZT16.50	1.3006	0.854962	0.562351	0.49924	0.725953	1.07369	0.345066	0	0.217733	0.015939	1.14969	0.730427	0.455259	0	0.776197	0.909661	1.89441	0	0.76464	3.14478	0.779921	0.487723	0.585203	1.21515	0.886713	0.78264								ZT16.50	0.775306	0.658045	0.129053
ZT16.75	0.555312	0.961832	0	0.607771	1.14078	0.488043	0.786749	0	0.834644	0.685368	1.16119	0	0.062794	0	0.970246	1.21288	1.1646	0.969968	1.43603	1.97507	0.595576	0.285906	0.167201	1.21515	0.344097	0.747065								ZT16.75	0.706472	0.51356	0.100717
ZT17	0	0.381679	0.22494	0.629477	1.19264	0.097609	0.952381	0	0.314503	0.749123	0.885261	0	1.25589	0	0.824709	1.34881	0.559006	0.354411	1.15629	0.498562	0.76574	0.25227	0	0.813081	0.41027	0								ZT17	0.52564	0.436865	0.0856762
ZT17.25	0.774514	0.167939	0.68888	0.701831	0.972258	1.1469	0.662526	0	0.447563	0.334715	1.58657	0.068478	1.42857	0	0.921734	1.33835	0.403727	0	0.895188	0.939597	1.31878	0.285906	0.401282	0.705861	0.330863	0								ZT17.25	0.635463	0.479515	0.0940406
ZT17.50	1.35905	0.198473	0.843526	0.636712	0.725953	0.463641	0.31746	1.16618	1.14915	0.462225	1.35663	0	1.47567	0	1.26132	0.941029	0	0.05596	0.111899	1.22723	1.34714	0.386815	1.15369	0.411008	0.741133	0								ZT17.50	0.684303	0.513618	0.100729
ZT17.75	1.41751	0.610687	0.80135	0.651183	0.505574	0	0.924776	0.416493	1.9475	1.41855	0.528857	1.20977	2.02512	0	1.18047	1.17106	0.139752	1.10054	0.317046	1.11218	1.53148	0.924992	0.501602	0.822016	0.939651	0.480256								ZT17.75	0.872246	0.53576	0.105071
ZT18	0.555312	1.05343	1.41993	0.325591	0.233342	0.536847	0.5245	0.083299	1.31849	0.988205	0.781789	0.251084	0.894819	0	0.711514	1.00376	0.419255	0.484984	0.317046	0.038351	0.950085	1.05954	0.334402	1.13474	1.19111	0.426894								ZT18	0.65532	0.411915	0.0807831
ZT18.25	0.160748	1.41985	0.773232	0.434122	0.142598	0.317228	0.193237	0	0.870933	1.41855	1.20717	0.661949	0.847724	0.088404	0.646831	1.01422	0.434783	0.57825	0.652742	0.671141	0.652297	1.53044	0.234081	1.38492	1.56167	0								ZT18.25	0.688351	0.493395	0.0967628
ZT	pdf Gal4 x miR-277 OE																																	pdf G4 x miR-277 OE
	Fly 1	Fly 2	Fly 3	Fly 4	Fly 5	Fly 6	Fly 7	Fly 8	Fly 9	Fly 10	Fly 11	Fly 12	Fly 13	Fly 14	Fly 15	Fly 16	Fly 17	Fly 18	Fly 19	Fly 20	Fly 21	Fly 22	Fly 23	Fly 24	Fly 25	Fly 26	Fly 27	Fly 28	Fly 29	Fly 30	Fly 31	Fly 32		ZT	MEAN	SD	SEM
ZT18.25	0.345442	0.549659	0.603865	1.09915	0.361633	0.10073	0.227531	0.20008	0.997801	1.79123	1.7	0.851875	0.303767	0.759915	0.673924	0.209351	0.507676	1.89358	1.0887	1.10957	0	1.34953	0.569074	0.243309	0.884271	1.55343	0.377917	0.689198	0.251059	0.404489	1.15779	0.576335		ZT18.25	0.732246	0.51534	0.0911001
ZT18.50	0.846891	1.34572	1.06683	0.897263	0.516618	0	0.091013	0.060024	1.2853	1.4471	1.81667	1.09345	0.324018	0.831156	1.14049	0.302396	0.14505	1.00671	1.10655	1.22053	0.035273	0.286775	0.451334	0.590893	0.607936	1.27099	0.525797	0.503645	0	1.13518	0.893152	1.10562		ZT18.50	0.748449	0.490667	0.0867385
ZT18.75	1.45977	0.966641	0.040258	0.179453	0.034441	0	1.0694	0	1.21766	1.42945	1.51667	0.076287	0	0.807409	1.16641	1.1398	0.072525	0	0.820989	1.30374	0.194004	0.320513	0.529827	0.417101	0.276335	0.957163	0.098587	1.11332	0.109838	0.26096	0.611975	0.611621		ZT18.75	0.587567	0.520071	0.0919364
ZT19	1.06976	1.15618	0.020129	0.157021	0.103324	0	1.16041	0.520208	0.490445	0.961793	0.733333	0.050858	0.850547	0.783662	0.894246	0.302396	0.652726	0	0.535427	1.27601	0.176367	0.016869	0	0	0	0.502118	0	0.702452	0.470736	0.352296	0.347337	0.541049		ZT19	0.463365	0.40461	0.0715255
ZT19.25	0.334299	0.928734	0.281804	0.471063	0.413294	0	1.34244	0.440176	0.575004	0.847084	1.03333	0.076287	0.36452	0.308715	0.557284	0.116306	0.580201	0.023969	0.464037	1.47018	0.282187	0.354251	0.392465	0.278067	0.154747	0	0	0.954274	0.564883	0.430585	0.03308	0.011762		ZT19.25	0.440157	0.381318	0.0674081
ZT19.50	0.178293	0.398029	0.201288	0.336474	0.706044	0	0.022753	0.380152	1.72501	1.0765	0.333333	0.076287	0.243013	0.071242	0.03888	0	0.1934	0.814957	0.856684	0.887656	0.299824	0.590418	0.176609	0.104275	0.817951	0.031382	0	0.516899	0.957163	0.091336	0.03308	0.470478		ZT19.50	0.394669	0.405934	0.0717596
ZT19.75	0.300869	0.322214	0	0.650516	0.87825	0.377739	0.022753	0.060024	1.11618	0.820612	0.216667	0.648442	0.587282	0	0.168481	0.302396	0.628551	0.071908	0.928074	0	0.15873	0.691633	0	0.417101	0.75163	0.031382	0	0.225315	1.17684	0.600209	0.330797	2.02305		ZT19.75	0.453364	0.45127	0.079774
ZT20	1.18119	0.360121	1.16747	0.515926	0.154985	0.176278	0.750853	0.560224	0.811771	1.25298	0.266667	0.178004	0.324018	0	1.25713	0.302396	0.084613	0	1.28503	0.249653	0.740741	0.168691	0.117739	1.91171	0.353708	0.219677	0.016431	0.291584	1.01993	1.06994	0.430036	1.87015		ZT20	0.596551	0.53581	0.0947188
ZT20.25	1.04747	0.265353	0.845411	0.179453	0.740486	0.10073	1.4562	0.720288	0	1.50887	0.783333	0.101716	0.627785	0.522441	1.25713	0.255873	0.072525	0.383509	1.23148	0	1.5873	0.573549	1.70722	1.04275	0.464242	0.611957	0	0.662691	0.455045	1.60491	0.248098	2.18772		ZT20.25	0.726423	0.585269	0.103462
ZT20.50	0.679741	0.416983	0.644122	0.493495	0.241088	1.71242	0.386803	0.660264	0	1.73829	0.5	0.58487	0.101256	0.118737	1.07569	0	0.640638	0.503356	0.785294	0.638003	1.18166	0.489204	0.569074	0.938478	0.563723	0.910089	0.180743	0.715706	0.109838	1.73539	0.611975	0.870383		ZT20.50	0.649915	0.458732	0.0810931
ZT20.75	0.568308	0.473844	1.08696	0.650516	0	2.36716	0	0.520208	0.321326	1.30592	1.4	0.940877	0.54678	0.949893	0.660964	0	0.640638	0.479386	0.267714	0.055479	1.02293	1.80499	0	0.590893	0.58583	1.75741	0.262898	0.397614	0	2.57046	1.05855	0.317572		ZT20.75	0.73766	0.66628	0.117783
ZT21	0.356586	0.90978	0.925926	0.471063	0.533838	1.20876	0.500569	1.40056	0.135295	1.76476	1.55	1.97076	0.283516	0.878651	0.259202	0	0.604376	1.7977	0	0.859917	0.47619	1.46761	0.255102	1.8422	0.884271	2.16539	0.70654	0.053015	0.313824	1.9572	1.98478	0		ZT21	0.891168	0.694085	0.122698
ZT21.25	1.53778	0.625474	1.97263	0.874832	1.34321	2.44271	0.864619	3.12125	0.659564	1.80005	1.45	2.86078	0.162009	0.641178	0.194401	0.069784	0.398888	2.1093	0	1.49792	0.05291	1.31579	0.588697	1.14703	0.663203	1.89864	0.328623	0	0.815942	0.626305	0.181938	0		ZT21.25	1.00767	0.863498	0.152646
ZT21.50	1.28148	1.42153	0.946055	0.740242	1.61874	2.36716	1.91126	3.70148	0.422797	1.79123	1.58333	2.4412	0.708789	0.332463	0.920166	1.20958	1.08788	1.39022	0.499732	2.9681	0.881834	1.88934	0.353218	0.173792	1.27114	1.53774	0.27933	0.291584	1.01993	0.26096	0.330797	0.388144		ZT21.50	1.18816	0.851453	0.150517
ZT21.75	1.91665	0.701289	0.764895	0.179453	1.65318	2.61899	1.86576	2.94118	0.659564	1.88829	2.48333	2.64463	0.567031	0.664925	2.02177	2.07025	1.31754	1.58197	1.16009	2.08044	1.62258	1.99055	0.60832	2.39833	1.1385	0.753177	0.131449	1.63022	1.97709	0.782881	0.826993	0.917431		ZT21.75	1.45496	0.767892	0.135745
ZT22	1.68264	0.682335	2.59662	0.448632	2.03203	3.39965	1.72924	2.88115	1.45442	2.153	2.38333	2.0979	2.12637	1.25861	2.59202	1.79111	2.18784	2.80441	1.71337	3.24549	1.32275	2.0749	0.60832	0.66041	1.22693	0.815942	0.098587	2.25315	1.63189	1.31785	0.512736	2.50529		ZT22	1.75903	0.847142	0.149755
ZT22.25	2.34009	1.49735	2.47585	0.829969	3.0136	4.12994	3.59499	2.58103	1.20074	2.27654	3.01667	2.72092	2.97691	2.35099	2.94194	1.18632	2.59882	2.82838	2.69498	3.85576	2.50441	2.32794	0.333595	0.208551	0.884271	1.067	0.328623	2.84957	1.9614	2.42693	0.314257	2.64644		ZT22.25	2.15515	1.06147	0.187643
ZT22.50	3.03098	1.80061	2.95894	0.964558	2.66919	3.62629	4.27759	3.32133	1.01471	2.36477	2.2	2.31405	2.87566	0.783662	2.7605	0.907188	2.76804	2.85235	2.57005	2.71845	2.23986	2.63158	0.60832	1.14703	0.950591	1.30237	1.10089	2.84957	2.84011	1.99635	0.777373	2.86991		ZT22.50	2.1904	0.960096	0.169723
ZT22.75	2.9864	2.52085	3.26087	1.59264	2.47977	2.92118	3.48123	2.82113	2.60443	2.32948	2.46667	2.36491	2.22762	0.807409	2.60498	1.18632	2.8043	1.74976	2.99839	3.32871	2.09877	2.47976	0.431711	1.73792	1.35957	1.4279	1.85672	2.57124	2.98133	2.80532	1.29011	2.36415		ZT22.75	2.27942	0.74807	0.132241
ZT23	2.84154	1.74375	2.85829	0.98699	2.54865	2.56862	2.79863	3.7415	2.60443	2.36477	2.45	2.36491	1.88335	1.78105	2.72162	2.16329	2.4175	2.82838	2.24879	3.30097	1.76367	2.63158	0.824176	3.0935	1.53642	3.12255	1.57739	2.63751	2.63612	2.3356	1.02547	2.98753		ZT23	2.35589	0.680887	0.120365
ZT23.25	2.7524	1.85747	2.81804	2.19829	2.46254	3.67666	2.9124	3.66147	2.11399	2.48831	2.51667	2.6192	1.37708	1.7573	2.86418	2.97744	1.75269	3.37967	2.46297	4.21637	2.91005	2.36167	0.941915	3.40633	1.53642	2.44783	1.06803	2.29291	2.43214	3.01409	1.55475	2.97577		ZT23.25	2.49397	0.762818	0.134848
ZT23.50	2.77468	1.85747	1.85185	2.31045	3.03083	4.78469	2.36632	3.16127	1.86031	2.5589	2.2	2.73363	1.25557	1.97103	2.54018	2.34938	2.42959	2.15724	2.40942	3.88349	2.29277	2.41228	1.15777	1.63365	1.97856	2.55767	1.46237	2.58449	2.38506	3.23591	3.07641	2.95225		ZT23.50	2.44423	0.725338	0.128223
ZT23.75	2.85269	2.36922	1.69082	3.07313	2.51421	4.60841	2.25256	2.96118	2.87502	2.41772	2.4	2.23776	1.11381	2.68345	2.87714	2.582	2.92518	3.907	1.42781	3.99445	3.01587	2.31107	1.49137	3.78867	2.22173	2.94995	1.59382	3.14115	2.27522	3.262	3.35759	3.36391		ZT23.75	2.70425	0.782633	0.138351
ZT00	2.46267	2.2934	1.81159	3.11799	2.44532	3.82775	3.39022	2.66106	3.19635	2.51478	2.3	2.16147	1.92386	3.32463	2.34578	2.44243	3.49329	2.94823	1.62413	2.77393	3.43915	2.32794	0.863422	0.764685	1.82381	3.201	2.36609	3.11464	2.6675	3.01409	3.40721	3.08163		ZT00	2.59781	0.724811	0.12813
ZT00.25	3.09784	2.46399	3.66345	5.02468	1.77372	3.97885	4.66439	4.06163	3.5515	2.10006	2.41667	1.84361	3.19968	4.55949	2.51426	5.48965	3.04605	4.88974	1.71337	4.5215	3.86243	2.05803	1.84458	4.31004	2.4428	2.73027	3.66415	3.06163	2.94995	3.262	4.10189	3.31687		ZT00.25	3.31809	1.04874	0.185392
ZT00.50	2.35124	2.33131	3.64332	4.08255	1.65318	2.41753	3.07167	2.64106	3.60223	1.35886	2.95	1.78004	3.01742	4.67822	2.00881	6.4201	1.934	2.94823	1.42781	3.52289	3.95062	1.53509	2.41366	4.13625	2.6086	2.63612	3.41768	2.4387	2.19677	2.71399	3.63877	3.24629		ZT00.50	2.89916	1.06253	0.187831
ZT00.75	1.54892	1.59211	2.41546	3.20772	1.29154	0.98212	2.1843	1.60064	3.4162	1.35004	1.51667	1.75461	2.85541	3.94206	1.24417	2.582	1.00326	2.68456	0.571123	0.832178	2.87478	1.26518	1.6876	2.91971	2.43174	1.91433	3.10549	1.65673	1.99278	2.51827	3.45683	3.16396		ZT00.75	2.11133	0.877438	0.155111
ZT01	0.724315	1.17513	1.3285	2.48991	1.10212	0.453286	1.22867	0.420168	3.24708	0.441189	1.18333	1.37317	2.6529	3.22964	0.959046	2.6983	0.120875	2.39693	0.535427	0	2.46914	0.421727	2.2763	1.52937	2.37648	1.23961	2.54683	1.43141	1.39652	1.23956	3.14257	2.78758		ZT01	1.58178	0.972169	0.171857
ZT01.25	0.401159	0.833965	1.40902	1.92912	1.53263	0.025183	0.864619	0.240096	2.48605	0.397071	1.16667	0.457724	2.06561	2.39848	0.388802	1.20958	0.33845	1.62991	0.374799	0.138696	2.53968	0.404858	2.04082	0.556135	2.32121	1.52205	1.67598	1.2061	1.23961	0.600209	2.81178	2.77582		ZT01.25	1.24943	0.857625	0.151608
ZT01.50	0.122576	0.739196	0.503221	1.45805	1.10212	0	0.477816	0.080032	1.96178	0.132357	0.55	0.330579	1.8226	1.18737	0.362882	0.976971	0.024175	1.55801	0.356952	0.138696	1.30512	0.438596	1.19702	0.695169	2.37648	1.09838	1.01873	1.06031	0.753177	0.078288	2.10056	2.12891		ZT01.50	0.879253	0.687856	0.121597
ZT01.75	0.334299	0.45489	0.563607	0.807537	1.03324	0	0.295791	0	0.591916	0.220595	0.6	0.432295	0.992305	0.688673	0.103681	0.023261	0.217575	1.03068	0.160628	0	1.02293	0.455466	0.470958	0.382343	2.28805	0.674721	0.410779	0.742213	0.690413	0.026096	1.40589	1.79958		ZT01.75	0.591263	0.524632	0.0927426
ZT02	0.111433	0.473844	0.301932	0.493495	0.792147	0.125913	0.045506	0.040016	0	0.132357	0.383333	0.330579	0.283516	0.522441	0.168481	0	0.072525	0.479386	0.303409	0	0.194004	0	0.333595	0.139034	2.05593	0.188294	0.476503	0.689198	0.298133	0.026096	0.793913	0.705716		ZT02	0.342523	0.393391	0.0695424
ZT02.25	0.089146	0.075815	1.06683	0.471063	0.533838	0.125913	0.250284	0.120048	0.084559	0.052943	0.166667	0.012715	0.040502	0.047495	0.01296	0.232612	0.132963	0.215724	0.017848	0.055479	0.10582	0.050607	0.412088	0.069517	1.81276	0.188294	0.295761	0.702452	0.078456	0.013048	0.264638	0.176429		ZT02.25	0.249227	0.364823	0.0644923
ZT02.50	0.356586	0	0.120773	0.067295	0.051662	0.125913	0	0	0.186031	0.308833	0.016667	0	0.040502	0.142484	0.0648	0	0	0.143816	0.07139	0	0	0.269906	0.098116	0.278067	1.6138	0.219677	0.460072	0.72896	0.062765	0.104384	0.281178	0.129381		ZT02.50	0.18572	0.306347	0.054155
ZT02.75	0.078003	0.227445	0	0.089726	0.086103	0	0.022753	0.060024	0.524269	0.220595	0.116667	0.038144	0	0	0	0	0	0.023969	0.035695	0	0	0.421727	0.824176	0.069517	1.34851	0.015691	0.443641	0.304838	0.062765	0.039144	0	0.176429		ZT02.75	0.163432	0.287937	0.0509006
ZT03	0.245153	0.322214	0.181159	0.112158	0.086103	0	0.182025	0	0.084559	0.211771	0.083333	0.114431	0	0	0.01296	0	0.169225	0.143816	0.464037	0	0	0	1.05966	0.104275	1.09428	0.031382	0.328623	0.185553	0.015691	0.091336	0	0.011762		ZT03	0.166735	0.265211	0.0468831
ZT03.25	0.334299	0.132676	0.181159	0.246747	0.258309	0.075548	0.113766	0.320128	0.084559	0.114709	0.083333	0.101716	0.121507	0	0	0	0.012088	0.143816	0.232019	0	0	0	0.922292	0.243309	0.65215	0	0.098587	0.185553	0.078456	0	0	0		ZT03.25	0.148023	0.198561	0.035101
ZT03.50	0.456875	0.360121	0.322061	0.022432	0.120544	0	0	0.020008	0	0.088238	0.283333	0.063573	0.081004	0	0	0	0.072525	0.023969	0.428342	0	0.05291	0	0.431711	0.173792	0.431082	0	0.345054	0.066269	0.078456	0.026096	0.132319	0		ZT03.50	0.127522	0.158438	0.0280082
ZT03.75	0.044573	0.132676	0.281804	0.4262	0.154985	0	0.022753	0.120048	0.050736	0.105885	0.216667	0.076287	0.283516	0	0	0	0.036263	0.023969	0.035695	0	0	0	0.274725	0.243309	0.265281	0	0.328623	0.225315	0.015691	0.143528	0.099239	0		ZT03.75	0.112743	0.121476	0.0214741
ZT04	0.189436	0.037908	0.040258	0.358905	0.103324	0	0	0.020008	0.287502	0.150004	0.016667	0	0.243013	0	0	0	0.060438	0	0.285561	0	0	0	1.56986	0.208551	0.06632	0	0.115018	0.27833	0.062765	0	0.066159	0		ZT04	0.130001	0.283929	0.0501919
ZT04.25	0.144863	0.663381	0.161031	1.14401	0.172206	0	0.022753	0.30012	0.388973	0.158828	0.166667	0	0.162009	0	0	0	0	0	0.428342	0	0	0.151822	2.94348	0.104275	0.011053	0	1.06803	0.251822	0.015691	0.104384	0	0.05881		ZT04.25	0.269455	0.565785	0.100018
ZT04.50	0.078003	0.170584	0.140902	0.471063	0.103324	0	0	0.260104	0.118383	0.132357	0.016667	0	0.283516	0	0.285122	0	0.24175	0	0.51758	0	0.070547	0.37112	0.902669	0.417101	0.044214	0	0.345054	0.198807	0	0.039144	0.03308	0		ZT04.50	0.163784	0.205673	0.0363581
ZT04.75	0.367729	0.379075	0.603865	0.448632	0.034441	0.075548	0.091013	0.040016	0.202943	0.061767	0	0	0	0	0	0	0.229663	0	0.267714	0.194175	0	0.067476	0.981162	0.729927	0.176854	0.12553	0.821558	0.066269	0	0.169624	0.082699	0		ZT04.75	0.194302	0.261673	0.0462577
ZT05	0.022287	0.701289	0.201288	0.13459	0.172206	0	0.068259	0.020008	0.118383	0.061767	0	0.063573	0	0	0.090721	0	0	0	0.07139	0	0	0.253036	1.88383	0.695169	0.210014	0	0.443641	0.119284	0.094147	0.339248	0.562355	0		ZT05	0.197703	0.366392	0.0647696
ZT05.25	0.189436	0.90978	0.201288	0.717811	0.103324	0	0.113766	0.20008	0.067648	0.220595	0.316667	0.127146	0.202511	0	0.129601	0	0.132963	0	0.214171	0	0	0	1.29513	0.208551	0.06632	0.047074	0.443641	0.132538	0.062765	0.143528	0.430036	0		ZT05.25	0.208637	0.285817	0.0505259
ZT05.50	0.178293	0.568613	0.060386	0.448632	0	0	0.045506	0.120048	0.186031	0.291185	0.433333	0	0.040502	0	0.764645	0	0.0967	0	0.089238	0.499307	0	0.033738	0.176609	0.45186	0.342655	0.109838	0.443641	0.039761	0.094147	0.06524	0.479656	0.188191		ZT05.50	0.195242	0.209438	0.0370237
ZT05.75	0.211723	1.00455	0.422705	0.269179	0	0	0.227531	0.080032	0.202943	0.141181	0.383333	0.025429	0.101256	0	0.207361	0	0.157138	0	0.642513	0	0	0.084345	1.11852	2.36357	0.320548	0.329515	0.591522	0.066269	0.094147	0.548017	0.01654	0.082334		ZT05.75	0.302881	0.470199	0.0831202
ZT06	0.256296	0.189538	0.120773	0.515926	0	0	0.113766	0.060024	0.219855	0.026471	0	0.038144	0	0	0.181441	0	0.036263	0	0.428342	0	0	0.269906	1.41287	0.243309	0.143694	0.12553	0.197174	1.27237	0.156912	0.117432	0.066159	0.023524		ZT06	0.194241	0.327531	0.0578999
ZT06.25	0.245153	0.227445	0	0.224316	0.241088	0.025183	0	0.140056	0.118383	0.158828	0.433333	0	0.081004	0.118737	0.959046	0	0	0	0.44619	0	0	0.016869	0.765306	1.14703	0.210014	0.109838	0.772264	0.079523	0.156912	0.430585	0	0.035286		ZT06.25	0.2232	0.299714	0.0529825
ZT06.50	0.367729	0.530705	0.040258	0.291611	0.034441	0.10073	0	0.180072	0.304414	0.723551	0.083333	0	0	0.094989	0	0	0	0	0.392647	0.166436	0	0.067476	0.569074	0.208551	0.232121	0.031382	0.361485	0.10603	0.156912	0.06524	0	0.070572		ZT06.50	0.161867	0.190535	0.0336822
ZT06.75	0.122576	0.45489	0.382448	0.269179	0.120544	0	0	0.30012	0.186031	0.105885	0.133333	0	0.931551	0.047495	0	0	0.060438	0	0.553275	0.027739	0	0.151822	0.902669	0.104275	0.154747	0.078456	0.345054	0.265076	0	0.013048	0.099239	0.070572		ZT06.75	0.183764	0.240429	0.0425023
ZT07	0.289726	0.416983	0.322061	0.628084	0.103324	0	0	0.220088	0.169119	0.202947	0.1	0.012715	0.405022	0	0.05184	0	0.302188	0.023969	0.035695	0.221914	0	0.168691	0.353218	0.278067	0.210014	0.015691	0.42721	0.053015	0.031382	0.417537	0.165399	0		ZT07	0.175809	0.168297	0.029751
ZT07.25	0.13372	0.037908	0.724638	0.314042	0	0.050365	0.022753	0.340136	0.422797	0.238242	0.116667	0.101716	0.222762	0.237473	0.05184	0	0.012088	0	0.160628	0	0	0.016869	0.313972	0.139034	0.06632	0.015691	0.788695	0.145792	0	0.182672	0.082699	0.199953		ZT07.25	0.160608	0.194836	0.0344425
ZT07.50	0.958324	0.132676	0.100644	0.403769	0.189427	0.050365	0	0.540216	0.050736	0.141181	0.05	0.101716	0.243013	0.261221	0	0	0.012088	0	0.124933	0	0.05291	0	0.431711	0.104275	0.331602	0.172603	0.57509	0.013254	0	0.078288	0.330797	0.035286		ZT07.50	0.171441	0.217371	0.0384261
ZT07.75	0.267439	0.208491	0.382448	0.179453	0.086103	0.025183	0	0.060024	0	0.282361	0.233333	0.203433	1.33657	0	0.181441	0	0.120875	0	0.160628	0.138696	0.141093	0	1.39325	0.799444	0.674257	0.015691	1.05159	0.039761	0.109838	0.026096	0.645055	0.047048		ZT07.75	0.2753	0.38218	0.0675605
ZT08	0.211723	0.075815	0.060386	0.179453	0.068882	0	0	0	0.135295	0.220595	0.066667	0.432295	0.263264	0	0.05184	0	0.036263	0.191755	0.44619	0	0	0.438596	1.58948	0.556135	0.784791	0.015691	0.57509	0.026508	0.031382	0.691545	0.264638	0.082334		ZT08	0.234269	0.332833	0.0588371
ZT08.25	0.289726	0.018954	0.040258	0.650516	0.068882	0.025183	0	0	0.372062	0.132357	0	0.190718	0.465776	0.617431	0	0	0.14505	0.383509	0.124933	0	0	0.74224	2.66876	0.208551	0.840057	0	0.492935	0.119284	0.094147	0.117432	0.380417	0.035286		ZT08.25	0.288264	0.497666	0.0879758
ZT08.50	0.378872	0.075815	0.322061	0.493495	0.017221	0.050365	0.113766	0.160064	0.338238	0.361775	0.083333	0.012715	0.141758	0	0	0.069784	0.108788	0.263663	0.303409	0	0.070547	0.421727	1.84458	0.034758	0.873218	0.031382	0.328623	0.013254	0.329515	0.026096	0.496196	0.164667		ZT08.50	0.247803	0.353074	0.0624152
ZT08.75	0.791175	0.435936	0.080515	0.448632	0.017221	0	0.045506	0.880352	0.084559	0.229419	0.233333	0	0.020251	0	0.01296	0	0.060438	0.455417	0.089238	0	0	0	1.58948	0.243309	0.873218	0.109838	0.460072	0.159046	0.941472	0.13048	0.148859	0.341096		ZT08.75	0.277557	0.37282	0.0659059
ZT09	0.122576	0.018954	0.402576	0.269179	0	0	0.022753	1.12045	0.744123	0.450013	0	0	0.101256	0	0	0	0.072525	0	0.713903	0	0.017637	0	4.68995	0.486618	0.58583	0.047074	0.722971	0.145792	1.56912	0.182672	0	0.199953		ZT09	0.396435	0.869106	0.153638
ZT09.25	0.089146	0.037908	0.241546	0.157021	0.034441	0	0.159272	0.060024	1.04854	0.229419	0.15	0.050858	0.789793	0.189979	0	0	0	0	0.713903	0	0.899471	0.202429	2.92386	1.28606	0.497402	0.078456	0.345054	0	1.52205	0.221816	0.430036	0.023524		ZT09.25	0.386938	0.613163	0.108393
ZT09.50	0.468019	0.30326	0.080515	0.291611	0.017221	0.10073	0.136519	0.10004	0.456621	0.405894	0.05	0.165289	0.303767	0.284968	0.233281	0	0.036263	0.071908	0.464037	0	1.04056	0.522942	0.313972	0.66041	0.530563	0.094147	0.542228	0.132538	1.16115	0.274008	0.248098	0.235239		ZT09.50	0.303931	0.27659	0.0488947
ZT09.75	0.267439	0.30326	0.583736	0.583221	0.034441	0.125913	0.182025	0.120048	0.456621	0.264714	0.166667	0.648442	1.11381	0.237473	0.02592	0	0.012088	0.599233	0.785294	0	0.917108	0.404858	0.274725	0.173792	1.43694	0.12553	1.24877	0.145792	1.36513	0.665449	0.496196	0.317572		ZT09.75	0.440069	0.407098	0.0719654
ZT10	0.345442	0.360121	0.523349	0.628084	0.206647	0.402921	0	0.380152	0.101471	0.132357	0.266667	1.3986	0.607533	0.142484	0.01296	0.046522	0.217575	1.31831	0.820989	0.055479	1.00529	1.3664	0.60832	0.625652	1.93434	0	1.65955	0.159046	1.41221	0.913361	0.181938	0.388144		ZT10	0.569435	0.53799	0.0951041
ZT10.25	0.144863	0.265353	0.543478	1.16644	0.241088	0	0.204778	0.280112	0.473533	0.414718	0.25	0.737444	0.648036	0	0.129601	0.418702	0	1.2464	0.999465	0	1.02293	2.24359	3.08085	1.04275	2.01172	0	1.95531	0.331345	1.01993	0.769833	0.463116	0.247001		ZT10.25	0.698512	0.741119	0.131013
ZT10.50	0.312012	0.398029	0.724638	1.18887	0.206647	0.050365	1.02389	0.5002	1.67428	0.750022	0.7	1.14431	1.31632	0.403705	0.142561	0.069784	0.036263	2.25312	1.17794	0.74896	2.09877	2.73279	2.17818	0.486618	1.91224	0.015691	2.82616	1.15308	1.27099	1.56576	0.760834	0.529287		ZT10.50	1.01101	0.79709	0.140907
ZT10.75	1.50435	0.739196	1.34863	0.583221	0.774927	0.075548	1.75199	0.660264	1.16692	0.58237	0.216667	1.58932	2.10612	0.546189	0.259202	1.76785	0.350538	4.26654	1.48135	0.998613	2.43386	2.36167	1.88383	1.32082	2.04488	0.360898	2.80973	2.84957	1.49066	2.06159	1.24049	0.976241		ZT10.75	1.39388	0.928243	0.164092
ZT11	1.38177	0.890826	1.71095	0.785105	0.120544	0.10073	1.61547	0.480192	1.9956	0.300009	0.033333	2.03433	2.89591	1.7573	0.453603	2.67504	0.761513	4.14669	2.10602	1.05409	3.19224	2.53036	1.66797	2.39833	1.98961	0.815942	2.67828	2.91584	1.89864	2.49217	2.5306	1.17619		ZT11	1.67454	1.02832	0.181783
ZT11.25	2.2398	1.91433	2.53623	1.57021	0.361633	2.99673	2.48009	3.60144	3.24708	1.20886	0.233333	2.46662	2.47064	2.30349	1.33489	4.67551	1.6439	3.71524	2.60575	2.74619	2.57496	2.36167	2.31554	3.9277	2.277	0.815942	2.85902	2.91584	2.79303	2.37474	3.14257	1.98777		ZT11.25	2.3968	0.963957	0.170405
ZT11.50	3.14241	3.07051	2.99919	2.64693	3.06527	4.23067	4.34585	3.70148	3.46694	1.92359	1.13333	2.16147	2.87566	3.49086	2.59202	5.93161	3.02188	4.2186	3.40889	5.1595	3.49206	2.22672	2.13893	4.48384	2.40964	1.63189	3.33552	3.28694	2.6675	3.01409	3.77109	2.85815		ZT11.50	3.18447	0.995225	0.175933
ZT11.75	3.48785	3.71494	3.98551	2.53477	4.27071	5.18761	4.59613	3.72149	3.53458	2.12653	1.43333	1.99619	3.28068	4.60698	3.38258	6.25727	3.83174	4.60211	3.92647	4.63246	3.82716	2.26046	2.13893	5.28328	2.55333	2.88718	3.13835	3.36647	2.8558	3.18372	3.67185	3.24629		ZT11.75	3.54759	1.05705	0.186863
ZT12	3.06441	3.29795	3.88486	3.61149	3.9263	5.08688	5.07395	3.7415	3.72062	2.17948	1.88333	2.16147	2.97691	4.93944	3.17522	6.60619	3.75922	4.50623	3.87292	4.02219	3.73898	2.47976	2.98273	5.3528	2.7744	3.10686	3.56556	3.61829	3.15393	3.01409	3.78763	3.54034		ZT12	3.64394	0.994994	0.175892
ZT12.25	4.83619	5.59136	5.09259	5.65276	5.51059	7.32813	5.96132	5.40216	4.66768	3.856	5.28333	3.8398	5.08303	6.50677	4.95075	8.07165	5.34268	5.68073	5.31858	6.15811	5.2381	4.639	3.02198	9.41953	3.20548	4.23662	4.89648	5.63287	4.18955	4.35804	5.16044	4.89297		ZT12.25	5.28204	1.2772	0.225779
ZT12.50	4.35703	4.83321	4.79066	4.6882	4.90787	6.29564	4.23208	4.2417	4.19415	3.43245	4.26667	2.96249	4.61725	5.69936	4.92483	7.9786	5.22181	1.67785	4.49759	4.41054	3.77425	3.39069	3.06122	6.88217	2.87388	3.82865	3.91061	5.31478	3.57759	4.03184	4.66424	4.71654		ZT12.50	4.44551	1.19564	0.211361
ZT12.75	4.31246	4.56785	4.48873	4.46389	4.08128	6.32083	3.84528	4.72189	3.5515	3.47657	4.21667	3.03878	4.53625	5.55687	4.70451	4.62898	5.01632	0.047939	4.14064	3.55062	3.63316	3.64372	0.824176	1.59889	2.87388	3.87573	3.94348	5.30152	3.201	3.86221	4.15151	4.2343		ZT12.75	3.88786	1.24643	0.220339
ZT13	3.655	3.73389	4.83092	3.18528	4.0124	2.56862	0.523322	3.5014	1.62354	3.35304	3.65	3.11507	4.4755	4.15578	4.74339	1.02349	4.55699	0.047939	3.24826	2.1914	1.99294	2.90148	0.156986	0	1.90118	3.51483	2.36609	4.99669	1.7888	3.54906	2.49752	3.59915		ZT13	2.85812	1.41902	0.25085
ZT13.25	3.38756	3.50644	2.21417	2.57963	3.80575	0.302191	0	2.70108	0.321326	3.03538	3.55	2.7082	3.6047	3.13465	4.51011	0	4.26689	0.047939	1.35642	0.943135	1.51676	2.81714	0.235479	0	1.6359	3.54621	1.10089	4.8774	0.910089	2.29645	0.479656	1.89367		ZT13.25	2.10266	1.4977	0.264758
ZT13.50	2.34009	2.02805	0.422705	1.41319	3.75409	0	0.523322	1.14046	0.304414	2.8942	3.56667	2.72092	1.98461	1.78105	3.95282	0	3.46912	0.071908	1.28503	0.027739	0.299824	2.90148	0.333595	0	0.353708	3.13824	0.492935	3.48575	0.203986	0.756785	0	0.223477		ZT13.50	1.43344	1.37199	0.242535
ZT13.75	0.646312	1.30781	0.885668	0.112158	3.97796	0	1.843	0	0.067648	2.24124	1.91667	2.72092	1.23532	0.498694	2.6957	0.255873	2.07905	0.167785	0.642513	0	0.070547	1.33266	0.05887	0	0	2.54197	0.262898	1.84228	0.172603	0	0	0.105857		ZT13.75	0.927562	1.0827	0.191396
ZT14	0.011143	0.833965	0.161031	0.448632	1.87705	0	0.295791	0	0.152207	1.20886	1.43333	2.08519	0.18226	0.35621	0.673924	0	0.616463	0.023969	0.160628	0	0.123457	0.354251	0.117739	0	0	2.25953	0.295761	0.238569	0.627648	0	0	0.223477		ZT14	0.461284	0.634507	0.112166
ZT14.25	0	0.416983	0	0	0.258309	0	0.136519	0	0.388973	0.361775	0.883333	1.46217	0	0.166231	0.479523	0	0.0967	0	0.910227	0	0.864198	0.506073	2.21742	0	0	1.05131	0.180743	0.026508	0.031382	0	0	0.352858		ZT14.25	0.337226	0.511167	0.0903624
ZT14.50	0	0	0.020129	0.403769	0.086103	0	0.568828	0.10004	0.811771	0.008824	0.783333	0.241577	0	0	0.324002	0.046522	0.374713	0	0.642513	0	0.070547	0	1.45212	0	0.022107	0.706104	0.509366	0.10603	0.172603	0	0.297717	0.399906		ZT14.50	0.254644	0.339951	0.0600954
ZT14.75	0	0.360121	0	0	0.706044	0	0.341297	0.10004	0.422797	0	0.533333	0	0	0.403705	0.712805	0	0.084613	0.119847	0.053543	0.138696	0	0	0.66719	0	0.121587	0.360898	0.27933	0.132538	0.611957	0	0.148859	0.188191		ZT14.75	0.202731	0.236589	0.0418235
ZT15	0.089146	0.113723	0	0.471063	0.189427	0	0.568828	0.040016	0	0.432366	0.2	0	0	0	0.129601	0.093045	0.120875	0.071908	0.410494	0	0.141093	0	1.354	0	0.232121	0.172603	0.57509	0	0.109838	0	0.661594	0.317572		ZT15	0.20295	0.28651	0.0506483
ZT15.25	0.10029	0.284306	0	0.515926	0.034441	0	0.500569	0.020008	0.54118	0.855908	0.533333	0.267006	0	0.189979	0.492483	0.116306	0.2901	0.023969	0.749598	0.055479	0.088183	0.050607	0.313972	0	0.011053	0.031382	0.312192	0	1.47497	0.013048	0.661594	0.152905		ZT15.25	0.271275	0.332231	0.0587306
ZT15.50	0.267439	0.15163	0	0.785105	0.516618	0	0.386803	0.080032	2.23237	0.926498	0.55	0	0.283516	0.403705	1.33489	0.139567	0.616463	0.023969	0.767446	0	0	0.489204	0.353218	0	0.287388	0.031382	0.821558	0.384361	0.941472	0.469729	0.942772	0.035286		ZT15.50	0.444451	0.483228	0.0854235
ZT15.75	0.022287	0.189538	0	0.785105	0.86103	0	0.523322	0.080032	1.04854	1.13827	0.266667	0.254291	0.465776	0.284968	0.933126	0.255873	0.507676	0.095877	0.267714	0.721221	0.405644	0.354251	0.215856	0	1.51431	0.235368	0.690108	0.463883	1.19253	0.300104	1.33973	0.282287		ZT15.75	0.490481	0.415952	0.0735307
ZT16	0.156006	1.19409	0	0.269179	0.516618	0.151095	0.910125	0.080032	1.16692	1.49122	0.2	0.330579	0.486027	0.807409	1.16641	0.093045	0.991176	0.287632	0.160628	0.055479	1.48148	0.016869	0.235479	0.104275	0.895324	1.00424	0	0.583168	0.502118	0.300104	0.562355	0.129381		ZT16	0.510264	0.457485	0.0808727
ZT16.25	0.13372	1.59211	0.181159	0.493495	0.017221	0.503651	1.22867	0.140056	0.524269	1.853	0.066667	1.11888	0.891049	0.474947	0.518403	1.11654	0.858213	0.095877	0.464037	0	1.25221	0.55668	0.647567	0.417101	1.17166	1.80449	0.377917	0.145792	0.737486	0.652401	0.562355	0.188191		ZT16.25	0.649556	0.512959	0.0906792
ZT16.50	0.278583	2.02805	0.845411	1.23374	1.89427	0.176278	0.409556	1.0004	0.54118	1.08533	0.416667	1.52575	0.54678	0.237473	0.129601	1.53524	1.09996	0	0.785294	0	1.02293	0.674764	0.706436	0	1.10534	1.63189	1.49524	0.132538	1.2553	0.600209	0.215018	1.22324		ZT16.50	0.807264	0.582186	0.102917
ZT16.75	0.456875	1.23199	0.362319	1.68237	1.34321	0	1.0694	0.940376	0.050736	0.467661	0.283333	1.3096	0.54678	0.261221	0.336962	0.721098	2.00653	0.143816	2.05247	0	0.758377	0.607287	0.235479	0.034758	0.353708	0.690413	2.05389	0.384361	0.753177	1.04384	0.363877	0.741002		ZT16.75	0.727716	0.599941	0.106056
ZT17	0.156006	1.11827	0.583736	0.4262	0.792147	0.151095	0.773606	0.020008	0.338238	0.211771	0.816667	1.53846	0.486027	0.094989	0.492483	1.11654	3.42077	0.311601	1.26718	0	0.793651	1.40013	0.392465	0.034758	0.541616	1.03562	1.34736	0.463883	1.03562	1.48747	0.496196	0.329334		ZT17	0.733559	0.670594	0.118545
ZT17.25	1.11433	1.00455	0.563607	0.269179	0.964353	1.1584	0.523322	0.340136	0.219855	0.502956	1.35	1.84361	0.992305	0.213726	0.635044	0.348918	1.48676	1.22243	1.19579	1.13731	0.194004	0.877193	0.313972	0	0.132641	1.17684	0.525797	0.291584	1.39652	1.23956	1.15779	0		ZT17.25	0.762265	0.498775	0.0881718
ZT17.50	1.43749	1.09932	0.382448	0.179453	0.447735	0.10073	0.045506	0.10004	0.777947	0.273537	1.41667	1.89447	0.72904	1.04488	0.816485	0.209351	1.934	0.910834	1.14224	1.74757	0.405644	1.24831	1.02041	0.312826	0.320548	1.58481	0.624384	0.251822	2.134	1.57881	1.33973	0.117619		ZT17.50	0.863396	0.625916	0.110647
ZT17.75	1.60464	0.644428	1.28825	0.291611	0	0.402921	0.045506	0.040016	0.033824	0.538251	1.4	1.04259	0.344269	0.593683	0.829445	0.162829	1.2571	0.33557	0.945922	0.471567	0.282187	2.00742	0.137363	0.034758	0.928485	2.18108	0.607953	0.636183	2.00847	0.822025	1.14125	0.141143		ZT17.75	0.725023	0.621344	0.109839
ZT18	1.24805	0.833965	0.040258	0.695379	0.482177	0.453286	0.386803	0.020008	0.744123	1.21768	2	1.19517	0.668287	1.06863	0.427683	0.069784	0.543938	0.479386	0.767446	1.58114	0.31746	2.09177	0.156986	0	0.873218	2.4949	1.01873	0.066269	1.39652	0.026096	1.45551	0.294048		ZT18	0.784834	0.651484	0.115167
ZT18.25	0.345442	0.549659	0.603865	1.09915	0.361633	0.10073	0.227531	0.20008	0.997801	1.79123	1.7	0.851875	0.303767	0.759915	0.673924	0.209351	0.507676	1.89358	1.0887	1.10957	0	1.34953	0.569074	0.243309	0.884271	1.55343	0.377917	0.689198	0.251059	0.404489	1.15779	0.576335		ZT18.25	0.732246	0.51534	0.0911001

## Sheet: Figure 2C ANOVA
Two-way ANOVA	Ordinary
Alpha	0.05						Within each row	compare columns (simple effects within rows)
Source of Variation	% of total variation	P value	P value summary	Significant?			Number of families	97
Interaction	4.56	<0.001	***	Yes			Number of comparisons per family	3
Row Factor	66.53	<0.001	***	Yes			Alpha	0.05
Column Factor	2.139e-05	>0.99	ns	No
							Tukey's multiple comparisons test	Predicted (LS) mean diff.	95.00% CI of diff.	Below threshold?	Summary	Adjusted P Value
ANOVA table	SS (Type III)	DF	MS	F (DFn, DFd)	P value
Interaction	561.9	192	2.927	F (192, 8245) = 7.139	P<0.001		ZT18.25
Row Factor	8198	96	85.4	F (96, 8245) = 208.3	P<0.001		miR-277 OE Control vs. pdfGal4 Control	0.04782	-0.3543 to 0.4500	No	ns	0.96
Column Factor	0.002635	2	0.001318	F (2, 8245) = 0.003214	P>0.99		miR-277 OE Control vs. pdf Gal4 x miR-277 OE	0.003921	-0.3775 to 0.3853	No	ns	>0.99
Residual	3380	8245	0.4099				pdfGal4 Control vs. pdf Gal4 x miR-277 OE	-0.0439	-0.4402 to 0.3524	No	ns	0.96
Data summary							ZT18.50
Number of columns (Column Factor)	3						miR-277 OE Control vs. pdfGal4 Control	0.03207	-0.3701 to 0.4342	No	ns	0.98
Number of rows (Row Factor)	97						miR-277 OE Control vs. pdf Gal4 x miR-277 OE	-0.09757	-0.4790 to 0.2839	No	ns	0.82
Number of values	8536						pdfGal4 Control vs. pdf Gal4 x miR-277 OE	-0.1296	-0.5259 to 0.2666	No	ns	0.72
							ZT18.75
							miR-277 OE Control vs. pdfGal4 Control	-0.1432	-0.5453 to 0.2590	No	ns	0.68
							miR-277 OE Control vs. pdf Gal4 x miR-277 OE	0.03588	-0.3455 to 0.4173	No	ns	0.97
							pdfGal4 Control vs. pdf Gal4 x miR-277 OE	0.179	-0.2172 to 0.5753	No	ns	0.54
							ZT19
							miR-277 OE Control vs. pdfGal4 Control	0.05605	-0.3461 to 0.4582	No	ns	0.94
							miR-277 OE Control vs. pdf Gal4 x miR-277 OE	0.1372	-0.2442 to 0.5186	No	ns	0.68
							pdfGal4 Control vs. pdf Gal4 x miR-277 OE	0.08116	-0.3151 to 0.4774	No	ns	0.88
							ZT19.25
							miR-277 OE Control vs. pdfGal4 Control	0.0363	-0.3659 to 0.4385	No	ns	0.98
							miR-277 OE Control vs. pdf Gal4 x miR-277 OE	0.1674	-0.2140 to 0.5489	No	ns	0.56
							pdfGal4 Control vs. pdf Gal4 x miR-277 OE	0.1311	-0.2651 to 0.5274	No	ns	0.72
							ZT19.50
							miR-277 OE Control vs. pdfGal4 Control	0.01573	-0.3864 to 0.4179	No	ns	>0.99
							miR-277 OE Control vs. pdf Gal4 x miR-277 OE	0.2418	-0.1396 to 0.6232	No	ns	0.3
							pdfGal4 Control vs. pdf Gal4 x miR-277 OE	0.2261	-0.1702 to 0.6223	No	ns	0.37
							ZT19.75
							miR-277 OE Control vs. pdfGal4 Control	-0.1902	-0.5923 to 0.2120	No	ns	0.51
							miR-277 OE Control vs. pdf Gal4 x miR-277 OE	-0.002061	-0.3835 to 0.3794	No	ns	>0.99
							pdfGal4 Control vs. pdf Gal4 x miR-277 OE	0.1881	-0.2081 to 0.5844	No	ns	0.51
							ZT20
							miR-277 OE Control vs. pdfGal4 Control	0.02639	-0.3758 to 0.4285	No	ns	0.99
							miR-277 OE Control vs. pdf Gal4 x miR-277 OE	-0.03528	-0.4167 to 0.3461	No	ns	0.97
							pdfGal4 Control vs. pdf Gal4 x miR-277 OE	-0.06167	-0.4579 to 0.3346	No	ns	0.93
							ZT20.25
							miR-277 OE Control vs. pdfGal4 Control	-0.04362	-0.4458 to 0.3585	No	ns	0.96
							miR-277 OE Control vs. pdf Gal4 x miR-277 OE	-0.1704	-0.5518 to 0.2110	No	ns	0.55
							pdfGal4 Control vs. pdf Gal4 x miR-277 OE	-0.1268	-0.5230 to 0.2695	No	ns	0.73
							ZT20.50
							miR-277 OE Control vs. pdfGal4 Control	-0.1803	-0.5825 to 0.2218	No	ns	0.54
							miR-277 OE Control vs. pdf Gal4 x miR-277 OE	-0.1068	-0.4882 to 0.2747	No	ns	0.79
							pdfGal4 Control vs. pdf Gal4 x miR-277 OE	0.07357	-0.3227 to 0.4699	No	ns	0.9
							ZT20.75
							miR-277 OE Control vs. pdfGal4 Control	-0.07671	-0.4789 to 0.3254	No	ns	0.9
							miR-277 OE Control vs. pdf Gal4 x miR-277 OE	-0.2394	-0.6208 to 0.1421	No	ns	0.3
							pdfGal4 Control vs. pdf Gal4 x miR-277 OE	-0.1626	-0.5589 to 0.2336	No	ns	0.6
							ZT21
							miR-277 OE Control vs. pdfGal4 Control	0.1301	-0.2720 to 0.5323	No	ns	0.73
							miR-277 OE Control vs. pdf Gal4 x miR-277 OE	-0.2465	-0.6279 to 0.1349	No	ns	0.28
							pdfGal4 Control vs. pdf Gal4 x miR-277 OE	-0.3766	-0.7729 to 0.01965	No	ns	0.07
							ZT21.25
							miR-277 OE Control vs. pdfGal4 Control	0.4035	0.001352 to 0.8057	Yes	*	0.05
							miR-277 OE Control vs. pdf Gal4 x miR-277 OE	0.05714	-0.3243 to 0.4386	No	ns	0.93
							pdfGal4 Control vs. pdf Gal4 x miR-277 OE	-0.3464	-0.7426 to 0.04991	No	ns	0.1
							ZT21.50
							miR-277 OE Control vs. pdfGal4 Control	0.2566	-0.1456 to 0.6587	No	ns	0.29
							miR-277 OE Control vs. pdf Gal4 x miR-277 OE	-0.09942	-0.4808 to 0.2820	No	ns	0.81
							pdfGal4 Control vs. pdf Gal4 x miR-277 OE	-0.356	-0.7523 to 0.04027	No	ns	0.09
							ZT21.75
							miR-277 OE Control vs. pdfGal4 Control	0.2328	-0.1694 to 0.6349	No	ns	0.36
							miR-277 OE Control vs. pdf Gal4 x miR-277 OE	-0.2624	-0.6438 to 0.1191	No	ns	0.24
							pdfGal4 Control vs. pdf Gal4 x miR-277 OE	-0.4951	-0.8914 to -0.09883	Yes	**	0.01
							ZT22
							miR-277 OE Control vs. pdfGal4 Control	0.4814	0.07926 to 0.8836	Yes	*	0.01
							miR-277 OE Control vs. pdf Gal4 x miR-277 OE	-0.2661	-0.6475 to 0.1154	No	ns	0.23
							pdfGal4 Control vs. pdf Gal4 x miR-277 OE	-0.7475	-1.144 to -0.3512	Yes	***	<0.001
							ZT22.25
							miR-277 OE Control vs. pdfGal4 Control	0.6161	0.2139 to 1.018	Yes	***	<0.001
							miR-277 OE Control vs. pdf Gal4 x miR-277 OE	-0.54	-0.9215 to -0.1586	Yes	**	0.003
							pdfGal4 Control vs. pdf Gal4 x miR-277 OE	-1.156	-1.552 to -0.7598	Yes	***	<0.001
							ZT22.50
							miR-277 OE Control vs. pdfGal4 Control	0.4989	0.09670 to 0.9010	Yes	*	0.01
							miR-277 OE Control vs. pdf Gal4 x miR-277 OE	-0.5577	-0.9391 to -0.1763	Yes	**	0.002
							pdfGal4 Control vs. pdf Gal4 x miR-277 OE	-1.057	-1.453 to -0.6603	Yes	***	<0.001
							ZT22.75
							miR-277 OE Control vs. pdfGal4 Control	0.08009	-0.3221 to 0.4822	No	ns	0.89
							miR-277 OE Control vs. pdf Gal4 x miR-277 OE	-0.6518	-1.033 to -0.2704	Yes	***	<0.001
							pdfGal4 Control vs. pdf Gal4 x miR-277 OE	-0.7319	-1.128 to -0.3357	Yes	***	<0.001
							ZT23
							miR-277 OE Control vs. pdfGal4 Control	0.1348	-0.2673 to 0.5370	No	ns	0.71
							miR-277 OE Control vs. pdf Gal4 x miR-277 OE	-0.5489	-0.9303 to -0.1675	Yes	**	0.002
							pdfGal4 Control vs. pdf Gal4 x miR-277 OE	-0.6837	-1.080 to -0.2875	Yes	***	<0.001
							ZT23.25
							miR-277 OE Control vs. pdfGal4 Control	0.08583	-0.3163 to 0.4880	No	ns	0.87
							miR-277 OE Control vs. pdf Gal4 x miR-277 OE	-0.4903	-0.8718 to -0.1089	Yes	**	0.007
							pdfGal4 Control vs. pdf Gal4 x miR-277 OE	-0.5762	-0.9724 to -0.1799	Yes	**	0.002
							ZT23.50
							miR-277 OE Control vs. pdfGal4 Control	0.5148	0.1126 to 0.9169	Yes	**	0.008
							miR-277 OE Control vs. pdf Gal4 x miR-277 OE	-0.04063	-0.4221 to 0.3408	No	ns	0.97
							pdfGal4 Control vs. pdf Gal4 x miR-277 OE	-0.5554	-0.9517 to -0.1591	Yes	**	0.003
							ZT23.75
							miR-277 OE Control vs. pdfGal4 Control	0.5869	0.1848 to 0.9891	Yes	**	0.002
							miR-277 OE Control vs. pdf Gal4 x miR-277 OE	-0.04829	-0.4297 to 0.3331	No	ns	0.95
							pdfGal4 Control vs. pdf Gal4 x miR-277 OE	-0.6352	-1.031 to -0.2389	Yes	***	<0.001
							ZT00
							miR-277 OE Control vs. pdfGal4 Control	0.7244	0.3223 to 1.127	Yes	***	<0.001
							miR-277 OE Control vs. pdf Gal4 x miR-277 OE	0.3364	-0.04501 to 0.7178	No	ns	0.1
							pdfGal4 Control vs. pdf Gal4 x miR-277 OE	-0.388	-0.7843 to 0.008276	No	ns	0.06
							ZT00.25
							miR-277 OE Control vs. pdfGal4 Control	0.4252	0.02302 to 0.8273	Yes	*	0.04
							miR-277 OE Control vs. pdf Gal4 x miR-277 OE	0.6081	0.2267 to 0.9895	Yes	***	<0.001
							pdfGal4 Control vs. pdf Gal4 x miR-277 OE	0.1829	-0.2133 to 0.5792	No	ns	0.53
							ZT00.50
							miR-277 OE Control vs. pdfGal4 Control	0.5071	0.1050 to 0.9093	Yes	**	0.009
							miR-277 OE Control vs. pdf Gal4 x miR-277 OE	0.5241	0.1427 to 0.9055	Yes	**	0.004
							pdfGal4 Control vs. pdf Gal4 x miR-277 OE	0.01698	-0.3793 to 0.4133	No	ns	>0.99
							ZT00.75
							miR-277 OE Control vs. pdfGal4 Control	0.1902	-0.2119 to 0.5924	No	ns	0.51
							miR-277 OE Control vs. pdf Gal4 x miR-277 OE	0.6277	0.2463 to 1.009	Yes	***	<0.001
							pdfGal4 Control vs. pdf Gal4 x miR-277 OE	0.4375	0.04118 to 0.8337	Yes	*	0.03
							ZT01
							miR-277 OE Control vs. pdfGal4 Control	0.08658	-0.3156 to 0.4887	No	ns	0.87
							miR-277 OE Control vs. pdf Gal4 x miR-277 OE	0.708	0.3266 to 1.089	Yes	***	<0.001
							pdfGal4 Control vs. pdf Gal4 x miR-277 OE	0.6214	0.2251 to 1.018	Yes	***	<0.001
							ZT01.25
							miR-277 OE Control vs. pdfGal4 Control	-0.04564	-0.4478 to 0.3565	No	ns	0.96
							miR-277 OE Control vs. pdf Gal4 x miR-277 OE	0.4043	0.02290 to 0.7857	Yes	*	0.03
							pdfGal4 Control vs. pdf Gal4 x miR-277 OE	0.45	0.05369 to 0.8462	Yes	*	0.02
							ZT01.50
							miR-277 OE Control vs. pdfGal4 Control	-0.1787	-0.5809 to 0.2234	No	ns	0.55
							miR-277 OE Control vs. pdf Gal4 x miR-277 OE	0.3716	-0.009804 to 0.7530	No	ns	0.06
							pdfGal4 Control vs. pdf Gal4 x miR-277 OE	0.5504	0.1541 to 0.9466	Yes	**	0.003
							ZT01.75
							miR-277 OE Control vs. pdfGal4 Control	-0.1435	-0.5456 to 0.2587	No	ns	0.68
							miR-277 OE Control vs. pdf Gal4 x miR-277 OE	0.3424	-0.03904 to 0.7238	No	ns	0.09
							pdfGal4 Control vs. pdf Gal4 x miR-277 OE	0.4859	0.08960 to 0.8822	Yes	*	0.01
							ZT02
							miR-277 OE Control vs. pdfGal4 Control	-0.1146	-0.5167 to 0.2876	No	ns	0.78
							miR-277 OE Control vs. pdf Gal4 x miR-277 OE	0.4445	0.06303 to 0.8259	Yes	*	0.02
							pdfGal4 Control vs. pdf Gal4 x miR-277 OE	0.559	0.1627 to 0.9553	Yes	**	0.003
							ZT02.25
							miR-277 OE Control vs. pdfGal4 Control	-0.03903	-0.4412 to 0.3631	No	ns	0.97
							miR-277 OE Control vs. pdf Gal4 x miR-277 OE	0.3572	-0.02425 to 0.7386	No	ns	0.07
							pdfGal4 Control vs. pdf Gal4 x miR-277 OE	0.3962	-7.142e-005 to 0.7925	No	ns	0.05
							ZT02.50
							miR-277 OE Control vs. pdfGal4 Control	-0.1404	-0.5425 to 0.2618	No	ns	0.69
							miR-277 OE Control vs. pdf Gal4 x miR-277 OE	0.269	-0.1124 to 0.6504	No	ns	0.22
							pdfGal4 Control vs. pdf Gal4 x miR-277 OE	0.4094	0.01312 to 0.8057	Yes	*	0.04
							ZT02.75
							miR-277 OE Control vs. pdfGal4 Control	-0.1224	-0.5245 to 0.2798	No	ns	0.76
							miR-277 OE Control vs. pdf Gal4 x miR-277 OE	0.1633	-0.2181 to 0.5448	No	ns	0.57
							pdfGal4 Control vs. pdf Gal4 x miR-277 OE	0.2857	-0.1105 to 0.6820	No	ns	0.21
							ZT03
							miR-277 OE Control vs. pdfGal4 Control	-0.1144	-0.5165 to 0.2878	No	ns	0.78
							miR-277 OE Control vs. pdf Gal4 x miR-277 OE	0.136	-0.2455 to 0.5174	No	ns	0.68
							pdfGal4 Control vs. pdf Gal4 x miR-277 OE	0.2503	-0.1459 to 0.6466	No	ns	0.3
							ZT03.25
							miR-277 OE Control vs. pdfGal4 Control	-0.1328	-0.5350 to 0.2694	No	ns	0.72
							miR-277 OE Control vs. pdf Gal4 x miR-277 OE	0.1188	-0.2626 to 0.5002	No	ns	0.75
							pdfGal4 Control vs. pdf Gal4 x miR-277 OE	0.2516	-0.1447 to 0.6479	No	ns	0.3
							ZT03.50
							miR-277 OE Control vs. pdfGal4 Control	-0.1313	-0.5335 to 0.2708	No	ns	0.72
							miR-277 OE Control vs. pdf Gal4 x miR-277 OE	0.06321	-0.3182 to 0.4446	No	ns	0.92
							pdfGal4 Control vs. pdf Gal4 x miR-277 OE	0.1945	-0.2018 to 0.5908	No	ns	0.48
							ZT03.75
							miR-277 OE Control vs. pdfGal4 Control	-0.1498	-0.5520 to 0.2523	No	ns	0.66
							miR-277 OE Control vs. pdf Gal4 x miR-277 OE	0.1219	-0.2595 to 0.5033	No	ns	0.73
							pdfGal4 Control vs. pdf Gal4 x miR-277 OE	0.2718	-0.1245 to 0.6680	No	ns	0.24
							ZT04
							miR-277 OE Control vs. pdfGal4 Control	-0.1592	-0.5614 to 0.2429	No	ns	0.62
							miR-277 OE Control vs. pdf Gal4 x miR-277 OE	0.1067	-0.2748 to 0.4881	No	ns	0.79
							pdfGal4 Control vs. pdf Gal4 x miR-277 OE	0.2659	-0.1304 to 0.6622	No	ns	0.26
							ZT04.25
							miR-277 OE Control vs. pdfGal4 Control	-0.1442	-0.5463 to 0.2580	No	ns	0.68
							miR-277 OE Control vs. pdf Gal4 x miR-277 OE	-0.05907	-0.4405 to 0.3224	No	ns	0.93
							pdfGal4 Control vs. pdf Gal4 x miR-277 OE	0.08513	-0.3111 to 0.4814	No	ns	0.87
							ZT04.50
							miR-277 OE Control vs. pdfGal4 Control	-0.1284	-0.5306 to 0.2737	No	ns	0.73
							miR-277 OE Control vs. pdf Gal4 x miR-277 OE	0.0477	-0.3337 to 0.4291	No	ns	0.95
							pdfGal4 Control vs. pdf Gal4 x miR-277 OE	0.1761	-0.2202 to 0.5724	No	ns	0.55
							ZT04.75
							miR-277 OE Control vs. pdfGal4 Control	-0.1039	-0.5061 to 0.2982	No	ns	0.82
							miR-277 OE Control vs. pdf Gal4 x miR-277 OE	0.01715	-0.3643 to 0.3986	No	ns	>0.99
							pdfGal4 Control vs. pdf Gal4 x miR-277 OE	0.1211	-0.2752 to 0.5174	No	ns	0.75
							ZT05
							miR-277 OE Control vs. pdfGal4 Control	-0.1053	-0.5075 to 0.2968	No	ns	0.81
							miR-277 OE Control vs. pdf Gal4 x miR-277 OE	0.03798	-0.3434 to 0.4194	No	ns	0.97
							pdfGal4 Control vs. pdf Gal4 x miR-277 OE	0.1433	-0.2530 to 0.5396	No	ns	0.67
							ZT05.25
							miR-277 OE Control vs. pdfGal4 Control	-0.1397	-0.5419 to 0.2624	No	ns	0.69
							miR-277 OE Control vs. pdf Gal4 x miR-277 OE	0.06038	-0.3210 to 0.4418	No	ns	0.93
							pdfGal4 Control vs. pdf Gal4 x miR-277 OE	0.2001	-0.1962 to 0.5964	No	ns	0.46
							ZT05.50
							miR-277 OE Control vs. pdfGal4 Control	-0.1709	-0.5730 to 0.2313	No	ns	0.58
							miR-277 OE Control vs. pdf Gal4 x miR-277 OE	0.04725	-0.3342 to 0.4287	No	ns	0.95
							pdfGal4 Control vs. pdf Gal4 x miR-277 OE	0.2181	-0.1781 to 0.6144	No	ns	0.4
							ZT05.75
							miR-277 OE Control vs. pdfGal4 Control	-0.1566	-0.5588 to 0.2455	No	ns	0.63
							miR-277 OE Control vs. pdf Gal4 x miR-277 OE	-0.05273	-0.4342 to 0.3287	No	ns	0.94
							pdfGal4 Control vs. pdf Gal4 x miR-277 OE	0.1039	-0.2924 to 0.5002	No	ns	0.81
							ZT06
							miR-277 OE Control vs. pdfGal4 Control	-0.2179	-0.6201 to 0.1842	No	ns	0.41
							miR-277 OE Control vs. pdf Gal4 x miR-277 OE	-0.03111	-0.4125 to 0.3503	No	ns	0.98
							pdfGal4 Control vs. pdf Gal4 x miR-277 OE	0.1868	-0.2094 to 0.5831	No	ns	0.51
							ZT06.25
							miR-277 OE Control vs. pdfGal4 Control	-0.1995	-0.6017 to 0.2026	No	ns	0.48
							miR-277 OE Control vs. pdf Gal4 x miR-277 OE	-0.06565	-0.4471 to 0.3158	No	ns	0.91
							pdfGal4 Control vs. pdf Gal4 x miR-277 OE	0.1339	-0.2624 to 0.5301	No	ns	0.71
							ZT06.50
							miR-277 OE Control vs. pdfGal4 Control	-0.1736	-0.5758 to 0.2285	No	ns	0.57
							miR-277 OE Control vs. pdf Gal4 x miR-277 OE	0.01993	-0.3615 to 0.4014	No	ns	>0.99
							pdfGal4 Control vs. pdf Gal4 x miR-277 OE	0.1936	-0.2027 to 0.5899	No	ns	0.49
							ZT06.75
							miR-277 OE Control vs. pdfGal4 Control	-0.381	-0.7832 to 0.02114	No	ns	0.07
							miR-277 OE Control vs. pdf Gal4 x miR-277 OE	-0.04639	-0.4278 to 0.3350	No	ns	0.96
							pdfGal4 Control vs. pdf Gal4 x miR-277 OE	0.3346	-0.06166 to 0.7309	No	ns	0.12
							ZT07
							miR-277 OE Control vs. pdfGal4 Control	-0.1538	-0.5559 to 0.2484	No	ns	0.64
							miR-277 OE Control vs. pdf Gal4 x miR-277 OE	0.03094	-0.3505 to 0.4124	No	ns	0.98
							pdfGal4 Control vs. pdf Gal4 x miR-277 OE	0.1847	-0.2115 to 0.5810	No	ns	0.52
							ZT07.25
							miR-277 OE Control vs. pdfGal4 Control	-0.2103	-0.6125 to 0.1919	No	ns	0.44
							miR-277 OE Control vs. pdf Gal4 x miR-277 OE	0.01478	-0.3666 to 0.3962	No	ns	>0.99
							pdfGal4 Control vs. pdf Gal4 x miR-277 OE	0.2251	-0.1712 to 0.6214	No	ns	0.38
							ZT07.50
							miR-277 OE Control vs. pdfGal4 Control	-0.03018	-0.4323 to 0.3720	No	ns	0.98
							miR-277 OE Control vs. pdf Gal4 x miR-277 OE	0.1878	-0.1936 to 0.5692	No	ns	0.48
							pdfGal4 Control vs. pdf Gal4 x miR-277 OE	0.218	-0.1783 to 0.6143	No	ns	0.4
							ZT07.75
							miR-277 OE Control vs. pdfGal4 Control	-0.06848	-0.4706 to 0.3337	No	ns	0.92
							miR-277 OE Control vs. pdf Gal4 x miR-277 OE	-0.04878	-0.4302 to 0.3326	No	ns	0.95
							pdfGal4 Control vs. pdf Gal4 x miR-277 OE	0.01971	-0.3766 to 0.4160	No	ns	>0.99
							ZT08
							miR-277 OE Control vs. pdfGal4 Control	-0.1964	-0.5985 to 0.2058	No	ns	0.49
							miR-277 OE Control vs. pdf Gal4 x miR-277 OE	-0.004705	-0.3861 to 0.3767	No	ns	>0.99
							pdfGal4 Control vs. pdf Gal4 x miR-277 OE	0.1917	-0.2046 to 0.5879	No	ns	0.49
							ZT08.25
							miR-277 OE Control vs. pdfGal4 Control	-0.2177	-0.6199 to 0.1844	No	ns	0.41
							miR-277 OE Control vs. pdf Gal4 x miR-277 OE	-0.03905	-0.4205 to 0.3424	No	ns	0.97
							pdfGal4 Control vs. pdf Gal4 x miR-277 OE	0.1787	-0.2176 to 0.5749	No	ns	0.54
							ZT08.50
							miR-277 OE Control vs. pdfGal4 Control	-0.224	-0.6262 to 0.1781	No	ns	0.39
							miR-277 OE Control vs. pdf Gal4 x miR-277 OE	0.05919	-0.3222 to 0.4406	No	ns	0.93
							pdfGal4 Control vs. pdf Gal4 x miR-277 OE	0.2832	-0.1130 to 0.6795	No	ns	0.21
							ZT08.75
							miR-277 OE Control vs. pdfGal4 Control	-0.1582	-0.5604 to 0.2439	No	ns	0.63
							miR-277 OE Control vs. pdf Gal4 x miR-277 OE	0.118	-0.2634 to 0.4995	No	ns	0.75
							pdfGal4 Control vs. pdf Gal4 x miR-277 OE	0.2763	-0.1200 to 0.6726	No	ns	0.23
							ZT09
							miR-277 OE Control vs. pdfGal4 Control	0.02995	-0.3722 to 0.4321	No	ns	0.98
							miR-277 OE Control vs. pdf Gal4 x miR-277 OE	0.093	-0.2884 to 0.4744	No	ns	0.84
							pdfGal4 Control vs. pdf Gal4 x miR-277 OE	0.06305	-0.3332 to 0.4593	No	ns	0.93
							ZT09.25
							miR-277 OE Control vs. pdfGal4 Control	0.2311	-0.1711 to 0.6332	No	ns	0.37
							miR-277 OE Control vs. pdf Gal4 x miR-277 OE	0.4062	0.02474 to 0.7876	Yes	*	0.03
							pdfGal4 Control vs. pdf Gal4 x miR-277 OE	0.1751	-0.2212 to 0.5714	No	ns	0.55
							ZT09.50
							miR-277 OE Control vs. pdfGal4 Control	0.2642	-0.1380 to 0.6663	No	ns	0.27
							miR-277 OE Control vs. pdf Gal4 x miR-277 OE	0.6333	0.2519 to 1.015	Yes	***	<0.001
							pdfGal4 Control vs. pdf Gal4 x miR-277 OE	0.3691	-0.02717 to 0.7654	No	ns	0.07
							ZT09.75
							miR-277 OE Control vs. pdfGal4 Control	0.4846	0.08241 to 0.8867	Yes	*	0.01
							miR-277 OE Control vs. pdf Gal4 x miR-277 OE	0.6873	0.3059 to 1.069	Yes	***	<0.001
							pdfGal4 Control vs. pdf Gal4 x miR-277 OE	0.2028	-0.1935 to 0.5990	No	ns	0.45
							ZT10
							miR-277 OE Control vs. pdfGal4 Control	0.3977	-0.004464 to 0.7998	No	ns	0.05
							miR-277 OE Control vs. pdf Gal4 x miR-277 OE	0.6872	0.3058 to 1.069	Yes	***	<0.001
							pdfGal4 Control vs. pdf Gal4 x miR-277 OE	0.2895	-0.1068 to 0.6858	No	ns	0.2
							ZT10.25
							miR-277 OE Control vs. pdfGal4 Control	0.7079	0.3058 to 1.110	Yes	***	<0.001
							miR-277 OE Control vs. pdf Gal4 x miR-277 OE	0.9598	0.5784 to 1.341	Yes	***	<0.001
							pdfGal4 Control vs. pdf Gal4 x miR-277 OE	0.2518	-0.1444 to 0.6481	No	ns	0.3
							ZT10.50
							miR-277 OE Control vs. pdfGal4 Control	0.657	0.2548 to 1.059	Yes	***	<0.001
							miR-277 OE Control vs. pdf Gal4 x miR-277 OE	0.974	0.5925 to 1.355	Yes	***	<0.001
							pdfGal4 Control vs. pdf Gal4 x miR-277 OE	0.317	-0.07927 to 0.7133	No	ns	0.15
							ZT10.75
							miR-277 OE Control vs. pdfGal4 Control	0.7842	0.3820 to 1.186	Yes	***	<0.001
							miR-277 OE Control vs. pdf Gal4 x miR-277 OE	0.9931	0.6116 to 1.374	Yes	***	<0.001
							pdfGal4 Control vs. pdf Gal4 x miR-277 OE	0.2089	-0.1874 to 0.6052	No	ns	0.43
							ZT11
							miR-277 OE Control vs. pdfGal4 Control	0.7618	0.3596 to 1.164	Yes	***	<0.001
							miR-277 OE Control vs. pdf Gal4 x miR-277 OE	0.8563	0.4749 to 1.238	Yes	***	<0.001
							pdfGal4 Control vs. pdf Gal4 x miR-277 OE	0.09456	-0.3017 to 0.4908	No	ns	0.84
							ZT11.25
							miR-277 OE Control vs. pdfGal4 Control	0.7958	0.3936 to 1.198	Yes	***	<0.001
							miR-277 OE Control vs. pdf Gal4 x miR-277 OE	0.4288	0.04737 to 0.8102	Yes	*	0.02
							pdfGal4 Control vs. pdf Gal4 x miR-277 OE	-0.367	-0.7633 to 0.02927	No	ns	0.08
							ZT11.50
							miR-277 OE Control vs. pdfGal4 Control	0.8376	0.4354 to 1.240	Yes	***	<0.001
							miR-277 OE Control vs. pdf Gal4 x miR-277 OE	-0.0675	-0.4489 to 0.3139	No	ns	0.91
							pdfGal4 Control vs. pdf Gal4 x miR-277 OE	-0.9051	-1.301 to -0.5088	Yes	***	<0.001
							ZT11.75
							miR-277 OE Control vs. pdfGal4 Control	0.8314	0.4292 to 1.234	Yes	***	<0.001
							miR-277 OE Control vs. pdf Gal4 x miR-277 OE	-0.3222	-0.7036 to 0.05922	No	ns	0.12
							pdfGal4 Control vs. pdf Gal4 x miR-277 OE	-1.154	-1.550 to -0.7573	Yes	***	<0.001
							ZT12
							miR-277 OE Control vs. pdfGal4 Control	0.6266	0.2245 to 1.029	Yes	***	<0.001
							miR-277 OE Control vs. pdf Gal4 x miR-277 OE	-0.2743	-0.6557 to 0.1072	No	ns	0.21
							pdfGal4 Control vs. pdf Gal4 x miR-277 OE	-0.9009	-1.297 to -0.5046	Yes	***	<0.001
							ZT12.25
							miR-277 OE Control vs. pdfGal4 Control	0.6582	0.2560 to 1.060	Yes	***	<0.001
							miR-277 OE Control vs. pdf Gal4 x miR-277 OE	0.1686	-0.2129 to 0.5500	No	ns	0.55
							pdfGal4 Control vs. pdf Gal4 x miR-277 OE	-0.4896	-0.8859 to -0.09333	Yes	*	0.01
							ZT12.50
							miR-277 OE Control vs. pdfGal4 Control	-0.6782	-1.080 to -0.2760	Yes	***	<0.001
							miR-277 OE Control vs. pdf Gal4 x miR-277 OE	-1.056	-1.437 to -0.6742	Yes	***	<0.001
							pdfGal4 Control vs. pdf Gal4 x miR-277 OE	-0.3774	-0.7737 to 0.01883	No	ns	0.07
							ZT12.75
							miR-277 OE Control vs. pdfGal4 Control	-1.665	-2.068 to -1.263	Yes	***	<0.001
							miR-277 OE Control vs. pdf Gal4 x miR-277 OE	-1.943	-2.324 to -1.561	Yes	***	<0.001
							pdfGal4 Control vs. pdf Gal4 x miR-277 OE	-0.2774	-0.6737 to 0.1189	No	ns	0.23
							ZT13
							miR-277 OE Control vs. pdfGal4 Control	-1.961	-2.363 to -1.559	Yes	***	<0.001
							miR-277 OE Control vs. pdf Gal4 x miR-277 OE	-1.912	-2.293 to -1.530	Yes	***	<0.001
							pdfGal4 Control vs. pdf Gal4 x miR-277 OE	0.04967	-0.3466 to 0.4459	No	ns	0.95
							ZT13.25
							miR-277 OE Control vs. pdfGal4 Control	-1.33	-1.732 to -0.9275	Yes	***	<0.001
							miR-277 OE Control vs. pdf Gal4 x miR-277 OE	-1.57	-1.951 to -1.189	Yes	***	<0.001
							pdfGal4 Control vs. pdf Gal4 x miR-277 OE	-0.2404	-0.6367 to 0.1559	No	ns	0.33
							ZT13.50
							miR-277 OE Control vs. pdfGal4 Control	-1.061	-1.463 to -0.6586	Yes	***	<0.001
							miR-277 OE Control vs. pdf Gal4 x miR-277 OE	-1.107	-1.488 to -0.7251	Yes	***	<0.001
							pdfGal4 Control vs. pdf Gal4 x miR-277 OE	-0.04575	-0.4420 to 0.3505	No	ns	0.96
							ZT13.75
							miR-277 OE Control vs. pdfGal4 Control	-0.7301	-1.132 to -0.3280	Yes	***	<0.001
							miR-277 OE Control vs. pdf Gal4 x miR-277 OE	-0.6992	-1.081 to -0.3178	Yes	***	<0.001
							pdfGal4 Control vs. pdf Gal4 x miR-277 OE	0.0309	-0.3654 to 0.4272	No	ns	0.98
							ZT14
							miR-277 OE Control vs. pdfGal4 Control	-0.3654	-0.7675 to 0.03677	No	ns	0.08
							miR-277 OE Control vs. pdf Gal4 x miR-277 OE	-0.273	-0.6544 to 0.1084	No	ns	0.21
							pdfGal4 Control vs. pdf Gal4 x miR-277 OE	0.09242	-0.3039 to 0.4887	No	ns	0.85
							ZT14.25
							miR-277 OE Control vs. pdfGal4 Control	-0.2064	-0.6086 to 0.1957	No	ns	0.45
							miR-277 OE Control vs. pdf Gal4 x miR-277 OE	-0.09146	-0.4729 to 0.2900	No	ns	0.84
							pdfGal4 Control vs. pdf Gal4 x miR-277 OE	0.115	-0.2813 to 0.5113	No	ns	0.78
							ZT14.50
							miR-277 OE Control vs. pdfGal4 Control	-0.2326	-0.6347 to 0.1696	No	ns	0.36
							miR-277 OE Control vs. pdf Gal4 x miR-277 OE	0.02466	-0.3568 to 0.4061	No	ns	0.99
							pdfGal4 Control vs. pdf Gal4 x miR-277 OE	0.2572	-0.1390 to 0.6535	No	ns	0.28
							ZT14.75
							miR-277 OE Control vs. pdfGal4 Control	-0.1866	-0.5888 to 0.2155	No	ns	0.52
							miR-277 OE Control vs. pdf Gal4 x miR-277 OE	0.1689	-0.2126 to 0.5503	No	ns	0.55
							pdfGal4 Control vs. pdf Gal4 x miR-277 OE	0.3555	-0.04081 to 0.7517	No	ns	0.09
							ZT15
							miR-277 OE Control vs. pdfGal4 Control	-0.2493	-0.6514 to 0.1529	No	ns	0.31
							miR-277 OE Control vs. pdf Gal4 x miR-277 OE	0.1338	-0.2477 to 0.5152	No	ns	0.69
							pdfGal4 Control vs. pdf Gal4 x miR-277 OE	0.383	-0.01326 to 0.7793	No	ns	0.06
							ZT15.25
							miR-277 OE Control vs. pdfGal4 Control	-0.1919	-0.5941 to 0.2102	No	ns	0.5
							miR-277 OE Control vs. pdf Gal4 x miR-277 OE	0.03574	-0.3457 to 0.4172	No	ns	0.97
							pdfGal4 Control vs. pdf Gal4 x miR-277 OE	0.2277	-0.1686 to 0.6239	No	ns	0.37
							ZT15.50
							miR-277 OE Control vs. pdfGal4 Control	-0.06282	-0.4650 to 0.3393	No	ns	0.93
							miR-277 OE Control vs. pdf Gal4 x miR-277 OE	0.001834	-0.3796 to 0.3833	No	ns	>0.99
							pdfGal4 Control vs. pdf Gal4 x miR-277 OE	0.06465	-0.3316 to 0.4609	No	ns	0.92
							ZT15.75
							miR-277 OE Control vs. pdfGal4 Control	-0.02597	-0.4281 to 0.3762	No	ns	0.99
							miR-277 OE Control vs. pdf Gal4 x miR-277 OE	-0.01761	-0.3990 to 0.3638	No	ns	>0.99
							pdfGal4 Control vs. pdf Gal4 x miR-277 OE	0.008361	-0.3879 to 0.4046	No	ns	>0.99
							ZT16
							miR-277 OE Control vs. pdfGal4 Control	-0.005167	-0.4073 to 0.3970	No	ns	>0.99
							miR-277 OE Control vs. pdf Gal4 x miR-277 OE	0.1725	-0.2089 to 0.5540	No	ns	0.54
							pdfGal4 Control vs. pdf Gal4 x miR-277 OE	0.1777	-0.2186 to 0.5740	No	ns	0.54
							ZT16.25
							miR-277 OE Control vs. pdfGal4 Control	-0.119	-0.5212 to 0.2832	No	ns	0.77
							miR-277 OE Control vs. pdf Gal4 x miR-277 OE	0.03646	-0.3450 to 0.4179	No	ns	0.97
							pdfGal4 Control vs. pdf Gal4 x miR-277 OE	0.1555	-0.2408 to 0.5517	No	ns	0.63
							ZT16.50
							miR-277 OE Control vs. pdfGal4 Control	-0.03759	-0.4397 to 0.3646	No	ns	0.97
							miR-277 OE Control vs. pdf Gal4 x miR-277 OE	-0.06955	-0.4510 to 0.3119	No	ns	0.9
							pdfGal4 Control vs. pdf Gal4 x miR-277 OE	-0.03196	-0.4282 to 0.3643	No	ns	0.98
							ZT16.75
							miR-277 OE Control vs. pdfGal4 Control	-0.001075	-0.4032 to 0.4011	No	ns	>0.99
							miR-277 OE Control vs. pdf Gal4 x miR-277 OE	-0.02232	-0.4037 to 0.3591	No	ns	0.99
							pdfGal4 Control vs. pdf Gal4 x miR-277 OE	-0.02124	-0.4175 to 0.3750	No	ns	>0.99
							ZT17
							miR-277 OE Control vs. pdfGal4 Control	0.1029	-0.2992 to 0.5051	No	ns	0.82
							miR-277 OE Control vs. pdf Gal4 x miR-277 OE	-0.105	-0.4864 to 0.2764	No	ns	0.8
							pdfGal4 Control vs. pdf Gal4 x miR-277 OE	-0.2079	-0.6042 to 0.1884	No	ns	0.44
							ZT17.25
							miR-277 OE Control vs. pdfGal4 Control	0.05299	-0.3492 to 0.4551	No	ns	0.95
							miR-277 OE Control vs. pdf Gal4 x miR-277 OE	-0.07382	-0.4552 to 0.3076	No	ns	0.89
							pdfGal4 Control vs. pdf Gal4 x miR-277 OE	-0.1268	-0.5231 to 0.2695	No	ns	0.73
							ZT17.50
							miR-277 OE Control vs. pdfGal4 Control	0.05647	-0.3457 to 0.4586	No	ns	0.94
							miR-277 OE Control vs. pdf Gal4 x miR-277 OE	-0.1226	-0.5040 to 0.2588	No	ns	0.73
							pdfGal4 Control vs. pdf Gal4 x miR-277 OE	-0.1791	-0.5754 to 0.2172	No	ns	0.54
							ZT17.75
							miR-277 OE Control vs. pdfGal4 Control	-0.07331	-0.4755 to 0.3288	No	ns	0.9
							miR-277 OE Control vs. pdf Gal4 x miR-277 OE	0.07391	-0.3075 to 0.4553	No	ns	0.89
							pdfGal4 Control vs. pdf Gal4 x miR-277 OE	0.1472	-0.2491 to 0.5435	No	ns	0.66
							ZT18
							miR-277 OE Control vs. pdfGal4 Control	0.09769	-0.3045 to 0.4998	No	ns	0.84
							miR-277 OE Control vs. pdf Gal4 x miR-277 OE	-0.03183	-0.4133 to 0.3496	No	ns	0.98
							pdfGal4 Control vs. pdf Gal4 x miR-277 OE	-0.1295	-0.5258 to 0.2668	No	ns	0.72
							ZT18.25
							miR-277 OE Control vs. pdfGal4 Control	0.04782	-0.3543 to 0.4500	No	ns	0.96
							miR-277 OE Control vs. pdf Gal4 x miR-277 OE	0.003921	-0.3775 to 0.3853	No	ns	>0.99
							pdfGal4 Control vs. pdf Gal4 x miR-277 OE	-0.0439	-0.4402 to 0.3524	No	ns	0.96
							Test details	Predicted (LS) mean 1	Predicted (LS) mean 2	Predicted (LS) mean diff.	SE of diff.	N1	N2	q	DF
							ZT18.25
							miR-277 OE Control vs. pdfGal4 Control	0.7362	0.6884	0.04782	0.1716	30	26	0.3942	8245
							miR-277 OE Control vs. pdf Gal4 x miR-277 OE	0.7362	0.7322	0.003921	0.1627	30	32	0.03408	8245
							pdfGal4 Control vs. pdf Gal4 x miR-277 OE	0.6884	0.7322	-0.0439	0.1691	26	32	0.3672	8245
							ZT18.50
							miR-277 OE Control vs. pdfGal4 Control	0.6509	0.6188	0.03207	0.1716	30	26	0.2644	8245
							miR-277 OE Control vs. pdf Gal4 x miR-277 OE	0.6509	0.7484	-0.09757	0.1627	30	32	0.848	8245
							pdfGal4 Control vs. pdf Gal4 x miR-277 OE	0.6188	0.7484	-0.1296	0.1691	26	32	1.085	8245
							ZT18.75
							miR-277 OE Control vs. pdfGal4 Control	0.6234	0.7666	-0.1432	0.1716	30	26	1.18	8245
							miR-277 OE Control vs. pdf Gal4 x miR-277 OE	0.6234	0.5876	0.03588	0.1627	30	32	0.3119	8245
							pdfGal4 Control vs. pdf Gal4 x miR-277 OE	0.7666	0.5876	0.179	0.1691	26	32	1.498	8245
							ZT19
							miR-277 OE Control vs. pdfGal4 Control	0.6006	0.5445	0.05605	0.1716	30	26	0.462	8245
							miR-277 OE Control vs. pdf Gal4 x miR-277 OE	0.6006	0.4634	0.1372	0.1627	30	32	1.193	8245
							pdfGal4 Control vs. pdf Gal4 x miR-277 OE	0.5445	0.4634	0.08116	0.1691	26	32	0.679	8245
							ZT19.25
							miR-277 OE Control vs. pdfGal4 Control	0.6076	0.5713	0.0363	0.1716	30	26	0.2992	8245
							miR-277 OE Control vs. pdf Gal4 x miR-277 OE	0.6076	0.4402	0.1674	0.1627	30	32	1.455	8245
							pdfGal4 Control vs. pdf Gal4 x miR-277 OE	0.5713	0.4402	0.1311	0.1691	26	32	1.097	8245
							ZT19.50
							miR-277 OE Control vs. pdfGal4 Control	0.6365	0.6207	0.01573	0.1716	30	26	0.1297	8245
							miR-277 OE Control vs. pdf Gal4 x miR-277 OE	0.6365	0.3947	0.2418	0.1627	30	32	2.102	8245
							pdfGal4 Control vs. pdf Gal4 x miR-277 OE	0.6207	0.3947	0.2261	0.1691	26	32	1.891	8245
							ZT19.75
							miR-277 OE Control vs. pdfGal4 Control	0.4513	0.6415	-0.1902	0.1716	30	26	1.568	8245
							miR-277 OE Control vs. pdf Gal4 x miR-277 OE	0.4513	0.4534	-0.002061	0.1627	30	32	0.01791	8245
							pdfGal4 Control vs. pdf Gal4 x miR-277 OE	0.6415	0.4534	0.1881	0.1691	26	32	1.574	8245
							ZT20
							miR-277 OE Control vs. pdfGal4 Control	0.5613	0.5349	0.02639	0.1716	30	26	0.2175	8245
							miR-277 OE Control vs. pdf Gal4 x miR-277 OE	0.5613	0.5966	-0.03528	0.1627	30	32	0.3066	8245
							pdfGal4 Control vs. pdf Gal4 x miR-277 OE	0.5349	0.5966	-0.06167	0.1691	26	32	0.5159	8245
							ZT20.25
							miR-277 OE Control vs. pdfGal4 Control	0.556	0.5997	-0.04362	0.1716	30	26	0.3596	8245
							miR-277 OE Control vs. pdf Gal4 x miR-277 OE	0.556	0.7264	-0.1704	0.1627	30	32	1.481	8245
							pdfGal4 Control vs. pdf Gal4 x miR-277 OE	0.5997	0.7264	-0.1268	0.1691	26	32	1.06	8245
							ZT20.50
							miR-277 OE Control vs. pdfGal4 Control	0.5431	0.7235	-0.1803	0.1716	30	26	1.487	8245
							miR-277 OE Control vs. pdf Gal4 x miR-277 OE	0.5431	0.6499	-0.1068	0.1627	30	32	0.928	8245
							pdfGal4 Control vs. pdf Gal4 x miR-277 OE	0.7235	0.6499	0.07357	0.1691	26	32	0.6155	8245
							ZT20.75
							miR-277 OE Control vs. pdfGal4 Control	0.4983	0.575	-0.07671	0.1716	30	26	0.6323	8245
							miR-277 OE Control vs. pdf Gal4 x miR-277 OE	0.4983	0.7377	-0.2394	0.1627	30	32	2.08	8245
							pdfGal4 Control vs. pdf Gal4 x miR-277 OE	0.575	0.7377	-0.1626	0.1691	26	32	1.361	8245
							ZT21
							miR-277 OE Control vs. pdfGal4 Control	0.6447	0.5145	0.1301	0.1716	30	26	1.073	8245
							miR-277 OE Control vs. pdf Gal4 x miR-277 OE	0.6447	0.8912	-0.2465	0.1627	30	32	2.142	8245
							pdfGal4 Control vs. pdf Gal4 x miR-277 OE	0.5145	0.8912	-0.3766	0.1691	26	32	3.151	8245
							ZT21.25
							miR-277 OE Control vs. pdfGal4 Control	1.065	0.6613	0.4035	0.1716	30	26	3.326	8245
							miR-277 OE Control vs. pdf Gal4 x miR-277 OE	1.065	1.008	0.05714	0.1627	30	32	0.4966	8245
							pdfGal4 Control vs. pdf Gal4 x miR-277 OE	0.6613	1.008	-0.3464	0.1691	26	32	2.898	8245
							ZT21.50
							miR-277 OE Control vs. pdfGal4 Control	1.089	0.8322	0.2566	0.1716	30	26	2.115	8245
							miR-277 OE Control vs. pdf Gal4 x miR-277 OE	1.089	1.188	-0.09942	0.1627	30	32	0.8641	8245
							pdfGal4 Control vs. pdf Gal4 x miR-277 OE	0.8322	1.188	-0.356	0.1691	26	32	2.978	8245
							ZT21.75
							miR-277 OE Control vs. pdfGal4 Control	1.193	0.9599	0.2328	0.1716	30	26	1.919	8245
							miR-277 OE Control vs. pdf Gal4 x miR-277 OE	1.193	1.455	-0.2624	0.1627	30	32	2.28	8245
							pdfGal4 Control vs. pdf Gal4 x miR-277 OE	0.9599	1.455	-0.4951	0.1691	26	32	4.142	8245
							ZT22
							miR-277 OE Control vs. pdfGal4 Control	1.493	1.012	0.4814	0.1716	30	26	3.968	8245
							miR-277 OE Control vs. pdf Gal4 x miR-277 OE	1.493	1.759	-0.2661	0.1627	30	32	2.312	8245
							pdfGal4 Control vs. pdf Gal4 x miR-277 OE	1.012	1.759	-0.7475	0.1691	26	32	6.253	8245
							ZT22.25
							miR-277 OE Control vs. pdfGal4 Control	1.615	0.9991	0.6161	0.1716	30	26	5.078	8245
							miR-277 OE Control vs. pdf Gal4 x miR-277 OE	1.615	2.155	-0.54	0.1627	30	32	4.694	8245
							pdfGal4 Control vs. pdf Gal4 x miR-277 OE	0.9991	2.155	-1.156	0.1691	26	32	9.671	8245
							ZT22.50
							miR-277 OE Control vs. pdfGal4 Control	1.633	1.134	0.4989	0.1716	30	26	4.112	8245
							miR-277 OE Control vs. pdf Gal4 x miR-277 OE	1.633	2.19	-0.5577	0.1627	30	32	4.847	8245
							pdfGal4 Control vs. pdf Gal4 x miR-277 OE	1.134	2.19	-1.057	0.1691	26	32	8.839	8245
							ZT22.75
							miR-277 OE Control vs. pdfGal4 Control	1.628	1.547	0.08009	0.1716	30	26	0.6602	8245
							miR-277 OE Control vs. pdf Gal4 x miR-277 OE	1.628	2.279	-0.6518	0.1627	30	32	5.665	8245
							pdfGal4 Control vs. pdf Gal4 x miR-277 OE	1.547	2.279	-0.7319	0.1691	26	32	6.123	8245
							ZT23
							miR-277 OE Control vs. pdfGal4 Control	1.807	1.672	0.1348	0.1716	30	26	1.112	8245
							miR-277 OE Control vs. pdf Gal4 x miR-277 OE	1.807	2.356	-0.5489	0.1627	30	32	4.771	8245
							pdfGal4 Control vs. pdf Gal4 x miR-277 OE	1.672	2.356	-0.6837	0.1691	26	32	5.72	8245
							ZT23.25
							miR-277 OE Control vs. pdfGal4 Control	2.004	1.918	0.08583	0.1716	30	26	0.7075	8245
							miR-277 OE Control vs. pdf Gal4 x miR-277 OE	2.004	2.494	-0.4903	0.1627	30	32	4.262	8245
							pdfGal4 Control vs. pdf Gal4 x miR-277 OE	1.918	2.494	-0.5762	0.1691	26	32	4.82	8245
							ZT23.50
							miR-277 OE Control vs. pdfGal4 Control	2.404	1.889	0.5148	0.1716	30	26	4.244	8245
							miR-277 OE Control vs. pdf Gal4 x miR-277 OE	2.404	2.444	-0.04063	0.1627	30	32	0.3532	8245
							pdfGal4 Control vs. pdf Gal4 x miR-277 OE	1.889	2.444	-0.5554	0.1691	26	32	4.646	8245
							ZT23.75
							miR-277 OE Control vs. pdfGal4 Control	2.656	2.069	0.5869	0.1716	30	26	4.838	8245
							miR-277 OE Control vs. pdf Gal4 x miR-277 OE	2.656	2.704	-0.04829	0.1627	30	32	0.4197	8245
							pdfGal4 Control vs. pdf Gal4 x miR-277 OE	2.069	2.704	-0.6352	0.1691	26	32	5.314	8245
							ZT00
							miR-277 OE Control vs. pdfGal4 Control	2.934	2.21	0.7244	0.1716	30	26	5.972	8245
							miR-277 OE Control vs. pdf Gal4 x miR-277 OE	2.934	2.598	0.3364	0.1627	30	32	2.924	8245
							pdfGal4 Control vs. pdf Gal4 x miR-277 OE	2.21	2.598	-0.388	0.1691	26	32	3.246	8245
							ZT00.25
							miR-277 OE Control vs. pdfGal4 Control	3.926	3.501	0.4252	0.1716	30	26	3.505	8245
							miR-277 OE Control vs. pdf Gal4 x miR-277 OE	3.926	3.318	0.6081	0.1627	30	32	5.285	8245
							pdfGal4 Control vs. pdf Gal4 x miR-277 OE	3.501	3.318	0.1829	0.1691	26	32	1.53	8245
							ZT00.50
							miR-277 OE Control vs. pdfGal4 Control	3.423	2.916	0.5071	0.1716	30	26	4.18	8245
							miR-277 OE Control vs. pdf Gal4 x miR-277 OE	3.423	2.899	0.5241	0.1627	30	32	4.555	8245
							pdfGal4 Control vs. pdf Gal4 x miR-277 OE	2.916	2.899	0.01698	0.1691	26	32	0.142	8245
							ZT00.75
							miR-277 OE Control vs. pdfGal4 Control	2.739	2.549	0.1902	0.1716	30	26	1.568	8245
							miR-277 OE Control vs. pdf Gal4 x miR-277 OE	2.739	2.111	0.6277	0.1627	30	32	5.455	8245
							pdfGal4 Control vs. pdf Gal4 x miR-277 OE	2.549	2.111	0.4375	0.1691	26	32	3.66	8245
							ZT01
							miR-277 OE Control vs. pdfGal4 Control	2.29	2.203	0.08658	0.1716	30	26	0.7137	8245
							miR-277 OE Control vs. pdf Gal4 x miR-277 OE	2.29	1.582	0.708	0.1627	30	32	6.153	8245
							pdfGal4 Control vs. pdf Gal4 x miR-277 OE	2.203	1.582	0.6214	0.1691	26	32	5.198	8245
							ZT01.25
							miR-277 OE Control vs. pdfGal4 Control	1.654	1.699	-0.04564	0.1716	30	26	0.3762	8245
							miR-277 OE Control vs. pdf Gal4 x miR-277 OE	1.654	1.249	0.4043	0.1627	30	32	3.514	8245
							pdfGal4 Control vs. pdf Gal4 x miR-277 OE	1.699	1.249	0.45	0.1691	26	32	3.764	8245
							ZT01.50
							miR-277 OE Control vs. pdfGal4 Control	1.251	1.43	-0.1787	0.1716	30	26	1.473	8245
							miR-277 OE Control vs. pdf Gal4 x miR-277 OE	1.251	0.8793	0.3716	0.1627	30	32	3.23	8245
							pdfGal4 Control vs. pdf Gal4 x miR-277 OE	1.43	0.8793	0.5504	0.1691	26	32	4.604	8245
							ZT01.75
							miR-277 OE Control vs. pdfGal4 Control	0.9336	1.077	-0.1435	0.1716	30	26	1.183	8245
							miR-277 OE Control vs. pdf Gal4 x miR-277 OE	0.9336	0.5913	0.3424	0.1627	30	32	2.976	8245
							pdfGal4 Control vs. pdf Gal4 x miR-277 OE	1.077	0.5913	0.4859	0.1691	26	32	4.065	8245
							ZT02
							miR-277 OE Control vs. pdfGal4 Control	0.787	0.9015	-0.1146	0.1716	30	26	0.9444	8245
							miR-277 OE Control vs. pdf Gal4 x miR-277 OE	0.787	0.3425	0.4445	0.1627	30	32	3.863	8245
							pdfGal4 Control vs. pdf Gal4 x miR-277 OE	0.9015	0.3425	0.559	0.1691	26	32	4.677	8245
							ZT02.25
							miR-277 OE Control vs. pdfGal4 Control	0.6064	0.6454	-0.03903	0.1716	30	26	0.3217	8245
							miR-277 OE Control vs. pdf Gal4 x miR-277 OE	0.6064	0.2492	0.3572	0.1627	30	32	3.104	8245
							pdfGal4 Control vs. pdf Gal4 x miR-277 OE	0.6454	0.2492	0.3962	0.1691	26	32	3.314	8245
							ZT02.50
							miR-277 OE Control vs. pdfGal4 Control	0.4547	0.5951	-0.1404	0.1716	30	26	1.157	8245
							miR-277 OE Control vs. pdf Gal4 x miR-277 OE	0.4547	0.1857	0.269	0.1627	30	32	2.338	8245
							pdfGal4 Control vs. pdf Gal4 x miR-277 OE	0.5951	0.1857	0.4094	0.1691	26	32	3.425	8245
							ZT02.75
							miR-277 OE Control vs. pdfGal4 Control	0.3268	0.4492	-0.1224	0.1716	30	26	1.009	8245
							miR-277 OE Control vs. pdf Gal4 x miR-277 OE	0.3268	0.1634	0.1633	0.1627	30	32	1.42	8245
							pdfGal4 Control vs. pdf Gal4 x miR-277 OE	0.4492	0.1634	0.2857	0.1691	26	32	2.39	8245
							ZT03
							miR-277 OE Control vs. pdfGal4 Control	0.3027	0.4171	-0.1144	0.1716	30	26	0.9427	8245
							miR-277 OE Control vs. pdf Gal4 x miR-277 OE	0.3027	0.1667	0.136	0.1627	30	32	1.182	8245
							pdfGal4 Control vs. pdf Gal4 x miR-277 OE	0.4171	0.1667	0.2503	0.1691	26	32	2.094	8245
							ZT03.25
							miR-277 OE Control vs. pdfGal4 Control	0.2668	0.3996	-0.1328	0.1716	30	26	1.095	8245
							miR-277 OE Control vs. pdf Gal4 x miR-277 OE	0.2668	0.148	0.1188	0.1627	30	32	1.032	8245
							pdfGal4 Control vs. pdf Gal4 x miR-277 OE	0.3996	0.148	0.2516	0.1691	26	32	2.105	8245
							ZT03.50
							miR-277 OE Control vs. pdfGal4 Control	0.1907	0.322	-0.1313	0.1716	30	26	1.082	8245
							miR-277 OE Control vs. pdf Gal4 x miR-277 OE	0.1907	0.1275	0.06321	0.1627	30	32	0.5494	8245
							pdfGal4 Control vs. pdf Gal4 x miR-277 OE	0.322	0.1275	0.1945	0.1691	26	32	1.627	8245
							ZT03.75
							miR-277 OE Control vs. pdfGal4 Control	0.2347	0.3845	-0.1498	0.1716	30	26	1.235	8245
							miR-277 OE Control vs. pdf Gal4 x miR-277 OE	0.2347	0.1127	0.1219	0.1627	30	32	1.06	8245
							pdfGal4 Control vs. pdf Gal4 x miR-277 OE	0.3845	0.1127	0.2718	0.1691	26	32	2.273	8245
							ZT04
							miR-277 OE Control vs. pdfGal4 Control	0.2367	0.3959	-0.1592	0.1716	30	26	1.313	8245
							miR-277 OE Control vs. pdf Gal4 x miR-277 OE	0.2367	0.13	0.1067	0.1627	30	32	0.9271	8245
							pdfGal4 Control vs. pdf Gal4 x miR-277 OE	0.3959	0.13	0.2659	0.1691	26	32	2.224	8245
							ZT04.25
							miR-277 OE Control vs. pdfGal4 Control	0.2104	0.3546	-0.1442	0.1716	30	26	1.189	8245
							miR-277 OE Control vs. pdf Gal4 x miR-277 OE	0.2104	0.2695	-0.05907	0.1627	30	32	0.5134	8245
							pdfGal4 Control vs. pdf Gal4 x miR-277 OE	0.3546	0.2695	0.08513	0.1691	26	32	0.7121	8245
							ZT04.50
							miR-277 OE Control vs. pdfGal4 Control	0.2115	0.3399	-0.1284	0.1716	30	26	1.059	8245
							miR-277 OE Control vs. pdf Gal4 x miR-277 OE	0.2115	0.1638	0.0477	0.1627	30	32	0.4146	8245
							pdfGal4 Control vs. pdf Gal4 x miR-277 OE	0.3399	0.1638	0.1761	0.1691	26	32	1.473	8245
							ZT04.75
							miR-277 OE Control vs. pdfGal4 Control	0.2114	0.3154	-0.1039	0.1716	30	26	0.8568	8245
							miR-277 OE Control vs. pdf Gal4 x miR-277 OE	0.2114	0.1943	0.01715	0.1627	30	32	0.149	8245
							pdfGal4 Control vs. pdf Gal4 x miR-277 OE	0.3154	0.1943	0.1211	0.1691	26	32	1.013	8245
							ZT05
							miR-277 OE Control vs. pdfGal4 Control	0.2357	0.341	-0.1053	0.1716	30	26	0.8684	8245
							miR-277 OE Control vs. pdf Gal4 x miR-277 OE	0.2357	0.1977	0.03798	0.1627	30	32	0.3301	8245
							pdfGal4 Control vs. pdf Gal4 x miR-277 OE	0.341	0.1977	0.1433	0.1691	26	32	1.199	8245
							ZT05.25
							miR-277 OE Control vs. pdfGal4 Control	0.269	0.4087	-0.1397	0.1716	30	26	1.152	8245
							miR-277 OE Control vs. pdf Gal4 x miR-277 OE	0.269	0.2086	0.06038	0.1627	30	32	0.5248	8245
							pdfGal4 Control vs. pdf Gal4 x miR-277 OE	0.4087	0.2086	0.2001	0.1691	26	32	1.674	8245
							ZT05.50
							miR-277 OE Control vs. pdfGal4 Control	0.2425	0.4134	-0.1709	0.1716	30	26	1.409	8245
							miR-277 OE Control vs. pdf Gal4 x miR-277 OE	0.2425	0.1952	0.04725	0.1627	30	32	0.4107	8245
							pdfGal4 Control vs. pdf Gal4 x miR-277 OE	0.4134	0.1952	0.2181	0.1691	26	32	1.825	8245
							ZT05.75
							miR-277 OE Control vs. pdfGal4 Control	0.2501	0.4068	-0.1566	0.1716	30	26	1.291	8245
							miR-277 OE Control vs. pdf Gal4 x miR-277 OE	0.2501	0.3029	-0.05273	0.1627	30	32	0.4583	8245
							pdfGal4 Control vs. pdf Gal4 x miR-277 OE	0.4068	0.3029	0.1039	0.1691	26	32	0.8692	8245
							ZT06
							miR-277 OE Control vs. pdfGal4 Control	0.1631	0.3811	-0.2179	0.1716	30	26	1.797	8245
							miR-277 OE Control vs. pdf Gal4 x miR-277 OE	0.1631	0.1942	-0.03111	0.1627	30	32	0.2704	8245
							pdfGal4 Control vs. pdf Gal4 x miR-277 OE	0.3811	0.1942	0.1868	0.1691	26	32	1.563	8245
							ZT06.25
							miR-277 OE Control vs. pdfGal4 Control	0.1576	0.3571	-0.1995	0.1716	30	26	1.645	8245
							miR-277 OE Control vs. pdf Gal4 x miR-277 OE	0.1576	0.2232	-0.06565	0.1627	30	32	0.5706	8245
							pdfGal4 Control vs. pdf Gal4 x miR-277 OE	0.3571	0.2232	0.1339	0.1691	26	32	1.12	8245
							ZT06.50
							miR-277 OE Control vs. pdfGal4 Control	0.1818	0.3554	-0.1736	0.1716	30	26	1.431	8245
							miR-277 OE Control vs. pdf Gal4 x miR-277 OE	0.1818	0.1619	0.01993	0.1627	30	32	0.1732	8245
							pdfGal4 Control vs. pdf Gal4 x miR-277 OE	0.3554	0.1619	0.1936	0.1691	26	32	1.619	8245
							ZT06.75
							miR-277 OE Control vs. pdfGal4 Control	0.1374	0.5184	-0.381	0.1716	30	26	3.141	8245
							miR-277 OE Control vs. pdf Gal4 x miR-277 OE	0.1374	0.1838	-0.04639	0.1627	30	32	0.4032	8245
							pdfGal4 Control vs. pdf Gal4 x miR-277 OE	0.5184	0.1838	0.3346	0.1691	26	32	2.799	8245
							ZT07
							miR-277 OE Control vs. pdfGal4 Control	0.2067	0.3605	-0.1538	0.1716	30	26	1.268	8245
							miR-277 OE Control vs. pdf Gal4 x miR-277 OE	0.2067	0.1758	0.03094	0.1627	30	32	0.2689	8245
							pdfGal4 Control vs. pdf Gal4 x miR-277 OE	0.3605	0.1758	0.1847	0.1691	26	32	1.545	8245
							ZT07.25
							miR-277 OE Control vs. pdfGal4 Control	0.1754	0.3857	-0.2103	0.1716	30	26	1.734	8245
							miR-277 OE Control vs. pdf Gal4 x miR-277 OE	0.1754	0.1606	0.01478	0.1627	30	32	0.1285	8245
							pdfGal4 Control vs. pdf Gal4 x miR-277 OE	0.3857	0.1606	0.2251	0.1691	26	32	1.883	8245
							ZT07.50
							miR-277 OE Control vs. pdfGal4 Control	0.3592	0.3894	-0.03018	0.1716	30	26	0.2488	8245
							miR-277 OE Control vs. pdf Gal4 x miR-277 OE	0.3592	0.1714	0.1878	0.1627	30	32	1.632	8245
							pdfGal4 Control vs. pdf Gal4 x miR-277 OE	0.3894	0.1714	0.218	0.1691	26	32	1.824	8245
							ZT07.75
							miR-277 OE Control vs. pdfGal4 Control	0.2265	0.295	-0.06848	0.1716	30	26	0.5645	8245
							miR-277 OE Control vs. pdf Gal4 x miR-277 OE	0.2265	0.2753	-0.04878	0.1627	30	32	0.424	8245
							pdfGal4 Control vs. pdf Gal4 x miR-277 OE	0.295	0.2753	0.01971	0.1691	26	32	0.1648	8245
							ZT08
							miR-277 OE Control vs. pdfGal4 Control	0.2296	0.4259	-0.1964	0.1716	30	26	1.619	8245
							miR-277 OE Control vs. pdf Gal4 x miR-277 OE	0.2296	0.2343	-0.004705	0.1627	30	32	0.04089	8245
							pdfGal4 Control vs. pdf Gal4 x miR-277 OE	0.4259	0.2343	0.1917	0.1691	26	32	1.603	8245
							ZT08.25
							miR-277 OE Control vs. pdfGal4 Control	0.2492	0.4669	-0.2177	0.1716	30	26	1.795	8245
							miR-277 OE Control vs. pdf Gal4 x miR-277 OE	0.2492	0.2883	-0.03905	0.1627	30	32	0.3394	8245
							pdfGal4 Control vs. pdf Gal4 x miR-277 OE	0.4669	0.2883	0.1787	0.1691	26	32	1.495	8245
							ZT08.50
							miR-277 OE Control vs. pdfGal4 Control	0.307	0.531	-0.224	0.1716	30	26	1.847	8245
							miR-277 OE Control vs. pdf Gal4 x miR-277 OE	0.307	0.2478	0.05919	0.1627	30	32	0.5145	8245
							pdfGal4 Control vs. pdf Gal4 x miR-277 OE	0.531	0.2478	0.2832	0.1691	26	32	2.369	8245
							ZT08.75
							miR-277 OE Control vs. pdfGal4 Control	0.3956	0.5538	-0.1582	0.1716	30	26	1.304	8245
							miR-277 OE Control vs. pdf Gal4 x miR-277 OE	0.3956	0.2776	0.118	0.1627	30	32	1.026	8245
							pdfGal4 Control vs. pdf Gal4 x miR-277 OE	0.5538	0.2776	0.2763	0.1691	26	32	2.311	8245
							ZT09
							miR-277 OE Control vs. pdfGal4 Control	0.4894	0.4595	0.02995	0.1716	30	26	0.2469	8245
							miR-277 OE Control vs. pdf Gal4 x miR-277 OE	0.4894	0.3964	0.093	0.1627	30	32	0.8083	8245
							pdfGal4 Control vs. pdf Gal4 x miR-277 OE	0.4595	0.3964	0.06305	0.1691	26	32	0.5275	8245
							ZT09.25
							miR-277 OE Control vs. pdfGal4 Control	0.7931	0.562	0.2311	0.1716	30	26	1.905	8245
							miR-277 OE Control vs. pdf Gal4 x miR-277 OE	0.7931	0.3869	0.4062	0.1627	30	32	3.53	8245
							pdfGal4 Control vs. pdf Gal4 x miR-277 OE	0.562	0.3869	0.1751	0.1691	26	32	1.465	8245
							ZT09.50
							miR-277 OE Control vs. pdfGal4 Control	0.9372	0.673	0.2642	0.1716	30	26	2.178	8245
							miR-277 OE Control vs. pdf Gal4 x miR-277 OE	0.9372	0.3039	0.6333	0.1627	30	32	5.504	8245
							pdfGal4 Control vs. pdf Gal4 x miR-277 OE	0.673	0.3039	0.3691	0.1691	26	32	3.088	8245
							ZT09.75
							miR-277 OE Control vs. pdfGal4 Control	1.127	0.6428	0.4846	0.1716	30	26	3.994	8245
							miR-277 OE Control vs. pdf Gal4 x miR-277 OE	1.127	0.4401	0.6873	0.1627	30	32	5.974	8245
							pdfGal4 Control vs. pdf Gal4 x miR-277 OE	0.6428	0.4401	0.2028	0.1691	26	32	1.696	8245
							ZT10
							miR-277 OE Control vs. pdfGal4 Control	1.257	0.8589	0.3977	0.1716	30	26	3.278	8245
							miR-277 OE Control vs. pdf Gal4 x miR-277 OE	1.257	0.5694	0.6872	0.1627	30	32	5.973	8245
							pdfGal4 Control vs. pdf Gal4 x miR-277 OE	0.8589	0.5694	0.2895	0.1691	26	32	2.422	8245
							ZT10.25
							miR-277 OE Control vs. pdfGal4 Control	1.658	0.9503	0.7079	0.1716	30	26	5.836	8245
							miR-277 OE Control vs. pdf Gal4 x miR-277 OE	1.658	0.6985	0.9598	0.1627	30	32	8.342	8245
							pdfGal4 Control vs. pdf Gal4 x miR-277 OE	0.9503	0.6985	0.2518	0.1691	26	32	2.107	8245
							ZT10.50
							miR-277 OE Control vs. pdfGal4 Control	1.985	1.328	0.657	0.1716	30	26	5.415	8245
							miR-277 OE Control vs. pdf Gal4 x miR-277 OE	1.985	1.011	0.974	0.1627	30	32	8.465	8245
							pdfGal4 Control vs. pdf Gal4 x miR-277 OE	1.328	1.011	0.317	0.1691	26	32	2.652	8245
							ZT10.75
							miR-277 OE Control vs. pdfGal4 Control	2.387	1.603	0.7842	0.1716	30	26	6.464	8245
							miR-277 OE Control vs. pdf Gal4 x miR-277 OE	2.387	1.394	0.9931	0.1627	30	32	8.631	8245
							pdfGal4 Control vs. pdf Gal4 x miR-277 OE	1.603	1.394	0.2089	0.1691	26	32	1.747	8245
							ZT11
							miR-277 OE Control vs. pdfGal4 Control	2.531	1.769	0.7618	0.1716	30	26	6.279	8245
							miR-277 OE Control vs. pdf Gal4 x miR-277 OE	2.531	1.675	0.8563	0.1627	30	32	7.443	8245
							pdfGal4 Control vs. pdf Gal4 x miR-277 OE	1.769	1.675	0.09456	0.1691	26	32	0.7911	8245
							ZT11.25
							miR-277 OE Control vs. pdfGal4 Control	2.826	2.03	0.7958	0.1716	30	26	6.56	8245
							miR-277 OE Control vs. pdf Gal4 x miR-277 OE	2.826	2.397	0.4288	0.1627	30	32	3.727	8245
							pdfGal4 Control vs. pdf Gal4 x miR-277 OE	2.03	2.397	-0.367	0.1691	26	32	3.07	8245
							ZT11.50
							miR-277 OE Control vs. pdfGal4 Control	3.117	2.279	0.8376	0.1716	30	26	6.904	8245
							miR-277 OE Control vs. pdf Gal4 x miR-277 OE	3.117	3.184	-0.0675	0.1627	30	32	0.5867	8245
							pdfGal4 Control vs. pdf Gal4 x miR-277 OE	2.279	3.184	-0.9051	0.1691	26	32	7.571	8245
							ZT11.75
							miR-277 OE Control vs. pdfGal4 Control	3.225	2.394	0.8314	0.1716	30	26	6.853	8245
							miR-277 OE Control vs. pdf Gal4 x miR-277 OE	3.225	3.548	-0.3222	0.1627	30	32	2.8	8245
							pdfGal4 Control vs. pdf Gal4 x miR-277 OE	2.394	3.548	-1.154	0.1691	26	32	9.65	8245
							ZT12
							miR-277 OE Control vs. pdfGal4 Control	3.37	2.743	0.6266	0.1716	30	26	5.166	8245
							miR-277 OE Control vs. pdf Gal4 x miR-277 OE	3.37	3.644	-0.2743	0.1627	30	32	2.384	8245
							pdfGal4 Control vs. pdf Gal4 x miR-277 OE	2.743	3.644	-0.9009	0.1691	26	32	7.537	8245
							ZT12.25
							miR-277 OE Control vs. pdfGal4 Control	5.451	4.792	0.6582	0.1716	30	26	5.425	8245
							miR-277 OE Control vs. pdf Gal4 x miR-277 OE	5.451	5.282	0.1686	0.1627	30	32	1.465	8245
							pdfGal4 Control vs. pdf Gal4 x miR-277 OE	4.792	5.282	-0.4896	0.1691	26	32	4.096	8245
							ZT12.50
							miR-277 OE Control vs. pdfGal4 Control	3.39	4.068	-0.6782	0.1716	30	26	5.59	8245
							miR-277 OE Control vs. pdf Gal4 x miR-277 OE	3.39	4.446	-1.056	0.1627	30	32	9.175	8245
							pdfGal4 Control vs. pdf Gal4 x miR-277 OE	4.068	4.446	-0.3774	0.1691	26	32	3.158	8245
							ZT12.75
							miR-277 OE Control vs. pdfGal4 Control	1.945	3.61	-1.665	0.1716	30	26	13.73	8245
							miR-277 OE Control vs. pdf Gal4 x miR-277 OE	1.945	3.888	-1.943	0.1627	30	32	16.89	8245
							pdfGal4 Control vs. pdf Gal4 x miR-277 OE	3.61	3.888	-0.2774	0.1691	26	32	2.321	8245
							ZT13
							miR-277 OE Control vs. pdfGal4 Control	0.9465	2.908	-1.961	0.1716	30	26	16.17	8245
							miR-277 OE Control vs. pdf Gal4 x miR-277 OE	0.9465	2.858	-1.912	0.1627	30	32	16.61	8245
							pdfGal4 Control vs. pdf Gal4 x miR-277 OE	2.908	2.858	0.04967	0.1691	26	32	0.4155	8245
							ZT13.25
							miR-277 OE Control vs. pdfGal4 Control	0.5326	1.862	-1.33	0.1716	30	26	10.96	8245
							miR-277 OE Control vs. pdf Gal4 x miR-277 OE	0.5326	2.103	-1.57	0.1627	30	32	13.65	8245
							pdfGal4 Control vs. pdf Gal4 x miR-277 OE	1.862	2.103	-0.2404	0.1691	26	32	2.011	8245
							ZT13.50
							miR-277 OE Control vs. pdfGal4 Control	0.3269	1.388	-1.061	0.1716	30	26	8.744	8245
							miR-277 OE Control vs. pdf Gal4 x miR-277 OE	0.3269	1.433	-1.107	0.1627	30	32	9.617	8245
							pdfGal4 Control vs. pdf Gal4 x miR-277 OE	1.388	1.433	-0.04575	0.1691	26	32	0.3828	8245
							ZT13.75
							miR-277 OE Control vs. pdfGal4 Control	0.2283	0.9585	-0.7301	0.1716	30	26	6.019	8245
							miR-277 OE Control vs. pdf Gal4 x miR-277 OE	0.2283	0.9276	-0.6992	0.1627	30	32	6.077	8245
							pdfGal4 Control vs. pdf Gal4 x miR-277 OE	0.9585	0.9276	0.0309	0.1691	26	32	0.2585	8245
							ZT14
							miR-277 OE Control vs. pdfGal4 Control	0.1883	0.5537	-0.3654	0.1716	30	26	3.012	8245
							miR-277 OE Control vs. pdf Gal4 x miR-277 OE	0.1883	0.4613	-0.273	0.1627	30	32	2.373	8245
							pdfGal4 Control vs. pdf Gal4 x miR-277 OE	0.5537	0.4613	0.09242	0.1691	26	32	0.7731	8245
							ZT14.25
							miR-277 OE Control vs. pdfGal4 Control	0.2458	0.4522	-0.2064	0.1716	30	26	1.702	8245
							miR-277 OE Control vs. pdf Gal4 x miR-277 OE	0.2458	0.3372	-0.09146	0.1627	30	32	0.7949	8245
							pdfGal4 Control vs. pdf Gal4 x miR-277 OE	0.4522	0.3372	0.115	0.1691	26	32	0.9619	8245
							ZT14.50
							miR-277 OE Control vs. pdfGal4 Control	0.2793	0.5119	-0.2326	0.1716	30	26	1.917	8245
							miR-277 OE Control vs. pdf Gal4 x miR-277 OE	0.2793	0.2546	0.02466	0.1627	30	32	0.2143	8245
							pdfGal4 Control vs. pdf Gal4 x miR-277 OE	0.5119	0.2546	0.2572	0.1691	26	32	2.152	8245
							ZT14.75
							miR-277 OE Control vs. pdfGal4 Control	0.3716	0.5582	-0.1866	0.1716	30	26	1.538	8245
							miR-277 OE Control vs. pdf Gal4 x miR-277 OE	0.3716	0.2027	0.1689	0.1627	30	32	1.468	8245
							pdfGal4 Control vs. pdf Gal4 x miR-277 OE	0.5582	0.2027	0.3555	0.1691	26	32	2.974	8245
							ZT15
							miR-277 OE Control vs. pdfGal4 Control	0.3367	0.586	-0.2493	0.1716	30	26	2.055	8245
							miR-277 OE Control vs. pdf Gal4 x miR-277 OE	0.3367	0.203	0.1338	0.1627	30	32	1.163	8245
							pdfGal4 Control vs. pdf Gal4 x miR-277 OE	0.586	0.203	0.383	0.1691	26	32	3.204	8245
							ZT15.25
							miR-277 OE Control vs. pdfGal4 Control	0.307	0.4989	-0.1919	0.1716	30	26	1.582	8245
							miR-277 OE Control vs. pdf Gal4 x miR-277 OE	0.307	0.2713	0.03574	0.1627	30	32	0.3107	8245
							pdfGal4 Control vs. pdf Gal4 x miR-277 OE	0.4989	0.2713	0.2277	0.1691	26	32	1.904	8245
							ZT15.50
							miR-277 OE Control vs. pdfGal4 Control	0.4463	0.5091	-0.06282	0.1716	30	26	0.5178	8245
							miR-277 OE Control vs. pdf Gal4 x miR-277 OE	0.4463	0.4445	0.001834	0.1627	30	32	0.01594	8245
							pdfGal4 Control vs. pdf Gal4 x miR-277 OE	0.5091	0.4445	0.06465	0.1691	26	32	0.5408	8245
							ZT15.75
							miR-277 OE Control vs. pdfGal4 Control	0.4729	0.4988	-0.02597	0.1716	30	26	0.2141	8245
							miR-277 OE Control vs. pdf Gal4 x miR-277 OE	0.4729	0.4905	-0.01761	0.1627	30	32	0.1531	8245
							pdfGal4 Control vs. pdf Gal4 x miR-277 OE	0.4988	0.4905	0.008361	0.1691	26	32	0.06994	8245
							ZT16
							miR-277 OE Control vs. pdfGal4 Control	0.6828	0.688	-0.005167	0.1716	30	26	0.04259	8245
							miR-277 OE Control vs. pdf Gal4 x miR-277 OE	0.6828	0.5103	0.1725	0.1627	30	32	1.5	8245
							pdfGal4 Control vs. pdf Gal4 x miR-277 OE	0.688	0.5103	0.1777	0.1691	26	32	1.487	8245
							ZT16.25
							miR-277 OE Control vs. pdfGal4 Control	0.686	0.805	-0.119	0.1716	30	26	0.981	8245
							miR-277 OE Control vs. pdf Gal4 x miR-277 OE	0.686	0.6496	0.03646	0.1627	30	32	0.3169	8245
							pdfGal4 Control vs. pdf Gal4 x miR-277 OE	0.805	0.6496	0.1555	0.1691	26	32	1.301	8245
							ZT16.50
							miR-277 OE Control vs. pdfGal4 Control	0.7377	0.7753	-0.03759	0.1716	30	26	0.3099	8245
							miR-277 OE Control vs. pdf Gal4 x miR-277 OE	0.7377	0.8073	-0.06955	0.1627	30	32	0.6045	8245
							pdfGal4 Control vs. pdf Gal4 x miR-277 OE	0.7753	0.8073	-0.03196	0.1691	26	32	0.2673	8245
							ZT16.75
							miR-277 OE Control vs. pdfGal4 Control	0.7054	0.7065	-0.001075	0.1716	30	26	0.008858	8245
							miR-277 OE Control vs. pdf Gal4 x miR-277 OE	0.7054	0.7277	-0.02232	0.1627	30	32	0.194	8245
							pdfGal4 Control vs. pdf Gal4 x miR-277 OE	0.7065	0.7277	-0.02124	0.1691	26	32	0.1777	8245
							ZT17
							miR-277 OE Control vs. pdfGal4 Control	0.6286	0.5256	0.1029	0.1716	30	26	0.8484	8245
							miR-277 OE Control vs. pdf Gal4 x miR-277 OE	0.6286	0.7336	-0.105	0.1627	30	32	0.9126	8245
							pdfGal4 Control vs. pdf Gal4 x miR-277 OE	0.5256	0.7336	-0.2079	0.1691	26	32	1.739	8245
							ZT17.25
							miR-277 OE Control vs. pdfGal4 Control	0.6884	0.6355	0.05299	0.1716	30	26	0.4368	8245
							miR-277 OE Control vs. pdf Gal4 x miR-277 OE	0.6884	0.7623	-0.07382	0.1627	30	32	0.6416	8245
							pdfGal4 Control vs. pdf Gal4 x miR-277 OE	0.6355	0.7623	-0.1268	0.1691	26	32	1.061	8245
							ZT17.50
							miR-277 OE Control vs. pdfGal4 Control	0.7408	0.6843	0.05647	0.1716	30	26	0.4655	8245
							miR-277 OE Control vs. pdf Gal4 x miR-277 OE	0.7408	0.8634	-0.1226	0.1627	30	32	1.066	8245
							pdfGal4 Control vs. pdf Gal4 x miR-277 OE	0.6843	0.8634	-0.1791	0.1691	26	32	1.498	8245
							ZT17.75
							miR-277 OE Control vs. pdfGal4 Control	0.7989	0.8722	-0.07331	0.1716	30	26	0.6043	8245
							miR-277 OE Control vs. pdf Gal4 x miR-277 OE	0.7989	0.725	0.07391	0.1627	30	32	0.6424	8245
							pdfGal4 Control vs. pdf Gal4 x miR-277 OE	0.8722	0.725	0.1472	0.1691	26	32	1.232	8245
							ZT18
							miR-277 OE Control vs. pdfGal4 Control	0.753	0.6553	0.09769	0.1716	30	26	0.8053	8245
							miR-277 OE Control vs. pdf Gal4 x miR-277 OE	0.753	0.7848	-0.03183	0.1627	30	32	0.2766	8245
							pdfGal4 Control vs. pdf Gal4 x miR-277 OE	0.6553	0.7848	-0.1295	0.1691	26	32	1.083	8245
							ZT18.25
							miR-277 OE Control vs. pdfGal4 Control	0.7362	0.6884	0.04782	0.1716	30	26	0.3942	8245
							miR-277 OE Control vs. pdf Gal4 x miR-277 OE	0.7362	0.7322	0.003921	0.1627	30	32	0.03408	8245
							pdfGal4 Control vs. pdf Gal4 x miR-277 OE	0.6884	0.7322	-0.0439	0.1691	26	32	0.3672	8245

## Sheet: Figure 2D
S No.	miR-277 OE control	Pdf G4 Control	Pdf G4 x miR-277 OE			Kruskal-Wallis test
1	-0.5	-0.5	1.5			P value	<0.001
2	0.25	-0.5	1.25			Exact or approximate P value?	Approximate
3	-0.5	-0.5	-0.5			P value summary	***
4	-0.5	0	-0.5			Do the medians vary signif. (P < 0.05)?	Yes
5	-0.5	-0.5	0.5			Number of groups	3
6	-0.5	-0.5	0.5			Kruskal-Wallis statistic	17.19
7	-0.5	-0.5	1.5
8	0.75	1	1			Data summary
9	-0.75	-0.5	-0.5			Number of treatments (columns)	3
10	-0.5	-0.5	0.5			Number of values (total)	88
11	-0.5	0.75	1.75
12	-0.5	-0.75	2.75			Number of families	1
13	-0.5	-0.5	-0.5			Number of comparisons per family	3
14	-0.5	-0.5	-0.5			Alpha	0.05
15	-0.5	-0.75	1.75
16	-0.5	-0.5	-0.5			Dunn's multiple comparisons test	Mean rank diff.	Significant?	Summary	Adjusted P Value
17	-0.5	0.25	0.25			miR-277 OE control vs. Pdf G4 Control	-5.471	No	ns	>0.99	A-B
18	-0.75	-0.5	0.25			miR-277 OE control vs. Pdf G4 x miR-277 OE	-23.24	Yes	***	<0.001	A-C
19	-0.5	0.5	1.25			Pdf G4 Control vs. Pdf G4 x miR-277 OE	-17.77	Yes	*	0.01	B-C
20	-0.5	-0.5	0.75
21	-0.75	1.75	-0.5			Test details	Mean rank 1	Mean rank 2	Mean rank diff.	n1	n2	Z
22	-0.5	0.25	1.5			miR-277 OE control vs. Pdf G4 Control	34.43	39.9	-5.471	30	26	0.8854
23	-0.5	-0.5	-0.5			miR-277 OE control vs. Pdf G4 x miR-277 OE	34.43	57.67	-23.24	30	32	3.966
24	-0.5	0.25	-0.5			Pdf G4 Control vs. Pdf G4 x miR-277 OE	39.9	57.67	-17.77	26	32	2.918
25	-0.5	-0.5	-0.5
26	-0.5	-0.5	1
27	-0.5		-0.5
28	3.5		0.25
29	0.25		1.25
30	0.5		0.25
31			-0.5
32			0.25
MEAN	-0.266667	-0.182692	0.4375
SD	0.79311	0.610564	0.909183
SEM	0.144801	0.119741	0.160722
